# Supplementary material for: Cobamide-producing microbes as a model for understanding general nutritional interdependencies in soil food webs
Source: Nat Commun. 2026 Jan 13;17:1533. doi: 10.1038/s41467-025-68255-6 (PMC12891699; doi:10.1038/s41467-025-68255-6)
Supplement: Supplementary file 3 — Supplementary Data 1 [file 41467_2025_68255_MOESM3_ESM.xlsx]

## Sheet: Supplementary Data 1
Bin Id	Completeness	Contamination	23S_rRNA	16S_rRNA	5S_rRNA	num_tRNA	length	N50	num_contigs	strain_heterogeneity	taxa
SRR21169169.bin.1	88.03	1.71	2	0	1	39	3418340	6669	662	0	d__Bacteria;p__Acidobacteriota;c__Terriglobia;o__UBA7540;f__UBA7540;g__RH2-MAG17b;s__
SRR21169169.bin.14	62.5	9.54	0	1	0	34	3654544	2994	1271	58.82	d__Bacteria;p__Acidobacteriota;c__Terriglobia;o__Terriglobales;f__SbA1;g__JAMXLI01;s__
SRR21169169.bin.23	54.16	2.27	0	1	0	15	1414542	3075	471	61.54	d__Bacteria;p__Pseudomonadota;c__Gammaproteobacteria;o__REEB76;f__REEB76;g__REEB76;s__
SRR21169169.bin.8	57.14	4.55	1	1	0	24	4764132	3533	1444	14.29	d__Bacteria;p__Chloroflexota;c__Ktedonobacteria;o__Ktedonobacterales;f__;g__;s__
SRR21169169.bin.9	74.78	2.66	0	0	0	42	2848551	4892	688	25	d__Bacteria;p__Pseudomonadota;c__Gammaproteobacteria;o__Steroidobacterales;f__Steroidobacteraceae;g__13-2-20CM-66-19;s__
SRR21169170.bin.12	52.15	2.14	0	0	0	15	3802218	3193	1282	33.33	d__Bacteria;p__Actinomycetota;c__Actinomycetia;o__Streptosporangiales;f__Streptosporangiaceae;g__Trebonia;s__
SRR21169170.bin.13	70.89	4.05	0	0	1	28	924991	3062	325	83.33	d__Archaea;p__Thermoproteota;c__Nitrososphaeria;o__Nitrososphaerales;f__Nitrosopumilaceae;g__TA-20;s__
SRR21169170.bin.4	79.54	5.13	0	1	1	41	4405502	42974	212	33.33	d__Bacteria;p__Acidobacteriota;c__Terriglobia;o__Acidoferrales;f__UBA7541;g__Acidoferrum;s__
SRR21169170.bin.7	69.85	2.36	0	0	0	29	2543351	4307	684	30	d__Bacteria;p__Pseudomonadota;c__Gammaproteobacteria;o__Steroidobacterales;f__Steroidobacteraceae;g__13-2-20CM-66-19;s__
SRR21169170.bin.8	71.97	7.34	0	0	0	20	4432895	5625	982	13.33	d__Bacteria;p__Verrucomicrobiota;c__Verrucomicrobiae;o__Pedosphaerales;f__UBA8199;g__PSRM01;s__
SRR21169170.bin.9	73.89	1.1	0	1	0	86	4636537	4742	1134	0	d__Bacteria;p__Gemmatimonadota;c__Gemmatimonadetes;o__Gemmatimonadales;f__Gemmatimonadaceae;g__;s__
SRR21169171.bin.10	76.9	6.36	1	0	1	36	4454492	4755	1076	26.32	d__Bacteria;p__Acidobacteriota;c__Terriglobia;o__Bryobacterales;f__Bryobacteraceae;g__Bog-105;s__
SRR21169171.bin.14	85.62	0.96	0	0	0	27	3180782	9540	431	50	d__Bacteria;p__Nitrospirota;c__Nitrospiria;o__Nitrospirales;f__Nitrospiraceae;g__Nitrospira_F;s__Nitrospira_F sp018242685
SRR21169171.bin.16	88.12	3.69	0	0	0	44	4329201	14321	430	0	d__Bacteria;p__Nitrospirota;c__Nitrospiria;o__Nitrospirales;f__Nitrospiraceae;g__Nitrospira_F;s__
SRR21169171.bin.21	72.55	0.85	0	1	1	33	2615872	5708	538	0	d__Bacteria;p__Acidobacteriota;c__Terriglobia;o__Acidoferrales;f__UBA7541;g__;s__
SRR21169171.bin.23	61.59	1.28	0	0	0	23	2378108	4323	635	0	d__Bacteria;p__Acidobacteriota;c__Terriglobia;o__UBA7540;f__UBA7540;g__;s__
SRR21169171.bin.26	92.47	4.27	1	2	1	61	4354782	11900	516	40	d__Bacteria;p__Acidobacteriota;c__Terriglobia;o__UBA7540;f__UBA7540;g__SCRD01;s__
SRR21169171.bin.27	59.55	7.27	1	1	0	28	2941209	4615	727	5.88	d__Bacteria;p__Acidobacteriota;c__Terriglobia;o__UBA7540;f__UBA7540;g__RH2-MAG17b;s__
SRR21169171.bin.29	72.91	4.35	0	1	0	24	4886589	3952	1379	41.67	d__Bacteria;p__Actinomycetota;c__Actinomycetia;o__Streptosporangiales;f__Streptosporangiaceae;g__UBA9676;s__
SRR21169171.bin.32	57.91	0.25	0	0	0	16	2103934	3348	668	0	d__Bacteria;p__Bacteroidota;c__Bacteroidia;o__Chitinophagales;f__Chitinophagaceae;g__FW021-bin31;s__FW021-bin31 sp004299085
SRR21169171.bin.35	70.37	5.75	0	0	0	32	4859583	3193	1614	14.29	d__Bacteria;p__Actinomycetota;c__Actinomycetia;o__Streptosporangiales;f__Streptosporangiaceae;g__UBA9676;s__
SRR21169171.bin.5	95.77	8.55	1	2	1	64	4299093	27041	318	0	d__Bacteria;p__Acidobacteriota;c__Terriglobia;o__UBA7540;f__UBA7540;g__RH2-MAG17b;s__
SRR21169171.bin.8	88.6	6.87	0	1	2	43	5601606	7497	985	20	d__Bacteria;p__Chloroflexota;c__Ktedonobacteria;o__Ktedonobacterales;f__Ktedonobacteraceae;g__;s__
SRR21169172.bin.11	93.38	8.12	0	2	1	64	4333710	16364	411	7.69	d__Bacteria;p__Acidobacteriota;c__Terriglobia;o__UBA7540;f__UBA7540;g__RH2-MAG17b;s__
SRR21169172.bin.14	86.16	6.92	0	0	1	58	3532060	6841	630	6.67	d__Bacteria;p__Gemmatimonadota;c__Gemmatimonadetes;o__Gemmatimonadales;f__Gemmatimonadaceae;g__AG11;s__
SRR21169172.bin.15	82.79	3.95	0	0	0	38	3587394	5339	835	30.77	d__Bacteria;p__Bacteroidota;c__Bacteroidia;o__Chitinophagales;f__Chitinophagaceae;g__Hanamia;s__
SRR21169172.bin.18	81.59	4.99	0	1	0	30	5793262	4949	1395	28.57	d__Bacteria;p__Actinomycetota;c__Actinomycetia;o__Streptosporangiales;f__Streptosporangiaceae;g__UBA9676;s__
SRR21169172.bin.26	53.9	1.8	1	0	1	38	620092	8902	83	0	d__Bacteria;p__Patescibacteria;c__Saccharimonadia;o__Saccharimonadales;f__Saccharimonadaceae;g__;s__
SRR21169172.bin.30	58.52	0	1	1	1	316	704542	356669	6	0	d__Bacteria;p__Patescibacteria;c__Paceibacteria;o__UBA9983_A;f__UBA2103;g__C7867-001;s__
SRR21169172.bin.31	92.23	3.69	0	0	0	52	4408585	11347	527	0	d__Bacteria;p__Nitrospirota;c__Nitrospiria;o__Nitrospirales;f__Nitrospiraceae;g__Nitrospira_F;s__
SRR21169172.bin.32	52.01	4.72	1	0	0	27	3588904	3032	1253	25	d__Bacteria;p__Chloroflexota;c__Ktedonobacteria;o__Ktedonobacterales;f__;g__;s__
SRR21169172.bin.33	67.43	5.6	1	0	0	27	3124068	4181	820	0	d__Bacteria;p__Acidobacteriota;c__Terriglobia;o__UBA7540;f__UBA7540;g__;s__
SRR21169172.bin.34	91.03	5.3	2	2	3	68	4372937	11845	515	22.22	d__Bacteria;p__Acidobacteriota;c__Terriglobia;o__UBA7540;f__UBA7540;g__SCRD01;s__
SRR21169172.bin.36	92.16	4.09	0	0	0	40	3414305	10528	429	40	d__Bacteria;p__Nitrospirota;c__Nitrospiria;o__Nitrospirales;f__Nitrospiraceae;g__Nitrospira_F;s__Nitrospira_F sp018242685
SRR21169172.bin.38	77.52	1.83	0	0	0	25	2737795	4654	678	25	d__Bacteria;p__Acidobacteriota;c__Terriglobia;o__UBA7540;f__UBA7540;g__RH2-MAG17b;s__
SRR21169172.bin.8	74.62	0.17	0	1	1	25	2435439	5203	536	0	d__Bacteria;p__Acidobacteriota;c__Terriglobia;o__Acidoferrales;f__UBA7541;g__;s__
SRR21169172.bin.9	77.36	1.38	0	0	0	46	3513545	4238	949	20	d__Bacteria;p__Bacteroidota;c__Bacteroidia;o__Chitinophagales;f__Chitinophagaceae;g__FW021-bin31;s__FW021-bin31 sp004299085
SRR21169173.bin.14	70.25	0.91	0	0	1	19	2760391	5344	631	0	d__Bacteria;p__Acidobacteriota;c__Terriglobia;o__UBA7540;f__UBA7540;g__RH2-MAG17b;s__
SRR21169173.bin.15	68.64	1.03	0	1	1	21	2352052	5177	523	50	d__Bacteria;p__Acidobacteriota;c__Terriglobia;o__Acidoferrales;f__UBA7541;g__;s__
SRR21169173.bin.16	60.36	7.35	0	1	0	28	4291265	2637	1657	33.33	d__Bacteria;p__Chloroflexota;c__Ktedonobacteria;o__Ktedonobacterales;f__JADMIN01;g__JAJPKE01;s__
SRR21169173.bin.20	84.72	3.69	0	0	0	38	3419541	10166	424	40	d__Bacteria;p__Nitrospirota;c__Nitrospiria;o__Nitrospirales;f__Nitrospiraceae;g__Nitrospira_F;s__Nitrospira_F sp018242685
SRR21169173.bin.21	93.38	4.7	1	2	1	61	3890931	17949	355	0	d__Bacteria;p__Acidobacteriota;c__Terriglobia;o__UBA7540;f__UBA7540;g__RH2-MAG17b;s__
SRR21169173.bin.22	55.08	1.1	0	0	0	18	2455721	3525	757	0	d__Bacteria;p__Gemmatimonadota;c__Gemmatimonadetes;o__Gemmatimonadales;f__Gemmatimonadaceae;g__;s__
SRR21169173.bin.25	91.99	4.93	0	0	0	58	4459253	12916	464	18.18	d__Bacteria;p__Nitrospirota;c__Nitrospiria;o__Nitrospirales;f__Nitrospiraceae;g__Nitrospira_F;s__
SRR21169173.bin.27	87.45	5.56	1	2	1	57	4173135	7938	638	42.86	d__Bacteria;p__Acidobacteriota;c__Terriglobia;o__UBA7540;f__UBA7540;g__SCRD01;s__
SRR21169173.bin.29	68.23	6.33	0	0	0	24	4384947	3344	1428	33.33	d__Bacteria;p__Actinomycetota;c__Actinomycetia;o__Streptosporangiales;f__Streptosporangiaceae;g__UBA9676;s__
SRR21169173.bin.31	50.38	4.27	1	0	0	49	2616989	4056	700	0	d__Bacteria;p__Acidobacteriota;c__Terriglobia;o__UBA7540;f__UBA7540;g__;s__
SRR21169173.bin.32	84.59	2.73	0	0	0	28	5770549	5261	1340	11.11	d__Bacteria;p__Actinomycetota;c__Actinomycetia;o__Streptosporangiales;f__Streptosporangiaceae;g__UBA9676;s__
SRR21169173.bin.4	76.87	2.27	0	0	0	28	1530629	6899	298	14.29	d__Bacteria;p__Pseudomonadota;c__Alphaproteobacteria;o__Sphingomonadales;f__Sphingomonadaceae;g__Sphingomicrobium;s__
SRR21169173.bin.7	81.61	1.39	0	0	0	28	3309062	4225	879	50	d__Bacteria;p__Bacteroidota;c__Bacteroidia;o__Chitinophagales;f__Chitinophagaceae;g__FW021-bin31;s__FW021-bin31 sp004299085
SRR21169173.bin.8	57.09	7.11	1	0	1	38	1222615	2453	499	7.14	d__Archaea;p__Thermoplasmatota;c__Thermoplasmata;o__UBA184;f__UBA184;g__UBA184;s__
SRR21860266.bin.21	65.52	0	0	0	0	53	2486188	12541	279	0	d__Bacteria;p__Pseudomonadota;c__Gammaproteobacteria;o__Xanthomonadales;f__Xanthomonadaceae;g__Xanthomonas;s__Xanthomonas arboricola
SRR21860266.bin.22	52.6	1.94	0	0	0	14	3367535	2203	1522	50	d__Bacteria;p__Myxococcota;c__Myxococcia;o__Myxococcales;f__Myxococcaceae;g__Cystobacter;s__
SRR21860266.bin.23	93.57	1.57	0	0	0	63	4360893	23027	294	100	d__Bacteria;p__Pseudomonadota;c__Alphaproteobacteria;o__Caulobacterales;f__Caulobacteraceae;g__Caulobacter;s__Caulobacter sp002742645
SRR21860266.bin.29	54.53	0	0	0	1	44	2537262	4911	624	0	d__Bacteria;p__Pseudomonadota;c__Alphaproteobacteria;o__Sphingomonadales;f__Sphingomonadaceae;g__Sphingomonas;s__
SRR21860266.bin.37	61.86	3.74	0	0	0	30	3809618	3212	1239	20	d__Bacteria;p__Pseudomonadota;c__Gammaproteobacteria;o__Burkholderiales;f__Burkholderiaceae_B;g__ALPHA2B;s__ALPHA2B sp901875635
SRR21860266.bin.44	63.79	0	0	0	1	16	1888402	8860	278	0	d__Bacteria;p__Bacillota;c__Bacilli;o__Lactobacillales;f__Enterococcaceae;g__Enterococcus_D;s__Enterococcus_D casseliflavus
SRR21860266.bin.55	91.51	0.93	0	0	0	49	3327913	13662	352	66.67	d__Bacteria;p__Pseudomonadota;c__Gammaproteobacteria;o__Burkholderiales;f__Rhodocyclaceae;g__AWTP1-18;s__
SRR21860266.bin.57	77.03	4.49	0	0	0	37	4634867	4841	1102	0	d__Bacteria;p__Pseudomonadota;c__Gammaproteobacteria;o__Burkholderiales;f__Ga0077523;g__Ga0077523;s__
SRR21860266.bin.59	70.85	0	0	0	1	52	3247375	14189	328	0	d__Bacteria;p__Pseudomonadota;c__Gammaproteobacteria;o__Enterobacterales;f__Enterobacteriaceae;g__Pantoea;s__Pantoea eucrina
SRR21860266.bin.7	66.91	0.55	1	0	1	12	1700615	4754	420	0	d__Bacteria;p__Bacillota;c__Bacilli;o__Staphylococcales;f__Staphylococcaceae;g__Mammaliicoccus;s__Mammaliicoccus sciuri
SRR21860267.bin.11	55.17	4.31	0	0	0	24	2374886	3501	733	0	d__Bacteria;p__Pseudomonadota;c__Gammaproteobacteria;o__Xanthomonadales;f__Xanthomonadaceae;g__Stenotrophomonas;s__Stenotrophomonas chelatiphaga
SRR21860267.bin.13	56.03	4.31	0	0	0	41	4835133	5101	1148	33.33	d__Bacteria;p__Actinomycetota;c__Actinomycetia;o__Actinomycetales;f__Kineococcaceae;g__Kineococcus;s__
SRR21860267.bin.23	51.72	0	0	0	0	33	2370134	6183	458	0	d__Bacteria;p__Pseudomonadota;c__Gammaproteobacteria;o__Pseudomonadales;f__Pseudomonadaceae;g__Pseudomonas_E;s__Pseudomonas_E fulva
SRR21860267.bin.30	60.5	8.95	0	0	0	28	2862256	3212	956	7.32	d__Bacteria;p__Pseudomonadota;c__Alphaproteobacteria;o__Sphingomonadales;f__Sphingomonadaceae;g__Sphingomonas;s__
SRR21860267.bin.52	54.31	6.9	0	0	0	10	2078689	2768	765	0	d__Bacteria;p__Pseudomonadota;c__Gammaproteobacteria;o__Burkholderiales;f__Burkholderiaceae_B;g__Xylophilus;s__Xylophilus sp001421705
SRR21860267.bin.6	60.56	5.17	0	0	0	31	3079365	3942	888	0	d__Bacteria;p__Pseudomonadota;c__Alphaproteobacteria;o__Sphingomonadales;f__Sphingomonadaceae;g__Sphingomonas;s__
SRR21860267.bin.60	52.07	0	0	0	1	55	3238519	19552	271	0	d__Bacteria;p__Pseudomonadota;c__Gammaproteobacteria;o__Xanthomonadales;f__Xanthomonadaceae;g__Stenotrophomonas;s__
SRR21860274.bin.2	90.25	7.4	0	0	3	75	7753524	7337	1394	35.14	d__Bacteria;p__Actinomycetota;c__Actinomycetia;o__Streptomycetales;f__Streptomycetaceae;g__Streptomyces;s__Streptomyces plumbidurans
SRR21860276.bin.10	86.22	4.13	1	0	1	56	3345480	5403	761	15.62	d__Bacteria;p__Pseudomonadota;c__Gammaproteobacteria;o__Xanthomonadales;f__Rhodanobacteraceae;g__;s__
SRR21860276.bin.13	94.76	1.22	0	0	2	96	7961503	9498	1148	57.14	d__Bacteria;p__Actinomycetota;c__Actinomycetia;o__Streptomycetales;f__Streptomycetaceae;g__Streptomyces;s__Streptomyces plumbidurans
SRR21860276.bin.20	88.94	3.94	0	1	0	38	3197387	6355	654	7.14	d__Bacteria;p__Bacteroidota;c__Bacteroidia;o__Chitinophagales;f__Chitinophagaceae;g__Hanamia;s__
SRR21860278.bin.15	86.3	3.89	0	0	1	64	3172457	21841	280	40	d__Bacteria;p__Actinomycetota;c__Actinomycetia;o__Actinomycetales;f__Microbacteriaceae;g__Microbacterium;s__Microbacterium sp017405925
SRR21860278.bin.20	80.33	5.36	0	0	0	36	3165954	4307	858	42.86	d__Bacteria;p__Pseudomonadota;c__Gammaproteobacteria;o__Burkholderiales;f__Burkholderiaceae_B;g__Xylophilus;s__Xylophilus sp913776965
SRR21860278.bin.32	98.06	0.2	0	0	1	126	4389303	50393	129	50	d__Bacteria;p__Pseudomonadota;c__Gammaproteobacteria;o__Xanthomonadales;f__Xanthomonadaceae;g__Stenotrophomonas;s__Stenotrophomonas sp002192255
SRR21860278.bin.40	91.8	2.27	0	0	0	54	3243386	17759	289	70	d__Bacteria;p__Pseudomonadota;c__Alphaproteobacteria;o__Sphingomonadales;f__Sphingomonadaceae;g__Sphingomonas;s__Sphingomonas carotinifaciens
SRR21860278.bin.45	53.79	0	0	0	1	48	3067937	6740	567	0	d__Bacteria;p__Pseudomonadota;c__Gammaproteobacteria;o__Xanthomonadales;f__Xanthomonadaceae;g__Stenotrophomonas;s__
SRR21860278.bin.47	80.52	1.72	0	0	0	99	4024260	15481	350	100	d__Bacteria;p__Bacteroidota;c__Bacteroidia;o__Flavobacteriales;f__Weeksellaceae;g__Chryseobacterium;s__
SRR21860278.bin.50	56.03	0	0	0	0	27	2917857	9318	382	0	d__Bacteria;p__Pseudomonadota;c__Gammaproteobacteria;o__Enterobacterales;f__Enterobacteriaceae;g__Pantoea;s__Pantoea eucrina
SRR21860278.bin.56	98.89	1.11	0	0	0	96	5898190	147141	76	0	d__Bacteria;p__Bacteroidota;c__Bacteroidia;o__Sphingobacteriales;f__Sphingobacteriaceae;g__Sphingobacterium;s__Sphingobacterium multivorum
SRR21860278.bin.61	82.69	1.54	0	0	0	30	2409671	7119	421	50	d__Bacteria;p__Pseudomonadota;c__Gammaproteobacteria;o__Burkholderiales;f__Burkholderiaceae_C;g__Corticimicrobacter;s__Corticimicrobacter populi
SRR21860278.bin.74	95.78	1.11	0	0	1	81	2325564	29609	108	0	d__Bacteria;p__Pseudomonadota;c__Gammaproteobacteria;o__Legionellales;f__Legionellaceae;g__Legionella_C;s__
SRR21860278.bin.83	63.32	0	0	0	0	61	5104929	33181	223	0	d__Bacteria;p__Pseudomonadota;c__Gammaproteobacteria;o__Enterobacterales;f__Enterobacteriaceae;g__Klebsiella;s__Klebsiella oxytoca
SRR21860278.bin.90	79.31	1.72	0	0	0	94	4382964	61723	108	100	d__Bacteria;p__Pseudomonadota;c__Gammaproteobacteria;o__Pseudomonadales;f__Pseudomonadaceae;g__Pseudomonas_E;s__
SRR21860278.bin.91	95.1	0	1	0	1	54	4404818	27096	250	0	d__Bacteria;p__Pseudomonadota;c__Alphaproteobacteria;o__Rhizobiales;f__Rhizobiaceae;g__Ochrobactrum_A;s__Ochrobactrum_A pseudogrignonensis
SRR21860279.bin.14	53.56	2.39	0	1	0	24	2617025	5095	585	20	d__Bacteria;p__Pseudomonadota;c__Alphaproteobacteria;o__Sphingomonadales;f__Sphingomonadaceae;g__Novosphingobium;s__
SRR21860279.bin.18	69.31	0	0	0	1	86	4437527	75794	103	0	d__Bacteria;p__Pseudomonadota;c__Gammaproteobacteria;o__Pseudomonadales;f__Pseudomonadaceae;g__Pseudomonas_E;s__Pseudomonas_E fulva
SRR21860279.bin.23	59.83	5.17	0	1	0	39	3906189	10523	487	75	d__Bacteria;p__Pseudomonadota;c__Gammaproteobacteria;o__Xanthomonadales;f__Xanthomonadaceae;g__Stenotrophomonas;s__Stenotrophomonas maltophilia_AB
SRR21860279.bin.30	80.47	0.82	0	1	1	39	2845582	3716	830	0	d__Bacteria;p__Actinomycetota;c__Actinomycetia;o__Propionibacteriales;f__Nocardioidaceae;g__Nocardioides;s__Nocardioides kribbensis
SRR21860279.bin.35	51.02	3.45	0	0	0	31	3952319	4604	990	50	d__Bacteria;p__Pseudomonadota;c__Gammaproteobacteria;o__Burkholderiales;f__Burkholderiaceae;g__Telluria;s__
SRR21860279.bin.57	53.45	3.45	0	0	0	36	4098994	18999	329	50	d__Bacteria;p__Pseudomonadota;c__Gammaproteobacteria;o__Pseudomonadales;f__Pseudomonadaceae;g__Pseudomonas_E;s__
SRR21860280.bin.107	55.26	0	0	0	0	9	2746854	4554	636	0	d__Bacteria;p__Bacillota;c__Bacilli;o__Paenibacillales;f__Paenibacillaceae;g__Saccharibacillus;s__Saccharibacillus sacchari
SRR21860280.bin.111	80.89	1.11	0	0	1	41	2600024	6902	442	33.33	d__Bacteria;p__Bacteroidota;c__Bacteroidia;o__Sphingobacteriales;f__Sphingobacteriaceae;g__Sphingobacterium;s__Sphingobacterium chungjuense
SRR21860280.bin.13	51.98	1.82	0	0	0	19	3793200	2254	1670	0	d__Bacteria;p__Myxococcota;c__Myxococcia;o__Myxococcales;f__Myxococcaceae;g__Cystobacter;s__
SRR21860280.bin.15	65.52	1.72	0	0	0	13	2720075	6656	467	100	d__Bacteria;p__Pseudomonadota;c__Alphaproteobacteria;o__Rhizobiales;f__Rhizobiaceae;g__Ochrobactrum_A;s__
SRR21860280.bin.20	95.53	0.96	0	0	0	109	4824887	76710	94	25	d__Bacteria;p__Pseudomonadota;c__Gammaproteobacteria;o__Enterobacterales;f__Enterobacteriaceae;g__Symbiopectobacterium;s__
SRR21860280.bin.24	59.48	0	0	0	0	9	2188202	6219	406	0	d__Bacteria;p__Bacillota;c__Bacilli;o__Lactobacillales;f__Enterococcaceae;g__Enterococcus_D;s__Enterococcus_D casseliflavus
SRR21860280.bin.37	87.3	2.35	0	0	0	59	4029984	6629	749	80	d__Bacteria;p__Pseudomonadota;c__Gammaproteobacteria;o__Xanthomonadales;f__Xanthomonadaceae;g__Xanthomonas;s__Xanthomonas arboricola
SRR21860280.bin.42	52.74	5.17	0	0	0	21	3686606	3287	1200	0	d__Bacteria;p__Pseudomonadota;c__Gammaproteobacteria;o__Pseudomonadales;f__Pseudomonadaceae;g__Pseudomonas_T;s__
SRR21860280.bin.44	73.03	3.68	0	0	0	41	2220056	4324	596	44.44	d__Bacteria;p__Pseudomonadota;c__Alphaproteobacteria;o__Caulobacterales;f__Caulobacteraceae;g__Brevundimonas;s__Brevundimonas diminuta_B
SRR21860280.bin.45	95.73	1.01	0	0	0	67	3257629	17075	272	100	d__Bacteria;p__Pseudomonadota;c__Gammaproteobacteria;o__Burkholderiales;f__Burkholderiaceae_C;g__Corticimicrobacter;s__Corticimicrobacter populi
SRR21860280.bin.49	97.5	0.54	0	0	0	84	2949603	33904	162	33.33	d__Bacteria;p__Bacteroidota;c__Bacteroidia;o__Flavobacteriales;f__Flavobacteriaceae;g__Flavobacterium;s__
SRR21860280.bin.52	56.62	3.64	0	0	0	17	2613230	3067	888	10.53	d__Bacteria;p__Pseudomonadota;c__Alphaproteobacteria;o__Sphingomonadales;f__Sphingomonadaceae;g__Novosphingobium;s__Novosphingobium sp900117425
SRR21860280.bin.61	91.92	1.18	1	0	1	50	3703237	16109	328	33.33	d__Bacteria;p__Pseudomonadota;c__Gammaproteobacteria;o__Burkholderiales;f__Burkholderiaceae_C;g__Alcaligenes;s__Alcaligenes faecalis
SRR21860280.bin.73	51.05	0.47	0	0	0	9	858545	3379	269	0	d__Bacteria;p__Bacillota;c__Bacilli;o__Erysipelotrichales;f__Erysipelotrichaceae;g__Erysipelothrix;s__Erysipelothrix inopinata
SRR21860280.bin.75	80.23	4.86	0	0	0	27	3914892	4422	1003	33.33	d__Bacteria;p__Pseudomonadota;c__Gammaproteobacteria;o__Burkholderiales;f__Burkholderiaceae_C;g__Achromobacter_A;s__
SRR21860280.bin.78	95.02	4.9	0	0	0	69	4420293	20996	326	47.83	d__Bacteria;p__Pseudomonadota;c__Alphaproteobacteria;o__Caulobacterales;f__Caulobacteraceae;g__Caulobacter;s__Caulobacter sp002742645
SRR21860280.bin.89	59.83	0.86	0	0	1	37	2450804	36191	114	100	d__Bacteria;p__Pseudomonadota;c__Gammaproteobacteria;o__Xanthomonadales;f__Xanthomonadaceae;g__Stenotrophomonas;s__
SRR21860281.bin.14	72.37	2.66	0	0	0	47	2747696	5134	633	31.25	d__Bacteria;p__Actinomycetota;c__Actinomycetia;o__Actinomycetales;f__Microbacteriaceae;g__JAFIQW01;s__
SRR21860281.bin.16	66.14	0	0	0	0	45	4114523	20774	301	0	d__Bacteria;p__Pseudomonadota;c__Gammaproteobacteria;o__Pseudomonadales;f__Pseudomonadaceae;g__Pseudomonas_E;s__Pseudomonas_E quercus
SRR21860281.bin.39	96.88	0.49	0	0	1	86	5166950	50258	146	60	d__Bacteria;p__Pseudomonadota;c__Alphaproteobacteria;o__Rhizobiales;f__Rhizobiaceae;g__Agrobacterium;s__Agrobacterium cavarae
SRR21860281.bin.42	62.41	0	0	0	0	51	4039414	8476	601	0	d__Bacteria;p__Pseudomonadota;c__Gammaproteobacteria;o__Pseudomonadales;f__Pseudomonadaceae;g__Pseudomonas_E;s__Pseudomonas_E fulva
SRR21860281.bin.49	73.45	0	0	0	0	54	3843592	8820	582	0	d__Bacteria;p__Pseudomonadota;c__Gammaproteobacteria;o__Xanthomonadales;f__Xanthomonadaceae;g__Xanthomonas;s__Xanthomonas arboricola
SRR21860281.bin.5	51.72	6.9	0	0	1	26	3635912	4486	938	0	d__Bacteria;p__Pseudomonadota;c__Alphaproteobacteria;o__Rhizobiales;f__Rhizobiaceae;g__Pararhizobium;s__Pararhizobium sp900467185
SRR21860281.bin.58	60.86	1.72	0	0	2	70	4923923	61881	177	100	d__Bacteria;p__Pseudomonadota;c__Gammaproteobacteria;o__Pseudomonadales;f__Pseudomonadaceae;g__Pseudomonas_E;s__Pseudomonas_E lurida
SRR21860281.bin.77	93.45	3.09	0	0	0	55	3967830	11649	520	15	d__Bacteria;p__Pseudomonadota;c__Alphaproteobacteria;o__Sphingomonadales;f__Sphingomonadaceae;g__Novosphingobium;s__
SRR21860282.bin.11	72.76	6.9	0	0	0	50	5310156	15416	511	50	d__Bacteria;p__Pseudomonadota;c__Alphaproteobacteria;o__Rhizobiales;f__Rhizobiaceae;g__Neorhizobium;s__Neorhizobium sp900469445
SRR21860282.bin.57	56.9	0	0	0	0	47	2872020	10963	338	0	d__Bacteria;p__Pseudomonadota;c__Gammaproteobacteria;o__Enterobacterales;f__Enterobacteriaceae;g__Pantoea;s__Pantoea eucrina
SRR21860282.bin.58	71.05	8.77	0	0	1	41	3326646	7674	570	20	d__Bacteria;p__Actinomycetota;c__Actinomycetia;o__Actinomycetales;f__Microbacteriaceae;g__Microbacterium;s__
SRR21860282.bin.61	66.72	3.45	0	0	0	43	3963427	11619	486	50	d__Bacteria;p__Pseudomonadota;c__Gammaproteobacteria;o__Pseudomonadales;f__Pseudomonadaceae;g__Pseudomonas_E;s__
SRR21860283.bin.2	60.5	5.17	0	0	0	41	3818676	6300	735	33.33	d__Bacteria;p__Pseudomonadota;c__Gammaproteobacteria;o__Burkholderiales;f__Burkholderiaceae_C;g__Achromobacter_A;s__
SRR21860283.bin.22	77.98	3.71	0	0	0	69	3773051	6978	684	20	d__Bacteria;p__Actinomycetota;c__Actinomycetia;o__Actinomycetales;f__Cellulomonadaceae;g__Sanguibacter;s__Sanguibacter inulinus
SRR21860283.bin.45	92.9	5.25	0	0	0	67	3899354	19457	340	28.57	d__Bacteria;p__Pseudomonadota;c__Alphaproteobacteria;o__Sphingomonadales;f__Sphingomonadaceae;g__Sphingomonas;s__Sphingomonas carotinifaciens
SRR21860283.bin.49	59.95	1.94	0	0	0	24	1913399	3046	659	57.14	d__Bacteria;p__Actinomycetota;c__Actinomycetia;o__Actinomycetales;f__Microbacteriaceae;g__;s__
SRR21860283.bin.6	93.74	1.78	0	0	0	41	4380462	12895	458	85.71	d__Bacteria;p__Pseudomonadota;c__Gammaproteobacteria;o__Xanthomonadales;f__Xanthomonadaceae;g__Xanthomonas;s__Xanthomonas arboricola
SRR21860283.bin.63	93.58	0.7	0	0	0	77	4702647	64574	109	50	d__Bacteria;p__Pseudomonadota;c__Gammaproteobacteria;o__Pseudomonadales;f__Pseudomonadaceae;g__Pseudomonas_E;s__Pseudomonas_E sp003253735
SRR21860283.bin.66	68.77	8.25	0	0	2	50	3710164	23046	355	14.29	d__Bacteria;p__Actinomycetota;c__Actinomycetia;o__Actinomycetales;f__Microbacteriaceae;g__Microbacterium;s__
SRR21860283.bin.69	75.31	4.31	0	0	0	65	3555508	13079	423	20	d__Bacteria;p__Pseudomonadota;c__Alphaproteobacteria;o__Rhizobiales;f__Rhizobiaceae;g__Aureimonas;s__Aureimonas ureilytica
SRR21860283.bin.71	57.4	0	0	0	1	27	3607450	18589	287	0	d__Bacteria;p__Pseudomonadota;c__Gammaproteobacteria;o__Enterobacterales;f__Enterobacteriaceae;g__Pseudescherichia;s__Pseudescherichia sp002298805
SRR22277740.bin.11	60.45	1.89	0	0	0	31	2580075	2769	964	0	d__Bacteria;p__Chloroflexota;c__Chloroflexia;o__Thermomicrobiales;f__UBA6265;g__JACCXM01;s__
SRR22277740.bin.12	84.6	1.68	0	1	1	41	4867375	6358	941	20	d__Bacteria;p__Desulfobacterota_B;c__Binatia;o__UBA9968;f__UBA9968;g__WHTF01;s__
SRR22277740.bin.13	73.91	3.85	1	1	1	61	2466983	3866	715	60	d__Bacteria;p__Actinomycetota;c__UBA4738;o__UBA4738;f__HRBIN12;g__JAJNBA01;s__
SRR22277740.bin.6	65.73	3.88	0	0	1	35	1318729	4817	297	0	d__Archaea;p__Thermoproteota;c__Nitrososphaeria;o__Nitrososphaerales;f__Nitrososphaeraceae;g__Nitrososphaera;s__
SRR22277740.bin.7	89.73	4.44	0	1	0	47	3775874	5624	822	32	d__Bacteria;p__Pseudomonadota;c__Gammaproteobacteria;o__Burkholderiales;f__SG8-39;g__SCGC-AG-212-J23;s__
SRR22277740.bin.8	50.92	2.71	0	1	0	33	2273571	2385	957	33.33	d__Bacteria;p__Actinomycetota;c__Actinomycetia;o__Propionibacteriales;f__Propionibacteriaceae;g__JAJTCL01;s__
SRR22277741.bin.2	85.65	2.9	1	0	1	75	4982990	5237	1126	40	d__Bacteria;p__Desulfobacterota_B;c__Binatia;o__UBA9968;f__UBA9968;g__WHTF01;s__
SRR22277741.bin.4	89.49	5.69	0	1	0	40	3713041	5279	860	37.5	d__Bacteria;p__Pseudomonadota;c__Gammaproteobacteria;o__Burkholderiales;f__SG8-39;g__SCGC-AG-212-J23;s__
SRR22277741.bin.5	79.82	1.5	0	1	0	68	2468761	3933	706	100	d__Bacteria;p__Actinomycetota;c__UBA4738;o__UBA4738;f__HRBIN12;g__JAJNBA01;s__
SRR22277742.bin.10	66.76	0.85	0	0	0	61	2336134	3722	693	0	d__Bacteria;p__Actinomycetota;c__UBA4738;o__UBA4738;f__HRBIN12;g__JAJNBA01;s__
SRR22277742.bin.13	62.33	7.99	0	0	0	14	2831468	2643	1101	35.29	d__Bacteria;p__Actinomycetota;c__Actinomycetia;o__Propionibacteriales;f__Propionibacteriaceae;g__JAJTCL01;s__
SRR22277742.bin.6	91.58	5.61	0	0	0	38	3709477	5477	837	16.67	d__Bacteria;p__Pseudomonadota;c__Gammaproteobacteria;o__Burkholderiales;f__SG8-39;g__SCGC-AG-212-J23;s__
SRR22277742.bin.7	89.39	1.33	1	1	1	43	4974225	7161	859	0	d__Bacteria;p__Desulfobacterota_B;c__Binatia;o__UBA9968;f__UBA9968;g__WHTF01;s__
SRR22277742.bin.8	66.08	6.8	0	1	1	26	1283974	4830	295	25	d__Archaea;p__Thermoproteota;c__Nitrososphaeria;o__Nitrososphaerales;f__Nitrososphaeraceae;g__Nitrososphaera;s__
SRR22277743.bin.15	70.22	9.41	0	0	0	28	2786258	3564	846	68.42	d__Bacteria;p__Chloroflexota;c__Chloroflexia;o__Thermomicrobiales;f__UBA6265;g__JACCXM01;s__
SRR22277743.bin.16	88.1	3.8	0	1	0	37	3698963	5662	804	5.26	d__Bacteria;p__Pseudomonadota;c__Gammaproteobacteria;o__Burkholderiales;f__SG8-39;g__SCGC-AG-212-J23;s__
SRR22277743.bin.5	58.74	3.24	0	0	0	9	730153	4827	159	66.67	d__Archaea;p__Thermoproteota;c__Nitrososphaeria;o__Nitrososphaerales;f__Nitrososphaeraceae;g__Nitrososphaera;s__
SRR22277743.bin.7	78.81	1.8	1	1	1	53	2486162	4220	660	66.67	d__Bacteria;p__Actinomycetota;c__UBA4738;o__UBA4738;f__HRBIN12;g__JAJNBA01;s__
SRR22277743.bin.8	55.73	1.82	0	0	0	19	1563785	3918	436	33.33	d__Bacteria;p__Nitrospirota;c__Nitrospiria;o__Nitrospirales;f__Nitrospiraceae;g__Nitrospira_C;s__
SRR22277743.bin.9	87.47	1.33	0	1	0	109	4646907	7005	774	33.33	d__Bacteria;p__Desulfobacterota_B;c__Binatia;o__UBA9968;f__UBA9968;g__WHTF01;s__
SRR22277744.bin.12	91.21	2.62	1	1	1	60	4847251	6908	855	20	d__Bacteria;p__Desulfobacterota_B;c__Binatia;o__UBA9968;f__UBA9968;g__WHTF01;s__
SRR22277744.bin.18	87.83	2.44	0	0	0	42	3549910	5236	824	27.27	d__Bacteria;p__Pseudomonadota;c__Gammaproteobacteria;o__Burkholderiales;f__SG8-39;g__SCGC-AG-212-J23;s__
SRR22277744.bin.5	73.28	8.87	0	0	1	36	1289336	5026	282	52.63	d__Archaea;p__Thermoproteota;c__Nitrososphaeria;o__Nitrososphaerales;f__Nitrososphaeraceae;g__Nitrososphaera;s__
SRR22277744.bin.8	81.58	1.14	0	1	0	76	2486338	4321	645	100	d__Bacteria;p__Actinomycetota;c__UBA4738;o__UBA4738;f__HRBIN12;g__JAJNBA01;s__
SRR22277745.bin.10	60.02	5.97	0	0	1	31	1286340	5061	284	72.73	d__Archaea;p__Thermoproteota;c__Nitrososphaeria;o__Nitrososphaerales;f__Nitrososphaeraceae;g__Nitrososphaera;s__
SRR22277745.bin.16	81.25	2.56	1	1	1	59	2506268	4259	659	66.67	d__Bacteria;p__Actinomycetota;c__UBA4738;o__UBA4738;f__HRBIN12;g__JAJNBA01;s__
SRR22277745.bin.3	89.85	2.19	0	0	0	39	3620466	5195	833	28.57	d__Bacteria;p__Pseudomonadota;c__Gammaproteobacteria;o__Burkholderiales;f__SG8-39;g__SCGC-AG-212-J23;s__
SRR22277745.bin.5	54.32	2.91	0	1	0	15	2319383	2244	1030	33.33	d__Bacteria;p__Actinomycetota;c__UBA4738;o__;f__;g__;s__
SRR22277745.bin.7	66.32	1.89	0	0	1	24	2118520	3596	638	0	d__Bacteria;p__Chloroflexota;c__Chloroflexia;o__Thermomicrobiales;f__UBA6265;g__JACCXM01;s__
SRR22277745.bin.8	86.98	2.81	1	1	1	68	4825849	7055	807	0	d__Bacteria;p__Desulfobacterota_B;c__Binatia;o__UBA9968;f__UBA9968;g__WHTF01;s__
SRR22277745.bin.9	56.28	6.28	0	0	0	16	2836491	2663	1095	16.67	d__Bacteria;p__Actinomycetota;c__Actinomycetia;o__Propionibacteriales;f__Propionibacteriaceae;g__JAJTCL01;s__
SRR22277746.bin.10	72.09	4.35	0	0	0	24	1906693	4767	454	25	d__Bacteria;p__Nitrospirota;c__Nitrospiria;o__Nitrospirales;f__Nitrospiraceae;g__Nitrospira_C;s__
SRR22277746.bin.12	69.89	9.39	0	0	1	25	1325893	4551	328	46.15	d__Archaea;p__Thermoproteota;c__Nitrososphaeria;o__Nitrososphaerales;f__Nitrososphaeraceae;g__Nitrososphaera;s__
SRR22277746.bin.13	78.89	0.16	1	1	1	56	4460288	7133	754	50	d__Bacteria;p__Desulfobacterota_B;c__Binatia;o__UBA9968;f__UBA9968;g__WHTF01;s__
SRR22277746.bin.3	76.5	9.43	0	0	0	24	2773739	3690	830	50	d__Bacteria;p__Chloroflexota;c__Chloroflexia;o__Thermomicrobiales;f__UBA6265;g__JACCXM01;s__
SRR22277746.bin.4	83.87	4.83	0	0	0	37	3531203	4725	881	11.11	d__Bacteria;p__Pseudomonadota;c__Gammaproteobacteria;o__Burkholderiales;f__SG8-39;g__SCGC-AG-212-J23;s__
SRR22277746.bin.6	51.29	0.97	0	0	0	15	612915	4772	134	100	d__Archaea;p__Thermoproteota;c__Nitrososphaeria;o__Nitrososphaerales;f__Nitrososphaeraceae;g__Nitrososphaera;s__
SRR22277746.bin.9	61.12	1.14	1	1	1	50	2193792	3602	651	100	d__Bacteria;p__Actinomycetota;c__UBA4738;o__UBA4738;f__HRBIN12;g__JAJNBA01;s__
SRR22277747.bin.1	62.63	5.79	0	0	0	27	2760150	2931	980	35	d__Bacteria;p__Actinomycetota;c__Actinomycetia;o__Propionibacteriales;f__Propionibacteriaceae;g__JAJTCL01;s__
SRR22277747.bin.11	74.55	3.42	1	0	1	61	2448297	4393	639	100	d__Bacteria;p__Actinomycetota;c__UBA4738;o__UBA4738;f__HRBIN12;g__JAJNBA01;s__
SRR22277747.bin.13	62.16	2.91	0	0	1	25	1050645	5165	235	33.33	d__Archaea;p__Thermoproteota;c__Nitrososphaeria;o__Nitrososphaerales;f__Nitrososphaeraceae;g__Nitrososphaera;s__
SRR22277747.bin.2	86.7	1.29	1	1	1	61	4702855	7410	778	0	d__Bacteria;p__Desulfobacterota_B;c__Binatia;o__UBA9968;f__UBA9968;g__WHTF01;s__
SRR22277747.bin.7	87.2	5.54	0	0	0	41	3616595	4908	894	20.83	d__Bacteria;p__Pseudomonadota;c__Gammaproteobacteria;o__Burkholderiales;f__SG8-39;g__SCGC-AG-212-J23;s__
SRR22277748.bin.1	83.57	3.09	0	0	0	35	3452405	4251	932	11.11	d__Bacteria;p__Pseudomonadota;c__Gammaproteobacteria;o__Burkholderiales;f__SG8-39;g__SCGC-AG-212-J23;s__
SRR22277748.bin.14	67.29	8.09	0	0	1	32	1415317	5414	292	0	d__Archaea;p__Thermoproteota;c__Nitrososphaeria;o__Nitrososphaerales;f__Nitrososphaeraceae;g__Nitrososphaera;s__
SRR22277748.bin.7	87.15	2.66	1	1	1	72	2594086	4697	661	80	d__Bacteria;p__Actinomycetota;c__UBA4738;o__UBA4738;f__HRBIN12;g__JAJNBA01;s__
SRR22277748.bin.8	79.51	1.33	1	1	1	46	4738658	6267	863	0	d__Bacteria;p__Desulfobacterota_B;c__Binatia;o__UBA9968;f__UBA9968;g__WHTF01;s__
SRR22277749.bin.12	52.21	1.36	0	0	0	57	2063841	3217	679	33.33	d__Bacteria;p__Actinomycetota;c__UBA4738;o__UBA4738;f__HRBIN12;g__JAJNBA01;s__
SRR22277749.bin.2	75.85	1.94	0	0	0	23	1063372	5318	231	50	d__Archaea;p__Thermoproteota;c__Nitrososphaeria;o__Nitrososphaerales;f__Nitrososphaeraceae;g__Nitrososphaera;s__
SRR22277749.bin.5	85.01	4.39	0	0	0	31	3455937	4285	918	21.05	d__Bacteria;p__Pseudomonadota;c__Gammaproteobacteria;o__Burkholderiales;f__SG8-39;g__SCGC-AG-212-J23;s__
SRR22277749.bin.7	90.3	3.79	0	0	1	56	4847926	5731	1015	50	d__Bacteria;p__Desulfobacterota_B;c__Binatia;o__UBA9968;f__UBA9968;g__WHTF01;s__
SRR22277750.bin.1	54.12	2.04	0	1	0	46	2004861	3200	664	100	d__Bacteria;p__Actinomycetota;c__UBA4738;o__UBA4738;f__HRBIN12;g__JAJNBA01;s__
SRR22277750.bin.10	51.57	1.44	0	0	0	19	2669433	3115	899	66.67	d__Bacteria;p__Chloroflexota;c__Chloroflexia;o__Thermomicrobiales;f__UBA6265;g__JACCXM01;s__
SRR22277750.bin.5	78.7	2.75	0	1	0	32	3233282	3923	928	23.08	d__Bacteria;p__Pseudomonadota;c__Gammaproteobacteria;o__Burkholderiales;f__SG8-39;g__SCGC-AG-212-J23;s__
SRR22277750.bin.7	86.89	1.33	1	1	1	52	4643575	6634	840	0	d__Bacteria;p__Desulfobacterota_B;c__Binatia;o__UBA9968;f__UBA9968;g__WHTF01;s__
SRR22277750.bin.8	52.99	1.94	0	0	0	20	914639	5176	199	50	d__Archaea;p__Thermoproteota;c__Nitrososphaeria;o__Nitrososphaerales;f__Nitrososphaeraceae;g__Nitrososphaera;s__
SRR22277751.bin.1	51.05	0.94	0	0	0	31	1613910	3020	567	100	d__Bacteria;p__Chloroflexota;c__Chloroflexia;o__Thermomicrobiales;f__UBA6265;g__JACCXM01;s__
SRR22277751.bin.10	58.25	0.95	0	1	0	44	2229138	3392	716	0	d__Bacteria;p__Actinomycetota;c__UBA4738;o__UBA4738;f__HRBIN12;g__JAJNBA01;s__
SRR22277751.bin.5	87.01	4.27	1	0	0	38	3695751	5148	856	15	d__Bacteria;p__Pseudomonadota;c__Gammaproteobacteria;o__Burkholderiales;f__SG8-39;g__SCGC-AG-212-J23;s__
SRR22277751.bin.7	81.87	3.06	0	1	0	46	4587944	5707	963	16.67	d__Bacteria;p__Desulfobacterota_B;c__Binatia;o__UBA9968;f__UBA9968;g__WHTF01;s__
SRR22277751.bin.8	73.5	6.95	0	1	0	35	1419541	5050	313	60	d__Archaea;p__Thermoproteota;c__Nitrososphaeria;o__Nitrososphaerales;f__Nitrososphaeraceae;g__Nitrososphaera;s__
SRR22277752.bin.5	69.52	3.85	1	1	1	67	2396606	4157	677	100	d__Bacteria;p__Actinomycetota;c__UBA4738;o__UBA4738;f__HRBIN12;g__JAJNBA01;s__
SRR22277752.bin.6	86.5	4.72	0	1	0	58	4969956	5084	1130	58.33	d__Bacteria;p__Desulfobacterota_B;c__Binatia;o__UBA9968;f__UBA9968;g__WHTF01;s__
SRR22277752.bin.7	91.39	4.99	0	0	0	43	3782013	5358	846	10.53	d__Bacteria;p__Pseudomonadota;c__Gammaproteobacteria;o__Burkholderiales;f__SG8-39;g__SCGC-AG-212-J23;s__
SRR22277753.bin.10	89.67	5.9	0	0	0	34	3722790	5012	872	33.33	d__Bacteria;p__Pseudomonadota;c__Gammaproteobacteria;o__Burkholderiales;f__SG8-39;g__SCGC-AG-212-J23;s__
SRR22277753.bin.5	88.53	1.4	0	0	1	42	4716354	4947	1106	50	d__Bacteria;p__Desulfobacterota_B;c__Binatia;o__UBA9968;f__UBA9968;g__WHTF01;s__
SRR22277753.bin.7	73.73	2.26	0	0	0	54	2442067	3686	728	60	d__Bacteria;p__Actinomycetota;c__UBA4738;o__UBA4738;f__HRBIN12;g__JAJNBA01;s__
SRR22277754.bin.10	88.36	4.2	0	0	0	33	3694840	5136	862	15.79	d__Bacteria;p__Pseudomonadota;c__Gammaproteobacteria;o__Burkholderiales;f__SG8-39;g__SCGC-AG-212-J23;s__
SRR22277754.bin.11	73.41	3.36	1	0	1	26	1238709	5001	272	66.67	d__Archaea;p__Thermoproteota;c__Nitrososphaeria;o__Nitrososphaerales;f__Nitrososphaeraceae;g__Nitrososphaera;s__
SRR22277754.bin.13	71.43	5.71	1	1	1	59	2280704	3628	691	50	d__Bacteria;p__Actinomycetota;c__UBA4738;o__UBA4738;f__HRBIN12;g__JAJNBA01;s__
SRR22277754.bin.2	67.36	3.3	0	0	0	39	2071010	3372	662	50	d__Bacteria;p__Chloroflexota;c__Chloroflexia;o__Thermomicrobiales;f__UBA6265;g__JACCXM01;s__
SRR22277754.bin.6	84.51	0.67	0	1	0	45	4881612	6353	908	0	d__Bacteria;p__Desulfobacterota_B;c__Binatia;o__UBA9968;f__UBA9968;g__WHTF01;s__
SRR22277754.bin.9	51.83	6.29	0	1	0	20	2491076	2628	978	70	d__Bacteria;p__Actinomycetota;c__Rubrobacteria;o__Rubrobacterales;f__Rubrobacteraceae;g__Rubrobacter_D;s__
SRR22277755.bin.10	72.48	6.76	0	1	0	26	2795903	3426	890	33.33	d__Bacteria;p__Chloroflexota;c__Chloroflexia;o__Thermomicrobiales;f__UBA6265;g__JACCXM01;s__
SRR22277755.bin.13	88.47	1.35	0	0	0	60	4649067	6836	786	25	d__Bacteria;p__Desulfobacterota_B;c__Binatia;o__UBA9968;f__UBA9968;g__WHTF01;s__
SRR22277755.bin.15	63.23	2.56	1	0	1	56	2166012	3272	695	66.67	d__Bacteria;p__Actinomycetota;c__UBA4738;o__UBA4738;f__HRBIN12;g__JAJNBA01;s__
SRR22277755.bin.2	59.95	0.97	0	0	0	20	717388	4599	165	0	d__Archaea;p__Thermoproteota;c__Nitrososphaeria;o__Nitrososphaerales;f__Nitrososphaeraceae;g__Nitrososphaera;s__
SRR22277755.bin.9	88.49	4.12	0	0	0	50	3667915	5463	815	26.32	d__Bacteria;p__Pseudomonadota;c__Gammaproteobacteria;o__Burkholderiales;f__SG8-39;g__SCGC-AG-212-J23;s__
SRR22277756.bin.10	63.7	1.12	0	0	1	16	918778	4274	228	66.67	d__Archaea;p__Thermoproteota;c__Nitrososphaeria;o__Nitrososphaerales;f__Nitrososphaeraceae;g__Nitrososphaera;s__
SRR22277756.bin.11	64.27	2.14	0	1	0	53	2207133	3649	664	66.67	d__Bacteria;p__Actinomycetota;c__UBA4738;o__UBA4738;f__HRBIN12;g__JAJNBA01;s__
SRR22277756.bin.14	86.54	0.67	1	1	1	53	4846677	6966	839	50	d__Bacteria;p__Desulfobacterota_B;c__Binatia;o__UBA9968;f__UBA9968;g__WHTF01;s__
SRR22277756.bin.2	91.08	4.12	0	0	0	43	3755521	5282	858	20	d__Bacteria;p__Pseudomonadota;c__Gammaproteobacteria;o__Burkholderiales;f__SG8-39;g__SCGC-AG-212-J23;s__
SRR22277756.bin.3	52.33	6.14	0	1	0	13	1879830	2795	709	25	d__Bacteria;p__Actinomycetota;c__Rubrobacteria;o__Rubrobacterales;f__Rubrobacteraceae;g__Rubrobacter_D;s__
SRR22277756.bin.9	62.83	5.66	0	0	1	31	2147855	3193	701	42.86	d__Bacteria;p__Chloroflexota;c__Chloroflexia;o__Thermomicrobiales;f__UBA6265;g__JACCXM01;s__
SRR22277757.bin.1	55.38	0	0	0	1	15	734304	4650	168	0	d__Archaea;p__Thermoproteota;c__Nitrososphaeria;o__Nitrososphaerales;f__Nitrososphaeraceae;g__Nitrososphaera;s__
SRR22277757.bin.3	93.55	3.52	0	0	0	44	3689204	5479	819	26.67	d__Bacteria;p__Pseudomonadota;c__Gammaproteobacteria;o__Burkholderiales;f__SG8-39;g__SCGC-AG-212-J23;s__
SRR22277757.bin.6	85.88	1.97	1	1	1	64	4781031	6928	826	25	d__Bacteria;p__Desulfobacterota_B;c__Binatia;o__UBA9968;f__UBA9968;g__WHTF01;s__
SRR22277757.bin.7	70.69	6.05	0	0	0	23	2429817	3399	768	78.95	d__Bacteria;p__Chloroflexota;c__Chloroflexia;o__Thermomicrobiales;f__UBA6265;g__JACCXM01;s__
SRR22277757.bin.9	61.48	3.09	1	0	1	54	2208185	3503	675	80	d__Bacteria;p__Actinomycetota;c__UBA4738;o__UBA4738;f__HRBIN12;g__JAJNBA01;s__
SRR22277758.bin.3	78.35	5.02	0	0	0	31	1275629	5394	275	14.29	d__Archaea;p__Thermoproteota;c__Nitrososphaeria;o__Nitrososphaerales;f__Nitrososphaeraceae;g__Nitrososphaera;s__
SRR22277758.bin.4	90.14	3.55	0	1	0	50	4885164	6003	957	50	d__Bacteria;p__Desulfobacterota_B;c__Binatia;o__UBA9968;f__UBA9968;g__WHTF01;s__
SRR22277758.bin.5	71.8	4.91	1	0	1	56	2355091	3646	678	71.43	d__Bacteria;p__Actinomycetota;c__UBA4738;o__UBA4738;f__HRBIN12;g__JAJNBA01;s__
SRR22277758.bin.7	88.51	3.35	0	1	0	34	3736012	5545	835	18.75	d__Bacteria;p__Pseudomonadota;c__Gammaproteobacteria;o__Burkholderiales;f__SG8-39;g__SCGC-AG-212-J23;s__
SRR22277758.bin.9	64.2	1.13	0	0	0	31	2045697	2880	736	66.67	d__Bacteria;p__Chloroflexota;c__Chloroflexia;o__Thermomicrobiales;f__UBA6265;g__JACCXM01;s__
SRR22277759.bin.15	90.55	3.51	0	0	0	50	3769429	5351	850	23.08	d__Bacteria;p__Pseudomonadota;c__Gammaproteobacteria;o__Burkholderiales;f__SG8-39;g__SCGC-AG-212-J23;s__
SRR22277759.bin.16	87.47	1.97	1	0	1	61	4428001	6487	812	20	d__Bacteria;p__Desulfobacterota_B;c__Binatia;o__UBA9968;f__UBA9968;g__WHTF01;s__
SRR22277759.bin.19	68.42	1.71	0	1	0	55	2067375	3247	656	50	d__Bacteria;p__Actinomycetota;c__UBA4738;o__UBA4738;f__HRBIN12;g__JAJNBA01;s__
SRR22277759.bin.2	66	7.67	0	1	0	13	1885451	3972	520	37.5	d__Bacteria;p__Nitrospirota;c__Nitrospiria;o__Nitrospirales;f__Nitrospiraceae;g__Nitrospira_C;s__
SRR22277759.bin.6	71.23	7.01	0	0	0	20	3118663	3238	1021	70.59	d__Bacteria;p__Chloroflexota;c__Chloroflexia;o__Thermomicrobiales;f__UBA6265;g__JACCXM01;s__
SRR22277760.bin.1	59.82	3.4	0	0	0	16	814383	4633	187	25	d__Archaea;p__Thermoproteota;c__Nitrososphaeria;o__Nitrososphaerales;f__Nitrososphaeraceae;g__Nitrososphaera;s__
SRR22277760.bin.10	62.62	4.49	0	0	0	21	2315296	3470	730	37.5	d__Bacteria;p__Chloroflexota;c__Chloroflexia;o__Thermomicrobiales;f__UBA6265;g__JACCXM01;s__
SRR22277760.bin.13	68.1	0.43	0	0	0	52	2078051	3356	662	100	d__Bacteria;p__Actinomycetota;c__UBA4738;o__UBA4738;f__HRBIN12;g__JAJNBA01;s__
SRR22277760.bin.14	87.14	1.94	1	1	1	54	4796089	6806	838	50	d__Bacteria;p__Desulfobacterota_B;c__Binatia;o__UBA9968;f__UBA9968;g__WHTF01;s__
SRR22277760.bin.8	88.33	3.15	0	0	0	32	3771632	5511	857	14.29	d__Bacteria;p__Pseudomonadota;c__Gammaproteobacteria;o__Burkholderiales;f__SG8-39;g__SCGC-AG-212-J23;s__
SRR22277761.bin.12	64.63	4.25	0	0	1	23	2140886	3448	669	40	d__Bacteria;p__Chloroflexota;c__Chloroflexia;o__Thermomicrobiales;f__UBA6265;g__JACCXM01;s__
SRR22277761.bin.3	66.55	1.71	1	1	1	58	2212293	3297	696	100	d__Bacteria;p__Actinomycetota;c__UBA4738;o__UBA4738;f__HRBIN12;g__JAJNBA01;s__
SRR22277761.bin.4	87.51	3.03	0	0	0	39	3702898	5545	805	25	d__Bacteria;p__Pseudomonadota;c__Gammaproteobacteria;o__Burkholderiales;f__SG8-39;g__SCGC-AG-212-J23;s__
SRR22277761.bin.5	87.68	0.65	1	0	1	41	4883292	6946	864	0	d__Bacteria;p__Desulfobacterota_B;c__Binatia;o__UBA9968;f__UBA9968;g__WHTF01;s__
SRR22277761.bin.7	57.01	0.97	0	1	1	22	877518	4760	206	0	d__Archaea;p__Thermoproteota;c__Nitrososphaeria;o__Nitrososphaerales;f__Nitrososphaeraceae;g__Nitrososphaera;s__
SRR22277762.bin.10	57.63	4.37	0	1	0	27	2209606	3671	678	81.82	d__Bacteria;p__Chloroflexota;c__Chloroflexia;o__Thermomicrobiales;f__UBA6265;g__JACCXM01;s__
SRR22277762.bin.11	85.62	2.21	1	0	1	46	4587058	6683	827	16.67	d__Bacteria;p__Desulfobacterota_B;c__Binatia;o__UBA9968;f__UBA9968;g__WHTF01;s__
SRR22277762.bin.2	88.19	4.58	0	0	0	35	3710666	5060	878	22.73	d__Bacteria;p__Pseudomonadota;c__Gammaproteobacteria;o__Burkholderiales;f__SG8-39;g__SCGC-AG-212-J23;s__
SRR22277762.bin.3	81.71	1.42	0	0	0	61	2431716	3895	692	100	d__Bacteria;p__Actinomycetota;c__UBA4738;o__UBA4738;f__HRBIN12;g__JAJNBA01;s__
SRR22277762.bin.4	53.24	3.88	0	0	1	21	898905	4623	209	50	d__Archaea;p__Thermoproteota;c__Nitrososphaeria;o__Nitrososphaerales;f__Nitrososphaeraceae;g__Nitrososphaera;s__
SRR22277762.bin.5	70.69	9.17	0	0	0	21	2305494	3541	698	27.27	d__Bacteria;p__Nitrospirota;c__Nitrospiria;o__Nitrospirales;f__Nitrospiraceae;g__Nitrospira_C;s__
SRR22277763.bin.10	60.21	5.99	0	1	1	27	1823841	2450	750	0	d__Archaea;p__Thermoproteota;c__Nitrososphaeria;o__Nitrososphaerales;f__Nitrososphaeraceae;g__TA-21;s__
SRR22277763.bin.6	85.09	6.06	0	0	0	39	3519215	4838	870	18.18	d__Bacteria;p__Pseudomonadota;c__Gammaproteobacteria;o__Burkholderiales;f__SG8-39;g__SCGC-AG-212-J23;s__
SRR22277763.bin.7	69.32	2.66	0	1	0	57	2310869	3587	702	50	d__Bacteria;p__Actinomycetota;c__UBA4738;o__UBA4738;f__HRBIN12;g__JAJNBA01;s__
SRR22277763.bin.8	82.85	2.51	1	1	1	38	4876403	5006	1154	0	d__Bacteria;p__Desulfobacterota_B;c__Binatia;o__UBA9968;f__UBA9968;g__WHTF01;s__
SRR22277764.bin.10	63.94	6.13	0	0	0	18	2198787	3662	667	69.23	d__Bacteria;p__Chloroflexota;c__Chloroflexia;o__Thermomicrobiales;f__UBA6265;g__JACCXM01;s__
SRR22277764.bin.12	75.61	9.09	0	0	0	19	2266869	4459	573	40	d__Bacteria;p__Nitrospirota;c__Nitrospiria;o__Nitrospirales;f__Nitrospiraceae;g__Nitrospira_C;s__
SRR22277764.bin.14	75.65	1.71	1	1	1	58	2175557	3389	673	50	d__Bacteria;p__Actinomycetota;c__UBA4738;o__UBA4738;f__HRBIN12;g__JAJNBA01;s__
SRR22277764.bin.15	52.7	4.62	0	1	0	20	1660622	2714	629	71.43	d__Bacteria;p__Actinomycetota;c__Rubrobacteria;o__Rubrobacterales;f__Rubrobacteraceae;g__Rubrobacter_D;s__
SRR22277764.bin.3	87.1	4.04	0	0	0	38	3646881	5317	842	31.58	d__Bacteria;p__Pseudomonadota;c__Gammaproteobacteria;o__Burkholderiales;f__SG8-39;g__SCGC-AG-212-J23;s__
SRR22277764.bin.7	84.88	2.58	1	0	1	54	4454203	5962	863	0	d__Bacteria;p__Desulfobacterota_B;c__Binatia;o__UBA9968;f__UBA9968;g__WHTF01;s__
SRR22277765.bin.13	60.82	6.13	0	0	1	23	2342123	3091	797	57.14	d__Bacteria;p__Chloroflexota;c__Chloroflexia;o__Thermomicrobiales;f__UBA6265;g__JACCXM01;s__
SRR22277765.bin.14	88.06	4.55	0	0	0	37	3613397	5401	825	27.27	d__Bacteria;p__Pseudomonadota;c__Gammaproteobacteria;o__Burkholderiales;f__SG8-39;g__SCGC-AG-212-J23;s__
SRR22277765.bin.4	70.06	2.43	0	0	1	29	948245	4508	223	66.67	d__Archaea;p__Thermoproteota;c__Nitrososphaeria;o__Nitrososphaerales;f__Nitrososphaeraceae;g__Nitrososphaera;s__
SRR22277765.bin.5	68.42	7.98	0	0	0	22	1740043	3108	581	33.33	d__Bacteria;p__Nitrospirota;c__Nitrospiria;o__Nitrospirales;f__Nitrospiraceae;g__Nitrospira_C;s__
SRR22277765.bin.7	75.27	2.99	0	1	0	65	2433610	4039	669	75	d__Bacteria;p__Actinomycetota;c__UBA4738;o__UBA4738;f__HRBIN12;g__JAJNBA01;s__
SRR22277765.bin.8	88.56	0.74	1	1	1	39	4854408	6642	874	25	d__Bacteria;p__Desulfobacterota_B;c__Binatia;o__UBA9968;f__UBA9968;g__WHTF01;s__
SRR22277766.bin.12	60.23	1.46	0	0	1	21	1055475	5183	225	100	d__Archaea;p__Thermoproteota;c__Nitrososphaeria;o__Nitrososphaerales;f__Nitrososphaeraceae;g__Nitrososphaera;s__
SRR22277766.bin.14	88.2	1.33	1	1	1	68	4851830	6582	878	0	d__Bacteria;p__Desulfobacterota_B;c__Binatia;o__UBA9968;f__UBA9968;g__WHTF01;s__
SRR22277766.bin.15	64.71	1.71	1	1	1	54	2238948	3607	678	50	d__Bacteria;p__Actinomycetota;c__UBA4738;o__UBA4738;f__HRBIN12;g__JAJNBA01;s__
SRR22277766.bin.16	51.77	3.46	0	0	0	22	1671833	3286	536	66.67	d__Bacteria;p__Chloroflexota;c__Chloroflexia;o__Thermomicrobiales;f__UBA6265;g__JACCXM01;s__
SRR22277766.bin.7	86.98	4.42	0	0	0	28	3754740	5139	891	22.73	d__Bacteria;p__Pseudomonadota;c__Gammaproteobacteria;o__Burkholderiales;f__SG8-39;g__SCGC-AG-212-J23;s__
SRR22277766.bin.9	61.2	6.57	0	0	0	15	1740695	3196	577	54.55	d__Bacteria;p__Nitrospirota;c__Nitrospiria;o__Nitrospirales;f__Nitrospiraceae;g__Nitrospira_C;s__
SRR22277767.bin.1	74.22	5.51	1	1	1	56	2408654	3799	703	55.56	d__Bacteria;p__Actinomycetota;c__UBA4738;o__UBA4738;f__HRBIN12;g__JAJNBA01;s__
SRR22277767.bin.14	86.69	3.16	0	0	0	47	3756644	5287	860	11.11	d__Bacteria;p__Pseudomonadota;c__Gammaproteobacteria;o__Burkholderiales;f__SG8-39;g__SCGC-AG-212-J23;s__
SRR22277767.bin.3	73.61	2.43	0	0	1	23	1081648	4866	243	33.33	d__Archaea;p__Thermoproteota;c__Nitrososphaeria;o__Nitrososphaerales;f__Nitrososphaeraceae;g__Nitrososphaera;s__
SRR22277767.bin.7	86.43	3.14	1	1	1	51	4951948	6673	902	37.5	d__Bacteria;p__Desulfobacterota_B;c__Binatia;o__UBA9968;f__UBA9968;g__WHTF01;s__
SRR22277768.bin.1	80.12	1.33	0	1	1	71	4693414	6635	862	33.33	d__Bacteria;p__Desulfobacterota_B;c__Binatia;o__UBA9968;f__UBA9968;g__WHTF01;s__
SRR22277768.bin.12	58.28	7.93	0	0	0	25	2732519	2569	1092	12.5	d__Bacteria;p__Actinomycetota;c__Actinomycetia;o__Propionibacteriales;f__Propionibacteriaceae;g__JAJTCL01;s__
SRR22277768.bin.15	55.8	3.42	0	0	0	8	1875828	4087	498	62.5	d__Bacteria;p__Nitrospirota;c__Nitrospiria;o__Nitrospirales;f__Nitrospiraceae;g__Nitrospira_C;s__
SRR22277768.bin.16	51.16	5.66	0	0	1	27	1904253	3393	606	25	d__Bacteria;p__Chloroflexota;c__Chloroflexia;o__Thermomicrobiales;f__UBA6265;g__JACCXM01;s__
SRR22277768.bin.2	65.51	3.76	0	1	0	52	2179903	3413	681	62.5	d__Bacteria;p__Actinomycetota;c__UBA4738;o__UBA4738;f__HRBIN12;g__JAJNBA01;s__
SRR22277768.bin.3	63.23	4.74	0	0	0	16	941264	4728	223	50	d__Archaea;p__Thermoproteota;c__Nitrososphaeria;o__Nitrososphaerales;f__Nitrososphaeraceae;g__Nitrososphaera;s__
SRR22277768.bin.6	88.15	3.29	0	0	0	43	3691772	5493	817	21.43	d__Bacteria;p__Pseudomonadota;c__Gammaproteobacteria;o__Burkholderiales;f__SG8-39;g__SCGC-AG-212-J23;s__
SRR22277768.bin.7	59.55	6.46	0	0	1	21	1569989	3934	432	20	d__Archaea;p__Thermoproteota;c__Nitrososphaeria;o__Nitrososphaerales;f__Nitrososphaeraceae;g__Nitrososphaera;s__
SRR22277769.bin.1	88.79	4.31	0	0	0	43	3734032	5310	857	11.76	d__Bacteria;p__Pseudomonadota;c__Gammaproteobacteria;o__Burkholderiales;f__SG8-39;g__SCGC-AG-212-J23;s__
SRR22277769.bin.2	83.26	2.9	1	0	1	42	4642142	5420	1000	20	d__Bacteria;p__Desulfobacterota_B;c__Binatia;o__UBA9968;f__UBA9968;g__WHTF01;s__
SRR22277769.bin.3	69.51	1.28	1	1	1	63	2323803	3847	652	100	d__Bacteria;p__Actinomycetota;c__UBA4738;o__UBA4738;f__HRBIN12;g__JAJNBA01;s__
SRR22277769.bin.8	70.34	7.28	1	0	1	37	1353251	5378	293	66.67	d__Archaea;p__Thermoproteota;c__Nitrososphaeria;o__Nitrososphaerales;f__Nitrososphaeraceae;g__Nitrososphaera;s__
SRR22277769.bin.9	57.11	1.89	0	0	0	9	1717823	3282	572	25	d__Bacteria;p__Chloroflexota;c__Chloroflexia;o__Thermomicrobiales;f__UBA6265;g__JACCXM01;s__
SRR22277770.bin.11	72.21	2.56	1	0	1	53	2355177	3681	690	100	d__Bacteria;p__Actinomycetota;c__UBA4738;o__UBA4738;f__HRBIN12;g__JAJNBA01;s__
SRR22277770.bin.3	70.62	2.43	0	0	0	27	1084246	5304	229	33.33	d__Archaea;p__Thermoproteota;c__Nitrososphaeria;o__Nitrososphaerales;f__Nitrososphaeraceae;g__Nitrososphaera;s__
SRR22277770.bin.4	92.58	3.29	0	0	0	34	3748916	5259	851	14.29	d__Bacteria;p__Pseudomonadota;c__Gammaproteobacteria;o__Burkholderiales;f__SG8-39;g__SCGC-AG-212-J23;s__
SRR22277770.bin.5	84.27	2.67	0	1	0	68	4817346	5915	963	28.57	d__Bacteria;p__Desulfobacterota_B;c__Binatia;o__UBA9968;f__UBA9968;g__WHTF01;s__
SRR22277770.bin.7	58.15	3.77	0	0	0	15	1946865	3310	634	0	d__Bacteria;p__Chloroflexota;c__Chloroflexia;o__Thermomicrobiales;f__UBA6265;g__JACCXM01;s__
SRR22277771.bin.13	69.19	0	0	1	0	25	979735	5553	196	0	d__Archaea;p__Thermoproteota;c__Nitrososphaeria;o__Nitrososphaerales;f__Nitrososphaeraceae;g__Nitrososphaera;s__
SRR22277771.bin.3	68.59	0.93	1	1	1	70	2407740	3647	705	0	d__Bacteria;p__Actinomycetota;c__UBA4738;o__UBA4738;f__HRBIN12;g__JAJNBA01;s__
SRR22277771.bin.4	93.18	5.88	0	0	0	46	3761460	5815	808	32	d__Bacteria;p__Pseudomonadota;c__Gammaproteobacteria;o__Burkholderiales;f__SG8-39;g__SCGC-AG-212-J23;s__
SRR22277771.bin.5	84.29	2.29	0	0	0	43	4587513	5523	943	40	d__Bacteria;p__Desulfobacterota_B;c__Binatia;o__UBA9968;f__UBA9968;g__WHTF01;s__
SRR22277772.bin.2	88.27	3.75	1	0	1	47	4893933	6585	884	44.44	d__Bacteria;p__Desulfobacterota_B;c__Binatia;o__UBA9968;f__UBA9968;g__WHTF01;s__
SRR22277772.bin.3	61.33	2.91	0	0	1	22	966870	5167	203	33.33	d__Archaea;p__Thermoproteota;c__Nitrososphaeria;o__Nitrososphaerales;f__Nitrososphaeraceae;g__Nitrososphaera;s__
SRR22277772.bin.5	64.66	1.71	1	0	1	62	2330100	3856	667	50	d__Bacteria;p__Actinomycetota;c__UBA4738;o__UBA4738;f__HRBIN12;g__JAJNBA01;s__
SRR22277772.bin.6	87.82	3.71	0	0	0	39	3653879	5715	802	25	d__Bacteria;p__Pseudomonadota;c__Gammaproteobacteria;o__Burkholderiales;f__SG8-39;g__SCGC-AG-212-J23;s__
SRR22277772.bin.8	56.32	4.15	0	1	0	30	2210251	3239	728	14.29	d__Bacteria;p__Chloroflexota;c__Chloroflexia;o__Thermomicrobiales;f__UBA6265;g__JACCXM01;s__
SRR22277773.bin.1	69.4	4.35	0	0	0	45	2302909	3141	771	66.67	d__Bacteria;p__Actinomycetota;c__UBA4738;o__UBA4738;f__HRBIN12;g__JAJNBA01;s__
SRR22277773.bin.4	89.9	3.22	0	0	0	49	3814772	5279	889	29.41	d__Bacteria;p__Pseudomonadota;c__Gammaproteobacteria;o__Burkholderiales;f__SG8-39;g__SCGC-AG-212-J23;s__
SRR22277773.bin.8	90.07	2.37	1	0	1	59	5305424	5758	1111	28.57	d__Bacteria;p__Desulfobacterota_B;c__Binatia;o__UBA9968;f__UBA9968;g__WHTF01;s__
SRR22277774.bin.1	89.7	2.22	0	0	0	32	3685959	5673	813	16.67	d__Bacteria;p__Pseudomonadota;c__Gammaproteobacteria;o__Burkholderiales;f__SG8-39;g__SCGC-AG-212-J23;s__
SRR22277774.bin.2	55.57	1.82	0	0	0	13	1655507	2912	588	0	d__Bacteria;p__Nitrospirota;c__Nitrospiria;o__Nitrospirales;f__Nitrospiraceae;g__Nitrospira_C;s__
SRR22277774.bin.3	90.27	4.09	0	1	0	98	5141753	6318	1027	25	d__Bacteria;p__Desulfobacterota_B;c__Binatia;o__UBA9968;f__UBA9968;g__WHTF01;s__
SRR22277775.bin.1	68.86	2.21	1	1	1	65	2301524	3203	753	100	d__Bacteria;p__Actinomycetota;c__UBA4738;o__UBA4738;f__HRBIN12;g__JAJNBA01;s__
SRR22277775.bin.4	81.79	6.91	0	0	0	38	3474244	4186	964	18.18	d__Bacteria;p__Pseudomonadota;c__Gammaproteobacteria;o__Burkholderiales;f__SG8-39;g__SCGC-AG-212-J23;s__
SRR22277775.bin.5	77.83	1.33	0	0	0	56	4548627	4628	1120	33.33	d__Bacteria;p__Desulfobacterota_B;c__Binatia;o__UBA9968;f__UBA9968;g__WHTF01;s__
SRR22277776.bin.10	69.95	1.94	0	1	0	18	3916374	4729	901	33.33	d__Bacteria;p__Desulfobacterota_B;c__Binatia;o__UBA9968;f__UBA9968;g__WHTF01;s__
SRR22277776.bin.13	88.69	2.78	0	0	0	33	3696326	5354	834	21.43	d__Bacteria;p__Pseudomonadota;c__Gammaproteobacteria;o__Burkholderiales;f__SG8-39;g__SCGC-AG-212-J23;s__
SRR22277776.bin.16	61.51	0	1	0	1	62	2204493	3504	677	0	d__Bacteria;p__Actinomycetota;c__UBA4738;o__UBA4738;f__HRBIN12;g__JAJNBA01;s__
SRR22277776.bin.9	66.02	4.85	0	0	1	28	1152883	6232	216	50	d__Archaea;p__Thermoproteota;c__Nitrososphaeria;o__Nitrososphaerales;f__Nitrososphaeraceae;g__Nitrososphaera;s__
SRR22277777.bin.13	69.07	4.37	0	0	0	33	1298385	4926	283	50	d__Archaea;p__Thermoproteota;c__Nitrososphaeria;o__Nitrososphaerales;f__Nitrososphaeraceae;g__Nitrososphaera;s__
SRR22277777.bin.15	69.76	2.02	2	0	2	60	2203927	3656	665	100	d__Bacteria;p__Actinomycetota;c__UBA4738;o__UBA4738;f__HRBIN12;g__JAJNBA01;s__
SRR22277777.bin.6	74.32	2.29	1	1	1	46	4417279	5439	910	40	d__Bacteria;p__Desulfobacterota_B;c__Binatia;o__UBA9968;f__UBA9968;g__WHTF01;s__
SRR22277777.bin.9	86.92	4.75	0	0	0	42	3734779	5414	853	18.18	d__Bacteria;p__Pseudomonadota;c__Gammaproteobacteria;o__Burkholderiales;f__SG8-39;g__SCGC-AG-212-J23;s__
SRR22277778.bin.1	51.49	8.39	0	0	0	11	2224387	2117	1024	33.33	d__Bacteria;p__Actinomycetota;c__Rubrobacteria;o__Rubrobacterales;f__Rubrobacteraceae;g__;s__
SRR22277778.bin.10	74.67	1.33	1	0	1	26	4281372	5310	932	33.33	d__Bacteria;p__Desulfobacterota_B;c__Binatia;o__UBA9968;f__UBA9968;g__WHTF01;s__
SRR22277778.bin.14	89.27	5.3	1	0	1	40	3613127	5781	795	18.52	d__Bacteria;p__Pseudomonadota;c__Gammaproteobacteria;o__Burkholderiales;f__SG8-39;g__SCGC-AG-212-J23;s__
SRR22277778.bin.15	68.65	4.85	0	0	1	21	1299487	5133	280	40	d__Archaea;p__Thermoproteota;c__Nitrososphaeria;o__Nitrososphaerales;f__Nitrososphaeraceae;g__Nitrososphaera;s__
SRR22277778.bin.8	59.01	3.07	0	1	0	57	2200707	3538	658	100	d__Bacteria;p__Actinomycetota;c__UBA4738;o__UBA4738;f__HRBIN12;g__JAJNBA01;s__
SRR22277779.bin.1	86.99	1.94	0	1	1	36	4717087	6844	816	0	d__Bacteria;p__Desulfobacterota_B;c__Binatia;o__UBA9968;f__UBA9968;g__WHTF01;s__
SRR22277779.bin.2	87.84	3.63	0	0	0	35	3605874	5695	786	17.65	d__Bacteria;p__Pseudomonadota;c__Gammaproteobacteria;o__Burkholderiales;f__SG8-39;g__SCGC-AG-212-J23;s__
SRR22277779.bin.4	58.29	9.5	0	1	0	16	2165777	2754	824	54.55	d__Bacteria;p__Actinomycetota;c__Rubrobacteria;o__Rubrobacterales;f__Rubrobacteraceae;g__Rubrobacter_D;s__
SRR22277779.bin.5	69.61	0.85	1	0	1	52	2166219	3382	680	0	d__Bacteria;p__Actinomycetota;c__UBA4738;o__UBA4738;f__HRBIN12;g__JAJNBA01;s__
SRR22277779.bin.7	63.17	9.29	0	0	0	19	1966820	3541	594	53.33	d__Bacteria;p__Nitrospirota;c__Nitrospiria;o__Nitrospirales;f__Nitrospiraceae;g__Nitrospira_C;s__
SRR22277780.bin.1	78.88	3.46	1	1	1	39	4634249	4163	1235	0	d__Bacteria;p__Desulfobacterota_B;c__Binatia;o__UBA9968;f__UBA9968;g__WHTF01;s__
SRR22277780.bin.2	89.41	3.03	0	0	0	47	3734809	5343	854	6.67	d__Bacteria;p__Pseudomonadota;c__Gammaproteobacteria;o__Burkholderiales;f__SG8-39;g__SCGC-AG-212-J23;s__
SRR22277780.bin.4	74.85	0.85	1	1	1	68	2427264	3777	704	66.67	d__Bacteria;p__Actinomycetota;c__UBA4738;o__UBA4738;f__HRBIN12;g__JAJNBA01;s__
SRR22277781.bin.1	70.88	3.09	0	0	0	67	2315884	3413	707	60	d__Bacteria;p__Actinomycetota;c__UBA4738;o__UBA4738;f__HRBIN12;g__JAJNBA01;s__
SRR22277781.bin.16	90.78	1.29	1	0	1	66	4904880	6455	893	0	d__Bacteria;p__Desulfobacterota_B;c__Binatia;o__UBA9968;f__UBA9968;g__WHTF01;s__
SRR22277781.bin.17	51.24	0	0	0	1	15	784934	4539	186	0	d__Archaea;p__Thermoproteota;c__Nitrososphaeria;o__Nitrososphaerales;f__Nitrososphaeraceae;g__Nitrososphaera;s__
SRR22277781.bin.2	83.76	2.49	0	0	0	28	3341093	4988	820	6.67	d__Bacteria;p__Pseudomonadota;c__Gammaproteobacteria;o__Burkholderiales;f__SG8-39;g__SCGC-AG-212-J23;s__
SRR22277781.bin.7	66.96	5.61	0	1	1	28	2648081	2954	954	44.44	d__Bacteria;p__Chloroflexota;c__Chloroflexia;o__Thermomicrobiales;f__UBA6265;g__JACCXM01;s__
SRR22277782.bin.1	65.1	4.37	1	0	1	48	2139356	3426	663	66.67	d__Bacteria;p__Actinomycetota;c__UBA4738;o__UBA4738;f__HRBIN12;g__JAJNBA01;s__
SRR22277782.bin.13	88.03	4.11	0	0	0	32	3471832	4716	856	11.11	d__Bacteria;p__Pseudomonadota;c__Gammaproteobacteria;o__Burkholderiales;f__SG8-39;g__SCGC-AG-212-J23;s__
SRR22277782.bin.16	87.12	1.92	1	1	1	57	4749711	6938	829	16.67	d__Bacteria;p__Desulfobacterota_B;c__Binatia;o__UBA9968;f__UBA9968;g__WHTF01;s__
SRR22277782.bin.4	53.76	3.49	0	0	0	11	1856631	3521	571	88.89	d__Bacteria;p__Chloroflexota;c__Chloroflexia;o__Thermomicrobiales;f__UBA6265;g__JACCXM01;s__
SRR22277783.bin.12	50.89	3.28	0	0	0	17	2144420	2801	813	25	d__Bacteria;p__Actinomycetota;c__Actinomycetia;o__Propionibacteriales;f__Propionibacteriaceae;g__JAJTCL01;s__
SRR22277783.bin.15	60.57	1.28	1	0	1	54	2078258	3438	636	50	d__Bacteria;p__Actinomycetota;c__UBA4738;o__UBA4738;f__HRBIN12;g__JAJNBA01;s__
SRR22277783.bin.16	87.24	2.15	1	1	1	66	4763415	6796	828	50	d__Bacteria;p__Desulfobacterota_B;c__Binatia;o__UBA9968;f__UBA9968;g__WHTF01;s__
SRR22277783.bin.4	90.61	4.27	0	0	0	47	3682790	4972	866	23.81	d__Bacteria;p__Pseudomonadota;c__Gammaproteobacteria;o__Burkholderiales;f__SG8-39;g__SCGC-AG-212-J23;s__
SRR22277783.bin.8	74.14	8.65	0	0	0	31	3048168	3528	951	71.43	d__Bacteria;p__Chloroflexota;c__Chloroflexia;o__Thermomicrobiales;f__UBA6265;g__JACCXM01;s__
SRR22277784.bin.10	64.35	1.94	0	0	0	20	1065400	4729	252	0	d__Archaea;p__Thermoproteota;c__Nitrososphaeria;o__Nitrososphaerales;f__Nitrososphaeraceae;g__Nitrososphaera;s__
SRR22277784.bin.3	58.61	2.99	0	1	0	58	2211610	3541	676	75	d__Bacteria;p__Actinomycetota;c__UBA4738;o__UBA4738;f__HRBIN12;g__JAJNBA01;s__
SRR22277784.bin.5	89.73	3.21	0	0	0	28	3554879	5390	821	19.05	d__Bacteria;p__Pseudomonadota;c__Gammaproteobacteria;o__Burkholderiales;f__SG8-39;g__SCGC-AG-212-J23;s__
SRR22277784.bin.7	84.52	2.26	1	1	1	58	4643724	5967	898	25	d__Bacteria;p__Desulfobacterota_B;c__Binatia;o__UBA9968;f__UBA9968;g__WHTF01;s__
SRR22277784.bin.9	71.95	3.77	0	1	0	24	2561092	3617	778	40	d__Bacteria;p__Chloroflexota;c__Chloroflexia;o__Thermomicrobiales;f__UBA6265;g__JACCXM01;s__
SRR22277785.bin.11	86.18	3.51	0	0	0	36	3576907	5391	817	25	d__Bacteria;p__Pseudomonadota;c__Gammaproteobacteria;o__Burkholderiales;f__SG8-39;g__SCGC-AG-212-J23;s__
SRR22277785.bin.12	70.26	3.42	1	0	1	49	2159259	3401	666	100	d__Bacteria;p__Actinomycetota;c__UBA4738;o__UBA4738;f__HRBIN12;g__JAJNBA01;s__
SRR22277785.bin.13	72.99	2.93	1	1	1	40	4290407	5075	983	33.33	d__Bacteria;p__Desulfobacterota_B;c__Binatia;o__UBA9968;f__UBA9968;g__WHTF01;s__
SRR22277785.bin.14	56.45	2.55	0	0	0	25	1796757	3855	537	40	d__Bacteria;p__Chloroflexota;c__Chloroflexia;o__Thermomicrobiales;f__UBA6265;g__JACCXM01;s__
SRR22277785.bin.9	63.54	5	1	0	1	27	1201020	4731	272	50	d__Archaea;p__Thermoproteota;c__Nitrososphaeria;o__Nitrososphaerales;f__Nitrososphaeraceae;g__Nitrososphaera;s__
SRR22277786.bin.1	63.55	0.97	0	0	0	28	1017206	4733	236	0	d__Archaea;p__Thermoproteota;c__Nitrososphaeria;o__Nitrososphaerales;f__Nitrososphaeraceae;g__Nitrososphaera;s__
SRR22277786.bin.10	51.87	7.23	0	0	0	39	2589557	2483	1051	33.33	d__Bacteria;p__Actinomycetota;c__Actinomycetia;o__Propionibacteriales;f__Propionibacteriaceae;g__JAJTCL01;s__
SRR22277786.bin.13	90.59	4.51	0	0	0	37	3749552	5599	812	15.79	d__Bacteria;p__Pseudomonadota;c__Gammaproteobacteria;o__Burkholderiales;f__SG8-39;g__SCGC-AG-212-J23;s__
SRR22277786.bin.3	84.26	1.68	1	1	1	44	4821900	6730	863	20	d__Bacteria;p__Desulfobacterota_B;c__Binatia;o__UBA9968;f__UBA9968;g__WHTF01;s__
SRR22277786.bin.7	64.89	0.43	0	1	0	54	2258348	3640	677	100	d__Bacteria;p__Actinomycetota;c__UBA4738;o__UBA4738;f__HRBIN12;g__JAJNBA01;s__
SRR22277786.bin.8	60.38	2.92	0	0	0	20	1953839	3501	608	50	d__Bacteria;p__Chloroflexota;c__Chloroflexia;o__Thermomicrobiales;f__UBA6265;g__JACCXM01;s__
SRR22277787.bin.13	65.69	2.23	1	1	1	57	2187933	3492	682	75	d__Bacteria;p__Actinomycetota;c__UBA4738;o__UBA4738;f__HRBIN12;g__JAJNBA01;s__
SRR22277787.bin.14	58.49	0	0	0	0	18	1348850	8577	210	0	d__Bacteria;p__Actinomycetota;c__Thermoleophilia;o__Gaiellales;f__Gaiellaceae;g__GMQP-bins7;s__
SRR22277787.bin.15	85.62	1.97	0	1	1	55	4852570	7033	846	0	d__Bacteria;p__Desulfobacterota_B;c__Binatia;o__UBA9968;f__UBA9968;g__WHTF01;s__
SRR22277787.bin.2	82.12	2.16	0	0	0	38	3367753	4511	863	18.18	d__Bacteria;p__Pseudomonadota;c__Gammaproteobacteria;o__Burkholderiales;f__SG8-39;g__SCGC-AG-212-J23;s__
SRR22277787.bin.4	57.36	8.29	0	0	0	28	2617881	2644	1016	54.17	d__Bacteria;p__Actinomycetota;c__Actinomycetia;o__Propionibacteriales;f__Propionibacteriaceae;g__JAJTCL01;s__
SRR22277787.bin.6	73.82	7.44	0	0	0	24	1067274	5549	224	42.86	d__Archaea;p__Thermoproteota;c__Nitrososphaeria;o__Nitrososphaerales;f__Nitrososphaeraceae;g__Nitrososphaera;s__
SRR22277787.bin.7	51.42	1.89	0	0	0	23	1521262	3475	472	50	d__Bacteria;p__Chloroflexota;c__Chloroflexia;o__Thermomicrobiales;f__UBA6265;g__JACCXM01;s__
SRR22277788.bin.11	89.75	5.27	0	0	0	41	3776386	5438	844	22.22	d__Bacteria;p__Pseudomonadota;c__Gammaproteobacteria;o__Burkholderiales;f__SG8-39;g__SCGC-AG-212-J23;s__
SRR22277788.bin.12	50.2	2.43	0	0	1	24	784165	5001	174	0	d__Archaea;p__Thermoproteota;c__Nitrososphaeria;o__Nitrososphaerales;f__Nitrososphaeraceae;g__Nitrososphaera;s__
SRR22277788.bin.2	87.5	0.68	0	0	0	103	4639872	6772	810	0	d__Bacteria;p__Desulfobacterota_B;c__Binatia;o__UBA9968;f__UBA9968;g__WHTF01;s__
SRR22277788.bin.6	66.05	7.21	0	0	0	35	2734418	3289	901	73.33	d__Bacteria;p__Chloroflexota;c__Chloroflexia;o__Thermomicrobiales;f__UBA6265;g__JACCXM01;s__
SRR22277788.bin.7	63.04	3.42	1	0	1	54	2115388	3504	643	80	d__Bacteria;p__Actinomycetota;c__UBA4738;o__UBA4738;f__HRBIN12;g__JAJNBA01;s__
SRR22277789.bin.1	51.9	8.33	0	0	0	36	1549591	2089	724	21.43	d__Bacteria;p__Actinomycetota;c__Rubrobacteria;o__Rubrobacterales;f__Rubrobacteraceae;g__;s__
SRR22277789.bin.10	64.03	2.91	0	0	0	29	1196160	5043	265	33.33	d__Archaea;p__Thermoproteota;c__Nitrososphaeria;o__Nitrososphaerales;f__Nitrososphaeraceae;g__Nitrososphaera;s__
SRR22277789.bin.14	90.08	4.36	0	0	0	43	3702998	5277	836	15	d__Bacteria;p__Pseudomonadota;c__Gammaproteobacteria;o__Burkholderiales;f__SG8-39;g__SCGC-AG-212-J23;s__
SRR22277789.bin.4	57.06	2.52	1	0	1	27	1912867	3289	636	50	d__Bacteria;p__Chloroflexota;c__Chloroflexia;o__Thermomicrobiales;f__UBA6265;g__JACCXM01;s__
SRR22277789.bin.5	71.36	0	1	1	1	59	2267659	3492	699	0	d__Bacteria;p__Actinomycetota;c__UBA4738;o__UBA4738;f__HRBIN12;g__JAJNBA01;s__
SRR22277789.bin.6	90.07	1.97	0	0	1	56	4864094	6846	837	25	d__Bacteria;p__Desulfobacterota_B;c__Binatia;o__UBA9968;f__UBA9968;g__WHTF01;s__
SRR22277789.bin.9	62.44	8.85	0	0	1	24	3019554	2586	1183	35.48	d__Bacteria;p__Actinomycetota;c__Actinomycetia;o__Propionibacteriales;f__Propionibacteriaceae;g__JAJTCL01;s__
SRR22277790.bin.10	63.27	8.25	0	0	0	24	925124	4876	202	70	d__Archaea;p__Thermoproteota;c__Nitrososphaeria;o__Nitrososphaerales;f__Nitrososphaeraceae;g__Nitrososphaera;s__
SRR22277790.bin.15	63.67	3.01	0	0	0	25	2798618	3316	913	60	d__Bacteria;p__Chloroflexota;c__Chloroflexia;o__Thermomicrobiales;f__UBA6265;g__JACCXM01;s__
SRR22277790.bin.3	63.26	0.85	0	0	0	62	2219682	3449	688	0	d__Bacteria;p__Actinomycetota;c__UBA4738;o__UBA4738;f__HRBIN12;g__JAJNBA01;s__
SRR22277790.bin.7	87.93	6.97	0	0	0	49	3680580	5207	848	7.14	d__Bacteria;p__Pseudomonadota;c__Gammaproteobacteria;o__Burkholderiales;f__SG8-39;g__SCGC-AG-212-J23;s__
SRR22277790.bin.8	82.97	1.22	0	1	0	73	4684426	7074	794	25	d__Bacteria;p__Desulfobacterota_B;c__Binatia;o__UBA9968;f__UBA9968;g__WHTF01;s__
SRR22277791.bin.1	74.9	8.45	0	0	0	31	3182119	3139	1069	71.43	d__Bacteria;p__Chloroflexota;c__Chloroflexia;o__Thermomicrobiales;f__UBA6265;g__JACCXM01;s__
SRR22277791.bin.11	76.88	1.38	1	0	1	46	2283799	3613	675	100	d__Bacteria;p__Actinomycetota;c__UBA4738;o__UBA4738;f__HRBIN12;g__JAJNBA01;s__
SRR22277791.bin.3	67.14	1.94	0	0	0	28	1192411	5038	259	0	d__Archaea;p__Thermoproteota;c__Nitrososphaeria;o__Nitrososphaerales;f__Nitrososphaeraceae;g__Nitrososphaera;s__
SRR22277791.bin.4	87.27	5.49	0	0	0	33	3781278	5551	838	27.78	d__Bacteria;p__Pseudomonadota;c__Gammaproteobacteria;o__Burkholderiales;f__SG8-39;g__SCGC-AG-212-J23;s__
SRR22277791.bin.5	83.13	2.37	1	1	1	75	4818253	7194	832	14.29	d__Bacteria;p__Desulfobacterota_B;c__Binatia;o__UBA9968;f__UBA9968;g__WHTF01;s__
SRR22277792.bin.2	89.41	1.78	1	1	1	58	5147200	5907	1058	40	d__Bacteria;p__Desulfobacterota_B;c__Binatia;o__UBA9968;f__UBA9968;g__WHTF01;s__
SRR22277792.bin.5	74.89	8.25	0	1	1	35	2082970	2719	779	10	d__Archaea;p__Thermoproteota;c__Nitrososphaeria;o__Nitrososphaerales;f__Nitrososphaeraceae;g__TA-21;s__
SRR22277792.bin.7	60.86	1.28	1	0	1	54	2250629	3583	684	50	d__Bacteria;p__Actinomycetota;c__UBA4738;o__UBA4738;f__HRBIN12;g__JAJNBA01;s__
SRR22277792.bin.8	87.24	4.55	0	0	0	31	3492988	5471	782	26.32	d__Bacteria;p__Pseudomonadota;c__Gammaproteobacteria;o__Burkholderiales;f__SG8-39;g__SCGC-AG-212-J23;s__
SRR22277793.bin.2	81.55	1.97	1	1	1	41	4745919	4575	1185	0	d__Bacteria;p__Desulfobacterota_B;c__Binatia;o__UBA9968;f__UBA9968;g__WHTF01;s__
SRR22277793.bin.5	91.58	4.32	0	0	0	45	3577227	5695	792	30	d__Bacteria;p__Pseudomonadota;c__Gammaproteobacteria;o__Burkholderiales;f__SG8-39;g__SCGC-AG-212-J23;s__
SRR22277793.bin.8	64.63	3.51	1	0	1	64	2189681	3360	685	80	d__Bacteria;p__Actinomycetota;c__UBA4738;o__UBA4738;f__HRBIN12;g__JAJNBA01;s__
SRR2844600.bin.1	58.25	2.21	1	1	1	47	556892	7820	95	50	d__Bacteria;p__Patescibacteria;c__Paceibacteria;o__UBA9983_A;f__UBA918;g__OLB19;s__
SRR2844600.bin.2	91.24	1.44	0	0	0	25	3338352	5195	771	28.57	d__Bacteria;p__Bacteroidota;c__Bacteroidia;o__Flavobacteriales;f__Crocinitomicaceae;g__Brumimicrobium;s__
SRR2844600.bin.4	97.8	1.14	0	0	0	125	4333259	25493	263	0	d__Bacteria;p__Pseudomonadota;c__Gammaproteobacteria;o__Pseudomonadales;f__Nitrincolaceae;g__Amphritea;s__Amphritea pacifica
SRR2844601.bin.2	57.14	0.61	0	0	0	28	1510321	2979	539	0	d__Bacteria;p__Pseudomonadota;c__Gammaproteobacteria;o__Thiomicrospirales;f__Thiomicrospiraceae;g__Thiomicrorhabdus;s__
SRR2844601.bin.3	78.03	3.85	0	0	0	48	2983153	3956	845	52.63	d__Bacteria;p__Bacteroidota;c__Bacteroidia;o__Flavobacteriales;f__Flavobacteriaceae;g__Yeosuana;s__Yeosuana aromativorans
SRR5209944.bin.10	73.28	0	1	0	1	51	469173	12729	55	0	d__Bacteria;p__Patescibacteria;c__ABY1;o__UBA2591;f__;g__;s__
SRR5209944.bin.12	87.19	4.06	0	0	0	33	3414595	8530	589	20	d__Bacteria;p__Bacteroidota;c__Bacteroidia;o__Bacteroidales;f__UBA12077;g__UBA12077;s__
SRR5209944.bin.14	53.29	0.16	0	0	0	29	684136	3871	198	0	d__Bacteria;p__Patescibacteria;c__JAEDAM01;o__Absconditabacterales;f__Absconditicoccaceae;g__JALOAF01;s__
SRR5209944.bin.16	73	3.3	0	1	0	61	2534917	3068	871	33.33	d__Bacteria;p__Gemmatimonadota;c__Gemmatimonadetes;o__Longimicrobiales;f__UBA6960;g__IDS-52;s__
SRR5209944.bin.2	92.3	3.57	0	0	0	46	3306527	16739	342	31.25	d__Bacteria;p__Pseudomonadota;c__Gammaproteobacteria;o__Pseudomonadales;f__Halieaceae;g__Chromatocurvus;s__
SRR5209944.bin.24	73.41	4.82	0	0	0	17	1669259	3646	517	0	d__Bacteria;p__Bacillota_F;c__Halanaerobiia;o__Halanaerobiales;f__M55B127;g__M55B127;s__M55B127 sp018334565
SRR5209944.bin.25	84.09	2.84	0	0	1	209	3192140	6329	650	25	d__Bacteria;p__Bacillota_A;c__Clostridia;o__Peptostreptococcales;f__;g__;s__
SRR5209944.bin.27	89.05	1.77	0	0	0	12	2137277	8950	332	0	d__Bacteria;p__Bacillota_A;c__Clostridia;o__Peptostreptococcales;f__BM714;g__BM714;s__
SRR5209944.bin.29	67.13	1.51	0	0	0	82	2118868	2986	747	50	d__Bacteria;p__Pseudomonadota;c__Gammaproteobacteria;o__Pseudomonadales;f__Halomonadaceae;g__Halomonas;s__Halomonas fontilapidosi
SRR5209944.bin.31	96.08	2.61	0	0	0	48	2144880	12544	254	0	d__Archaea;p__Halobacteriota;c__Methanosarcinia;o__Methanosarcinales;f__Methanosarcinaceae;g__Methanolobus;s__Methanolobus sp020055655
SRR5209944.bin.33	91.53	3.95	0	0	0	45	1801544	6138	368	33.33	d__Bacteria;p__Synergistota;c__Synergistia;o__Synergistales;f__JAFGMB01;g__;s__
SRR5209944.bin.36	78.79	4.05	0	0	0	31	2598148	3527	811	44.44	d__Bacteria;p__Bacteroidota;c__Bacteroidia;o__Bacteroidales;f__Prolixibacteraceae;g__Tangfeifania;s__Tangfeifania diversioriginum
SRR5209944.bin.40	58.16	8.47	1	1	1	23	2527910	3278	820	21.74	d__Bacteria;p__Bacteroidota;c__Rhodothermia;o__Balneolales;f__Balneolaceae;g__Fodinibius;s__
SRR5209944.bin.44	84.84	0.35	0	0	0	15	1676468	7176	293	100	d__Bacteria;p__Bacillota_A;c__Clostridia;o__Peptostreptococcales;f__BM714;g__BM714;s__
SRR5209944.bin.45	50.26	0.73	0	0	0	7	1456278	3918	409	0	d__Bacteria;p__Bacteroidota;c__Rhodothermia;o__Balneolales;f__Balneolaceae;g__SW132;s__
SRR5209944.bin.47	92.61	3.02	0	0	0	45	3220144	13581	350	40	d__Bacteria;p__Pseudomonadota;c__Alphaproteobacteria;o__Rhodobacterales;f__Rhodobacteraceae;g__Marivita;s__Marivita sp020055675
SRR5209944.bin.49	89.2	3.09	0	0	0	41	3288425	7120	587	26.67	d__Bacteria;p__Pseudomonadota;c__Alphaproteobacteria;o__Rhodobacterales;f__Rhodobacteraceae;g__IMCC34051;s__
SRR5209944.bin.53	88.88	1.77	0	0	0	20	1881963	11985	225	33.33	d__Bacteria;p__Bacillota_A;c__Clostridia;o__Peptostreptococcales;f__BM714;g__BM714;s__
SRR5209944.bin.56	89.68	1.97	0	0	0	48	2979259	9195	423	20	d__Bacteria;p__Desulfobacterota;c__Desulfobacteria;o__Desulfobacterales;f__Desulfosalsimonadaceae;g__M55B175;s__M55B175 sp018334555
SRR5209944.bin.64	53.77	0	0	0	0	15	1412713	10114	177	0	d__Bacteria;p__Spirochaetota;c__Spirochaetia;o__Sphaerochaetales;f__Sphaerochaetaceae;g__RZYO01;s__
SRR5209944.bin.65	77.81	2	0	0	0	55	1615107	5347	351	33.33	d__Bacteria;p__Synergistota;c__Synergistia;o__Synergistales;f__JAFGMB01;g__;s__
SRR5209944.bin.8	89.3	4.59	0	0	0	38	3103511	6927	572	10.53	d__Bacteria;p__Pseudomonadota;c__Alphaproteobacteria;o__Rhodobacterales;f__Rhodobacteraceae;g__Salibaculum;s__
SRR5639132.bin.5	84.65	2.28	0	1	0	38	3439265	5251	780	16.67	d__Bacteria;p__Pseudomonadota;c__Gammaproteobacteria;o__Burkholderiales;f__SG8-39;g__SCGC-AG-212-J23;s__
SRR5639133.bin.3	59.9	2.88	0	0	0	19	2093672	3392	686	20	d__Bacteria;p__Pseudomonadota;c__Gammaproteobacteria;o__Burkholderiales;f__SG8-39;g__JAABQT01;s__
SRR5639133.bin.4	50.17	0	0	0	0	27	1558928	2556	613	0	d__Bacteria;p__Actinomycetota;c__Acidimicrobiia;o__UBA5794;f__ZC4RG35;g__JACZUI01;s__
SRR5639133.bin.6	98.14	2.36	1	1	1	63	4198800	28100	253	23.08	d__Bacteria;p__Pseudomonadota;c__Gammaproteobacteria;o__Burkholderiales;f__SG8-39;g__SCGC-AG-212-J23;s__
SRR5639133.bin.7	82.99	2.75	0	0	0	45	3020333	4361	802	0	d__Bacteria;p__Gemmatimonadota;c__Gemmatimonadetes;o__Gemmatimonadales;f__GWC2-71-9;g__SZUA-544;s__
SRR5639135.bin.1	96.31	2.69	1	0	1	56	4231991	13072	478	43.75	d__Bacteria;p__Pseudomonadota;c__Gammaproteobacteria;o__Burkholderiales;f__SG8-39;g__SCGC-AG-212-J23;s__
SRR5639135.bin.7	60.28	0.91	0	0	0	15	1729320	2891	618	100	d__Bacteria;p__Nitrospirota;c__Nitrospiria;o__Nitrospirales;f__Nitrospiraceae;g__Nitrospira_C;s__
SRR5639136.bin.1	72.02	1.82	0	1	0	19	1873629	2757	699	0	d__Bacteria;p__Nitrospirota;c__Nitrospiria;o__Nitrospirales;f__Nitrospiraceae;g__Nitrospira_C;s__
SRR5639136.bin.2	97.27	1.98	1	0	1	49	4123532	11076	521	25	d__Bacteria;p__Pseudomonadota;c__Gammaproteobacteria;o__Burkholderiales;f__SG8-39;g__SCGC-AG-212-J23;s__
SRR5639136.bin.3	55.46	4.11	0	1	0	13	1589111	2566	631	12.5	d__Bacteria;p__Actinomycetota;c__Acidimicrobiia;o__UBA5794;f__ZC4RG35;g__JACZUI01;s__
SRR5639137.bin.5	93.31	5.57	0	1	0	52	4117862	6082	862	21.21	d__Bacteria;p__Pseudomonadota;c__Gammaproteobacteria;o__Burkholderiales;f__SG8-39;g__SCGC-AG-212-J23;s__
SRR5639138.bin.2	98.09	4.09	1	1	1	51	4214087	17862	374	33.33	d__Bacteria;p__Pseudomonadota;c__Gammaproteobacteria;o__Burkholderiales;f__SG8-39;g__SCGC-AG-212-J23;s__
SRR5639138.bin.3	65.05	1.04	1	0	1	29	2292167	3437	723	25	d__Bacteria;p__Actinomycetota;c__Acidimicrobiia;o__UBA5794;f__ZC4RG35;g__JACZUI01;s__
SRR5639138.bin.5	57.58	1.43	0	0	0	20	1933808	2720	740	50	d__Bacteria;p__Nitrospirota;c__Nitrospiria;o__Nitrospirales;f__Nitrospiraceae;g__Nitrospira_C;s__
SRR5639139.bin.3	68.32	5.98	1	0	1	25	2471755	2954	867	50	d__Bacteria;p__Actinomycetota;c__Acidimicrobiia;o__UBA5794;f__ZC4RG35;g__JACZUI01;s__
SRR5639139.bin.8	97.35	2.82	1	0	1	51	4228866	14004	442	20	d__Bacteria;p__Pseudomonadota;c__Gammaproteobacteria;o__Burkholderiales;f__SG8-39;g__SCGC-AG-212-J23;s__
SRR5639141.bin.10	84.78	2.71	1	1	1	42	2746513	4691	677	40	d__Bacteria;p__Actinomycetota;c__Acidimicrobiia;o__UBA5794;f__ZC4RG35;g__JACZUI01;s__
SRR5639141.bin.3	70.77	3.64	0	0	0	26	2422699	3442	746	20	d__Bacteria;p__Nitrospirota;c__Nitrospiria;o__Nitrospirales;f__Nitrospiraceae;g__Nitrospira_C;s__
SRR5639141.bin.9	97.43	2.97	0	0	1	50	4284805	20075	356	31.25	d__Bacteria;p__Pseudomonadota;c__Gammaproteobacteria;o__Burkholderiales;f__SG8-39;g__SCGC-AG-212-J23;s__
SRR5639169.bin.6	97.53	3.56	1	0	1	53	4103376	11229	544	29.41	d__Bacteria;p__Pseudomonadota;c__Gammaproteobacteria;o__Burkholderiales;f__SG8-39;g__SCGC-AG-212-J23;s__
SRR5639170.bin.1	70.89	3.1	0	0	0	39	2164102	3264	723	33.33	d__Bacteria;p__Actinomycetota;c__Acidimicrobiia;o__UBA5794;f__ZC4RG35;g__JACZUI01;s__
SRR5639170.bin.3	98.32	2.53	1	0	1	56	4231708	17996	377	21.43	d__Bacteria;p__Pseudomonadota;c__Gammaproteobacteria;o__Burkholderiales;f__SG8-39;g__SCGC-AG-212-J23;s__
SRR5639170.bin.6	64.66	2.33	1	0	0	32	2525263	3448	794	0	d__Bacteria;p__Krumholzibacteriota;c__Krumholzibacteria;o__WVZY01;f__JAKEHA01;g__JAKEHA01;s__
SRR5639170.bin.7	58.44	2.12	0	0	0	12	1876128	2896	668	33.33	d__Bacteria;p__Nitrospirota;c__Nitrospiria;o__Nitrospirales;f__Nitrospiraceae;g__Nitrospira_C;s__
SRR5639171.bin.2	92.5	5.67	0	0	0	45	3800941	5723	824	19.23	d__Bacteria;p__Pseudomonadota;c__Gammaproteobacteria;o__Burkholderiales;f__SG8-39;g__SCGC-AG-212-J23;s__
SRR5639171.bin.4	64.97	0.43	0	0	0	15	1796823	2814	670	0	d__Bacteria;p__Actinomycetota;c__Acidimicrobiia;o__UBA5794;f__ZC4RG35;g__JACZUI01;s__
SRR5639172.bin.2	53.56	0.85	0	0	0	6	3199905	2998	1129	0	d__Bacteria;p__Acidobacteriota;c__Blastocatellia;o__Pyrinomonadales;f__Pyrinomonadaceae;g__PSRF01;s__
SRR5639172.bin.4	71.43	2.42	0	0	0	23	2078228	3071	716	0	d__Bacteria;p__Actinomycetota;c__Acidimicrobiia;o__UBA5794;f__ZC4RG35;g__JACZUI01;s__
SRR5639172.bin.7	90.13	4.15	0	1	0	38	3725407	5250	852	7.14	d__Bacteria;p__Pseudomonadota;c__Gammaproteobacteria;o__Burkholderiales;f__SG8-39;g__SCGC-AG-212-J23;s__
SRR5639177.bin.4	53.42	1.14	1	0	1	22	2764552	3160	919	0	d__Bacteria;p__Planctomycetota;c__B15-G4;o__B15-G4;f__B15-G4;g__;s__
SRR5639177.bin.8	89.56	8.28	0	0	0	36	3864720	5003	910	25	d__Bacteria;p__Pseudomonadota;c__Gammaproteobacteria;o__Burkholderiales;f__SG8-39;g__SCGC-AG-212-J23;s__
SRR5639178.bin.3	75.68	2.37	0	0	0	30	2150918	3161	709	0	d__Bacteria;p__Actinomycetota;c__Acidimicrobiia;o__UBA5794;f__ZC4RG35;g__JACZUI01;s__
SRR5639178.bin.5	60.96	2.18	0	0	0	31	2041510	2679	783	0	d__Bacteria;p__Pseudomonadota;c__Gammaproteobacteria;o__Burkholderiales;f__SG8-39;g__SCGC-AG-212-J23;s__
SRR5639179.bin.2	60.8	1.28	0	0	0	26	4938420	6235	993	0	d__Bacteria;p__Acidobacteriota;c__Vicinamibacteria;o__Vicinamibacterales;f__UBA2999;g__Gp6-AA40;s__
SRR5639179.bin.6	94.23	7.41	0	1	0	48	3852822	7954	643	17.65	d__Bacteria;p__Pseudomonadota;c__Gammaproteobacteria;o__Burkholderiales;f__SG8-39;g__SCGC-AG-212-J23;s__
SRR5639179.bin.7	60.8	1.2	0	0	0	21	3267337	3854	948	33.33	d__Bacteria;p__Planctomycetota;c__B15-G4;o__B15-G4;f__B15-G4;g__;s__
SRR5639180.bin.6	56.76	2.84	0	0	0	31	2590557	2951	906	0	d__Bacteria;p__Planctomycetota;c__B15-G4;o__B15-G4;f__B15-G4;g__;s__
SRR5639191.bin.2	96.48	2.58	1	1	1	53	4183613	12518	480	23.08	d__Bacteria;p__Pseudomonadota;c__Gammaproteobacteria;o__Burkholderiales;f__SG8-39;g__SCGC-AG-212-J23;s__
SRR5639191.bin.3	64.96	2.18	0	0	0	43	2083023	2925	736	0	d__Bacteria;p__Actinomycetota;c__Acidimicrobiia;o__UBA5794;f__ZC4RG35;g__JACZUI01;s__
SRR5823595.bin.11	53.35	0.65	0	0	0	41	2049632	2576	801	0	d__Bacteria;p__Bacteroidota;c__Bacteroidia;o__Chitinophagales;f__BACL12;g__UBA7236;s__
SRR5823595.bin.13	99.51	0	0	0	0	57	3329274	104679	61	0	d__Bacteria;p__Bacteroidota;c__Bacteroidia;o__Chitinophagales;f__Chitinophagaceae;g__Flavipsychrobacter;s__
SRR5823595.bin.17	71.02	9.28	1	1	2	79	4772891	3174	1587	34.78	d__Bacteria;p__Verrucomicrobiota;c__Verrucomicrobiae;o__Pedosphaerales;f__UBA3939;g__UBA3939;s__
SRR5823595.bin.18	96.59	1.14	1	1	0	83	4261569	118899	58	0	d__Bacteria;p__Planctomycetota;c__Phycisphaerae;o__Phycisphaerales;f__UBA1924;g__BJHL01;s__
SRR5823595.bin.19	84.89	7.24	0	0	0	47	3637494	3130	1219	16.67	d__Bacteria;p__Fibrobacterota;c__Fibrobacteria;o__UBA11236;f__UBA11236;g__;s__
SRR5823595.bin.20	99.38	2.7	0	0	0	97	6060629	19960	489	33.33	d__Bacteria;p__Pseudomonadota;c__Gammaproteobacteria;o__Burkholderiales;f__Burkholderiaceae_B;g__Pelomonas;s__Pelomonas sp021353235
SRR5823595.bin.21	98.94	0	1	0	0	80	2784743	184040	29	0	d__Bacteria;p__Bacteroidota;c__Bacteroidia;o__Flavobacteriales;f__Flavobacteriaceae;g__Flavobacterium;s__
SRR5823595.bin.22	100	0	0	0	0	73	4573882	184160	39	0	d__Bacteria;p__Bacteroidota;c__Bacteroidia;o__Flavobacteriales;f__Crocinitomicaceae;g__Fluviicola;s__
SRR5823595.bin.24	75.12	2.7	0	1	0	35	2173506	3900	633	47.06	d__Bacteria;p__Pseudomonadota;c__Alphaproteobacteria;o__Sphingomonadales;f__Sphingomonadaceae;g__Sphingopyxis;s__
SRR5823595.bin.25	96.71	2.63	0	0	0	57	3072882	23673	211	50	d__Bacteria;p__Pseudomonadota;c__Gammaproteobacteria;o__Burkholderiales;f__Gallionellaceae;g__Gallionella;s__
SRR5823595.bin.27	60.63	0.87	0	1	0	18	2120362	3700	629	0	d__Bacteria;p__Bacteroidota;c__Kapabacteria;o__Kapabacteriales;f__Kapabacteriaceae;g__UBA10438;s__
SRR5823595.bin.33	98.57	0.02	0	0	0	73	3402063	104645	49	0	d__Bacteria;p__Bacteroidota;c__Bacteroidia;o__NS11-12g;f__UKL13-3;g__JAGPCK01;s__
SRR5823595.bin.34	99.54	1.24	1	1	1	114	4171972	65268	110	0	d__Bacteria;p__Pseudomonadota;c__Gammaproteobacteria;o__Xanthomonadales;f__Xanthomonadaceae;g__SCMT01;s__SCMT01 sp011526085
SRR5823595.bin.35	94.69	2.25	3	0	1	807	4558332	10768	650	11.11	d__Bacteria;p__Bacteroidota;c__Ignavibacteria;o__Ignavibacteriales;f__Ignavibacteriaceae;g__;s__
SRR5823595.bin.36	91.09	5.04	3	0	1	50	5005757	7454	918	3.33	d__Bacteria;p__Bacteroidota;c__Bacteroidia;o__Cytophagales;f__Spirosomaceae;g__Leadbetterella;s__
SRR5823595.bin.37	94.39	0	0	1	0	71	1712506	105994	24	0	d__Bacteria;p__Pseudomonadota;c__Gammaproteobacteria;o__Burkholderiales;f__Burkholderiaceae;g__Polynucleobacter;s__Polynucleobacter yangtzensis
SRR5823595.bin.38	97.04	0.59	0	1	1	59	3145947	17225	296	50	d__Bacteria;p__Bacteroidota;c__Bacteroidia;o__Bacteroidales;f__Paludibacteraceae;g__Paludibacter;s__
SRR5823595.bin.39	56.16	2.39	0	2	0	19	2196258	2588	853	6.25	d__Bacteria;p__Planctomycetota;c__Phycisphaerae;o__Phycisphaerales;f__UBA1924;g__UBA4658;s__
SRR5823595.bin.43	71.07	1.96	0	0	1	24	4561985	3386	1451	5.88	d__Bacteria;p__Bacteroidota;c__Bacteroidia;o__Cytophagales;f__Spirosomaceae;g__Runella;s__
SRR5823595.bin.44	96.42	5.65	1	1	1	47	3721546	36317	185	0	d__Bacteria;p__Bacteroidota;c__Bacteroidia;o__Bacteroidales;f__Lentimicrobiaceae;g__Lentimicrobium;s__
SRR5823595.bin.48	72.09	2.15	0	0	0	12	2730635	3477	850	42.11	d__Bacteria;p__Bacteroidota;c__Bacteroidia;o__Chitinophagales;f__Chitinophagaceae;g__SXYR01;s__
SRR5823595.bin.49	94.85	1.67	0	0	0	53	4178359	13024	505	44.44	d__Bacteria;p__Verrucomicrobiota;c__Verrucomicrobiae;o__Opitutales;f__Opitutaceae;g__CAJCBL01;s__
SRR5823595.bin.50	81.85	3.03	0	0	0	49	4219281	10011	572	11.11	d__Bacteria;p__Bacteroidota;c__Bacteroidia;o__Bacteroidales;f__UBA10428;g__UBA5072;s__
SRR5823595.bin.54	95.74	1.91	1	0	1	57	4434165	9409	696	75	d__Bacteria;p__Bacteroidota;c__UBA10030;o__UBA10030;f__UBA8401;g__CAISDA01;s__
SRR5823595.bin.7	98.51	1.49	0	0	0	69	6001128	147076	75	0	d__Bacteria;p__Bacteroidota;c__Bacteroidia;o__Chitinophagales;f__Saprospiraceae;g__OLB9;s__
SRR5823595.bin.9	76.89	1.92	1	0	1	46	5031436	2993	1767	0	d__Bacteria;p__Acidobacteriota;c__Aminicenantia;o__UBA2199;f__UBA2199;g__JAKAGC01;s__
SRR5823596.bin.14	95.97	1.08	0	0	2	65	3641345	41149	161	0	d__Bacteria;p__Bacteroidota;c__Bacteroidia;o__Bacteroidales;f__Lentimicrobiaceae;g__Lentimicrobium;s__
SRR5823596.bin.15	63.76	7.78	2	1	1	70	3211698	3623	978	0	d__Bacteria;p__Armatimonadota;c__Fimbriimonadia;o__Fimbriimonadales;f__Fimbriimonadaceae;g__JANJUB01;s__
SRR5823596.bin.16	98.04	2.26	3	1	1	691	8175577	22198	620	0	d__Bacteria;p__Cyanobacteriota;c__Cyanobacteriia;o__Cyanobacteriales;f__Phormidiaceae_A;g__;s__
SRR5823596.bin.17	80.96	6.55	2	1	2	32	4199296	3874	1198	12	d__Bacteria;p__Bacteroidota;c__Bacteroidia;o__Bacteroidales;f__UBA10428;g__UBA5072;s__
SRR5823596.bin.19	97.8	8.24	0	1	2	292	5899574	11789	715	0	d__Bacteria;p__Gemmatimonadota;c__Gemmatimonadetes;o__Longimicrobiales;f__Longimicrobiaceae;g__JAFAYN01;s__
SRR5823596.bin.22	91.53	2.46	1	1	1	43	3935566	11634	498	0	d__Bacteria;p__Bacteroidota;c__Bacteroidia;o__Chitinophagales;f__BACL12;g__UBA7236;s__
SRR5823596.bin.24	97.54	1.51	1	0	1	66	5083399	37248	232	0	d__Bacteria;p__Bacteroidota;c__Bacteroidia;o__Chitinophagales;f__LD1;g__Bog-950;s__
SRR5823596.bin.28	91.23	3.47	1	0	1	58	7882645	5793	1671	57.14	d__Bacteria;p__Acidobacteriota;c__Aminicenantia;o__UBA2199;f__UBA2199;g__;s__
SRR5823596.bin.29	98.51	1.49	0	0	0	69	5991267	147411	73	0	d__Bacteria;p__Bacteroidota;c__Bacteroidia;o__Chitinophagales;f__Saprospiraceae;g__OLB9;s__
SRR5823596.bin.31	59.14	1.2	0	1	0	47	753845	3636	227	50	d__Bacteria;p__Bacteroidota;c__Bacteroidia;o__Cytophagales;f__Amoebophilaceae;g__Cardinium;s__
SRR5823596.bin.32	89.89	2.73	0	0	0	55	4440094	7793	772	60	d__Bacteria;p__Bacteroidota;c__UBA10030;o__UBA10030;f__UBA8401;g__CAISDA01;s__
SRR5823596.bin.33	94.89	0.1	0	2	0	55	4161158	35452	178	0	d__Bacteria;p__Planctomycetota;c__Phycisphaerae;o__Phycisphaerales;f__UBA1924;g__BJHL01;s__
SRR5823596.bin.34	89.82	3.34	0	0	0	34	4029699	5932	841	71.43	d__Bacteria;p__Verrucomicrobiota;c__Verrucomicrobiae;o__Opitutales;f__Opitutaceae;g__CAJCBL01;s__
SRR5823596.bin.4	97.15	2.02	0	0	1	146	6175928	12047	730	28.57	d__Bacteria;p__Cyanobacteriota;c__Cyanobacteriia;o__Cyanobacteriales;f__Microcoleaceae;g__Planktothrix;s__
SRR5823596.bin.5	100	0	0	0	0	64	4564402	216653	35	0	d__Bacteria;p__Bacteroidota;c__Bacteroidia;o__Flavobacteriales;f__Crocinitomicaceae;g__Fluviicola;s__
SRR5823596.bin.8	66.97	9.12	1	0	0	93	3961561	3082	1354	5.56	d__Bacteria;p__Planctomycetota;c__Phycisphaerae;o__Phycisphaerales;f__UBA1924;g__JAFEBO01;s__
SRR5823597.bin.1	59.8	0	1	1	1	861	689389	689389	1	0	d__Bacteria;p__Patescibacteria;c__Paceibacteria;o__UBA9983_A;f__Zambryskibacteraceae;g__JAHFLV01;s__
SRR5823597.bin.10	98.51	1.49	0	0	0	69	5991694	147203	73	0	d__Bacteria;p__Bacteroidota;c__Bacteroidia;o__Chitinophagales;f__Saprospiraceae;g__OLB9;s__
SRR5823597.bin.13	89.1	0.07	0	2	1	48	4054681	11786	496	100	d__Bacteria;p__Planctomycetota;c__Phycisphaerae;o__Phycisphaerales;f__UBA1924;g__BJHL01;s__
SRR5823597.bin.15	96.7	7.14	0	1	2	272	5753457	9412	850	0	d__Bacteria;p__Gemmatimonadota;c__Gemmatimonadetes;o__Longimicrobiales;f__Longimicrobiaceae;g__JAFAYN01;s__
SRR5823597.bin.18	55.21	2.71	0	1	0	32	1700959	2610	656	6.25	d__Bacteria;p__Pseudomonadota;c__Alphaproteobacteria;o__Sphingomonadales;f__Sphingomonadaceae;g__Novosphingobium;s__Novosphingobium ginsenosidimutans
SRR5823597.bin.19	86.24	5.13	1	1	1	43	8052677	6862	1504	33.33	d__Bacteria;p__Acidobacteriota;c__Aminicenantia;o__UBA2199;f__UBA2199;g__JAKAGC01;s__
SRR5823597.bin.20	99.43	3.69	2	1	1	58	4641397	29664	253	0	d__Bacteria;p__Planctomycetota;c__Phycisphaerae;o__Phycisphaerales;f__UBA1924;g__UBA4658;s__
SRR5823597.bin.21	93.99	3.83	0	1	0	51	4358672	7541	761	50	d__Bacteria;p__Bacteroidota;c__UBA10030;o__UBA10030;f__UBA8401;g__CAISDA01;s__
SRR5823597.bin.23	97.28	6.07	0	1	0	114	7275608	8194	1193	0	d__Bacteria;p__Verrucomicrobiota;c__Verrucomicrobiae;o__Verrucomicrobiales;f__Verrucomicrobiaceae;g__JAIBCL01;s__
SRR5823597.bin.26	68.38	1.16	0	1	0	38	4010934	3062	1372	25	d__Bacteria;p__Acidobacteriota;c__Aminicenantia;o__UBA2199;f__UBA2199;g__JAKAGC01;s__
SRR5823597.bin.29	97.78	1.59	0	0	0	205	2672353	149139	32	50	d__Bacteria;p__Pseudomonadota;c__Gammaproteobacteria;o__Burkholderiales;f__Gallionellaceae;g__Gallionella;s__
SRR5823597.bin.3	93.98	2.78	2	1	1	68	4251013	45454	167	0	d__Bacteria;p__Armatimonadota;c__Fimbriimonadia;o__Fimbriimonadales;f__Fimbriimonadaceae;g__JANJUB01;s__
SRR5823597.bin.30	92.03	1.5	0	0	3	88	5467491	8018	907	33.33	d__Bacteria;p__Cyanobacteriota;c__Cyanobacteriia;o__Cyanobacteriales;f__Microcoleaceae;g__Planktothrix;s__
SRR5823597.bin.32	74.76	1.78	0	0	0	28	3881359	5630	856	62.5	d__Bacteria;p__Cyanobacteriota;c__Cyanobacteriia;o__Cyanobacteriales;f__Nostocaceae;g__FACHB-1237;s__
SRR5823597.bin.33	100	0	0	0	0	73	4565156	238376	34	0	d__Bacteria;p__Bacteroidota;c__Bacteroidia;o__Flavobacteriales;f__Crocinitomicaceae;g__Fluviicola;s__
SRR5823597.bin.36	90.22	9.78	1	0	0	41	4073406	7268	763	18.18	d__Bacteria;p__Pseudomonadota;c__Alphaproteobacteria;o__Rhodobacterales;f__Rhodobacteraceae;g__Tabrizicola;s__
SRR5823597.bin.37	93.55	2.48	2	0	1	193	6580750	7777	1108	25	d__Bacteria;p__Cyanobacteriota;c__Cyanobacteriia;o__GCF-001939115;f__GCF-001939115;g__;s__
SRR5823597.bin.38	97.44	1.46	0	1	0	56	6015373	17267	521	33.33	d__Bacteria;p__Cyanobacteriota;c__Cyanobacteriia;o__Cyanobacteriales;f__Nostocaceae;g__RDXV01;s__
SRR5823597.bin.39	75.08	1.83	0	1	0	54	2413108	4305	649	0	d__Bacteria;p__Bacteroidota;c__Bacteroidia;o__Bacteroidales;f__Paludibacteraceae;g__Paludibacter;s__
SRR5823597.bin.44	73.56	0	1	0	1	58	581397	13768	64	0	d__Bacteria;p__Patescibacteria;c__Paceibacteria;o__UBA9983_A;f__JAACPR01;g__;s__
SRR5823597.bin.45	73.93	4.92	1	0	1	31	2470831	3643	750	3.57	d__Bacteria;p__Pseudomonadota;c__Alphaproteobacteria;o__Micavibrionales;f__UBA2020;g__UBA2020;s__
SRR5823597.bin.47	98.37	1.11	2	1	0	695	8012074	49157	290	0	d__Bacteria;p__Cyanobacteriota;c__Cyanobacteriia;o__Cyanobacteriales;f__Phormidiaceae_A;g__;s__
SRR5823597.bin.49	93.72	1.16	0	0	2	50	3073511	19151	245	50	d__Bacteria;p__Bacteroidota;c__Kapabacteria;o__Kapabacteriales;f__Kapabacteriaceae;g__UBA2333;s__
SRR5823597.bin.5	94.89	2.69	0	0	0	1716	4040005	39106	201	28.57	d__Bacteria;p__Bacteroidota;c__Bacteroidia;o__Bacteroidales;f__Lentimicrobiaceae;g__Lentimicrobium;s__
SRR5823597.bin.7	50.86	0	0	0	0	28	2307639	14102	209	0	d__Bacteria;p__Bacteroidota;c__Ignavibacteria;o__Ignavibacteriales;f__Ignavibacteriaceae;g__;s__
SRR5823598.bin.1	97.48	0	0	1	0	270	1901811	1033967	5	0	d__Bacteria;p__Pseudomonadota;c__Gammaproteobacteria;o__Burkholderiales;f__Burkholderiaceae;g__Polynucleobacter;s__Polynucleobacter yangtzensis
SRR5823598.bin.10	84.82	4.14	0	1	1	75	4325598	8575	698	34.48	d__Bacteria;p__Pseudomonadota;c__Gammaproteobacteria;o__Burkholderiales;f__Burkholderiaceae_B;g__Rhizobacter;s__
SRR5823598.bin.11	98.04	3.26	1	1	1	66	3711421	40826	180	12.5	d__Bacteria;p__Bacteroidota;c__Ignavibacteria;o__Ignavibacteriales;f__Ignavibacteriaceae;g__;s__
SRR5823598.bin.12	90.05	5.17	0	0	1	52	3724512	10439	504	68.75	d__Bacteria;p__Bacteroidota;c__Bacteroidia;o__Bacteroidales;f__VadinHA17;g__LD21;s__
SRR5823598.bin.13	100	0	0	0	0	75	4565811	285224	37	0	d__Bacteria;p__Bacteroidota;c__Bacteroidia;o__Flavobacteriales;f__Crocinitomicaceae;g__Fluviicola;s__
SRR5823598.bin.16	65.37	0.87	0	0	0	37	1738485	41644	81	33.33	d__Bacteria;p__Pseudomonadota;c__Gammaproteobacteria;o__Burkholderiales;f__Gallionellaceae;g__Gallionella;s__
SRR5823598.bin.17	97.04	2.03	1	1	1	204	5094171	43661	191	16.67	d__Bacteria;p__Bacteroidota;c__Bacteroidia;o__Chitinophagales;f__LD1;g__Bog-950;s__
SRR5823598.bin.18	74.14	3.45	0	0	0	67	4420774	10435	611	0	d__Bacteria;p__Pseudomonadota;c__Gammaproteobacteria;o__Burkholderiales;f__Burkholderiaceae_B;g__WAJ17;s__
SRR5823598.bin.19	71.48	0.58	0	1	0	61	906930	9395	123	0	d__Bacteria;p__Bacteroidota;c__Bacteroidia;o__Cytophagales;f__Amoebophilaceae;g__;s__
SRR5823598.bin.2	98.41	0.87	0	0	0	92	2557546	101070	35	20	d__Bacteria;p__Pseudomonadota;c__Gammaproteobacteria;o__Burkholderiales;f__Gallionellaceae;g__Sideroxyarcus;s__
SRR5823598.bin.21	52.9	1.72	0	0	0	14	1811186	2041	864	100	d__Bacteria;p__Pseudomonadota;c__Gammaproteobacteria;o__Burkholderiales;f__Burkholderiaceae_B;g__Acidovorax;s__
SRR5823598.bin.22	60.59	5.13	1	1	1	26	2597655	2686	986	11.11	d__Bacteria;p__Verrucomicrobiota;c__Verrucomicrobiae;o__Verrucomicrobiales;f__Akkermansiaceae;g__Luteolibacter;s__
SRR5823598.bin.24	99.24	0.51	0	0	0	49	3347659	31263	163	0	d__Bacteria;p__Bacteroidota;c__Bacteroidia;o__Chitinophagales;f__Chitinophagaceae;g__Flavipsychrobacter;s__
SRR5823598.bin.26	82.25	2.07	0	1	0	47	6885790	3508	2125	50	d__Bacteria;p__Acidobacteriota;c__Aminicenantia;o__UBA2199;f__UBA2199;g__;s__
SRR5823598.bin.28	91.67	7.74	0	1	1	151	4713506	7026	881	4.76	d__Bacteria;p__Verrucomicrobiota;c__Verrucomicrobiae;o__Pedosphaerales;f__UBA3939;g__UBA3939;s__
SRR5823598.bin.30	53.67	0.93	0	2	0	71	577384	7001	106	0	d__Bacteria;p__Patescibacteria;c__Paceibacteria;o__UBA9983_A;f__Zambryskibacteraceae;g__JAHFLV01;s__
SRR5823598.bin.32	70.72	4.37	0	0	1	40	3796881	4734	929	37.5	d__Bacteria;p__Chloroflexota;c__Anaerolineae;o__Anaerolineales;f__EnvOPS12;g__UBA12294;s__
SRR5823598.bin.35	95.77	2.73	0	0	0	37	4540008	17391	425	9.09	d__Bacteria;p__Bacteroidota;c__Bacteroidia;o__Cytophagales;f__Spirosomaceae;g__Leadbetterella;s__
SRR5823598.bin.42	98.51	1.49	0	0	0	69	5986951	147410	71	0	d__Bacteria;p__Bacteroidota;c__Bacteroidia;o__Chitinophagales;f__Saprospiraceae;g__OLB9;s__
SRR5823598.bin.44	92.39	2.17	0	1	1	39	2655618	5789	559	0	d__Bacteria;p__Bacteroidota;c__Bacteroidia;o__Bacteroidales;f__Paludibacteraceae;g__Paludibacter;s__
SRR5823598.bin.47	90.16	2.62	0	0	0	51	4286918	6999	802	28.57	d__Bacteria;p__Bacteroidota;c__UBA10030;o__UBA10030;f__UBA8401;g__CAISDA01;s__
SRR5823598.bin.48	98.1	3.48	1	1	1	59	5061005	38883	237	20	d__Bacteria;p__Bacteroidota;c__Bacteroidia;o__Bacteroidales;f__UBA10428;g__UBA5072;s__
SRR5823598.bin.50	52.29	8.03	0	0	0	18	2795158	2262	1209	0	d__Bacteria;p__Bacteroidota;c__Bacteroidia;o__Chitinophagales;f__Chitinophagaceae;g__SXYR01;s__
SRR5823598.bin.53	85.55	6.87	0	0	0	41	3586141	4773	891	8.7	d__Bacteria;p__Pseudomonadota;c__Alphaproteobacteria;o__Rhodobacterales;f__Rhodobacteraceae;g__Tabrizicola;s__
SRR5823598.bin.55	94.09	1.61	0	0	0	1708	3908665	26086	278	0	d__Bacteria;p__Bacteroidota;c__Bacteroidia;o__Bacteroidales;f__Lentimicrobiaceae;g__Lentimicrobium;s__
SRR5823598.bin.56	98.3	0.59	0	1	0	81	1607521	46203	56	50	d__Bacteria;p__Actinomycetota;c__Actinomycetia;o__Actinomycetales;f__Microbacteriaceae;g__;s__
SRR5823598.bin.57	69.8	0	2	2	1	92	747924	37028	47	0	d__Bacteria;p__Patescibacteria;c__Paceibacteria;o__UBA9983_A;f__UBA9973;g__UBA8515;s__
SRR5823598.bin.6	99.01	0.52	1	0	1	72	5819799	43041	231	0	d__Bacteria;p__Bacteroidota;c__Bacteroidia;o__Chitinophagales;f__Saprospiraceae;g__M3007;s__
SRR5823598.bin.7	79.67	0.93	1	1	1	57	1270228	21638	83	0	d__Archaea;p__Nanoarchaeota;c__Nanoarchaeia;o__Woesearchaeales;f__JACJVV01;g__;s__
SRR5823598.bin.8	96.11	2.87	2	1	1	188	5178436	12342	632	14.29	d__Bacteria;p__Cyanobacteriota;c__Cyanobacteriia;o__Thermosynechococcales;f__Thermosynechococcaceae;g__JAAURS01;s__
SRR5823598.bin.9	72.7	2.26	1	1	1	115	2636937	3735	776	0	d__Bacteria;p__Pseudomonadota;c__Gammaproteobacteria;o__Burkholderiales;f__Nitrosomonadaceae;g__Nitrosomonas;s__
SRR5823599.bin.10	86.82	8.33	1	1	3	259	4573967	7165	817	8.33	d__Bacteria;p__Acidobacteriota;c__Blastocatellia;o__Pyrinomonadales;f__Pyrinomonadaceae;g__PSRF01;s__
SRR5823599.bin.14	73.45	7	0	0	0	33	3372207	2661	1289	0	d__Bacteria;p__Desulfobacterota_B;c__Binatia;o__UBA9968;f__UBA9968;g__DP-20;s__
SRR5823599.bin.17	90.21	2.86	0	0	1	33	4175311	8251	687	0	d__Bacteria;p__Bacteroidota;c__Bacteroidia;o__Bacteroidales;f__VadinHA17;g__LD21;s__
SRR5823599.bin.18	96.59	4.68	0	0	1	51	3425114	47419	111	23.08	d__Bacteria;p__Bacteroidota;c__Bacteroidia;o__Bacteroidales;f__VadinHA17;g__LD21;s__
SRR5823599.bin.4	74.23	0	0	0	1	40	2075268	8951	313	0	d__Archaea;p__Thermoproteota;c__Nitrososphaeria;o__Nitrososphaerales;f__Nitrososphaeraceae;g__TH1177;s__
SRR5823599.bin.6	59.78	3.19	0	0	0	31	2244090	2609	874	90	d__Bacteria;p__Acidobacteriota;c__Thermoanaerobaculia;o__UBA5066;f__Gp7-AA6;g__Gp7-AA6;s__
SRR5823599.bin.7	75.59	4.8	0	0	0	57	7814936	3151	2593	11.11	d__Bacteria;p__Acidobacteriota;c__Aminicenantia;o__UBA2199;f__UBA2199;g__;s__
SRR5823599.bin.8	58.61	0.9	0	0	0	26	3264660	2923	1176	33.33	d__Bacteria;p__Acidobacteriota;c__Terriglobia;o__Terriglobales;f__SbA1;g__JAIQFF01;s__
SRR5823600.bin.10	94.08	0	0	1	0	64	1789752	75564	47	0	d__Bacteria;p__Pseudomonadota;c__Gammaproteobacteria;o__Burkholderiales;f__Burkholderiaceae;g__Polynucleobacter;s__Polynucleobacter yangtzensis
SRR5823600.bin.11	99.54	1.98	1	1	1	100	4239250	107856	75	0	d__Bacteria;p__Pseudomonadota;c__Gammaproteobacteria;o__Xanthomonadales;f__Xanthomonadaceae;g__SCMT01;s__SCMT01 sp011526085
SRR5823600.bin.12	94.39	1.75	0	0	0	46	2944723	8038	481	8.33	d__Bacteria;p__Pseudomonadota;c__Gammaproteobacteria;o__Burkholderiales;f__Burkholderiaceae;g__Limnobacter;s__Limnobacter sp002954425
SRR5823600.bin.18	99.26	0	0	1	0	57	3334963	66315	91	0	d__Bacteria;p__Bacteroidota;c__Bacteroidia;o__Chitinophagales;f__Chitinophagaceae;g__Flavipsychrobacter;s__
SRR5823600.bin.19	90.91	1.14	1	2	0	49	4215668	21166	304	0	d__Bacteria;p__Planctomycetota;c__Phycisphaerae;o__Phycisphaerales;f__UBA1924;g__BJHL01;s__
SRR5823600.bin.2	94.87	3.51	0	0	0	48	4977429	15797	475	8.11	d__Bacteria;p__Pseudomonadota;c__Alphaproteobacteria;o__Rhizobiales;f__Rhizobiaceae;g__Allorhizobium;s__
SRR5823600.bin.20	95.67	2.56	0	0	1	43	2782786	14109	286	30	d__Bacteria;p__Bacteroidota;c__Bacteroidia;o__Flavobacteriales;f__Flavobacteriaceae;g__Flavobacterium;s__
SRR5823600.bin.21	83.46	3.89	1	0	1	50	6357170	3488	1968	16.67	d__Bacteria;p__Acidobacteriota;c__Aminicenantia;o__UBA2199;f__UBA2199;g__;s__
SRR5823600.bin.22	86.56	5.33	0	1	1	286	5665395	16123	517	50	d__Bacteria;p__Cyanobacteriota;c__Cyanobacteriia;o__Cyanobacteriales;f__Nostocaceae;g__FACHB-800;s__
SRR5823600.bin.23	64.15	3.38	0	0	0	30	3218736	4152	873	42.86	d__Bacteria;p__Verrucomicrobiota;c__Verrucomicrobiae;o__Opitutales;f__Opitutaceae;g__CAJCBL01;s__
SRR5823600.bin.25	66	7.15	0	0	0	26	2338390	3054	803	8.33	d__Bacteria;p__Acidobacteriota;c__Holophagae;o__Holophagales;f__Holophagaceae;g__Geothrix;s__Geothrix sp017859995
SRR5823600.bin.26	98.26	1.11	1	1	0	79	7568636	65884	218	0	d__Bacteria;p__Cyanobacteriota;c__Cyanobacteriia;o__Cyanobacteriales;f__Phormidiaceae_A;g__;s__
SRR5823600.bin.28	95.16	6.29	0	1	0	86	3639451	14201	406	4.17	d__Bacteria;p__Bacteroidota;c__Ignavibacteria;o__Ignavibacteriales;f__Ignavibacteriaceae;g__;s__
SRR5823600.bin.29	88.93	3.58	0	1	0	30	2948371	6946	546	0	d__Bacteria;p__Bacteroidota;c__Bacteroidia;o__NS11-12g;f__UKL13-3;g__JAGPCK01;s__
SRR5823600.bin.33	70.31	4.05	0	1	1	36	4334126	3886	1222	64.29	d__Bacteria;p__Pseudomonadota;c__Gammaproteobacteria;o__Burkholderiales;f__Burkholderiaceae_B;g__Rubrivivax;s__
SRR5823600.bin.34	52.9	3.48	0	0	0	23	1781484	2833	647	10	d__Bacteria;p__Pseudomonadota;c__Alphaproteobacteria;o__Micavibrionales;f__UBA2020;g__UBA2020;s__
SRR5823600.bin.35	99.55	1.19	0	0	1	81	4765770	307087	26	0	d__Bacteria;p__Bacteroidota;c__Bacteroidia;o__Cytophagales;f__Spirosomaceae;g__Leadbetterella;s__
SRR5823600.bin.38	98.97	0.8	0	0	0	217	5300796	83041	112	0	d__Bacteria;p__Cyanobacteriota;c__Cyanobacteriia;o__Cyanobacteriales;f__Oscillatoriaceae;g__;s__
SRR5823600.bin.39	59.34	6.08	0	0	0	28	3199184	2529	1292	23.53	d__Bacteria;p__Verrucomicrobiota;c__Verrucomicrobiae;o__Pedosphaerales;f__CAIQOK01;g__CAIQOK01;s__
SRR5823600.bin.4	60.83	5.59	1	0	0	44	5258985	2876	1879	6.9	d__Bacteria;p__Cyanobacteriota;c__Cyanobacteriia;o__Cyanobacteriales;f__Phormidiaceae_A;g__FACHB-1375;s__FACHB-1375 sp014696265
SRR5823600.bin.40	83.51	4.07	0	1	0	27	3813021	5009	897	38.46	d__Bacteria;p__Bacteroidota;c__Bacteroidia;o__Chitinophagales;f__Chitinophagaceae;g__SXYR01;s__
SRR5823600.bin.44	99.15	0.74	1	1	1	159	5508510	52581	162	50	d__Bacteria;p__Bacteroidota;c__Bacteroidia;o__Chitinophagales;f__Chitinophagaceae;g__Lacibacter;s__
SRR5823600.bin.45	86.56	6.72	3	1	3	60	3796293	17596	405	0	d__Bacteria;p__Bacteroidota;c__Bacteroidia;o__Bacteroidales;f__Lentimicrobiaceae;g__Lentimicrobium;s__
SRR5823600.bin.46	61.46	2.66	0	0	0	26	1443738	2321	618	20	d__Bacteria;p__Acidobacteriota;c__Thermoanaerobaculia;o__UBA5066;f__Gp7-AA6;g__Gp7-AA6;s__
SRR5823600.bin.49	100	0	0	0	0	62	4562767	169463	52	0	d__Bacteria;p__Bacteroidota;c__Bacteroidia;o__Flavobacteriales;f__Crocinitomicaceae;g__Fluviicola;s__
SRR5823600.bin.50	63.42	5	0	0	0	36	2637659	2920	943	11.11	d__Bacteria;p__Desulfobacterota_F;c__Desulfuromonadia;o__Geobacterales;f__Pseudopelobacteraceae;g__Pelotalea;s__
SRR5823600.bin.53	98.51	1.49	0	0	0	69	5991744	147411	71	0	d__Bacteria;p__Bacteroidota;c__Bacteroidia;o__Chitinophagales;f__Saprospiraceae;g__OLB9;s__
SRR5823600.bin.55	95.59	4.64	1	0	0	887	8486861	9008	1278	10.71	d__Bacteria;p__Cyanobacteriota;c__Cyanobacteriia;o__Cyanobacteriales;f__Coleofasciculaceae;g__Allocoleopsis;s__
SRR5823600.bin.57	93.61	1.69	0	0	0	56	4374767	7078	785	0	d__Bacteria;p__Bacteroidota;c__UBA10030;o__UBA10030;f__UBA8401;g__CAISDA01;s__
SRR5823600.bin.58	93.15	0.73	0	0	0	47	3109258	17279	289	50	d__Bacteria;p__Bacteroidota;c__Kapabacteria;o__Kapabacteriales;f__Kapabacteriaceae;g__UBA10438;s__
SRR5823600.bin.6	98.94	0	0	0	0	61	3464068	207652	31	0	d__Bacteria;p__Bacteroidota;c__Bacteroidia;o__Flavobacteriales;f__Flavobacteriaceae;g__Flavobacterium;s__
SRR5823600.bin.60	52.74	0.79	1	2	0	59	2512813	2760	933	0	d__Bacteria;p__Bacteroidota;c__Bacteroidia;o__Cytophagales;f__Thermonemataceae;g__Raineya;s__
SRR5823601.bin.1	89.81	5.31	1	0	1	53	4773082	9177	705	14.29	d__Bacteria;p__Bacteroidota;c__Bacteroidia;o__Bacteroidales;f__UBA10428;g__UBA5072;s__
SRR5823601.bin.12	82.3	6.28	0	2	0	47	6130858	3464	1921	45.45	d__Bacteria;p__Acidobacteriota;c__Aminicenantia;o__UBA2199;f__UBA2199;g__JAKAGC01;s__
SRR5823601.bin.16	97.53	0.82	0	0	1	53	2948216	60903	119	0	d__Bacteria;p__Bacteroidota;c__Bacteroidia;o__Flavobacteriales;f__Flavobacteriaceae;g__Flavobacterium;s__
SRR5823601.bin.18	98.33	1.44	0	0	0	232	6370283	19281	502	11.11	d__Bacteria;p__Cyanobacteriota;c__Cyanobacteriia;o__Cyanobacteriales;f__Nostocaceae;g__FACHB-800;s__
SRR5823601.bin.2	98.51	1.49	0	0	0	69	6001607	147076	76	0	d__Bacteria;p__Bacteroidota;c__Bacteroidia;o__Chitinophagales;f__Saprospiraceae;g__OLB9;s__
SRR5823601.bin.20	94.83	3.29	0	0	0	63	4859218	40399	189	0	d__Bacteria;p__Verrucomicrobiota;c__Verrucomicrobiae;o__Opitutales;f__Opitutaceae;g__CAJCBL01;s__
SRR5823601.bin.23	66.59	4.44	0	1	0	12	2678537	3196	899	0	d__Bacteria;p__Bacteroidota;c__Bacteroidia;o__Bacteroidales;f__VadinHA17;g__LD21;s__
SRR5823601.bin.25	98.92	0.54	0	1	1	69	3282221	25869	195	100	d__Bacteria;p__Bacteroidota;c__Bacteroidia;o__Bacteroidales;f__Paludibacteraceae;g__Paludibacter;s__
SRR5823601.bin.29	100	0	0	0	0	64	4551997	169463	48	0	d__Bacteria;p__Bacteroidota;c__Bacteroidia;o__Flavobacteriales;f__Crocinitomicaceae;g__Fluviicola;s__
SRR5823601.bin.3	69.52	1.1	0	0	0	44	2866112	11560	356	0	d__Bacteria;p__Pseudomonadota;c__Gammaproteobacteria;o__Burkholderiales;f__Rhodocyclaceae;g__Azonexus;s__
SRR5823601.bin.31	97.29	1.09	0	0	0	121	5881098	36305	296	33.33	d__Bacteria;p__Pseudomonadota;c__Gammaproteobacteria;o__Burkholderiales;f__Burkholderiaceae_B;g__Pelomonas;s__Pelomonas sp021353235
SRR5823601.bin.35	99.51	0.49	0	0	0	59	3352667	113794	48	100	d__Bacteria;p__Bacteroidota;c__Bacteroidia;o__Chitinophagales;f__Chitinophagaceae;g__Flavipsychrobacter;s__
SRR5823601.bin.4	95.54	2.97	0	0	1	97	4221791	12082	512	6.25	d__Bacteria;p__Desulfobacterota;c__Desulfovibrionia;o__Desulfovibrionales;f__Desulfovibrionaceae;g__Fundidesulfovibrio;s__Fundidesulfovibrio putealis
SRR5823601.bin.40	74.57	2.28	1	0	1	187	3674437	4169	1015	37.5	d__Bacteria;p__Bacteroidota;c__Bacteroidia;o__Chitinophagales;f__LD1;g__Bog-950;s__
SRR5823601.bin.41	91.61	3.19	2	1	0	59	7296222	7604	1281	22.22	d__Bacteria;p__Cyanobacteriota;c__Cyanobacteriia;o__Cyanobacteriales;f__Phormidiaceae_A;g__;s__
SRR5823601.bin.42	89.41	2.64	3	3	0	961	7364029	5009	1737	26.67	d__Bacteria;p__Cyanobacteriota;c__Cyanobacteriia;o__Cyanobacteriales;f__Coleofasciculaceae;g__Allocoleopsis;s__
SRR5823601.bin.44	91.8	3.3	0	0	0	58	4509130	8938	734	50	d__Bacteria;p__Bacteroidota;c__UBA10030;o__UBA10030;f__UBA8401;g__CAISDA01;s__
SRR5823601.bin.45	94.15	3.31	0	0	0	59	3144564	19851	250	26.67	d__Bacteria;p__Pseudomonadota;c__Gammaproteobacteria;o__Burkholderiales;f__Gallionellaceae;g__Gallionella;s__
SRR5823601.bin.47	67.73	0.74	1	1	0	43	4735100	3819	1381	0	d__Bacteria;p__Bacteroidota;c__Bacteroidia;o__Chitinophagales;f__Saprospiraceae;g__M3007;s__
SRR5823601.bin.8	95.7	1.08	0	0	0	67	3620785	51019	174	0	d__Bacteria;p__Bacteroidota;c__Bacteroidia;o__Bacteroidales;f__Lentimicrobiaceae;g__Lentimicrobium;s__
SRR5823602.bin.1	99.51	0	0	0	0	74	3356986	225948	24	0	d__Bacteria;p__Bacteroidota;c__Bacteroidia;o__Chitinophagales;f__Chitinophagaceae;g__Flavipsychrobacter;s__
SRR5823602.bin.11	100	0.05	0	0	0	62	4563608	161952	50	0	d__Bacteria;p__Bacteroidota;c__Bacteroidia;o__Flavobacteriales;f__Crocinitomicaceae;g__Fluviicola;s__
SRR5823602.bin.12	93.52	3.67	0	0	0	46	4339608	11155	562	20	d__Bacteria;p__Verrucomicrobiota;c__Verrucomicrobiae;o__Opitutales;f__Opitutaceae;g__CAJCBL01;s__
SRR5823602.bin.13	60.4	0.99	0	0	0	27	3728450	147410	39	0	d__Bacteria;p__Bacteroidota;c__Bacteroidia;o__Chitinophagales;f__Saprospiraceae;g__OLB9;s__
SRR5823602.bin.15	99.7	1.19	0	0	0	150	4823602	333817	29	0	d__Bacteria;p__Bacteroidota;c__Bacteroidia;o__Cytophagales;f__Spirosomaceae;g__Leadbetterella;s__
SRR5823602.bin.17	98.94	0	0	0	0	89	2798267	187217	29	0	d__Bacteria;p__Bacteroidota;c__Bacteroidia;o__Flavobacteriales;f__Flavobacteriaceae;g__Flavobacterium;s__
SRR5823602.bin.19	89.33	5.23	1	1	1	49	7780263	5275	1782	33.33	d__Bacteria;p__Acidobacteriota;c__Aminicenantia;o__UBA2199;f__UBA2199;g__JAKAGC01;s__
SRR5823602.bin.2	94.22	1.49	0	1	2	405	6893547	12352	792	11.11	d__Bacteria;p__Cyanobacteriota;c__Cyanobacteriia;o__Cyanobacteriales;f__Nostocaceae;g__FACHB-800;s__
SRR5823602.bin.21	89.33	5.11	2	1	0	140	7998078	7840	1386	31.03	d__Bacteria;p__Cyanobacteriota;c__Cyanobacteriia;o__Cyanobacteriales;f__Phormidiaceae_A;g__;s__
SRR5823602.bin.22	97.31	1.61	1	1	1	136	5010695	75777	124	0	d__Bacteria;p__Bacteroidota;c__Bacteroidia;o__Flavobacteriales;f__UBA2798;g__CAMBFX01;s__
SRR5823602.bin.24	90.99	3.35	1	1	1	50	3305372	32576	176	18.18	d__Bacteria;p__Bacteroidota;c__Ignavibacteria;o__Ignavibacteriales;f__Ignavibacteriaceae;g__;s__
SRR5823602.bin.26	53.32	0.11	3	1	1	51	529959	12013	60	0	d__Bacteria;p__Patescibacteria;c__Paceibacteria;o__UBA9983_A;f__UBA9973;g__UBA8515;s__
SRR5823602.bin.28	87.68	3.82	0	1	0	27	4266646	8137	727	50	d__Bacteria;p__Bacteroidota;c__Bacteroidia;o__Chitinophagales;f__Chitinophagaceae;g__SXYR01;s__
SRR5823602.bin.31	89.02	1.14	0	1	0	43	3654561	5449	807	66.67	d__Bacteria;p__Bacteroidota;c__UBA10030;o__UBA10030;f__UBA8401;g__CAISDA01;s__
SRR5823602.bin.38	97.31	0.81	0	1	1	59	3135070	15120	294	0	d__Bacteria;p__Bacteroidota;c__Bacteroidia;o__Bacteroidales;f__Paludibacteraceae;g__Paludibacter;s__
SRR5823602.bin.39	97.66	0.99	0	0	0	124	5848610	42403	235	0	d__Bacteria;p__Pseudomonadota;c__Gammaproteobacteria;o__Burkholderiales;f__Burkholderiaceae_B;g__Pelomonas;s__Pelomonas sp021353235
SRR5823602.bin.41	97.11	1.56	1	1	0	64	6966573	15746	636	14.29	d__Bacteria;p__Cyanobacteriota;c__Cyanobacteriia;o__Cyanobacteriales;f__Nostocaceae;g__Trichormus;s__
SRR5823602.bin.42	56.89	0.85	1	1	0	70	646258	6398	130	0	d__Bacteria;p__Patescibacteria;c__Paceibacteria;o__UBA9983_A;f__Zambryskibacteraceae;g__JAHFLV01;s__
SRR5823602.bin.44	99.05	2.88	1	0	1	66	5080284	51144	187	0	d__Bacteria;p__Bacteroidota;c__Bacteroidia;o__Bacteroidales;f__UBA10428;g__UBA5072;s__
SRR5823602.bin.46	69.19	2.54	0	0	0	106	2994124	3305	981	0	d__Bacteria;p__Desulfobacterota;c__Desulfovibrionia;o__Desulfovibrionales;f__Desulfovibrionaceae;g__Fundidesulfovibrio;s__Fundidesulfovibrio putealis
SRR5823602.bin.48	95.43	2.96	0	0	0	169	4219245	31346	260	0	d__Bacteria;p__Bacteroidota;c__Bacteroidia;o__Bacteroidales;f__Lentimicrobiaceae;g__Lentimicrobium;s__
SRR5823602.bin.51	83.69	3.3	3	1	1	795	6134475	4889	1462	33.33	d__Bacteria;p__Cyanobacteriota;c__Cyanobacteriia;o__Cyanobacteriales;f__Coleofasciculaceae;g__Allocoleopsis;s__
SRR5823602.bin.54	88.48	3.25	0	0	0	57	3567626	14575	374	16.67	d__Bacteria;p__Pseudomonadota;c__Gammaproteobacteria;o__Burkholderiales;f__Rhodocyclaceae;g__Azonexus;s__
SRR5823602.bin.6	75.82	6.14	0	0	1	33	3987547	3578	1224	0	d__Bacteria;p__Fibrobacterota;c__Fibrobacteria;o__UBA11236;f__UBA11236;g__;s__
SRR5823602.bin.7	81.19	7.92	0	0	0	45	3478439	4457	914	33.33	d__Bacteria;p__Pseudomonadota;c__Alphaproteobacteria;o__Rhodobacterales;f__Rhodobacteraceae;g__Tabrizicola;s__
SRR5823602.bin.9	87.93	2.74	1	0	1	186	4396555	7837	757	0	d__Bacteria;p__Bacteroidota;c__Bacteroidia;o__Chitinophagales;f__LD1;g__Bog-950;s__
SRR5823603.bin.10	77.17	3.98	1	1	1	41	3678002	5109	856	25	d__Bacteria;p__Planctomycetota;c__Phycisphaerae;o__Phycisphaerales;f__UBA1924;g__BJHL01;s__
SRR5823603.bin.13	86.71	1.48	0	0	0	47	2954688	7411	500	0	d__Bacteria;p__Bacteroidota;c__Kapabacteria;o__Kapabacteriales;f__Kapabacteriaceae;g__UBA10438;s__
SRR5823603.bin.16	88.85	3.37	0	0	0	56	4322263	5789	904	37.5	d__Bacteria;p__Bacteroidota;c__UBA10030;o__UBA10030;f__UBA8401;g__CAISDA01;s__
SRR5823603.bin.17	95.37	1.05	0	1	0	60	4181438	28154	238	0	d__Bacteria;p__Acidobacteriota;c__Holophagae;o__Holophagales;f__Holophagaceae;g__Holophaga;s__
SRR5823603.bin.21	98.51	2.9	0	0	0	74	4509893	13364	482	62.5	d__Bacteria;p__Pseudomonadota;c__Alphaproteobacteria;o__Rhodospirillales;f__Magnetospirillaceae;g__Magnetospirillum;s__
SRR5823603.bin.22	91.39	2.27	2	1	2	178	6104282	7524	1057	30.77	d__Bacteria;p__Cyanobacteriota;c__Cyanobacteriia;o__Cyanobacteriales;f__Microcoleaceae;g__Kamptonema;s__
SRR5823603.bin.23	78.1	4.78	1	0	1	48	4147255	5404	947	16.67	d__Bacteria;p__Bacteroidota;c__Bacteroidia;o__Bacteroidales;f__UBA10428;g__UBA5072;s__
SRR5823603.bin.24	100	0	0	0	0	69	4565985	238376	34	0	d__Bacteria;p__Bacteroidota;c__Bacteroidia;o__Flavobacteriales;f__Crocinitomicaceae;g__Fluviicola;s__
SRR5823603.bin.25	65.8	0.82	1	1	1	27	3128861	3994	885	14.29	d__Bacteria;p__Bacteroidota;c__Bacteroidia;o__Chitinophagales;f__BACL12;g__UBA7236;s__
SRR5823603.bin.29	94.59	0.55	0	1	0	47	1953909	13759	209	33.33	d__Bacteria;p__Pseudomonadota;c__Gammaproteobacteria;o__Burkholderiales;f__Burkholderiaceae;g__Polynucleobacter;s__Polynucleobacter yangtzensis
SRR5823603.bin.3	98.51	1.49	0	0	0	69	5991586	147411	72	0	d__Bacteria;p__Bacteroidota;c__Bacteroidia;o__Chitinophagales;f__Saprospiraceae;g__OLB9;s__
SRR5823603.bin.34	90.67	2.71	0	0	0	71	4633408	6496	905	41.67	d__Bacteria;p__Pseudomonadota;c__Gammaproteobacteria;o__Burkholderiales;f__Burkholderiaceae_B;g__WAJ17;s__
SRR5823603.bin.38	93.37	2.14	1	1	1	47	3106906	9529	447	37.5	d__Bacteria;p__Bacteroidota;c__Bacteroidia;o__Flavobacteriales;f__Flavobacteriaceae;g__Flavobacterium;s__
SRR5823603.bin.39	50.45	7.71	0	0	0	84	2692822	2405	1101	5.56	d__Bacteria;p__Bacteroidota;c__Bacteroidia;o__Chitinophagales;f__Chitinophagaceae;g__Lacibacter;s__
SRR5823603.bin.5	78.65	6.52	1	1	1	81	3882616	3449	1216	21.43	d__Bacteria;p__Verrucomicrobiota;c__Verrucomicrobiae;o__Pedosphaerales;f__UBA3939;g__UBA3939;s__
SRR5823603.bin.6	95.97	1.08	0	0	0	61	3557088	36522	194	0	d__Bacteria;p__Bacteroidota;c__Bacteroidia;o__Bacteroidales;f__Lentimicrobiaceae;g__Lentimicrobium;s__
SRR5823603.bin.7	62.97	1.88	0	1	0	22	2027427	3199	669	0	d__Bacteria;p__Bacteroidota;c__Bacteroidia;o__Bacteroidales;f__Paludibacteraceae;g__Paludibacter;s__
SRR5823603.bin.8	85.62	3.63	1	1	1	38	3425078	5221	771	0	d__Bacteria;p__Armatimonadota;c__Fimbriimonadia;o__Fimbriimonadales;f__Fimbriimonadaceae;g__Fimbriimonas;s__
SRR5823604.bin.10	89.72	8.16	1	2	1	50	2445340	9893	364	40	d__Archaea;p__Thermoproteota;c__Bathyarchaeia;o__B26-1;f__UBA233;g__UBA11855;s__
SRR5823604.bin.11	54.14	3.9	0	0	0	35	4015808	2769	1486	0	d__Bacteria;p__Acidobacteriota;c__Terriglobia;o__Terriglobales;f__Gp1-AA117;g__Angelobacter;s__
SRR5823604.bin.17	79.71	6.39	0	1	0	57	2135181	3624	642	12.5	d__Archaea;p__Thermoproteota;c__Bathyarchaeia;o__B26-1;f__UBA233;g__PALSA-986;s__
SRR5823604.bin.2	61.69	0.03	0	0	1	12	1675881	2858	598	0	d__Bacteria;p__Bacillota_E;c__Symbiobacteriia;o__Symbiobacteriales;f__Symbiobacteriaceae;g__;s__
SRR5823604.bin.29	76.2	8.8	0	4	0	28	2600228	4259	697	26.03	d__Bacteria;p__Bacillota;c__Bacilli;o__Bacillales;f__DSM-18226;g__Pseudoneobacillus;s__
SRR5823604.bin.4	79.18	5.84	0	0	1	41	2683391	3680	785	41.67	d__Bacteria;p__Desulfobacterota_F;c__Desulfuromonadia;o__Geobacterales;f__Geobacteraceae;g__JAMPXD01;s__
SRR5823604.bin.8	51.48	3.62	0	0	1	31	5145798	3130	1717	20	d__Bacteria;p__Chloroflexota;c__Anaerolineae;o__Anaerolineales;f__EnvOPS12;g__UBA12294;s__
SRR5823605.bin.10	72.99	2.78	0	0	1	34	3109422	8347	483	72.73	d__Bacteria;p__Actinomycetota;c__Actinomycetia;o__Propionibacteriales;f__Nocardioidaceae;g__UBA4001;s__
SRR5823605.bin.11	84.29	3.98	1	0	1	28	2175735	9701	337	33.33	d__Bacteria;p__Pseudomonadota;c__Alphaproteobacteria;o__Rhizobiales;f__Methyloligellaceae;g__Methyloceanibacter;s__
SRR5823605.bin.18	75.3	9.05	1	0	1	148	4189856	3180	1385	0	d__Bacteria;p__Acidobacteriota;c__Blastocatellia;o__Pyrinomonadales;f__Pyrinomonadaceae;g__PSRF01;s__
SRR5823605.bin.37	72.43	4.74	1	2	1	30	2186411	6882	411	10	d__Archaea;p__Thermoproteota;c__Bathyarchaeia;o__B26-1;f__UBA233;g__UBA11855;s__
SRR5823605.bin.38	76.64	6.59	0	0	0	40	2375416	4365	604	41.18	d__Archaea;p__Thermoproteota;c__Bathyarchaeia;o__B26-1;f__UBA233;g__PALSA-986;s__
SRR5823605.bin.39	83.66	5	0	0	0	44	2781341	4153	742	66.67	d__Bacteria;p__Desulfobacterota_F;c__Desulfuromonadia;o__Geobacterales;f__Geobacteraceae;g__JAMPXD01;s__
SRR5823605.bin.4	89.09	5.08	1	1	1	60	7943720	19872	662	30	d__Bacteria;p__Chloroflexota;c__Anaerolineae;o__Anaerolineales;f__EnvOPS12;g__UBA12294;s__
SRR5823605.bin.9	88.53	8	1	2	4	198	4199750	4945	1026	38.1	d__Bacteria;p__Bacillota;c__Bacilli;o__Bacillales;f__DSM-18226;g__URHB0009;s__
SRR5823606.bin.10	84.46	1.04	0	0	0	58	4165975	4074	1168	0	d__Bacteria;p__Acidobacteriota;c__Terriglobia;o__Terriglobales;f__SbA1;g__JAIQFF01;s__
SRR5823606.bin.11	71.66	1.86	0	0	1	39	2365634	2615	915	20	d__Bacteria;p__Acidobacteriota;c__Thermoanaerobaculia;o__UBA5066;f__Gp7-AA6;g__Gp7-AA6;s__
SRR5823606.bin.12	96.29	3.97	0	0	0	36	4370348	9510	659	16.67	d__Bacteria;p__Bacteroidota;c__Bacteroidia;o__Bacteroidales;f__VadinHA17;g__LD21;s__
SRR5823606.bin.17	90.78	0.97	1	1	1	55	2393194	16911	233	0	d__Archaea;p__Thermoproteota;c__Nitrososphaeria;o__Nitrososphaerales;f__Nitrososphaeraceae;g__TH1177;s__
SRR5823606.bin.18	71.68	8.38	0	1	0	81	3488767	3931	1021	5.56	d__Bacteria;p__Bacteroidota;c__Ignavibacteria;o__Ignavibacteriales;f__Ignavibacteriaceae;g__;s__
SRR5823606.bin.20	86.24	3.28	0	0	1	43	3533182	6588	672	54.55	d__Bacteria;p__Actinomycetota;c__Actinomycetia;o__Propionibacteriales;f__Nocardioidaceae;g__UBA4001;s__
SRR5823606.bin.22	67.67	8.93	0	1	0	26	8076902	3289	2607	62.5	d__Bacteria;p__Acidobacteriota;c__Aminicenantia;o__UBA2199;f__UBA2199;g__;s__
SRR5823606.bin.3	52.47	6.43	1	0	1	23	1634781	2661	624	33.33	d__Archaea;p__Halobacteriota;c__Methanosarcinia;o__Methanotrichales;f__Methanotrichaceae;g__;s__
SRR5823606.bin.7	79.33	4.32	0	1	4	274	4193772	5133	989	28.57	d__Bacteria;p__Acidobacteriota;c__Blastocatellia;o__Pyrinomonadales;f__Pyrinomonadaceae;g__PSRF01;s__
SRR5823606.bin.8	57.42	8.57	1	0	1	10	1200474	2439	495	50	d__Bacteria;p__Nitrospirota;c__Thermodesulfovibrionia;o__Thermodesulfovibrionales;f__UBA6898;g__Sulfobium;s__
SRR5823606.bin.9	97.52	3.3	0	0	0	52	5740058	33487	302	12.5	d__Bacteria;p__Bacteroidota;c__Bacteroidia;o__Chitinophagales;f__Saprospiraceae;g__OLB9;s__
SRR5823607.bin.19	76.87	3.45	0	0	0	11	3080045	4010	855	50	d__Bacteria;p__Bacillota;c__Bacilli;o__Bacillales;f__DSM-18226;g__URHB0009;s__
SRR5823607.bin.2	54.48	1.57	0	1	0	29	1982932	3120	685	66.67	d__Bacteria;p__Chloroflexota;c__Limnocylindria;o__Limnocylindrales;f__CSP1-4;g__CF-46;s__
SRR5823607.bin.24	63.32	4.06	0	2	1	32	2035543	4308	521	23.33	d__Bacteria;p__Bacillota;c__Bacilli;o__Bacillales;f__DSM-18226;g__Pseudoneobacillus;s__
SRR5823607.bin.28	86.14	2.31	0	1	0	150	5663309	15775	567	25	d__Bacteria;p__Bacillota_E;c__Symbiobacteriia;o__Symbiobacteriales;f__Symbiobacteriaceae;g__;s__
SRR5823607.bin.39	88.44	6	0	0	1	72	2399525	6716	430	21.74	d__Bacteria;p__Bacillota_B;c__Desulfitobacteriia;o__Desulfitobacteriales;f__;g__;s__
SRR5823607.bin.42	90.34	6.54	1	1	1	42	2424082	12674	275	9.09	d__Archaea;p__Thermoproteota;c__Bathyarchaeia;o__B26-1;f__UBA233;g__UBA11855;s__
SRR5823607.bin.5	91.64	3.42	0	1	3	371	5413008	20269	501	0	d__Bacteria;p__Acidobacteriota;c__Blastocatellia;o__Pyrinomonadales;f__Pyrinomonadaceae;g__PSRF01;s__
SRR5823607.bin.7	80.05	2.68	0	0	2	37	3829126	6158	762	42.86	d__Bacteria;p__Actinomycetota;c__Actinomycetia;o__Propionibacteriales;f__Nocardioidaceae;g__UBA4001;s__
SRR5823608.bin.1	89.5	1.31	1	2	1	44	3999366	7149	721	0	d__Bacteria;p__Planctomycetota;c__Phycisphaerae;o__Phycisphaerales;f__UBA1924;g__BJHL01;s__
SRR5823608.bin.10	78.51	4.55	0	0	0	30	2385031	2787	888	18.75	d__Bacteria;p__Acidobacteriota;c__Thermoanaerobaculia;o__UBA5066;f__Gp7-AA6;g__Gp7-AA6;s__
SRR5823608.bin.11	73.56	1.56	1	1	1	15	1374805	4225	379	0	d__Archaea;p__Thermoproteota;c__Bathyarchaeia;o__B26-1;f__UBA233;g__UBA11855;s__
SRR5823608.bin.7	70.41	8.14	1	2	1	216	4040942	3204	1311	10	d__Bacteria;p__Acidobacteriota;c__Blastocatellia;o__Pyrinomonadales;f__Pyrinomonadaceae;g__PSRF01;s__
SRR5823608.bin.9	95.78	3.1	0	0	0	40	4513623	10085	647	0	d__Bacteria;p__Bacteroidota;c__Bacteroidia;o__Bacteroidales;f__VadinHA17;g__LD21;s__
SRR5823609.bin.1	78.36	2.37	1	0	1	54	4381636	4002	1232	0	d__Bacteria;p__Acidobacteriota;c__Terriglobia;o__Terriglobales;f__SbA1;g__JAIQFF01;s__
SRR5823609.bin.13	89.69	3.97	0	0	1	35	4312062	8917	699	15.38	d__Bacteria;p__Bacteroidota;c__Bacteroidia;o__Bacteroidales;f__VadinHA17;g__LD21;s__
SRR5823609.bin.15	98.06	2.43	0	0	1	50	2632996	16907	264	0	d__Archaea;p__Thermoproteota;c__Nitrososphaeria;o__Nitrososphaerales;f__Nitrososphaeraceae;g__TH1177;s__
SRR5823609.bin.17	59.96	1.14	0	1	0	20	1466918	10267	186	60	d__Bacteria;p__Pseudomonadota;c__Alphaproteobacteria;o__Rhizobiales;f__Methyloligellaceae;g__Methyloceanibacter;s__
SRR5823609.bin.20	88.8	3.76	0	0	0	46	4468718	12772	538	28.57	d__Bacteria;p__Bacteroidota;c__Bacteroidia;o__Bacteroidales;f__Prolixibacteraceae;g__UBA6024;s__
SRR5823609.bin.3	86.45	5.6	2	2	1	34	2249521	4963	548	0	d__Archaea;p__Thermoproteota;c__Bathyarchaeia;o__B26-1;f__UBA233;g__UBA11855;s__
SRR5823609.bin.8	83.6	5.2	1	1	2	374	4600542	7708	819	0	d__Bacteria;p__Acidobacteriota;c__Blastocatellia;o__Pyrinomonadales;f__Pyrinomonadaceae;g__PSRF01;s__
SRR5823610.bin.10	53.44	9.77	0	0	0	27	2254336	2210	1000	12.5	d__Bacteria;p__Desulfobacterota_B;c__Binatia;o__UBA9968;f__UBA9968;g__DP-20;s__
SRR5823610.bin.11	92.02	6.76	1	0	1	40	3250486	16970	308	5.26	d__Bacteria;p__Bacteroidota;c__Bacteroidia;o__Bacteroidales;f__VadinHA17;g__LD21;s__
SRR5823610.bin.13	61.02	3.95	0	1	3	101	3228034	2874	1160	14.29	d__Bacteria;p__Acidobacteriota;c__Blastocatellia;o__Pyrinomonadales;f__Pyrinomonadaceae;g__PSRF01;s__
SRR5823610.bin.14	73.08	5.61	0	1	1	41	1860333	3765	542	0	d__Archaea;p__Thermoproteota;c__Bathyarchaeia;o__B26-1;f__UBA233;g__UBA11855;s__
SRR5823610.bin.15	71.72	1.9	0	0	0	29	2283418	2580	900	37.5	d__Bacteria;p__Acidobacteriota;c__Thermoanaerobaculia;o__UBA5066;f__Gp7-AA6;g__Gp7-AA6;s__
SRR5823610.bin.5	98.51	1.49	0	0	0	69	6021794	119626	89	0	d__Bacteria;p__Bacteroidota;c__Bacteroidia;o__Chitinophagales;f__Saprospiraceae;g__OLB9;s__
SRR5823610.bin.8	94.81	3.74	0	0	0	36	4626197	9923	665	20	d__Bacteria;p__Bacteroidota;c__Bacteroidia;o__Bacteroidales;f__VadinHA17;g__LD21;s__
SRR5823611.bin.8	98.18	3.59	0	0	1	54	4789721	16819	448	8.33	d__Bacteria;p__Bacteroidota;c__Bacteroidia;o__Bacteroidales;f__VadinHA17;g__LD21;s__
SRR5823612.bin.1	54.57	0.32	0	0	0	8	1404048	12445	159	0	d__Bacteria;p__Bacteroidota;c__Bacteroidia;o__Bacteroidales;f__FEN-979;g__FEN-979;s__
SRR5823612.bin.10	68.52	1.91	3	0	1	88	833676	5936	176	0	d__Bacteria;p__Patescibacteria;c__Paceibacteria;o__Moranbacterales;f__UBA2206;g__JAKLFF01;s__
SRR5823612.bin.11	53.79	0	0	0	0	11	1923066	13142	193	0	d__Bacteria;p__Bacteroidota;c__Bacteroidia;o__Bacteroidales;f__VadinHA17;g__LD21;s__
SRR5823612.bin.14	98.32	1.12	0	1	0	71	3447541	56397	122	0	d__Bacteria;p__Bacteroidota;c__Ignavibacteria;o__Ignavibacteriales;f__Ignavibacteriaceae;g__;s__
SRR5823612.bin.16	98.51	1.49	0	0	0	69	5996572	134922	86	0	d__Bacteria;p__Bacteroidota;c__Bacteroidia;o__Chitinophagales;f__Saprospiraceae;g__OLB9;s__
SRR5823612.bin.2	92.63	3.49	0	0	0	53	3605337	32583	219	22.22	d__Bacteria;p__Bacteroidota;c__Bacteroidia;o__Bacteroidales;f__Lentimicrobiaceae;g__Lentimicrobium;s__
SRR5823612.bin.23	93.96	5.98	1	2	2	374	4903056	30373	312	0	d__Bacteria;p__Acidobacteriota;c__Blastocatellia;o__Pyrinomonadales;f__Pyrinomonadaceae;g__PSRF01;s__
SRR5823612.bin.24	90.34	6.54	1	1	1	43	2625854	13557	317	18.18	d__Archaea;p__Thermoproteota;c__Bathyarchaeia;o__B26-1;f__UBA233;g__UBA11855;s__
SRR5823612.bin.25	65.72	3.33	0	0	0	21	2431665	27716	144	44.44	d__Bacteria;p__Bacteroidota;c__Bacteroidia;o__Bacteroidales;f__VadinHA17;g__LD21;s__
SRR5823612.bin.27	99.03	1.94	1	1	1	67	2823257	15661	291	0	d__Archaea;p__Thermoproteota;c__Nitrososphaeria;o__Nitrososphaerales;f__Nitrososphaeraceae;g__TH1177;s__
SRR5823612.bin.3	82.24	5.29	1	1	0	81	5068289	4587	1312	10	d__Bacteria;p__Acidobacteriota;c__Terriglobia;o__Terriglobales;f__SbA1;g__JAIQFF01;s__
SRR5823612.bin.30	66.2	0	3	3	1	184	967398	29545	62	0	d__Bacteria;p__Patescibacteria;c__Paceibacteria;o__Moranbacterales;f__UBA11712;g__;s__
SRR5823612.bin.32	96.92	2.96	0	0	1	64	3499155	86433	76	0	d__Bacteria;p__Bacteroidota;c__Bacteroidia;o__Bacteroidales;f__VadinHA17;g__LD21;s__
SRR5823612.bin.34	82.99	3.1	0	0	0	25	3686237	5792	790	0	d__Bacteria;p__Bacteroidota;c__Bacteroidia;o__Bacteroidales;f__VadinHA17;g__LD21;s__
SRR5823613.bin.14	78.37	3.43	0	0	0	41	2891282	44023	136	12.5	d__Bacteria;p__Bacteroidota;c__Bacteroidia;o__Bacteroidales;f__Lentimicrobiaceae;g__Lentimicrobium;s__
SRR5823613.bin.16	85.02	5.67	0	0	0	50	4965060	5270	1176	10.53	d__Bacteria;p__Acidobacteriota;c__Terriglobia;o__Terriglobales;f__SbA1;g__JAIQFF01;s__
SRR5823613.bin.17	88.32	2.86	0	0	0	30	3844813	6696	733	12.5	d__Bacteria;p__Bacteroidota;c__Bacteroidia;o__Bacteroidales;f__VadinHA17;g__LD21;s__
SRR5823613.bin.18	96.56	2.96	1	0	1	44	3403474	66746	91	0	d__Bacteria;p__Bacteroidota;c__Bacteroidia;o__Bacteroidales;f__VadinHA17;g__LD21;s__
SRR5823613.bin.20	56.59	3.37	0	0	0	21	1350687	2352	570	71.43	d__Bacteria;p__Acidobacteriota;c__Thermoanaerobaculia;o__UBA5066;f__Gp7-AA6;g__Gp7-AA6;s__
SRR5823613.bin.22	98.06	1.94	1	1	1	52	2796984	11846	374	0	d__Archaea;p__Thermoproteota;c__Nitrososphaeria;o__Nitrososphaerales;f__Nitrososphaeraceae;g__TH1177;s__
SRR5823613.bin.25	55.03	8.24	0	0	0	24	6880583	3508	2110	66.67	d__Bacteria;p__Acidobacteriota;c__Aminicenantia;o__UBA2199;f__UBA2199;g__;s__
SRR5823613.bin.3	94.6	2.8	1	1	3	233	4747976	19140	404	0	d__Bacteria;p__Acidobacteriota;c__Blastocatellia;o__Pyrinomonadales;f__Pyrinomonadaceae;g__PSRF01;s__
SRR5823613.bin.4	74.35	5.28	1	0	1	28	2799304	6405	552	57.14	d__Bacteria;p__Bacteroidota;c__Bacteroidia;o__Bacteroidales;f__Lentimicrobiaceae;g__Lentimicrobium;s__
SRR6201872.bin.1	51.01	2.8	0	1	1	10	1577468	2246	699	10	d__Bacteria;p__Gemmatimonadota;c__Gemmatimonadetes;o__Gemmatimonadales;f__GWC2-71-9;g__AG41;s__
SRR6866879.bin.1	91.32	2.12	0	0	2	97	4775185	5714	1008	12.5	d__Bacteria;p__Pseudomonadota;c__Gammaproteobacteria;o__Enterobacterales;f__Enterobacteriaceae;g__Rahnella;s__Rahnella aceris
SRR7664615.bin.10	80.33	5.42	1	1	1	57	2993450	5036	704	35	d__Bacteria;p__Actinomycetota;c__Actinomycetia;o__Actinomycetales;f__Microbacteriaceae;g__Microbacterium;s__
SRR7664615.bin.11	94.4	2.78	1	1	1	89	2944679	55909	107	45.45	d__Bacteria;p__Pseudomonadota;c__Gammaproteobacteria;o__Xanthomonadales;f__Rhodanobacteraceae;g__66-474;s__
SRR7664615.bin.14	80.12	3.6	0	0	0	40	2940060	5282	685	39.13	d__Bacteria;p__Pseudomonadota;c__Gammaproteobacteria;o__Xanthomonadales;f__Rhodanobacteraceae;g__Rhodanobacter;s__Rhodanobacter sp001898415
SRR7664615.bin.16	64.98	2.37	0	0	0	17	2166977	4081	586	16.67	d__Bacteria;p__Pseudomonadota;c__Gammaproteobacteria;o__Burkholderiales;f__Burkholderiaceae_C;g__SCQX01;s__
SRR7664615.bin.17	67.55	1.72	0	0	0	23	2598451	6092	517	100	d__Bacteria;p__Pseudomonadota;c__Gammaproteobacteria;o__Burkholderiales;f__Burkholderiaceae_C;g__Castellaniella;s__
SRR7664615.bin.18	64.05	2.03	0	0	0	29	1978335	3313	646	37.5	d__Bacteria;p__Actinomycetota;c__Actinomycetia;o__Actinomycetales;f__Microbacteriaceae;g__Microbacterium;s__
SRR7664615.bin.23	81.24	4.01	1	0	1	35	1975518	3965	556	9.09	d__Bacteria;p__Dormibacterota;c__Dormibacteria;o__CF-121;f__CF-121;g__;s__
SRR7664615.bin.24	63.56	0	0	0	0	84	550869	10559	57	0	d__Bacteria;p__Patescibacteria;c__Saccharimonadia;o__Saccharimonadales;f__UBA1547;g__Microsaccharimonas;s__
SRR7664615.bin.25	96.12	3.3	1	1	1	74	3233094	26939	222	10	d__Bacteria;p__Pseudomonadota;c__Gammaproteobacteria;o__Burkholderiales;f__Burkholderiaceae_B;g__Ottowia;s__
SRR7664615.bin.26	52.59	1.72	0	0	1	16	1842463	4714	467	0	d__Bacteria;p__Pseudomonadota;c__Gammaproteobacteria;o__Xanthomonadales;f__Rhodanobacteraceae;g__66-474;s__
SRR7664615.bin.27	57.88	1.82	1	0	1	45	559434	6829	95	0	d__Bacteria;p__Patescibacteria;c__Saccharimonadia;o__Saccharimonadales;f__UBA4665;g__JAJZCD01;s__
SRR7664615.bin.29	84.63	5.06	0	0	0	47	2873746	11983	350	61.11	d__Bacteria;p__Pseudomonadota;c__Gammaproteobacteria;o__Burkholderiales;f__Burkholderiaceae_C;g__Castellaniella;s__
SRR7664615.bin.30	87.35	0.25	0	1	0	50	3194789	11483	388	100	d__Bacteria;p__Bacteroidota;c__Bacteroidia;o__Chitinophagales;f__Chitinophagaceae;g__FW021-bin31;s__
SRR7664615.bin.34	88.6	5.49	0	0	0	45	4853664	7220	900	53.85	d__Bacteria;p__Pseudomonadota;c__Gammaproteobacteria;o__Steroidobacterales;f__Steroidobacteraceae;g__13-2-20CM-66-19;s__
SRR7664615.bin.35	67.35	0.16	0	0	0	21	2135160	7066	395	0	d__Bacteria;p__Pseudomonadota;c__Gammaproteobacteria;o__Burkholderiales;f__Burkholderiaceae_C;g__Castellaniella;s__
SRR7664615.bin.38	98.77	1.23	0	0	0	60	4311649	39468	222	33.33	d__Bacteria;p__Bacteroidota;c__Bacteroidia;o__Chitinophagales;f__Chitinophagaceae;g__Arachidicoccus;s__Arachidicoccus soli
SRR7664615.bin.39	52.73	0	0	0	0	23	456578	8450	66	0	d__Bacteria;p__Patescibacteria;c__Saccharimonadia;o__Saccharimonadales;f__UBA1020;g__JACKGP01;s__
SRR7664615.bin.4	98.96	0.85	1	1	1	117	3721016	125378	53	0	d__Bacteria;p__Acidobacteriota;c__Terriglobia;o__Terriglobales;f__Acidobacteriaceae;g__Silvibacterium;s__
SRR7664615.bin.41	55.7	5.38	0	0	0	13	2164827	2335	937	0	d__Bacteria;p__Pseudomonadota;c__Gammaproteobacteria;o__Burkholderiales;f__Burkholderiaceae_C;g__Bordetella_B;s__
SRR7664615.bin.42	90.3	2.75	0	1	0	68	2967158	13658	333	26.67	d__Bacteria;p__Actinomycetota;c__Actinomycetia;o__Mycobacteriales;f__Jatrophihabitantaceae;g__FW021-bin43;s__
SRR7664615.bin.43	89.77	2.6	0	1	0	46	3702054	7601	639	37.5	d__Bacteria;p__Pseudomonadota;c__Alphaproteobacteria;o__Rhizobiales;f__Devosiaceae;g__Devosia_A;s__
SRR7664615.bin.44	97.09	7.02	0	0	0	51	3315523	16608	345	14.71	d__Bacteria;p__Actinomycetota;c__Actinomycetia;o__Actinomycetales;f__Microbacteriaceae;g__Humibacter;s__
SRR7664615.bin.45	91.84	0.76	0	1	1	34	4086929	13799	497	0	d__Bacteria;p__Bacteroidota;c__Bacteroidia;o__Chitinophagales;f__Chitinophagaceae;g__Hanamia;s__
SRR7664615.bin.9	80.91	1.64	0	1	0	37	2879075	5936	586	20	d__Bacteria;p__Actinomycetota;c__Actinomycetia;o__Mycobacteriales;f__Nakamurellaceae;g__Nakamurella;s__
SRR7664616.bin.1	96.55	0.85	1	1	1	91	3639971	118056	56	0	d__Bacteria;p__Acidobacteriota;c__Terriglobia;o__Terriglobales;f__Acidobacteriaceae;g__Silvibacterium;s__
SRR7664616.bin.13	61.83	2.74	0	0	0	22	1986596	6505	361	66.67	d__Bacteria;p__Pseudomonadota;c__Gammaproteobacteria;o__Burkholderiales;f__Burkholderiaceae_C;g__Castellaniella;s__
SRR7664616.bin.14	96.04	3.28	0	0	0	44	3080294	16346	288	27.27	d__Bacteria;p__Actinomycetota;c__Actinomycetia;o__Actinomycetales;f__Microbacteriaceae;g__Humibacter;s__
SRR7664616.bin.18	93.64	9.66	0	0	1	100	4973510	17416	529	20	d__Bacteria;p__Pseudomonadota;c__Gammaproteobacteria;o__Xanthomonadales;f__Rhodanobacteraceae;g__Rhodanobacter;s__Rhodanobacter glycinis
SRR7664616.bin.19	66.69	1.72	0	0	0	24	2734517	7191	484	100	d__Bacteria;p__Pseudomonadota;c__Gammaproteobacteria;o__Burkholderiales;f__Burkholderiaceae_C;g__Castellaniella;s__
SRR7664616.bin.20	58.97	0	0	0	0	23	1771663	3883	515	0	d__Bacteria;p__Pseudomonadota;c__Gammaproteobacteria;o__Xanthomonadales;f__Rhodanobacteraceae;g__Rhodanobacter;s__
SRR7664616.bin.23	59.12	0	1	1	1	82	674917	15951	52	0	d__Bacteria;p__Patescibacteria;c__Saccharimonadia;o__Saccharimonadales;f__UBA1547;g__;s__
SRR7664616.bin.24	60.97	3.61	0	0	1	22	3062341	3292	1013	25	d__Bacteria;p__Pseudomonadota;c__Gammaproteobacteria;o__Burkholderiales;f__Burkholderiaceae_C;g__Bordetella_B;s__
SRR7664616.bin.29	93.31	4.2	1	1	1	85	2966307	54050	120	29.41	d__Bacteria;p__Pseudomonadota;c__Gammaproteobacteria;o__Xanthomonadales;f__Rhodanobacteraceae;g__66-474;s__
SRR7664616.bin.3	87.03	0.49	0	0	0	36	3092495	10140	408	0	d__Bacteria;p__Bacteroidota;c__Bacteroidia;o__Chitinophagales;f__Chitinophagaceae;g__FW021-bin31;s__
SRR7664616.bin.30	55.88	2.61	0	0	0	19	1904791	3104	658	14.29	d__Bacteria;p__Pseudomonadota;c__Alphaproteobacteria;o__Micropepsales;f__Micropepsaceae;g__Rhizomicrobium;s__
SRR7664616.bin.36	74.92	7.08	0	0	0	34	2376887	3743	719	37.04	d__Bacteria;p__Actinomycetota;c__Actinomycetia;o__Actinomycetales;f__Microbacteriaceae;g__Microbacterium;s__
SRR7664616.bin.38	91.41	0.89	1	1	1	38	4176815	13296	509	40	d__Bacteria;p__Bacteroidota;c__Bacteroidia;o__Chitinophagales;f__Chitinophagaceae;g__Hanamia;s__
SRR7664616.bin.39	97.35	3.65	1	1	1	71	3285825	32878	190	30.77	d__Bacteria;p__Pseudomonadota;c__Gammaproteobacteria;o__Burkholderiales;f__Burkholderiaceae_B;g__Ottowia;s__
SRR7664616.bin.40	80.1	0.5	0	1	0	34	2816457	5802	593	25	d__Bacteria;p__Actinomycetota;c__Actinomycetia;o__Mycobacteriales;f__Nakamurellaceae;g__Nakamurella;s__
SRR7664616.bin.41	61.57	1.71	0	0	0	36	3038990	5124	700	0	d__Bacteria;p__Acidobacteriota;c__Terriglobia;o__Terriglobales;f__SCQP01;g__;s__
SRR7664616.bin.42	88.87	2.87	0	1	0	53	3780928	8469	613	12.5	d__Bacteria;p__Pseudomonadota;c__Alphaproteobacteria;o__Rhizobiales;f__Devosiaceae;g__Devosia_A;s__
SRR7664616.bin.43	90.21	2.19	0	1	0	62	3018425	10707	389	0	d__Bacteria;p__Actinomycetota;c__Actinomycetia;o__Mycobacteriales;f__Jatrophihabitantaceae;g__FW021-bin43;s__
SRR7664616.bin.44	73.54	7.05	0	0	0	47	2932838	11454	360	80	d__Bacteria;p__Pseudomonadota;c__Gammaproteobacteria;o__Burkholderiales;f__Burkholderiaceae_C;g__Castellaniella;s__
SRR7664616.bin.45	62.42	1.57	0	0	0	13	2240216	4323	592	60	d__Bacteria;p__Pseudomonadota;c__Gammaproteobacteria;o__Burkholderiales;f__Burkholderiaceae_C;g__SCQX01;s__
SRR7664616.bin.6	78.88	3.66	0	1	0	50	3047848	7467	527	25	d__Bacteria;p__Actinomycetota;c__Actinomycetia;o__Actinomycetales;f__Microbacteriaceae;g__Microbacterium;s__
SRR7664616.bin.8	82.88	8.01	0	0	0	43	4905786	7157	896	25	d__Bacteria;p__Pseudomonadota;c__Gammaproteobacteria;o__Steroidobacterales;f__Steroidobacteraceae;g__13-2-20CM-66-19;s__
SRR7664616.bin.9	98.6	0.49	0	0	0	52	4227852	23932	320	0	d__Bacteria;p__Bacteroidota;c__Bacteroidia;o__Chitinophagales;f__Chitinophagaceae;g__Arachidicoccus;s__Arachidicoccus soli
SRR7664617.bin.11	62.11	3.74	0	2	0	24	2950281	3126	1007	63.64	d__Bacteria;p__Bacteroidota;c__Bacteroidia;o__Chitinophagales;f__Chitinophagaceae;g__Hanamia;s__
SRR7664617.bin.12	66.61	0.46	2	2	1	76	837815	16773	62	0	d__Bacteria;p__Patescibacteria;c__Saccharimonadia;o__UBA4664;f__;g__;s__
SRR7664617.bin.15	77.18	0.97	0	1	1	33	1806190	2970	637	0	d__Archaea;p__Thermoproteota;c__Nitrososphaeria;o__Nitrososphaerales;f__Nitrososphaeraceae;g__JAFAQB01;s__
SRR7664617.bin.17	97.45	0.74	1	1	1	69	4839984	33395	254	100	d__Bacteria;p__Bacteroidota;c__Bacteroidia;o__Chitinophagales;f__Chitinophagaceae;g__Hanamia;s__
SRR7664617.bin.18	57.26	2.67	0	0	0	22	1284365	3324	418	20	d__Bacteria;p__Actinomycetota;c__Thermoleophilia;o__Gaiellales;f__Gaiellaceae;g__Palsa-739;s__
SRR7664617.bin.19	80.26	6.12	0	1	0	29	3217929	6802	602	20	d__Bacteria;p__Pseudomonadota;c__Gammaproteobacteria;o__Steroidobacterales;f__Steroidobacteraceae;g__13-2-20CM-66-19;s__
SRR7664617.bin.25	70.33	0	0	0	0	31	2957061	9299	449	0	d__Bacteria;p__Pseudomonadota;c__Gammaproteobacteria;o__Xanthomonadales;f__Rhodanobacteraceae;g__Rhodanobacter;s__
SRR7664617.bin.29	50.34	0.43	0	0	0	45	656431	9123	97	0	d__Bacteria;p__Patescibacteria;c__Saccharimonadia;o__Saccharimonadales;f__UBA4665;g__JAJZCD01;s__
SRR7664617.bin.3	62.53	1.7	0	1	0	40	2084286	3658	623	100	d__Bacteria;p__Dormibacterota;c__Dormibacteria;o__CF-121;f__CF-121;g__CF-13;s__
SRR7664617.bin.32	96.04	2.97	0	2	0	52	4626441	24163	320	0	d__Bacteria;p__Chloroflexota;c__Ktedonobacteria;o__Ktedonobacterales;f__JADMIN01;g__JAJPKE01;s__
SRR7664617.bin.33	71.44	1.08	0	0	1	34	2180333	4992	524	33.33	d__Bacteria;p__Pseudomonadota;c__Gammaproteobacteria;o__Xanthomonadales;f__Rhodanobacteraceae;g__66-474;s__
SRR7664617.bin.36	85.63	0.82	0	0	0	42	2066756	7053	366	0	d__Bacteria;p__Pseudomonadota;c__Alphaproteobacteria;o__Sphingomonadales;f__Sphingomonadaceae;g__Sphingomicrobium;s__
SRR7664617.bin.4	51.72	0	0	0	0	33	2743729	7465	496	0	d__Bacteria;p__Pseudomonadota;c__Gammaproteobacteria;o__Xanthomonadales;f__Rhodanobacteraceae;g__66-474;s__
SRR7664617.bin.41	76.88	2.26	0	0	0	27	2087973	3711	617	25	d__Bacteria;p__Eremiobacterota;c__Eremiobacteria;o__Eremiobacterales;f__Eremiobacteraceae;g__;s__
SRR7664617.bin.7	93.06	1.85	1	0	1	61	2708002	17390	238	0	d__Bacteria;p__Dormibacterota;c__Dormibacteria;o__Dormibacterales;f__Dormibacteraceae;g__;s__
SRR7664617.bin.8	91.58	0.99	0	0	0	50	4367865	14673	479	66.67	d__Bacteria;p__Bacteroidota;c__Bacteroidia;o__Chitinophagales;f__Chitinophagaceae;g__Hanamia;s__
SRR7664618.bin.10	72	5.99	0	0	0	49	1954312	3018	680	0	d__Bacteria;p__Eremiobacterota;c__Eremiobacteria;o__Eremiobacterales;f__Eremiobacteraceae;g__;s__
SRR7664618.bin.14	92.95	0.46	1	0	1	61	2729389	17754	254	100	d__Bacteria;p__Dormibacterota;c__Dormibacteria;o__Dormibacterales;f__Dormibacteraceae;g__;s__
SRR7664618.bin.15	73.09	2.53	0	0	1	32	2463578	5106	592	17.39	d__Bacteria;p__Pseudomonadota;c__Gammaproteobacteria;o__Xanthomonadales;f__Rhodanobacteraceae;g__66-474;s__
SRR7664618.bin.20	58.16	4.55	0	0	0	24	1888446	3483	575	0	d__Bacteria;p__Dormibacterota;c__Dormibacteria;o__CF-121;f__CF-121;g__CF-13;s__
SRR7664618.bin.21	68.06	5.63	0	1	0	43	3291806	20118	339	5.26	d__Bacteria;p__Pseudomonadota;c__Gammaproteobacteria;o__Burkholderiales;f__Burkholderiaceae_C;g__SCQX01;s__
SRR7664618.bin.23	78.78	3.35	0	1	1	46	2733914	7535	468	40	d__Bacteria;p__Pseudomonadota;c__Gammaproteobacteria;o__Xanthomonadales;f__Rhodanobacteraceae;g__66-474;s__
SRR7664618.bin.29	55.14	6.77	0	0	1	26	1375415	2455	562	23.08	d__Bacteria;p__Actinomycetota;c__Thermoleophilia;o__Gaiellales;f__Gaiellaceae;g__Palsa-739;s__
SRR7664618.bin.31	97.54	1.53	1	1	1	69	5014446	41754	242	20	d__Bacteria;p__Bacteroidota;c__Bacteroidia;o__Chitinophagales;f__Chitinophagaceae;g__Hanamia;s__
SRR7664618.bin.35	54.65	1.85	0	2	0	15	1412037	3284	468	50	d__Bacteria;p__Dormibacterota;c__Dormibacteria;o__CF-121;f__CF-121;g__;s__
SRR7664618.bin.36	86.49	2.31	1	1	2	52	4470203	11858	518	0	d__Bacteria;p__Chloroflexota;c__Ktedonobacteria;o__Ktedonobacterales;f__JADMIN01;g__JAJPKE01;s__
SRR7664618.bin.4	87.96	1.34	0	0	0	44	1988572	7360	351	40	d__Bacteria;p__Pseudomonadota;c__Alphaproteobacteria;o__Sphingomonadales;f__Sphingomonadaceae;g__Sphingomicrobium;s__
SRR7664618.bin.5	95.4	1.99	0	0	0	45	4456862	14045	524	16.67	d__Bacteria;p__Bacteroidota;c__Bacteroidia;o__Chitinophagales;f__Chitinophagaceae;g__Hanamia;s__
SRR7664618.bin.9	67.43	0.46	2	2	1	117	823784	25652	48	0	d__Bacteria;p__Patescibacteria;c__Saccharimonadia;o__UBA4664;f__;g__;s__
SRR7664619.bin.10	80.26	0.69	1	1	1	41	2777604	5578	580	33.33	d__Bacteria;p__Actinomycetota;c__Actinomycetia;o__Mycobacteriales;f__Nakamurellaceae;g__Nakamurella;s__
SRR7664619.bin.14	98.96	0.85	1	1	1	100	3619090	118056	51	0	d__Bacteria;p__Acidobacteriota;c__Terriglobia;o__Terriglobales;f__Acidobacteriaceae;g__Silvibacterium;s__
SRR7664619.bin.16	72.76	8.62	0	0	0	100	4435702	18046	436	40	d__Bacteria;p__Pseudomonadota;c__Gammaproteobacteria;o__Xanthomonadales;f__Rhodanobacteraceae;g__Rhodanobacter;s__Rhodanobacter glycinis
SRR7664619.bin.17	63.17	7.05	0	0	0	22	2085699	3932	622	34.09	d__Bacteria;p__Pseudomonadota;c__Gammaproteobacteria;o__Xanthomonadales;f__Rhodanobacteraceae;g__Rhodanobacter;s__
SRR7664619.bin.24	60.5	1.72	0	0	0	22	1936372	7062	364	100	d__Bacteria;p__Pseudomonadota;c__Gammaproteobacteria;o__Burkholderiales;f__Burkholderiaceae_C;g__Castellaniella;s__
SRR7664619.bin.27	87.63	2.9	1	1	1	80	2730960	50585	99	33.33	d__Bacteria;p__Pseudomonadota;c__Gammaproteobacteria;o__Xanthomonadales;f__Rhodanobacteraceae;g__66-474;s__
SRR7664619.bin.28	86.3	8.97	1	1	1	54	4521515	7777	773	0	d__Bacteria;p__Acidobacteriota;c__Terriglobia;o__Terriglobales;f__SCQP01;g__;s__
SRR7664619.bin.29	94.2	2.19	0	1	0	46	3036453	10049	414	7.14	d__Bacteria;p__Actinomycetota;c__Actinomycetia;o__Mycobacteriales;f__Jatrophihabitantaceae;g__FW021-bin43;s__
SRR7664619.bin.3	72.04	0	0	0	0	20	2726001	6741	504	0	d__Bacteria;p__Pseudomonadota;c__Gammaproteobacteria;o__Burkholderiales;f__Burkholderiaceae_C;g__Castellaniella;s__
SRR7664619.bin.31	54.67	0.85	1	1	1	98	657502	34853	28	100	d__Bacteria;p__Patescibacteria;c__Saccharimonadia;o__Saccharimonadales;f__UBA1547;g__;s__
SRR7664619.bin.35	98.77	0.49	0	0	0	54	4175057	23761	286	0	d__Bacteria;p__Bacteroidota;c__Bacteroidia;o__Chitinophagales;f__Chitinophagaceae;g__Arachidicoccus;s__Arachidicoccus soli
SRR7664619.bin.37	70.49	8.62	0	0	0	46	3100503	11428	381	100	d__Bacteria;p__Pseudomonadota;c__Gammaproteobacteria;o__Burkholderiales;f__Burkholderiaceae_C;g__Castellaniella;s__
SRR7664619.bin.38	85.66	0.49	0	0	0	45	3193731	10451	406	50	d__Bacteria;p__Bacteroidota;c__Bacteroidia;o__Chitinophagales;f__Chitinophagaceae;g__FW021-bin31;s__
SRR7664619.bin.39	51.03	0	1	1	1	65	765627	19019	55	0	d__Bacteria;p__Patescibacteria;c__Saccharimonadia;o__Saccharimonadales;f__UBA4665;g__JALQUD01;s__
SRR7664619.bin.40	97.43	3.15	1	1	1	70	3388092	35218	188	33.33	d__Bacteria;p__Pseudomonadota;c__Gammaproteobacteria;o__Burkholderiales;f__Burkholderiaceae_B;g__Ottowia;s__
SRR7664619.bin.41	92.75	3.03	0	0	2	37	2975438	16749	294	10	d__Bacteria;p__Actinomycetota;c__Actinomycetia;o__Actinomycetales;f__Microbacteriaceae;g__Humibacter;s__
SRR7664619.bin.43	88.54	1.2	1	0	1	54	3786618	8113	606	25	d__Bacteria;p__Pseudomonadota;c__Alphaproteobacteria;o__Rhizobiales;f__Devosiaceae;g__Devosia_A;s__
SRR7664619.bin.44	89.39	1.08	1	1	1	41	4044475	12941	495	33.33	d__Bacteria;p__Bacteroidota;c__Bacteroidia;o__Chitinophagales;f__Chitinophagaceae;g__Hanamia;s__
SRR7664619.bin.5	84.87	7.73	0	0	1	41	5026907	8368	799	26.47	d__Bacteria;p__Pseudomonadota;c__Gammaproteobacteria;o__Steroidobacterales;f__Steroidobacteraceae;g__13-2-20CM-66-19;s__
SRR7664619.bin.9	63.57	1.46	0	0	0	12	2212095	4351	577	50	d__Bacteria;p__Pseudomonadota;c__Gammaproteobacteria;o__Burkholderiales;f__Burkholderiaceae_C;g__SCQX01;s__
SRR7664620.bin.4	82.84	7.26	0	1	1	47	2482058	4390	668	21.43	d__Bacteria;p__Dormibacterota;c__Dormibacteria;o__CF-121;f__CF-121;g__;s__
SRR7664620.bin.6	86.33	5.12	0	0	1	53	3064889	8948	497	40	d__Bacteria;p__Pseudomonadota;c__Gammaproteobacteria;o__Xanthomonadales;f__Rhodanobacteraceae;g__66-474;s__
SRR7664620.bin.9	69.3	5.43	0	0	0	41	2316773	3692	694	17.65	d__Bacteria;p__Pseudomonadota;c__Gammaproteobacteria;o__Xanthomonadales;f__Rhodanobacteraceae;g__66-474;s__
SRR8100008.bin.1	70.78	5.31	0	0	2	47	3377882	6530	646	14.29	d__Bacteria;p__Gemmatimonadota;c__Gemmatimonadetes;o__Gemmatimonadales;f__Gemmatimonadaceae;g__AG11;s__AG11 sp013361335
SRR8100009.bin.4	74.12	6.59	0	0	1	31	3394055	6719	643	0	d__Bacteria;p__Gemmatimonadota;c__Gemmatimonadetes;o__Gemmatimonadales;f__Gemmatimonadaceae;g__AG11;s__AG11 sp013361335
SRR8100010.bin.3	75.06	5.07	1	1	1	70	3411490	6034	683	25	d__Bacteria;p__Gemmatimonadota;c__Gemmatimonadetes;o__Gemmatimonadales;f__Gemmatimonadaceae;g__AG11;s__AG11 sp013361335
SRR8100011.bin.1	56.33	3.36	0	0	0	42	2892779	5038	662	50	d__Bacteria;p__Gemmatimonadota;c__Gemmatimonadetes;o__Gemmatimonadales;f__Gemmatimonadaceae;g__AG11;s__AG11 sp013361335
SRR8100012.bin.2	58.89	2.29	0	0	0	24	1926002	2642	751	0	d__Bacteria;p__Pseudomonadota;c__Gammaproteobacteria;o__Xanthomonadales;f__Rhodanobacteraceae;g__Frateuria_A;s__Frateuria_A sp013362045
SRR8100012.bin.7	71.87	7.98	0	0	0	36	4706072	9107	696	0	d__Bacteria;p__Acidobacteriota;c__Vicinamibacteria;o__Vicinamibacterales;f__2-12-FULL-66-21;g__QHWT01;s__QHWT01 sp013362195
SRR8100013.bin.3	90.15	9.7	0	0	0	44	5328457	7773	882	11.11	d__Bacteria;p__Acidobacteriota;c__Vicinamibacteria;o__Vicinamibacterales;f__2-12-FULL-66-21;g__QHWT01;s__QHWT01 sp013362195
SRR8100014.bin.13	96.38	2.38	0	0	0	54	6469924	15378	606	0	d__Bacteria;p__Bacteroidota;c__Bacteroidia;o__Chitinophagales;f__Chitinophagaceae;g__Flavisolibacter;s__
SRR8100014.bin.15	61.5	1.71	0	0	0	109	3074360	2790	1145	0	d__Bacteria;p__Acidobacteriota;c__Blastocatellia;o__Pyrinomonadales;f__Pyrinomonadaceae;g__QHXN01;s__
SRR8100014.bin.19	77.05	5.17	0	1	2	91	4106317	10988	540	25	d__Bacteria;p__Gemmatimonadota;c__Gemmatimonadetes;o__Gemmatimonadales;f__Gemmatimonadaceae;g__JABFXC01;s__JABFXC01 sp013361935
SRR8100014.bin.2	98.52	0.84	1	1	1	51	4820059	28641	230	0	d__Bacteria;p__Bacteroidota;c__Bacteroidia;o__Chitinophagales;f__Chitinophagaceae;g__Flavisolibacter;s__
SRR8100014.bin.20	94.12	3.28	0	0	0	71	3242806	11088	422	31.03	d__Bacteria;p__Pseudomonadota;c__Gammaproteobacteria;o__Xanthomonadales;f__Rhodanobacteraceae;g__Frateuria_A;s__Frateuria_A sp013362045
SRR8100014.bin.22	67.24	6.59	0	1	1	59	3234108	6201	655	0	d__Bacteria;p__Gemmatimonadota;c__Gemmatimonadetes;o__Gemmatimonadales;f__Gemmatimonadaceae;g__AG11;s__AG11 sp013361335
SRR8100014.bin.24	87.18	1.08	0	1	0	47	2194065	5495	458	0	d__Bacteria;p__Actinomycetota;c__Thermoleophilia;o__Solirubrobacterales;f__70-9;g__VAYN01;s__
SRR8100014.bin.4	84.78	6.41	0	0	0	33	4734511	6484	935	12.5	d__Bacteria;p__Acidobacteriota;c__Vicinamibacteria;o__Vicinamibacterales;f__2-12-FULL-66-21;g__QHWT01;s__QHWT01 sp013362195
SRR8100015.bin.17	78.93	1.46	0	0	0	37	5600643	7523	885	22.22	d__Bacteria;p__Bacteroidota;c__Bacteroidia;o__Chitinophagales;f__Chitinophagaceae;g__Flavisolibacter;s__
SRR8100015.bin.21	69.6	3.85	0	0	0	30	3213767	6433	647	0	d__Bacteria;p__Gemmatimonadota;c__Gemmatimonadetes;o__Gemmatimonadales;f__Gemmatimonadaceae;g__AG11;s__AG11 sp013361335
SRR8100015.bin.23	89.71	0.43	1	1	1	59	2367877	7603	387	100	d__Bacteria;p__Actinomycetota;c__Thermoleophilia;o__Solirubrobacterales;f__70-9;g__VAYN01;s__
SRR8100015.bin.24	92.2	1.97	0	1	0	49	4421749	14789	402	20	d__Bacteria;p__Bacteroidota;c__Bacteroidia;o__Chitinophagales;f__Chitinophagaceae;g__Flavisolibacter;s__
SRR8100015.bin.3	58.06	2.62	0	0	0	13	3276103	3124	1111	0	d__Bacteria;p__Acidobacteriota;c__Blastocatellia;o__Pyrinomonadales;f__Pyrinomonadaceae;g__QHXN01;s__
SRR8100015.bin.7	77.59	3.45	0	1	2	80	4078331	11734	478	33.33	d__Bacteria;p__Gemmatimonadota;c__Gemmatimonadetes;o__Gemmatimonadales;f__Gemmatimonadaceae;g__JABFXC01;s__JABFXC01 sp013361935
SRR8100015.bin.9	94.94	3.77	0	0	0	84	3211324	11537	403	20.83	d__Bacteria;p__Pseudomonadota;c__Gammaproteobacteria;o__Xanthomonadales;f__Rhodanobacteraceae;g__Frateuria_A;s__Frateuria_A sp013362045
SRR8100016.bin.11	92.15	3.68	0	0	0	73	3294884	11111	422	21.43	d__Bacteria;p__Pseudomonadota;c__Gammaproteobacteria;o__Xanthomonadales;f__Rhodanobacteraceae;g__Frateuria_A;s__Frateuria_A sp013362045
SRR8100016.bin.14	54.42	3.61	1	0	2	33	3340867	6441	677	0	d__Bacteria;p__Gemmatimonadota;c__Gemmatimonadetes;o__Gemmatimonadales;f__Gemmatimonadaceae;g__AG11;s__AG11 sp013361335
SRR8100016.bin.19	50.99	8.94	0	1	0	19	2643404	2366	1108	17.95	d__Bacteria;p__Pseudomonadota;c__Alphaproteobacteria;o__ATCC43930;f__Stellaceae;g__;s__
SRR8100016.bin.21	88.18	3.23	0	0	0	45	6349824	10080	812	8.33	d__Bacteria;p__Bacteroidota;c__Bacteroidia;o__Chitinophagales;f__Chitinophagaceae;g__Flavisolibacter;s__
SRR8100016.bin.23	89.4	1.72	0	1	0	65	2378890	8778	367	0	d__Bacteria;p__Actinomycetota;c__Thermoleophilia;o__Solirubrobacterales;f__70-9;g__VAYN01;s__
SRR8100016.bin.24	58.86	2.14	0	0	0	107	3587979	3244	1194	25	d__Bacteria;p__Acidobacteriota;c__Blastocatellia;o__Pyrinomonadales;f__Pyrinomonadaceae;g__QHXN01;s__
SRR8100016.bin.25	95.81	1.34	1	0	1	51	4696848	19856	329	14.29	d__Bacteria;p__Bacteroidota;c__Bacteroidia;o__Chitinophagales;f__Chitinophagaceae;g__Flavisolibacter;s__
SRR8100016.bin.5	81.17	7.32	0	0	0	26	4625164	6039	944	8.33	d__Bacteria;p__Acidobacteriota;c__Vicinamibacteria;o__Vicinamibacterales;f__2-12-FULL-66-21;g__QHWT01;s__QHWT01 sp013362195
SRR8100016.bin.8	83.73	9.91	1	0	0	52	2795703	9927	398	43.18	d__Bacteria;p__Pseudomonadota;c__Alphaproteobacteria;o__Sphingomonadales;f__Sphingomonadaceae;g__Sphingomicrobium;s__
SRR8100016.bin.9	77.76	6.9	1	1	1	61	3860954	13228	444	25	d__Bacteria;p__Gemmatimonadota;c__Gemmatimonadetes;o__Gemmatimonadales;f__Gemmatimonadaceae;g__JABFXC01;s__JABFXC01 sp013361935
SRR8100017.bin.15	98.03	2.46	0	1	0	51	4715133	21318	299	33.33	d__Bacteria;p__Bacteroidota;c__Bacteroidia;o__Chitinophagales;f__Chitinophagaceae;g__Flavisolibacter;s__
SRR8100017.bin.16	87.84	2.22	0	0	0	52	6419719	10767	752	12.5	d__Bacteria;p__Bacteroidota;c__Bacteroidia;o__Chitinophagales;f__Chitinophagaceae;g__Flavisolibacter;s__
SRR8100017.bin.19	56.18	3.06	0	0	0	16	3470749	3217	1147	20	d__Bacteria;p__Acidobacteriota;c__Blastocatellia;o__Pyrinomonadales;f__Pyrinomonadaceae;g__QHXN01;s__
SRR8100017.bin.2	55.62	5.94	0	0	0	26	2400431	2518	968	0	d__Bacteria;p__Chloroflexota;c__UBA6077;o__UBA6077;f__CF-72;g__CF-72;s__
SRR8100017.bin.21	88.48	5.98	0	0	0	27	4606433	6154	923	14.29	d__Bacteria;p__Acidobacteriota;c__Vicinamibacteria;o__Vicinamibacterales;f__2-12-FULL-66-21;g__QHWT01;s__QHWT01 sp013362195
SRR8100017.bin.5	88.62	0.16	0	1	0	59	2319169	8489	348	100	d__Bacteria;p__Actinomycetota;c__Thermoleophilia;o__Solirubrobacterales;f__70-9;g__VAYN01;s__
SRR8100017.bin.7	93.26	3.6	0	0	1	81	3184676	10780	421	20.83	d__Bacteria;p__Pseudomonadota;c__Gammaproteobacteria;o__Xanthomonadales;f__Rhodanobacteraceae;g__Frateuria_A;s__Frateuria_A sp013362045
SRR8100017.bin.8	67.83	4.09	0	2	1	65	3378427	6385	672	12.5	d__Bacteria;p__Gemmatimonadota;c__Gemmatimonadetes;o__Gemmatimonadales;f__Gemmatimonadaceae;g__AG11;s__AG11 sp013361335
SRR8100018.bin.10	76.89	7.74	0	0	0	26	4575054	6156	960	40	d__Bacteria;p__Acidobacteriota;c__Vicinamibacteria;o__Vicinamibacterales;f__2-12-FULL-66-21;g__QHWT01;s__QHWT01 sp013362195
SRR8100018.bin.12	91.61	7.3	0	0	0	78	3296643	9735	495	15.79	d__Bacteria;p__Pseudomonadota;c__Gammaproteobacteria;o__Xanthomonadales;f__Rhodanobacteraceae;g__Frateuria_A;s__Frateuria_A sp013362045
SRR8100018.bin.13	57.24	1.88	0	0	0	15	3253876	2865	1183	25	d__Bacteria;p__Acidobacteriota;c__Blastocatellia;o__Pyrinomonadales;f__Pyrinomonadaceae;g__QHXN01;s__
SRR8100018.bin.19	77.76	2.22	0	0	0	42	5638899	6843	982	0	d__Bacteria;p__Bacteroidota;c__Bacteroidia;o__Chitinophagales;f__Chitinophagaceae;g__Flavisolibacter;s__
SRR8100018.bin.20	78.94	4.95	1	1	1	52	3923719	11060	502	20	d__Bacteria;p__Gemmatimonadota;c__Gemmatimonadetes;o__Gemmatimonadales;f__Gemmatimonadaceae;g__JABFXC01;s__JABFXC01 sp013361935
SRR8100018.bin.26	71.46	6.73	1	0	0	52	2369301	8437	383	30.43	d__Bacteria;p__Pseudomonadota;c__Alphaproteobacteria;o__Sphingomonadales;f__Sphingomonadaceae;g__Sphingomicrobium;s__
SRR8100018.bin.27	97.04	1.41	1	1	1	41	4692008	28723	223	33.33	d__Bacteria;p__Bacteroidota;c__Bacteroidia;o__Chitinophagales;f__Chitinophagaceae;g__Flavisolibacter;s__
SRR8100018.bin.3	53.38	0.95	0	0	0	26	1248000	3386	397	33.33	d__Bacteria;p__Pseudomonadota;c__Alphaproteobacteria;o__Sphingomonadales;f__Sphingomonadaceae;g__Sphingomicrobium;s__
SRR8100018.bin.5	54.42	4.02	0	0	0	26	3017044	5434	657	57.14	d__Bacteria;p__Acidobacteriota;c__Vicinamibacteria;o__Vicinamibacterales;f__2-12-FULL-66-21;g__;s__
SRR8100018.bin.8	85.73	1.15	0	1	0	55	2297729	6777	440	50	d__Bacteria;p__Actinomycetota;c__Thermoleophilia;o__Solirubrobacterales;f__70-9;g__VAYN01;s__
SRR8100018.bin.9	74.28	5.49	1	1	2	38	3408998	6252	682	0	d__Bacteria;p__Gemmatimonadota;c__Gemmatimonadetes;o__Gemmatimonadales;f__Gemmatimonadaceae;g__AG11;s__AG11 sp013361335
SRR8100019.bin.14	86.87	0.74	0	0	1	44	4378166	11258	485	0	d__Bacteria;p__Bacteroidota;c__Bacteroidia;o__Chitinophagales;f__Chitinophagaceae;g__Flavisolibacter;s__
SRR8100019.bin.18	59.29	3.45	0	0	0	30	4223318	4849	1010	0	d__Bacteria;p__Acidobacteriota;c__Vicinamibacteria;o__Vicinamibacterales;f__2-12-FULL-66-21;g__;s__
SRR8100019.bin.2	68.1	4.79	0	0	0	36	2281444	6184	453	26.67	d__Bacteria;p__Pseudomonadota;c__Alphaproteobacteria;o__Sphingomonadales;f__Sphingomonadaceae;g__Sphingomicrobium;s__
SRR8100019.bin.20	88.91	0.5	0	1	0	65	2351798	8680	351	50	d__Bacteria;p__Actinomycetota;c__Thermoleophilia;o__Solirubrobacterales;f__70-9;g__VAYN01;s__
SRR8100019.bin.23	55.53	1.61	0	0	0	10	3367850	3243	1123	20	d__Bacteria;p__Acidobacteriota;c__Blastocatellia;o__Pyrinomonadales;f__Pyrinomonadaceae;g__QHXN01;s__
SRR8100019.bin.26	94.47	7.48	0	1	0	90	3394771	10784	497	11.67	d__Bacteria;p__Pseudomonadota;c__Gammaproteobacteria;o__Xanthomonadales;f__Rhodanobacteraceae;g__Frateuria_A;s__Frateuria_A sp013362045
SRR8100019.bin.3	68.11	4.4	0	1	0	46	3212901	6953	633	0	d__Bacteria;p__Gemmatimonadota;c__Gemmatimonadetes;o__Gemmatimonadales;f__Gemmatimonadaceae;g__AG11;s__AG11 sp013361335
SRR8100019.bin.9	82.19	5.13	0	0	0	25	4434640	6019	922	16.67	d__Bacteria;p__Acidobacteriota;c__Vicinamibacteria;o__Vicinamibacterales;f__2-12-FULL-66-21;g__QHWT01;s__QHWT01 sp013362195
SRR8100020.bin.11	95.98	0.51	1	1	1	49	4480051	15978	360	33.33	d__Bacteria;p__Bacteroidota;c__Bacteroidia;o__Chitinophagales;f__Chitinophagaceae;g__Flavisolibacter;s__
SRR8100020.bin.15	61.6	4.08	0	0	0	29	3799018	5354	825	0	d__Bacteria;p__Acidobacteriota;c__Vicinamibacteria;o__Vicinamibacterales;f__2-12-FULL-66-21;g__;s__
SRR8100020.bin.16	88.62	1.9	0	1	0	66	2390173	8595	358	0	d__Bacteria;p__Actinomycetota;c__Thermoleophilia;o__Solirubrobacterales;f__70-9;g__VAYN01;s__
SRR8100020.bin.23	64.67	3.59	0	0	0	22	3667732	3363	1175	37.5	d__Bacteria;p__Acidobacteriota;c__Blastocatellia;o__Pyrinomonadales;f__Pyrinomonadaceae;g__QHXN01;s__
SRR8100020.bin.25	50	0	0	1	0	56	1892732	24421	107	0	d__Bacteria;p__Actinomycetota;c__Thermoleophilia;o__Gaiellales;f__Gaiellaceae;g__3-1-20CM-4-69-9;s__
SRR8100020.bin.27	50.99	2.86	0	0	0	25	1328426	3465	410	11.76	d__Bacteria;p__Pseudomonadota;c__Alphaproteobacteria;o__Sphingomonadales;f__Sphingomonadaceae;g__Sphingomicrobium;s__
SRR8100020.bin.28	58.87	1.97	1	0	1	22	3816797	5181	822	0	d__Bacteria;p__Bacteroidota;c__Bacteroidia;o__Chitinophagales;f__Chitinophagaceae;g__Flavisolibacter;s__
SRR8100020.bin.3	93.17	4.86	0	0	1	66	3339114	11898	448	6.25	d__Bacteria;p__Pseudomonadota;c__Gammaproteobacteria;o__Xanthomonadales;f__Rhodanobacteraceae;g__Frateuria_A;s__Frateuria_A sp013362045
SRR8100020.bin.6	75.19	5.13	0	0	0	28	4479419	5784	974	16.67	d__Bacteria;p__Acidobacteriota;c__Vicinamibacteria;o__Vicinamibacterales;f__2-12-FULL-66-21;g__QHWT01;s__QHWT01 sp013362195
SRR8100020.bin.8	77.97	8.92	0	0	0	46	2503381	7102	451	51.72	d__Bacteria;p__Pseudomonadota;c__Alphaproteobacteria;o__Sphingomonadales;f__Sphingomonadaceae;g__Sphingomicrobium;s__
SRR8100021.bin.1	90.09	1.95	0	1	0	60	2344275	9284	330	25	d__Bacteria;p__Actinomycetota;c__Thermoleophilia;o__Solirubrobacterales;f__70-9;g__VAYN01;s__
SRR8100021.bin.11	66.09	2.13	0	0	0	32	4537613	5340	928	14.29	d__Bacteria;p__Bacteroidota;c__Bacteroidia;o__Chitinophagales;f__Chitinophagaceae;g__Flavisolibacter;s__
SRR8100021.bin.19	92.62	4.62	0	0	0	71	3228981	11258	433	30.43	d__Bacteria;p__Pseudomonadota;c__Gammaproteobacteria;o__Xanthomonadales;f__Rhodanobacteraceae;g__Frateuria_A;s__Frateuria_A sp013362045
SRR8100021.bin.24	79.72	5.98	0	0	0	27	4524912	5803	969	14.29	d__Bacteria;p__Acidobacteriota;c__Vicinamibacteria;o__Vicinamibacterales;f__2-12-FULL-66-21;g__QHWT01;s__QHWT01 sp013362195
SRR8100021.bin.3	65.18	6.27	1	1	0	30	3640080	5018	869	25	d__Bacteria;p__Acidobacteriota;c__Vicinamibacteria;o__Vicinamibacterales;f__2-12-FULL-66-21;g__;s__
SRR8100021.bin.4	62.61	3.43	1	2	1	72	3121667	6116	640	20	d__Bacteria;p__Gemmatimonadota;c__Gemmatimonadetes;o__Gemmatimonadales;f__Gemmatimonadaceae;g__AG11;s__AG11 sp013361335
SRR8100021.bin.6	57.5	4.34	0	0	0	18	3618655	3489	1123	42.86	d__Bacteria;p__Acidobacteriota;c__Blastocatellia;o__Pyrinomonadales;f__Pyrinomonadaceae;g__QHXN01;s__
SRR8100021.bin.9	93.92	1.72	0	1	0	31	4566007	17890	353	20	d__Bacteria;p__Bacteroidota;c__Bacteroidia;o__Chitinophagales;f__Chitinophagaceae;g__Flavisolibacter;s__
SRR8100022.bin.3	83.75	7.53	0	0	0	31	5174747	8117	846	16.67	d__Bacteria;p__Acidobacteriota;c__Vicinamibacteria;o__Vicinamibacterales;f__2-12-FULL-66-21;g__QHWT01;s__QHWT01 sp013362195
SRR8100023.bin.2	86.97	6.84	0	0	0	36	5152629	10861	695	12.5	d__Bacteria;p__Acidobacteriota;c__Vicinamibacteria;o__Vicinamibacterales;f__2-12-FULL-66-21;g__QHWT01;s__QHWT01 sp013362195
SRR8100024.bin.1	70.01	9.16	0	0	1	31	4918394	7304	892	7.14	d__Bacteria;p__Acidobacteriota;c__Vicinamibacteria;o__Vicinamibacterales;f__2-12-FULL-66-21;g__QHWT01;s__QHWT01 sp013362195
SRR8100025.bin.2	90.11	4.27	0	0	1	41	5108653	7851	862	9.09	d__Bacteria;p__Acidobacteriota;c__Vicinamibacteria;o__Vicinamibacterales;f__2-12-FULL-66-21;g__QHWT01;s__QHWT01 sp013362195
SRR8100025.bin.3	50.86	6.78	0	1	0	17	2161311	1910	1075	16.67	d__Bacteria;p__Actinomycetota;c__Thermoleophilia;o__Gaiellales;f__Gaiellaceae;g__3-1-20CM-4-69-9;s__
SRR8100026.bin.1	72.22	4.4	0	0	0	67	3727492	6480	720	0	d__Bacteria;p__Gemmatimonadota;c__Gemmatimonadetes;o__Gemmatimonadales;f__Gemmatimonadaceae;g__AG11;s__AG11 sp013361335
SRR8100026.bin.3	93.39	7.86	0	0	0	43	5189227	10613	686	20	d__Bacteria;p__Acidobacteriota;c__Vicinamibacteria;o__Vicinamibacterales;f__2-12-FULL-66-21;g__QHWT01;s__QHWT01 sp013362195
SRR8100027.bin.1	89.08	7.69	0	0	0	48	5159486	10745	654	22.22	d__Bacteria;p__Acidobacteriota;c__Vicinamibacteria;o__Vicinamibacterales;f__2-12-FULL-66-21;g__QHWT01;s__QHWT01 sp013362195
SRR8100027.bin.2	89.27	9.29	0	2	0	74	3228836	7820	533	0	d__Bacteria;p__Actinomycetota;c__Thermoleophilia;o__Gaiellales;f__Gaiellaceae;g__3-1-20CM-4-69-9;s__
SRR8100027.bin.3	74.16	3.62	0	2	0	65	3530278	6460	665	0	d__Bacteria;p__Gemmatimonadota;c__Gemmatimonadetes;o__Gemmatimonadales;f__Gemmatimonadaceae;g__AG11;s__AG11 sp013361335
SRR8100028.bin.1	73.69	6.04	0	0	0	36	3503528	5325	792	0	d__Bacteria;p__Gemmatimonadota;c__Gemmatimonadetes;o__Gemmatimonadales;f__Gemmatimonadaceae;g__AG11;s__AG11 sp013361335
SRR8100028.bin.2	74.7	5.11	0	1	0	62	2952075	5750	629	11.11	d__Bacteria;p__Actinomycetota;c__Thermoleophilia;o__Gaiellales;f__Gaiellaceae;g__3-1-20CM-4-69-9;s__
SRR8100028.bin.4	89.13	6.63	0	0	0	43	5164772	10401	698	30	d__Bacteria;p__Acidobacteriota;c__Vicinamibacteria;o__Vicinamibacterales;f__2-12-FULL-66-21;g__QHWT01;s__QHWT01 sp013362195
SRR8100029.bin.3	87.04	8.55	0	0	0	47	5194851	10633	682	7.14	d__Bacteria;p__Acidobacteriota;c__Vicinamibacteria;o__Vicinamibacterales;f__2-12-FULL-66-21;g__QHWT01;s__QHWT01 sp013362195
SRR8100029.bin.4	63.4	0	0	0	0	69	3501169	6355	725	0	d__Bacteria;p__Gemmatimonadota;c__Gemmatimonadetes;o__Gemmatimonadales;f__Gemmatimonadaceae;g__AG11;s__AG11 sp013361335
SRR8100029.bin.5	81	6.72	1	1	1	77	3168590	7388	539	5.56	d__Bacteria;p__Actinomycetota;c__Thermoleophilia;o__Gaiellales;f__Gaiellaceae;g__3-1-20CM-4-69-9;s__
SRR8100030.bin.2	88.18	6.15	0	0	0	50	5226509	10778	679	12.5	d__Bacteria;p__Acidobacteriota;c__Vicinamibacteria;o__Vicinamibacterales;f__2-12-FULL-66-21;g__QHWT01;s__QHWT01 sp013362195
SRR8100031.bin.3	88.3	7.44	0	0	0	42	5208894	9597	726	20	d__Bacteria;p__Acidobacteriota;c__Vicinamibacteria;o__Vicinamibacterales;f__2-12-FULL-66-21;g__QHWT01;s__QHWT01 sp013362195
SRR8487011.bin.2	53.37	0.93	1	1	1	34	422407	3717	125	100	d__Bacteria;p__Patescibacteria;c__Saccharimonadia;o__Saccharimonadales;f__UBA4665;g__RGVC01;s__
SRR8487012.bin.7	55.96	5.93	0	0	1	57	4478566	2572	1778	11.11	d__Bacteria;p__Gemmatimonadota;c__Gemmatimonadetes;o__Gemmatimonadales;f__Gemmatimonadaceae;g__JAJKIV01;s__
SRR8487014.bin.9	64.17	0.56	0	0	0	80	502824	5166	120	100	d__Bacteria;p__Patescibacteria;c__Saccharimonadia;o__Saccharimonadales;f__UBA4665;g__RGVC01;s__
SRR8487022.bin.5	58.26	0.09	1	0	1	61	964748	12193	102	0	d__Bacteria;p__Patescibacteria;c__Saccharimonadia;o__Saccharimonadales;f__EFPC-124;g__EFPC-124;s__
SRR8487026.bin.1	56.38	9.13	0	0	0	14	3991490	2297	1722	47.62	d__Bacteria;p__Acidobacteriota;c__Blastocatellia;o__Pyrinomonadales;f__Pyrinomonadaceae;g__PSRF01;s__
SRR8487027.bin.1	53.9	4.71	0	0	0	33	2498357	2129	1133	20	d__Bacteria;p__Pseudomonadota;c__Gammaproteobacteria;o__Burkholderiales;f__SG8-39;g__SCGC-AG-212-J23;s__
SRR8487039.bin.5	54.63	4.37	1	0	1	22	2708709	2996	946	54.55	d__Bacteria;p__Verrucomicrobiota;c__Verrucomicrobiae;o__Pedosphaerales;f__JAKEEH01;g__JAKEEH01;s__
SRR8487039.bin.7	53.9	5.69	0	0	0	37	3259343	2516	1318	4.35	d__Bacteria;p__Pseudomonadota;c__Gammaproteobacteria;o__Steroidobacterales;f__Steroidobacteraceae;g__CADEEJ01;s__
SRR8487039.bin.8	69.04	8.34	0	0	0	22	3714993	3037	1303	10.29	d__Bacteria;p__Pseudomonadota;c__Gammaproteobacteria;o__UBA6522;f__UBA6522;g__FEN-1219;s__
SRR8487040.bin.3	51.67	3.24	0	0	1	13	734166	2409	302	20	d__Archaea;p__Thermoproteota;c__Nitrososphaeria;o__Nitrososphaerales;f__Nitrososphaeraceae;g__Nitrososphaera;s__
SRR8651098.bin.3	55.64	0.72	0	1	1	23	2787328	2354	1191	0	d__Bacteria;p__Desulfobacterota;c__Desulfobacteria;o__Desulfobacterales;f__JAHEIW01;g__JAHEIW01;s__
SRR8651098.bin.7	60.12	4.25	0	0	0	29	2294432	2846	842	23.08	d__Bacteria;p__Pseudomonadota;c__Gammaproteobacteria;o__Xanthomonadales;f__SZUA-36;g__JABDPF01;s__
SRR8879133.bin.104	76.64	7.19	0	2	0	32	3750231	5714	792	9.52	d__Bacteria;p__Pseudomonadota;c__Alphaproteobacteria;o__Ferrovibrionales;f__Ferrovibrionaceae;g__;s__
SRR8879133.bin.105	97.48	7.14	1	1	1	64	5007306	22865	336	30	d__Bacteria;p__Desulfobacterota_B;c__Binatia;o__Binatales;f__Binataceae;g__;s__
SRR8879133.bin.107	51.32	0.8	0	0	0	7	2687182	9369	378	50	d__Bacteria;p__Actinomycetota;c__Actinomycetia;o__Streptosporangiales;f__Streptosporangiaceae;g__Chersky-822;s__
SRR8879133.bin.109	50.24	2.74	0	0	0	15	1955282	6402	383	36.36	d__Bacteria;p__Pseudomonadota;c__Alphaproteobacteria;o__Micropepsales;f__Micropepsaceae;g__Rhizomicrobium;s__
SRR8879133.bin.113	90.65	7.38	0	1	1	36	3671205	17801	329	5.88	d__Bacteria;p__Pseudomonadota;c__Gammaproteobacteria;o__Steroidobacterales;f__Steroidobacteraceae;g__PALSA-1196;s__
SRR8879133.bin.124	54.8	5.31	0	0	0	15	2258325	3794	652	0	d__Bacteria;p__Pseudomonadota;c__Alphaproteobacteria;o__Acetobacterales;f__Acetobacteraceae;g__JAKAWQ01;s__
SRR8879133.bin.125	69.47	7.76	0	0	1	64	4961147	21023	404	40	d__Bacteria;p__Acidobacteriota;c__Terriglobia;o__Terriglobales;f__Acidobacteriaceae;g__Alloacidobacterium;s__
SRR8879133.bin.128	91.49	9	0	0	0	35	4810762	10394	640	28	d__Bacteria;p__Acidobacteriota;c__Terriglobia;o__Bryobacterales;f__Bryobacteraceae;g__Palsa-187;s__
SRR8879133.bin.129	57.41	0	0	1	0	16	1795281	13068	186	0	d__Bacteria;p__Acidobacteriota;c__Terriglobia;o__Acidoferrales;f__UBA7541;g__;s__
SRR8879133.bin.130	53.95	0	0	0	0	18	2743741	5823	586	0	d__Bacteria;p__Pseudomonadota;c__Alphaproteobacteria;o__Rhizobiales;f__Xanthobacteraceae;g__BOG-931;s__
SRR8879133.bin.14	58.88	6.54	0	0	2	41	1188598	15625	106	50	d__Archaea;p__Thermoplasmatota;c__Thermoplasmata;o__UBA184;f__UBA184;g__UBA184;s__
SRR8879133.bin.141	83.9	9.07	0	1	0	69	6623234	5408	1466	23.08	d__Bacteria;p__Actinomycetota;c__Acidimicrobiia;o__Acidimicrobiales;f__Palsa-688;g__PALSA-688;s__
SRR8879133.bin.144	82.05	2.56	1	0	1	45	3090867	78938	71	33.33	d__Bacteria;p__Acidobacteriota;c__Terriglobia;o__Acidoferrales;f__UBA7541;g__;s__
SRR8879133.bin.148	73.66	7.69	0	0	0	45	4787378	22870	322	9.09	d__Bacteria;p__Acidobacteriota;c__Terriglobia;o__Acidoferrales;f__UBA7541;g__Acidoferrum;s__
SRR8879133.bin.157	64.81	1.72	0	0	0	24	4868089	5025	1148	0	d__Bacteria;p__Pseudomonadota;c__Alphaproteobacteria;o__ATCC43930;f__Stellaceae;g__;s__
SRR8879133.bin.161	65.91	2.78	0	1	1	45	2051676	5291	472	33.33	d__Bacteria;p__Eremiobacterota;c__Eremiobacteria;o__Baltobacterales;f__Baltobacteraceae;g__Aquilonibacter;s__
SRR8879133.bin.163	79.47	6.34	0	1	1	53	2706719	13953	298	18.18	d__Bacteria;p__Actinomycetota;c__Thermoleophilia;o__Solirubrobacterales;f__Solirubrobacteraceae;g__Palsa-744;s__
SRR8879133.bin.168	52.93	2.59	0	0	0	22	1938210	4081	546	50	d__Bacteria;p__Pseudomonadota;c__Alphaproteobacteria;o__Micropepsales;f__Micropepsaceae;g__Rhizomicrobium;s__
SRR8879133.bin.169	90.62	7.12	0	0	0	54	5524821	13739	568	7.69	d__Bacteria;p__Verrucomicrobiota;c__Verrucomicrobiae;o__Pedosphaerales;f__UBA11358;g__UBA11358;s__
SRR8879133.bin.170	82.46	3.85	0	1	1	73	3540479	12289	433	16.67	d__Bacteria;p__Actinomycetota;c__Thermoleophilia;o__Solirubrobacterales;f__Solirubrobacteraceae;g__Palsa-744;s__
SRR8879133.bin.176	73.89	1.72	0	0	0	37	3348546	9008	429	20	d__Bacteria;p__Bacteroidota;c__Bacteroidia;o__Chitinophagales;f__Chitinophagaceae;g__Puia;s__
SRR8879133.bin.177	51.87	5.95	0	0	0	9	2408131	4009	676	12.5	d__Bacteria;p__Pseudomonadota;c__Gammaproteobacteria;o__Steroidobacterales;f__Steroidobacteraceae;g__Bog-1198;s__
SRR8879133.bin.18	69.84	2.53	0	0	1	36	1123462	5485	256	25	d__Archaea;p__Thermoplasmatota;c__Thermoplasmata;o__UBA184;f__UBA184;g__UBA184;s__
SRR8879133.bin.19	58.13	8.62	0	0	0	27	1869607	3874	544	12.5	d__Bacteria;p__Actinomycetota;c__Thermoleophilia;o__Solirubrobacterales;f__Solirubrobacteraceae;g__Palsa-744;s__
SRR8879133.bin.2	94.45	0.1	0	0	1	84	2586729	23684	165	100	d__Bacteria;p__Eremiobacterota;c__Eremiobacteria;o__Baltobacterales;f__Baltobacteraceae;g__Aquilonibacter;s__
SRR8879133.bin.21	89.79	4.25	0	0	0	39	7003545	11004	901	72.22	d__Bacteria;p__Pseudomonadota;c__Alphaproteobacteria;o__Acetobacterales;f__Acetobacteraceae;g__JAMXLO01;s__
SRR8879133.bin.24	56.48	0	1	1	1	127	556086	107452	12	0	d__Bacteria;p__Patescibacteria;c__Saccharimonadia;o__Saccharimonadales;f__UBA4665;g__PLYP01;s__
SRR8879133.bin.27	85.69	4.27	0	0	1	42	4417700	53947	172	40	d__Bacteria;p__Acidobacteriota;c__Terriglobia;o__Terriglobales;f__SbA1;g__Sulfotelmatobacter;s__
SRR8879133.bin.29	97	6.08	0	1	0	220	3649675	22013	223	10	d__Bacteria;p__Verrucomicrobiota;c__Verrucomicrobiae;o__Pedosphaerales;f__UBA11358;g__UBA7542;s__
SRR8879133.bin.32	86.04	3.45	0	0	0	24	3466799	8207	543	18.18	d__Bacteria;p__Desulfobacterota_B;c__Binatia;o__Binatales;f__Binataceae;g__;s__
SRR8879133.bin.34	75.41	4.19	0	1	0	24	2825827	6374	562	12.5	d__Bacteria;p__Actinomycetota;c__Acidimicrobiia;o__Acidimicrobiales;f__RAAP-2;g__Bog-473;s__
SRR8879133.bin.36	68.14	4.35	0	0	0	24	4249129	5855	848	0	d__Bacteria;p__Acidobacteriota;c__Terriglobia;o__Bryobacterales;f__Bryobacteraceae;g__Palsa-89;s__
SRR8879133.bin.39	51.72	1.72	0	1	1	26	3170361	6127	626	0	d__Bacteria;p__Acidobacteriota;c__Terriglobia;o__Terriglobales;f__Acidobacteriaceae;g__Palsa-343;s__
SRR8879133.bin.42	86.35	1.61	0	1	0	49	5270267	12750	575	0	d__Bacteria;p__Myxococcota;c__Myxococcia;o__Myxococcales;f__JAKAPL01;g__JAKAPL01;s__
SRR8879133.bin.51	77.7	5.55	0	1	0	29	2896912	5092	699	45.83	d__Bacteria;p__Pseudomonadota;c__Alphaproteobacteria;o__;f__;g__;s__
SRR8879133.bin.56	76.65	0	0	1	1	43	2569200	7181	448	0	d__Bacteria;p__Actinomycetota;c__Thermoleophilia;o__Solirubrobacterales;f__Solirubrobacteraceae;g__Palsa-744;s__
SRR8879133.bin.65	69.44	5.66	0	1	0	23	4254716	5440	916	22.86	d__Bacteria;p__Pseudomonadota;c__Gammaproteobacteria;o__Steroidobacterales;f__Steroidobacteraceae;g__PALSA-1196;s__
SRR8879133.bin.66	94.42	3.42	1	1	1	93	2450048	56214	73	50	d__Bacteria;p__Actinomycetota;c__Thermoleophilia;o__Solirubrobacterales;f__Solirubrobacteraceae;g__Palsa-744;s__
SRR8879133.bin.67	86.16	7.59	0	0	0	51	8229053	17027	770	12.5	d__Bacteria;p__Acidobacteriota;c__Terriglobia;o__Bryobacterales;f__Bryobacteraceae;g__Sulfopaludibacter;s__
SRR8879133.bin.7	84.57	7.69	0	0	0	59	5276291	25696	389	10	d__Bacteria;p__Acidobacteriota;c__Terriglobia;o__Terriglobales;f__SbA1;g__JAFAGX01;s__
SRR8879133.bin.73	87.26	4.09	0	1	0	56	3122607	14432	321	23.08	d__Bacteria;p__Actinomycetota;c__Thermoleophilia;o__Solirubrobacterales;f__Solirubrobacteraceae;g__Palsa-744;s__
SRR8879133.bin.78	84.91	8.55	0	0	1	56	3571949	8592	567	23.08	d__Bacteria;p__Actinomycetota;c__Acidimicrobiia;o__Acidimicrobiales;f__UBA8190;g__Chersky-840;s__
SRR8879133.bin.79	58.16	8.52	0	1	0	26	2325062	4142	610	22.22	d__Bacteria;p__Planctomycetota;c__Phycisphaerae;o__Tepidisphaerales;f__Tepidisphaeraceae;g__;s__
SRR8879133.bin.80	65.39	2.43	0	0	0	19	3449416	3369	1116	20	d__Bacteria;p__Pseudomonadota;c__Alphaproteobacteria;o__ATCC43930;f__Stellaceae;g__;s__
SRR8879133.bin.82	78	8.71	0	0	0	30	3610173	6065	751	8.57	d__Bacteria;p__Pseudomonadota;c__Alphaproteobacteria;o__ATCC43930;f__Stellaceae;g__AP-15;s__
SRR8879133.bin.83	64.44	9.1	0	0	0	32	2555718	2760	968	9.09	d__Bacteria;p__Dormibacterota;c__Dormibacteria;o__UBA8260;f__UBA8260;g__JAJZNI01;s__
SRR8879133.bin.84	78.03	1.39	0	1	0	39	2311022	6192	453	0	d__Bacteria;p__Eremiobacterota;c__Eremiobacteria;o__Baltobacterales;f__Baltobacteraceae;g__Aquilonibacter;s__
SRR8879133.bin.86	85.15	8.28	0	0	0	39	5519277	5039	1330	7.14	d__Bacteria;p__Pseudomonadota;c__Alphaproteobacteria;o__Elsterales;f__Elsteraceae;g__JACQAI01;s__
SRR8879133.bin.87	88.31	3.47	1	0	1	64	4096757	24120	253	0	d__Bacteria;p__Actinomycetota;c__Actinomycetia;o__Mycobacteriales;f__Jatrophihabitantaceae;g__Jatrophihabitans_A;s__
SRR8879133.bin.91	90.24	1.43	0	1	0	39	2904781	8127	440	16.67	d__Bacteria;p__Pseudomonadota;c__Alphaproteobacteria;o__Rhizobiales;f__Beijerinckiaceae;g__Methylocella;s__
SRR8879133.bin.94	72.57	0	0	1	0	45	3180252	7996	466	0	d__Bacteria;p__Desulfobacterota_B;c__Binatia;o__Binatales;f__Binataceae;g__;s__
SRR8879135.bin.1	95.43	3.34	1	1	1	113	4135110	153133	58	28.57	d__Bacteria;p__Eremiobacterota;c__Eremiobacteria;o__Baltobacterales;f__Baltobacteraceae;g__;s__
SRR8879135.bin.110	71.2	3.04	0	0	0	33	1302596	5758	281	28.57	d__Archaea;p__Thermoplasmatota;c__Thermoplasmata;o__UBA184;f__UBA184;g__UBA184;s__
SRR8879135.bin.112	90.1	3.42	0	1	1	76	3409447	30835	188	60	d__Bacteria;p__Actinomycetota;c__Thermoleophilia;o__Solirubrobacterales;f__Solirubrobacteraceae;g__Palsa-744;s__
SRR8879135.bin.118	78.4	2.85	0	0	0	45	4229734	10159	583	0	d__Bacteria;p__Actinomycetota;c__Thermoleophilia;o__Solirubrobacterales;f__Solirubrobacteraceae;g__Palsa-465;s__
SRR8879135.bin.12	66.11	1.42	0	1	1	17	2693390	12221	320	50	d__Bacteria;p__Actinomycetota;c__Thermoleophilia;o__Solirubrobacterales;f__Solirubrobacteraceae;g__Palsa-465;s__
SRR8879135.bin.121	62.18	4.27	0	1	1	36	2127538	63621	69	16.67	d__Bacteria;p__Acidobacteriota;c__Terriglobia;o__Terriglobales;f__Acidobacteriaceae;g__;s__
SRR8879135.bin.126	81.58	9.92	0	1	1	39	3673508	50917	164	16	d__Bacteria;p__Pseudomonadota;c__Gammaproteobacteria;o__Steroidobacterales;f__Steroidobacteraceae;g__PALSA-1196;s__
SRR8879135.bin.13	83.96	2.54	0	0	0	458	4956366	6100	983	0	d__Bacteria;p__Pseudomonadota;c__Alphaproteobacteria;o__ATCC43930;f__Stellaceae;g__;s__
SRR8879135.bin.131	51.94	2.78	0	0	0	10	1223440	2912	449	0	d__Bacteria;p__Eremiobacterota;c__Eremiobacteria;o__Baltobacterales;f__Baltobacteraceae;g__;s__
SRR8879135.bin.132	80.22	5.17	0	0	0	43	6064446	9372	771	28.57	d__Bacteria;p__Acidobacteriota;c__Terriglobia;o__Terriglobales;f__Acidobacteriaceae;g__PALSA-350;s__
SRR8879135.bin.133	67.41	2.7	0	1	0	14	2048334	6316	378	0	d__Bacteria;p__Verrucomicrobiota;c__Verrucomicrobiae;o__Pedosphaerales;f__UBA11358;g__UBA11358;s__
SRR8879135.bin.135	80.58	5.09	0	1	1	39	2464946	11420	316	28.57	d__Bacteria;p__Eremiobacterota;c__Eremiobacteria;o__Baltobacterales;f__Baltobacteraceae;g__Aquilonibacter;s__
SRR8879135.bin.145	84.34	4.58	0	0	0	30	2736891	9148	401	8.7	d__Bacteria;p__Pseudomonadota;c__Gammaproteobacteria;o__Steroidobacterales;f__Steroidobacteraceae;g__FEN-1191;s__
SRR8879135.bin.147	62.48	6.15	0	0	0	554	5269471	4354	1390	11.76	d__Bacteria;p__Actinomycetota;c__Actinomycetia;o__Streptosporangiales;f__Streptosporangiaceae;g__Palsa-504;s__
SRR8879135.bin.15	93.16	9.16	0	0	0	69	5710720	10572	783	16.28	d__Bacteria;p__Actinomycetota;c__Acidimicrobiia;o__Acidimicrobiales;f__Palsa-688;g__Fen-671;s__
SRR8879135.bin.157	88.34	6.96	0	1	0	57	6468641	25958	427	11.11	d__Bacteria;p__Acidobacteriota;c__Terriglobia;o__Bryobacterales;f__Bryobacteraceae;g__Palsa-89;s__
SRR8879135.bin.165	81.66	5.64	0	0	0	40	5682922	12485	705	76.47	d__Bacteria;p__Actinomycetota;c__Thermoleophilia;o__Solirubrobacterales;f__Solirubrobacteraceae;g__Palsa-465;s__
SRR8879135.bin.166	54.58	2.57	0	0	0	10	2165395	5361	449	40	d__Bacteria;p__Desulfobacterota_B;c__Binatia;o__Binatales;f__Binataceae;g__;s__
SRR8879135.bin.180	80.91	3.06	0	1	0	17	4728381	10006	646	0	d__Bacteria;p__Actinomycetota;c__Actinomycetia;o__Streptosporangiales;f__Streptosporangiaceae;g__Chersky-822;s__
SRR8879135.bin.188	82.57	2.56	2	0	1	52	3456251	144370	42	33.33	d__Bacteria;p__Acidobacteriota;c__Terriglobia;o__Acidoferrales;f__UBA7541;g__;s__
SRR8879135.bin.192	86.32	8.55	0	0	0	24	3382224	12180	393	18.18	d__Bacteria;p__Acidobacteriota;c__Terriglobia;o__Terriglobales;f__Acidobacteriaceae;g__;s__
SRR8879135.bin.195	61.31	4.73	0	0	0	10	2624969	3690	803	22.22	d__Bacteria;p__Pseudomonadota;c__Gammaproteobacteria;o__Steroidobacterales;f__Steroidobacteraceae;g__JADGHX01;s__
SRR8879135.bin.197	70.16	8.7	0	0	0	49	2850524	11284	359	69.23	d__Bacteria;p__Eremiobacterota;c__Eremiobacteria;o__Baltobacterales;f__Baltobacteraceae;g__Aquilonibacter;s__
SRR8879135.bin.2	90.12	8.55	0	0	0	47	6645587	15854	606	45.45	d__Bacteria;p__Acidobacteriota;c__Terriglobia;o__Terriglobales;f__SbA1;g__Sulfotelmatobacter;s__
SRR8879135.bin.20	53.1	8.2	0	0	0	16	2506723	3838	728	16.67	d__Bacteria;p__Actinomycetota;c__Acidimicrobiia;o__Acidimicrobiales;f__;g__;s__
SRR8879135.bin.201	64.45	4.41	0	0	2	25	1106326	6179	231	20	d__Archaea;p__Thermoplasmatota;c__Thermoplasmata;o__UBA184;f__UBA184;g__UBA184;s__
SRR8879135.bin.202	53.12	3.2	0	0	0	14	851138	3852	239	0	d__Archaea;p__Thermoplasmatota;c__Thermoplasmata;o__UBA184;f__UBA184;g__UBA184;s__
SRR8879135.bin.203	78.16	3.68	1	0	1	556	6033782	5895	1213	20	d__Bacteria;p__Acidobacteriota;c__Terriglobia;o__Bryobacterales;f__Bryobacteraceae;g__;s__
SRR8879135.bin.22	93.76	6.67	0	1	0	60	3956220	29804	249	24	d__Bacteria;p__Pseudomonadota;c__Alphaproteobacteria;o__Micropepsales;f__Micropepsaceae;g__Rhizomicrobium;s__
SRR8879135.bin.24	87.77	5.8	1	0	1	45	4584643	15363	446	17.65	d__Bacteria;p__Pseudomonadota;c__Gammaproteobacteria;o__Steroidobacterales;f__Steroidobacteraceae;g__Bog-1198;s__
SRR8879135.bin.27	81.3	7.2	0	0	0	38	1371220	9538	208	10	d__Archaea;p__Thermoplasmatota;c__Thermoplasmata;o__UBA184;f__UBA184;g__UBA184;s__
SRR8879135.bin.3	76.49	3.77	0	0	0	30	3248835	4869	771	23.08	d__Bacteria;p__Pseudomonadota;c__Alphaproteobacteria;o__ATCC43930;f__Stellaceae;g__AP-15;s__
SRR8879135.bin.32	91.07	5.17	0	0	1	90	3810502	57772	145	14.29	d__Bacteria;p__Acidobacteriota;c__Terriglobia;o__Terriglobales;f__Acidobacteriaceae;g__Bryocella;s__
SRR8879135.bin.34	69.63	1.85	0	1	0	36	3087985	6817	492	0	d__Bacteria;p__Desulfobacterota_B;c__Binatia;o__Binatales;f__Binataceae;g__;s__
SRR8879135.bin.36	53.79	1.72	0	0	1	8	2931723	4618	743	0	d__Bacteria;p__Actinomycetota;c__Actinomycetia;o__Streptosporangiales;f__Streptosporangiaceae;g__JAJYUU01;s__
SRR8879135.bin.47	94.49	1.39	1	1	1	71	3428333	39222	166	0	d__Bacteria;p__Actinomycetota;c__Actinomycetia;o__Mycobacteriales;f__JAFAQI01;g__JAFAQI01;s__
SRR8879135.bin.6	83.27	2.78	0	0	1	63	2514613	11087	313	0	d__Bacteria;p__Eremiobacterota;c__Eremiobacteria;o__Baltobacterales;f__Baltobacteraceae;g__;s__
SRR8879135.bin.60	91.06	7.14	1	1	1	60	3509762	15983	353	0	d__Bacteria;p__Desulfobacterota_B;c__Binatia;o__Binatales;f__Binataceae;g__JAJPIG01;s__
SRR8879135.bin.69	73.92	8.64	0	0	0	43	5105613	4983	1226	5.88	d__Bacteria;p__Actinomycetota;c__Acidimicrobiia;o__Acidimicrobiales;f__Bog-793;g__;s__
SRR8879135.bin.7	93.65	6.95	0	0	0	39	3748242	22455	294	1.54	d__Bacteria;p__Pseudomonadota;c__Gammaproteobacteria;o__Steroidobacterales;f__Steroidobacteraceae;g__PALSA-1196;s__
SRR8879135.bin.70	80.11	0	1	1	0	30	2503132	13511	238	0	d__Bacteria;p__Planctomycetota;c__Phycisphaerae;o__WQYP01;f__WQYP01;g__;s__
SRR8879135.bin.71	53.06	8.62	0	1	1	21	3667662	5505	731	40	d__Bacteria;p__Acidobacteriota;c__Terriglobia;o__Terriglobales;f__Acidobacteriaceae;g__Terracidiphilus;s__
SRR8879135.bin.77	66.53	7.95	0	0	0	51	3449190	5747	683	11.11	d__Bacteria;p__Planctomycetota;c__Phycisphaerae;o__Tepidisphaerales;f__Tepidisphaeraceae;g__;s__
SRR8879135.bin.82	72.68	2.28	0	0	0	22	5041199	6375	965	66.67	d__Bacteria;p__Pseudomonadota;c__Alphaproteobacteria;o__Acetobacterales;f__Acetobacteraceae;g__;s__
SRR8879135.bin.85	97.96	4.27	0	1	1	90	4314610	46705	186	28.57	d__Bacteria;p__Actinomycetota;c__Thermoleophilia;o__Solirubrobacterales;f__Solirubrobacteraceae;g__Palsa-465;s__
SRR8879135.bin.90	94.34	3.44	0	0	1	57	2862393	44341	91	14.29	d__Bacteria;p__Verrucomicrobiota;c__Verrucomicrobiae;o__Pedosphaerales;f__UBA11358;g__UBA11358;s__
SRR8879135.bin.98	91.37	6.7	0	0	0	67	6890145	14048	777	40	d__Bacteria;p__Actinomycetota;c__Thermoleophilia;o__Solirubrobacterales;f__Solirubrobacteraceae;g__Palsa-465;s__
SRR8881006.bin.10	98.52	1.49	1	1	1	63	5452705	45156	178	0	d__Bacteria;p__Bacteroidota;c__Bacteroidia;o__Chitinophagales;f__Chitinophagaceae;g__Puia;s__
SRR8881006.bin.106	69.67	2.83	0	0	0	35	2769962	7190	489	50	d__Bacteria;p__Pseudomonadota;c__Alphaproteobacteria;o__Micropepsales;f__Micropepsaceae;g__Rhizomicrobium;s__
SRR8881006.bin.107	89.26	3.21	0	1	0	49	3453824	12310	391	18.18	d__Bacteria;p__Acidobacteriota;c__Thermoanaerobaculia;o__UBA5066;f__Gp7-AA6;g__;s__
SRR8881006.bin.109	68.77	0	2	2	1	149	774549	62097	18	0	d__Bacteria;p__Patescibacteria;c__Paceibacteria;o__UBA9983_A;f__UBA2100;g__UBA10103;s__
SRR8881006.bin.11	71.98	0	1	0	1	62	2737046	18935	222	0	d__Bacteria;p__Eisenbacteria;c__RBG-16-71-46;o__RBG-16-71-46;f__RBG-16-71-46;g__CAIXRL01;s__
SRR8881006.bin.110	80.83	2.3	0	1	0	39	3178456	4276	836	0	d__Bacteria;p__Acidobacteriota;c__Thermoanaerobaculia;o__UBA5066;f__UBA5066;g__Fen-183;s__
SRR8881006.bin.112	76.18	6.43	0	0	0	29	2121265	3849	618	14.29	d__Bacteria;p__Gemmatimonadota;c__Gemmatimonadetes;o__Gemmatimonadales;f__JACORV01;g__Fen-1245;s__
SRR8881006.bin.115	56.32	2.63	0	0	0	22	2858686	3208	956	0	d__Bacteria;p__Myxococcota;c__Myxococcia;o__Myxococcales;f__Anaeromyxobacteraceae;g__Anaeromyxobacter;s__
SRR8881006.bin.117	61.85	6.96	0	1	2	29	3529202	11601	424	0	d__Bacteria;p__Acidobacteriota;c__Terriglobia;o__Bryobacterales;f__Bryobacteraceae;g__;s__
SRR8881006.bin.118	60.97	2.23	0	0	0	27	2216333	3832	647	0	d__Bacteria;p__Pseudomonadota;c__Gammaproteobacteria;o__Burkholderiales;f__Usitatibacteraceae;g__Usitatibacter;s__
SRR8881006.bin.121	75.76	2.63	0	0	0	101	6426398	9638	874	50	d__Bacteria;p__Myxococcota;c__Polyangia;o__Polyangiales;f__Polyangiaceae;g__Palsa-1150;s__
SRR8881006.bin.123	63.86	3.85	1	0	1	29	4094212	3506	1271	0	d__Bacteria;p__Acidobacteriota;c__Thermoanaerobaculia;o__UBA5704;f__UBA5704;g__;s__
SRR8881006.bin.124	61.21	3.45	0	1	0	30	3553668	5729	741	50	d__Bacteria;p__Pseudomonadota;c__Alphaproteobacteria;o__Rhizobiales;f__Beijerinckiaceae;g__Roseiarcus;s__
SRR8881006.bin.126	83.32	1.48	0	0	0	24	3524241	7046	584	25	d__Bacteria;p__Bacteroidota;c__Bacteroidia;o__Chitinophagales;f__Chitinophagaceae;g__Puia;s__
SRR8881006.bin.129	59.73	1.26	1	0	1	16	1444631	5343	307	33.33	d__Bacteria;p__Nitrospirota;c__Nitrospiria;o__JACQBZ01;f__JACQBZ01;g__JACQBZ01;s__
SRR8881006.bin.13	90.36	6.34	1	1	1	58	3921493	12176	465	18.75	d__Bacteria;p__Myxococcota_A;c__UBA9160;o__UBA9160;f__PR03;g__;s__
SRR8881006.bin.131	96.55	0	1	2	0	80	4538905	28210	248	0	d__Bacteria;p__Planctomycetota;c__Planctomycetia;o__Pirellulales;f__JADZDJ01;g__JADZDJ01;s__
SRR8881006.bin.132	64.42	0.85	0	0	0	30	4653308	10686	551	0	d__Bacteria;p__Acidobacteriota;c__Terriglobia;o__Terriglobales;f__SbA1;g__Sulfotelmatobacter;s__
SRR8881006.bin.133	94.57	8.81	0	0	0	311	4976792	20507	358	11.76	d__Bacteria;p__Verrucomicrobiota;c__Verrucomicrobiae;o__Pedosphaerales;f__UBA11358;g__UBA11358;s__
SRR8881006.bin.135	74.28	5.75	1	1	1	52	2334166	26691	134	11.11	d__Bacteria;p__Actinomycetota;c__Thermoleophilia;o__Gaiellales;f__Gaiellaceae;g__AC-32;s__
SRR8881006.bin.141	92.53	2.96	0	0	0	63	3881594	15109	360	11.11	d__Bacteria;p__Pseudomonadota;c__Gammaproteobacteria;o__Xanthomonadales;f__Rhodanobacteraceae;g__Dyella;s__
SRR8881006.bin.146	93.52	2.25	0	0	0	47	6500310	68834	198	25	d__Bacteria;p__Acidobacteriota;c__Terriglobia;o__Bryobacterales;f__Bryobacteraceae;g__Bog-159;s__
SRR8881006.bin.15	94.21	5.99	1	1	1	338	7990702	25417	497	33.33	d__Bacteria;p__Myxococcota;c__Polyangia;o__Haliangiales;f__Haliangiaceae;g__JABFXX01;s__
SRR8881006.bin.151	83.99	5.37	0	1	0	73	2629203	25921	187	3.57	d__Bacteria;p__Pseudomonadota;c__Alphaproteobacteria;o__Sphingomonadales;f__Sphingomonadaceae;g__Sphingobium;s__
SRR8881006.bin.152	62.44	6.72	0	0	0	24	3114581	5808	659	36.36	d__Bacteria;p__Desulfobacterota_B;c__Binatia;o__Binatales;f__Binataceae;g__JAFAHS01;s__
SRR8881006.bin.153	56.14	1.75	0	1	0	27	2336429	5472	460	0	d__Bacteria;p__Desulfobacterota_F;c__Desulfuromonadia;o__Geobacterales;f__Geobacteraceae;g__;s__
SRR8881006.bin.156	87.51	4.52	0	0	0	43	4746011	6760	915	31.25	d__Bacteria;p__Pseudomonadota;c__Alphaproteobacteria;o__ATCC43930;f__Stellaceae;g__;s__
SRR8881006.bin.157	87.61	3.23	0	2	1	48	7156293	27481	437	16.67	d__Bacteria;p__Myxococcota;c__Polyangia;o__Polyangiales;f__Polyangiaceae;g__PMG-095;s__
SRR8881006.bin.158	95.27	2.36	1	1	1	104	2926032	34240	143	20	d__Bacteria;p__Actinomycetota;c__Thermoleophilia;o__Solirubrobacterales;f__70-9;g__VAYN01;s__
SRR8881006.bin.159	89.83	2.73	0	1	0	39	2096845	8143	328	25	d__Bacteria;p__Nitrospirota;c__Nitrospiria;o__JACQCE01;f__JACQCE01;g__JACQCE01;s__
SRR8881006.bin.16	95.87	1.6	1	1	1	710	1623038	1392431	5	0	d__Archaea;p__Thermoplasmatota;c__Thermoplasmata;o__UBA184;f__UBA184;g__UBA184;s__
SRR8881006.bin.161	91.54	5.88	0	0	0	34	3401082	10004	467	22.22	d__Bacteria;p__Desulfobacterota_B;c__Binatia;o__Binatales;f__Binataceae;g__JAJPHI01;s__
SRR8881006.bin.17	87.7	3.73	0	0	0	53	3111931	16971	297	23.53	d__Bacteria;p__Pseudomonadota;c__Gammaproteobacteria;o__Steroidobacterales;f__Steroidobacteraceae;g__13-2-20CM-66-19;s__
SRR8881006.bin.19	96.08	0.85	1	2	2	144	6422370	19388	461	0	d__Bacteria;p__Acidobacteriota;c__Terriglobia;o__UBA7540;f__UBA7540;g__Gp13-AA77;s__
SRR8881006.bin.2	83.63	7.81	0	1	0	56	3014934	7735	521	8.82	d__Bacteria;p__Pseudomonadota;c__Alphaproteobacteria;o__Caulobacterales;f__TH1-2;g__;s__
SRR8881006.bin.23	94.8	3.86	0	1	1	61	3445400	58002	137	9.09	d__Bacteria;p__Pseudomonadota;c__Alphaproteobacteria;o__Micropepsales;f__Micropepsaceae;g__Rhizomicrobium;s__
SRR8881006.bin.24	96.69	4.96	0	1	1	90	6731755	100122	301	22.22	d__Bacteria;p__Acidobacteriota;c__Terriglobia;o__Terriglobales;f__SbA1;g__Bog-209;s__
SRR8881006.bin.27	94.03	0.57	0	1	0	55	4272411	12702	466	0	d__Bacteria;p__Bacteroidota;c__Bacteroidia;o__Chitinophagales;f__Chitinophagaceae;g__Puia;s__
SRR8881006.bin.30	83.12	8.71	0	2	0	45	6850938	11598	901	7.14	d__Bacteria;p__Actinomycetota;c__Actinomycetia;o__Streptosporangiales;f__Streptosporangiaceae;g__Trebonia;s__
SRR8881006.bin.32	68.09	1.09	0	0	0	20	1454329	4920	318	0	d__Bacteria;p__Nitrospirota;c__Thermodesulfovibrionia;o__Thermodesulfovibrionales;f__UBA9159;g__UBA9159;s__
SRR8881006.bin.34	83.58	1.11	0	0	0	31	3413811	8701	489	20	d__Bacteria;p__Pseudomonadota;c__Gammaproteobacteria;o__Pseudomonadales;f__Pseudohongiellaceae;g__CAILUG01;s__
SRR8881006.bin.35	54.45	1.42	0	0	0	22	1865224	2959	649	40	d__Bacteria;p__Pseudomonadota;c__Gammaproteobacteria;o__Burkholderiales;f__Casimicrobiaceae;g__PALSA-1003;s__
SRR8881006.bin.36	67.06	3.85	0	1	0	28	2618152	5111	606	0	d__Bacteria;p__Gemmatimonadota;c__Gemmatimonadetes;o__Gemmatimonadales;f__Gemmatimonadaceae;g__;s__
SRR8881006.bin.38	52.18	4.56	0	0	0	11	2094864	5055	482	33.33	d__Bacteria;p__Acidobacteriota;c__Terriglobia;o__Acidoferrales;f__UBA7541;g__JAAFGT01;s__
SRR8881006.bin.39	88.87	9.38	0	0	0	25	2951583	8546	467	0	d__Bacteria;p__Pseudomonadota;c__Gammaproteobacteria;o__Burkholderiales;f__SG8-39;g__RBG-16-66-20;s__
SRR8881006.bin.42	57.52	5.17	0	1	1	44	4842468	11374	612	0	d__Bacteria;p__Pseudomonadota;c__Gammaproteobacteria;o__Steroidobacterales;f__Steroidobacteraceae;g__13-2-20CM-66-19;s__
SRR8881006.bin.43	89.3	4.82	0	1	0	47	2981608	10758	359	0	d__Bacteria;p__Verrucomicrobiota;c__Verrucomicrobiae;o__Opitutales;f__Opitutaceae;g__;s__
SRR8881006.bin.45	94.83	5.02	0	1	0	57	3565570	25800	286	6.9	d__Bacteria;p__Pseudomonadota;c__Gammaproteobacteria;o__Burkholderiales;f__SG8-39;g__;s__
SRR8881006.bin.47	82.91	1.28	0	1	0	42	3520702	10423	471	0	d__Bacteria;p__Acidobacteriota;c__Terriglobia;o__Acidoferrales;f__UBA7541;g__Palsa-295;s__
SRR8881006.bin.51	54.58	0.92	1	0	1	6	1517159	4072	420	0	d__Bacteria;p__Chloroflexota;c__Limnocylindria;o__Limnocylindrales;f__CSP1-4;g__CSP1-4;s__
SRR8881006.bin.55	76.03	0	0	0	0	23	3132567	6204	635	0	d__Bacteria;p__Pseudomonadota;c__Gammaproteobacteria;o__Steroidobacterales;f__Steroidobacteraceae;g__;s__
SRR8881006.bin.58	95.6	2.3	1	1	1	129	2856359	11431	368	0	d__Bacteria;p__Gemmatimonadota;c__Gemmatimonadetes;o__Gemmatimonadales;f__GWC2-71-9;g__;s__
SRR8881006.bin.62	89.69	2.71	1	0	1	53	2771803	19973	218	20	d__Bacteria;p__Actinomycetota;c__Thermoleophilia;o__Solirubrobacterales;f__Solirubrobacteraceae;g__Palsa-744;s__
SRR8881006.bin.63	63.79	1.72	0	1	0	30	2958239	21670	212	0	d__Bacteria;p__Pseudomonadota;c__Gammaproteobacteria;o__Burkholderiales;f__Casimicrobiaceae;g__PALSA-1003;s__
SRR8881006.bin.70	95.8	3.88	0	1	1	51	3484871	23308	220	0	d__Bacteria;p__Desulfobacterota_B;c__Binatia;o__Binatales;f__Binataceae;g__JAKAVN01;s__
SRR8881006.bin.71	97.97	7.12	1	0	1	81	4977000	63315	163	0	d__Bacteria;p__Verrucomicrobiota;c__Verrucomicrobiae;o__Palsa-1439;f__Palsa-1439;g__Palsa-1439;s__
SRR8881006.bin.72	89.3	8.33	1	1	0	70	5522688	13062	618	8.33	d__Bacteria;p__Acidobacteriota;c__Terriglobia;o__Acidoferrales;f__UBA7541;g__Acidoferrum;s__
SRR8881006.bin.73	88.85	2.87	1	0	1	128	7111278	7601	1195	19.23	d__Bacteria;p__Actinomycetota;c__Actinomycetia;o__Mycobacteriales;f__Mycobacteriaceae;g__Mycobacterium;s__
SRR8881006.bin.74	84.67	7.79	0	2	0	33	5388131	11691	682	33.33	d__Bacteria;p__Myxococcota;c__Polyangia;o__Fen-1088;f__Fen-1088;g__JADGRB01;s__
SRR8881006.bin.76	78.03	2.73	0	0	0	28	3284410	4852	799	0	d__Bacteria;p__Bacteroidota;c__UBA10030;o__UBA10030;f__UBA6906;g__;s__
SRR8881006.bin.78	68.37	1.05	0	0	0	20	1986922	15032	185	16.67	d__Bacteria;p__Pseudomonadota;c__Gammaproteobacteria;o__Burkholderiales;f__SG8-39;g__RBG-16-66-20;s__
SRR8881006.bin.81	75.99	4.37	0	0	0	26	2977210	6323	607	33.33	d__Bacteria;p__Pseudomonadota;c__Gammaproteobacteria;o__Steroidobacterales;f__Steroidobacteraceae;g__13-2-20CM-66-19;s__
SRR8881006.bin.83	96.45	1.64	0	0	0	67	3305157	28121	183	0	d__Bacteria;p__Bacteroidota;c__UBA10030;o__UBA10030;f__UBA8401;g__JAGVPT01;s__
SRR8881006.bin.84	67.12	0.98	0	0	0	21	1987045	6441	327	50	d__Bacteria;p__Nitrospirota;c__UBA9217;o__UBA9217;f__UBA9217;g__JALNZF01;s__
SRR8881006.bin.85	66.92	2.89	0	0	0	42	2987164	5177	698	54.55	d__Bacteria;p__Acidobacteriota;c__Terriglobia;o__Acidoferrales;f__UBA7541;g__JAAFGT01;s__
SRR8881006.bin.86	94.25	1.53	0	0	0	55	3091776	21137	241	50	d__Bacteria;p__Actinomycetota;c__Actinomycetia;o__Mycobacteriales;f__JAFAQI01;g__JAFAQI01;s__
SRR8881006.bin.88	86.36	0.85	0	0	0	41	2890837	6848	534	0	d__Bacteria;p__Pseudomonadota;c__Alphaproteobacteria;o__Acetobacterales;f__Acetobacteraceae;g__;s__
SRR8881006.bin.93	93.24	3.54	0	0	0	58	2651261	10053	363	27.27	d__Bacteria;p__Pseudomonadota;c__Alphaproteobacteria;o__Acetobacterales;f__Acetobacteraceae;g__Acidocella;s__
SRR8881006.bin.95	79.22	5.74	2	1	1	43	4068496	5033	940	0	d__Bacteria;p__Armatimonadota;c__Fimbriimonadia;o__Fimbriimonadales;f__Fimbriimonadaceae;g__JAEVZK01;s__
SRR8881006.bin.97	91.17	5.06	0	0	1	65	6064688	15086	647	13.33	d__Bacteria;p__Actinomycetota;c__Thermoleophilia;o__Solirubrobacterales;f__Solirubrobacteraceae;g__Palsa-465;s__
SRR8881007.bin.100	64.85	0	1	1	1	61	778412	12546	82	0	d__Bacteria;p__Patescibacteria;c__Saccharimonadia;o__Saccharimonadales;f__UBA4665;g__;s__
SRR8881007.bin.101	83.48	2.91	1	1	1	42	3311922	11783	424	40	d__Bacteria;p__Acidobacteriota;c__Terriglobia;o__Terriglobales;f__JAIQFD01;g__JAIQFD01;s__
SRR8881007.bin.102	67.15	3.15	0	0	0	31	5685715	7689	956	37.5	d__Bacteria;p__Actinomycetota;c__Actinomycetia;o__Streptosporangiales;f__Streptosporangiaceae;g__Trebonia;s__
SRR8881007.bin.105	71.55	0	0	1	0	35	2820020	6531	552	0	d__Bacteria;p__Eisenbacteria;c__RBG-16-71-46;o__RBG-16-71-46;f__RBG-16-71-46;g__;s__
SRR8881007.bin.107	91.59	1.29	0	0	0	64	6114270	9372	834	0	d__Bacteria;p__Desulfobacterota_B;c__Binatia;o__UBA9968;f__UBA9968;g__;s__
SRR8881007.bin.11	60.91	1.82	0	0	0	19	3576278	3585	1104	100	d__Bacteria;p__Spirochaetota;c__Spirochaetia;o__SZUA-6;f__Fen-1364;g__Fen-1364;s__
SRR8881007.bin.113	63.56	5.17	0	1	0	29	3149633	23934	273	0	d__Bacteria;p__Acidobacteriota;c__Terriglobia;o__Terriglobales;f__Koribacteraceae;g__;s__
SRR8881007.bin.114	79.17	4.84	0	0	0	62	6881686	6828	1274	36.36	d__Bacteria;p__Myxococcota;c__Polyangia;o__Polyangiales;f__Polyangiaceae;g__Palsa-1150;s__
SRR8881007.bin.12	63	1.23	1	1	0	18	2186060	4003	586	0	d__Bacteria;p__Bacteroidota;c__Bacteroidia;o__Chitinophagales;f__UBA10324;g__JAFDYS01;s__
SRR8881007.bin.121	77.15	8.5	0	0	0	28	4768058	10768	653	14.81	d__Bacteria;p__Pseudomonadota;c__Alphaproteobacteria;o__Dongiales;f__Dongiaceae;g__;s__
SRR8881007.bin.122	76.51	2.36	0	0	0	22	1676221	6438	307	27.27	d__Bacteria;p__Nitrospirota;c__Thermodesulfovibrionia;o__Thermodesulfovibrionales;f__UBA9159;g__;s__
SRR8881007.bin.125	84.32	3.3	0	0	0	44	3232741	4633	830	25	d__Bacteria;p__Eisenbacteria;c__RBG-16-71-46;o__RBG-16-71-46;f__RBG-16-71-46;g__;s__
SRR8881007.bin.126	67.24	3.45	1	0	1	43	4823334	21446	370	50	d__Bacteria;p__Desulfobacterota_B;c__Binatia;o__HRBIN30;f__CADEER01;g__JAHBUY01;s__
SRR8881007.bin.127	86.96	2.3	1	0	1	48	2546656	7605	432	0	d__Bacteria;p__Gemmatimonadota;c__Gemmatimonadetes;o__Gemmatimonadales;f__GWC2-71-9;g__;s__
SRR8881007.bin.13	70.29	8.58	0	0	0	22	5271967	4724	1250	15.79	d__Bacteria;p__Verrucomicrobiota;c__Verrucomicrobiae;o__Pedosphaerales;f__UBA8199;g__PSRM01;s__
SRR8881007.bin.130	77.3	6.9	0	1	0	53	5143512	10167	732	0	d__Bacteria;p__Acidobacteriota;c__Vicinamibacteria;o__Fen-336;f__Fen-336;g__;s__
SRR8881007.bin.131	60.25	6.46	1	0	1	33	3724500	3785	1097	3.33	d__Bacteria;p__Pseudomonadota;c__Alphaproteobacteria;o__Dongiales;f__Dongiaceae;g__;s__
SRR8881007.bin.135	85.87	6.34	0	1	1	47	6698640	11724	797	13.33	d__Bacteria;p__Myxococcota;c__Polyangia;o__Polyangiales;f__Polyangiaceae;g__;s__
SRR8881007.bin.137	87.3	0.86	0	1	1	63	2699816	16257	240	0	d__Bacteria;p__Actinomycetota;c__Thermoleophilia;o__Gaiellales;f__Gaiellaceae;g__AC-32;s__
SRR8881007.bin.139	72.45	7.26	0	1	0	44	4209901	20272	343	9.09	d__Bacteria;p__Acidobacteriota;c__Terriglobia;o__Acidoferrales;f__UBA7541;g__Acidoferrum;s__
SRR8881007.bin.140	67	2.42	0	0	0	15	3295833	3926	951	0	d__Bacteria;p__Myxococcota;c__Myxococcia;o__Myxococcales;f__40CM-4-68-19;g__40CM-4-68-19;s__
SRR8881007.bin.143	91.7	1.82	0	0	0	65	2539239	16513	208	0	d__Bacteria;p__Nitrospirota;c__UBA9217;o__UBA9217;f__UBA9217;g__JALNZF01;s__
SRR8881007.bin.145	87.16	3.31	0	0	0	29	2576972	6448	474	14.29	d__Bacteria;p__Verrucomicrobiota;c__Verrucomicrobiae;o__Opitutales;f__Opitutaceae;g__;s__
SRR8881007.bin.148	54.49	2.2	0	0	0	18	2014231	4010	564	9.09	d__Bacteria;p__Pseudomonadota;c__Alphaproteobacteria;o__Rhizobiales;f__Beijerinckiaceae;g__Roseiarcus;s__
SRR8881007.bin.149	62.79	5.33	1	0	1	28	2343151	4326	618	19.05	d__Bacteria;p__Gemmatimonadota;c__Gemmatimonadetes;o__Gemmatimonadales;f__Gemmatimonadaceae;g__FEN-1250;s__
SRR8881007.bin.150	86.39	4.68	0	1	0	56	2385717	6677	476	45.45	d__Bacteria;p__Chloroflexota;c__Limnocylindria;o__Limnocylindrales;f__CSP1-4;g__C-114;s__
SRR8881007.bin.17	76.33	8.62	0	0	0	42	5369014	20597	452	0	d__Bacteria;p__Acidobacteriota;c__Terriglobia;o__Terriglobales;f__SbA1;g__QIAJ01;s__
SRR8881007.bin.19	76.64	4.78	0	1	0	42	4916795	8336	790	14.29	d__Bacteria;p__Acidobacteriota;c__Terriglobia;o__Bryobacterales;f__Bryobacteraceae;g__;s__
SRR8881007.bin.20	68.75	6.72	0	0	0	17	2641710	4647	630	0	d__Bacteria;p__Desulfobacterota_B;c__Binatia;o__Binatales;f__Binataceae;g__JAJPHI01;s__
SRR8881007.bin.22	95.51	2.74	1	0	1	54	4120647	16387	385	20	d__Bacteria;p__Actinomycetota;c__Acidimicrobiia;o__IMCC26256;f__PALSA-610;g__PALSA-610;s__
SRR8881007.bin.3	78.4	0	0	0	0	38	2941244	9084	440	0	d__Bacteria;p__Acidobacteriota;c__Terriglobia;o__Terriglobales;f__JAHFUA01;g__JAHFUA01;s__
SRR8881007.bin.31	94.59	3.28	0	0	0	44	3532626	13765	343	57.14	d__Bacteria;p__Bacteroidota;c__UBA10030;o__UBA10030;f__UBA8401;g__JAGVPT01;s__
SRR8881007.bin.32	77.08	6.03	0	1	0	39	3418745	9243	506	44	d__Bacteria;p__Pseudomonadota;c__Alphaproteobacteria;o__Rhizobiales;f__Xanthobacteraceae;g__Pseudolabrys;s__
SRR8881007.bin.33	59.8	1.79	1	1	1	106	721377	34643	29	50	d__Bacteria;p__Patescibacteria;c__Paceibacteria;o__UBA9983_A;f__SBAW01;g__GWA1-54-10;s__
SRR8881007.bin.34	54.31	0	0	0	0	12	2124274	7257	359	0	d__Bacteria;p__Pseudomonadota;c__Gammaproteobacteria;o__UBA6522;f__UBA6522;g__FEN-1219;s__
SRR8881007.bin.36	60.36	2.26	0	1	0	11	3217499	11778	345	20	d__Bacteria;p__Pseudomonadota;c__Gammaproteobacteria;o__Burkholderiales;f__Burkholderiaceae_A;g__;s__
SRR8881007.bin.38	54.96	7.55	0	0	0	24	2288097	3705	672	10.53	d__Bacteria;p__Verrucomicrobiota;c__Verrucomicrobiae;o__Opitutales;f__Opitutaceae;g__;s__
SRR8881007.bin.42	97.22	0.85	0	1	0	56	4729582	38538	233	0	d__Bacteria;p__Acidobacteriota;c__Terriglobia;o__Terriglobales;f__SbA1;g__JAIQFF01;s__
SRR8881007.bin.45	94.46	1.65	0	1	0	74	3155915	25287	240	50	d__Bacteria;p__Gemmatimonadota;c__Gemmatimonadetes;o__Gemmatimonadales;f__GWC2-71-9;g__AG25;s__
SRR8881007.bin.47	86.28	5.42	1	1	2	65	6012398	18530	568	20	d__Bacteria;p__Myxococcota_A;c__UBA9160;o__UBA9160;f__SMWR01;g__JAHEJV01;s__
SRR8881007.bin.49	62.14	6.39	0	1	0	54	6175485	3313	1993	33.33	d__Bacteria;p__Myxococcota;c__Polyangia;o__Polyangiales;f__Polyangiaceae;g__;s__
SRR8881007.bin.50	88.03	5	0	0	1	38	4516606	13292	477	11.11	d__Bacteria;p__Myxococcota;c__Myxococcia;o__Myxococcales;f__Anaeromyxobacteraceae;g__Anaeromyxobacter;s__
SRR8881007.bin.51	80.02	2.75	0	0	0	63	2216030	10225	280	0	d__Bacteria;p__Chloroflexota;c__Limnocylindria;o__Limnocylindrales;f__CSP1-4;g__;s__
SRR8881007.bin.52	84.85	2.56	1	0	1	59	2331314	18878	200	0	d__Bacteria;p__Actinomycetota;c__UBA4738;o__UBA4738;f__HRBIN12;g__AC-51;s__
SRR8881007.bin.53	70.11	0	0	0	0	22	1643056	5179	350	0	d__Bacteria;p__Nitrospirota;c__Thermodesulfovibrionia;o__Thermodesulfovibrionales;f__UBA9159;g__UBA9159;s__
SRR8881007.bin.56	84.36	1.3	0	0	0	21	3144715	10563	422	28.57	d__Bacteria;p__Pseudomonadota;c__Gammaproteobacteria;o__Burkholderiales;f__Usitatibacteraceae;g__Usitatibacter;s__
SRR8881007.bin.57	95.27	3.69	1	1	1	43	4356510	13380	449	10	d__Bacteria;p__Bacteroidota;c__Bacteroidia;o__Chitinophagales;f__Chitinophagaceae;g__Puia;s__
SRR8881007.bin.59	63.86	2.19	0	1	0	28	2091997	4756	497	25	d__Bacteria;p__Bacteroidota;c__Ignavibacteria;o__SJA-28;f__OLB5;g__;s__
SRR8881007.bin.6	80.85	9.86	0	0	0	67	5733797	5872	1174	10.26	d__Bacteria;p__Pseudomonadota;c__Gammaproteobacteria;o__Burkholderiales;f__SHXO01;g__SHXO01;s__
SRR8881007.bin.60	59.48	1.69	1	0	1	42	2130623	5035	452	40	d__Bacteria;p__Bacteroidota;c__UBA10030;o__UBA10030;f__UBA10030;g__JADGQA01;s__
SRR8881007.bin.62	63.79	0	0	1	0	30	2259298	15649	234	0	d__Bacteria;p__Acidobacteriota;c__Thermoanaerobaculia;o__UBA5066;f__Gp7-AA6;g__Gp7-AA6;s__
SRR8881007.bin.67	72.5	1.88	0	1	0	20	4372699	4425	1119	33.33	d__Bacteria;p__Desulfobacterota_B;c__Binatia;o__HRBIN30;f__JAGDMS01;g__JAGDMS01;s__
SRR8881007.bin.69	73.48	4.85	1	0	1	34	1813245	6787	293	50	d__Archaea;p__Thermoproteota;c__Bathyarchaeia;o__40CM-2-53-6;f__FEN-987;g__;s__
SRR8881007.bin.77	62.8	0.65	0	0	0	22	5441960	3582	1684	0	d__Bacteria;p__Myxococcota;c__Myxococcia;o__Myxococcales;f__Myxococcaceae;g__;s__
SRR8881007.bin.8	84.14	2.62	0	0	0	25	2328386	12977	264	50	d__Bacteria;p__Pseudomonadota;c__Gammaproteobacteria;o__Burkholderiales;f__Gallionellaceae;g__Gallionella;s__
SRR8881007.bin.82	78.31	7.3	0	1	0	13	3415212	5438	728	15.79	d__Bacteria;p__Bacteroidota;c__UBA10030;o__UBA10030;f__UBA6906;g__Fen-1273;s__
SRR8881007.bin.83	94.09	1.82	1	1	1	42	2248780	12784	226	0	d__Bacteria;p__Nitrospirota;c__Nitrospiria;o__JACQCE01;f__JACQCE01;g__JACQCE01;s__
SRR8881007.bin.85	89.05	0.55	1	1	1	52	2860422	13805	290	0	d__Bacteria;p__Bacteroidota;c__UBA10030;o__UBA10030;f__SZUA-254;g__JACOSX01;s__
SRR8881007.bin.88	64.91	3.51	0	0	0	40	3127649	16020	277	0	d__Bacteria;p__Desulfobacterota_F;c__Desulfuromonadia;o__Geobacterales;f__Geobacteraceae;g__JAMXLF01;s__
SRR8881007.bin.90	91.68	4.3	1	1	1	57	4203631	8027	667	36.36	d__Bacteria;p__Myxococcota;c__Myxococcia;o__Myxococcales;f__Myxococcaceae;g__JADGRA01;s__
SRR8881007.bin.93	93.54	1.12	0	1	1	37	3947057	17172	343	0	d__Bacteria;p__Pseudomonadota;c__Alphaproteobacteria;o__Rhizobiales;f__Xanthobacteraceae;g__Pseudolabrys;s__
SRR8881007.bin.94	87.7	4.01	0	1	0	58	2556347	7363	451	20	d__Bacteria;p__Chloroflexota;c__Limnocylindria;o__Limnocylindrales;f__CSP1-4;g__UBA5189;s__
SRR8881007.bin.95	87.09	3.05	0	0	0	32	3207488	6259	655	20	d__Bacteria;p__Pseudomonadota;c__Gammaproteobacteria;o__Burkholderiales;f__Casimicrobiaceae;g__CAIWHR01;s__
SRR8881007.bin.96	80.78	3.42	0	0	1	35	4050161	11485	494	14.29	d__Bacteria;p__Myxococcota;c__Myxococcia;o__Myxococcales;f__Myxococcaceae;g__RPRB01;s__
SRR8881007.bin.97	78.62	5.88	0	0	0	35	3508574	7828	627	16.67	d__Bacteria;p__Gemmatimonadota;c__Gemmatimonadetes;o__Gemmatimonadales;f__JACORV01;g__Fen-1245;s__
SRR8881007.bin.98	85.56	0.97	1	1	1	41	1353616	5846	278	0	d__Archaea;p__Thermoproteota;c__Nitrososphaeria;o__Nitrososphaerales;f__Nitrosopumilaceae;g__Nitrosotalea;s__
SRR8881009.bin.10	89.63	1.85	1	1	1	52	3303564	29673	184	20	d__Bacteria;p__Pseudomonadota;c__Gammaproteobacteria;o__Burkholderiales;f__Burkholderiaceae_A;g__;s__
SRR8881009.bin.100	88.33	4.68	0	1	1	45	5175905	18396	475	66.67	d__Bacteria;p__Myxococcota;c__Myxococcia;o__Myxococcales;f__Myxococcaceae;g__RPRB01;s__
SRR8881009.bin.102	90.93	6.83	0	0	0	64	4508902	9146	681	0	d__Bacteria;p__Myxococcota;c__Myxococcia;o__Myxococcales;f__40CM-4-68-19;g__40CM-4-68-19;s__
SRR8881009.bin.103	50.54	1.86	0	1	0	21	2194975	3283	723	15.38	d__Bacteria;p__Pseudomonadota;c__Alphaproteobacteria;o__Rhizobiales;f__Xanthobacteraceae;g__Pseudolabrys;s__
SRR8881009.bin.105	85.17	6.03	0	1	0	39	5451765	13276	623	0	d__Bacteria;p__Methylomirabilota;c__Methylomirabilia;o__Rokubacteriales;f__CSP1-6;g__;s__
SRR8881009.bin.106	84.39	2.26	1	0	1	40	2768096	7580	445	0	d__Bacteria;p__Desulfobacterota;c__Syntrophia;o__Syntrophales;f__UBA4778;g__UBA2192;s__
SRR8881009.bin.109	73.02	3.16	0	0	0	42	2741403	4980	652	16.67	d__Bacteria;p__Actinomycetota;c__Acidimicrobiia;o__Acidimicrobiales;f__JADJXE01;g__;s__
SRR8881009.bin.110	88.29	1.28	1	1	1	59	2539830	12916	280	50	d__Bacteria;p__Actinomycetota;c__UBA4738;o__UBA4738;f__HRBIN12;g__AC-51;s__
SRR8881009.bin.111	51.81	2.16	1	0	1	18	1572974	3524	479	75	d__Bacteria;p__Actinomycetota;c__Thermoleophilia;o__Gaiellales;f__Gaiellaceae;g__AC-32;s__
SRR8881009.bin.113	53.92	2.59	0	0	1	45	6832394	6657	1339	0	d__Bacteria;p__Pseudomonadota;c__Alphaproteobacteria;o__Rhizobiales;f__Xanthobacteraceae;g__Bradyrhizobium;s__
SRR8881009.bin.116	94.39	1.88	0	0	0	57	6706552	47876	286	66.67	d__Bacteria;p__Acidobacteriota;c__Terriglobia;o__Terriglobales;f__SbA1;g__Sulfotelmatobacter;s__
SRR8881009.bin.119	89.98	5.98	0	0	1	63	3780179	21454	297	14.29	d__Bacteria;p__Acidobacteriota;c__Thermoanaerobaculia;o__UBA5066;f__Gp7-AA6;g__;s__
SRR8881009.bin.122	72.36	3.36	0	0	0	38	3274841	7700	536	14.29	d__Bacteria;p__Chloroflexota;c__Anaerolineae;o__Anaerolineales;f__EnvOPS12;g__Fen-1038;s__
SRR8881009.bin.123	89.73	7.76	0	1	1	54	2953553	14739	342	64.29	d__Bacteria;p__Actinomycetota;c__Thermoleophilia;o__Gaiellales;f__Gaiellaceae;g__AC-32;s__
SRR8881009.bin.124	78.87	4.6	0	0	0	46	2433432	8401	352	0	d__Bacteria;p__Nitrospirota;c__Nitrospiria;o__Nitrospirales;f__Nitrospiraceae;g__;s__
SRR8881009.bin.125	63.88	4.18	0	0	1	17	3154151	3027	1076	26.92	d__Bacteria;p__Pseudomonadota;c__Gammaproteobacteria;o__Burkholderiales;f__Burkholderiaceae_B;g__JAEUPI01;s__
SRR8881009.bin.126	65.05	1.94	0	0	1	18	1270568	6344	224	0	d__Archaea;p__Thermoproteota;c__Bathyarchaeia;o__40CM-2-53-6;f__FEN-987;g__;s__
SRR8881009.bin.127	96.86	6.8	0	1	2	61	1576456	12240	184	11.11	d__Archaea;p__Thermoproteota;c__Nitrososphaeria;o__Nitrososphaerales;f__Nitrosopumilaceae;g__Nitrosotalea;s__
SRR8881009.bin.129	84.54	3.18	0	0	0	29	3171298	9331	471	0	d__Bacteria;p__Pseudomonadota;c__Gammaproteobacteria;o__Burkholderiales;f__Usitatibacteraceae;g__Usitatibacter;s__
SRR8881009.bin.130	66.98	3.77	0	0	0	29	4094682	4230	1114	6.67	d__Bacteria;p__Pseudomonadota;c__Alphaproteobacteria;o__Dongiales;f__Dongiaceae;g__;s__
SRR8881009.bin.131	91.81	1.52	0	0	0	52	2330707	11696	279	40	d__Bacteria;p__Pseudomonadota;c__Gammaproteobacteria;o__Burkholderiales;f__Gallionellaceae;g__Gallionella;s__
SRR8881009.bin.19	64.03	2.2	0	0	0	29	2172413	3383	711	50	d__Bacteria;p__Eisenbacteria;c__RBG-16-71-46;o__RBG-16-71-46;f__RBG-16-71-46;g__;s__
SRR8881009.bin.2	62.89	1.82	0	1	0	28	3088937	9608	427	0	d__Bacteria;p__Methylomirabilota;c__Methylomirabilia;o__Rokubacteriales;f__CSP1-6;g__AR5;s__
SRR8881009.bin.21	89.83	5.13	0	1	0	44	4155697	35140	184	58.33	d__Bacteria;p__Acidobacteriota;c__Terriglobia;o__Acidoferrales;f__UBA7541;g__Acidoferrum;s__
SRR8881009.bin.24	55.13	8.07	0	0	0	27	4232073	3313	1356	25	d__Bacteria;p__Pseudomonadota;c__Gammaproteobacteria;o__Burkholderiales;f__SG8-39;g__JAGVSZ01;s__
SRR8881009.bin.27	95.4	4.14	0	0	1	62	2553353	24742	158	16.67	d__Bacteria;p__Nitrospirota;c__Nitrospiria;o__JACQBZ01;f__JACQBZ01;g__JACQBZ01;s__
SRR8881009.bin.28	65.24	6.77	1	1	1	45	4705040	4916	1042	0	d__Bacteria;p__Desulfobacterota_B;c__Binatia;o__UBA9968;f__UBA9968;g__;s__
SRR8881009.bin.3	88.18	2.56	0	0	0	45	3273444	10822	434	66.67	d__Bacteria;p__Acidobacteriota;c__Thermoanaerobaculia;o__UBA5066;f__UBA5066;g__;s__
SRR8881009.bin.34	91.53	1.16	0	1	0	41	3888013	14627	407	10	d__Bacteria;p__Pseudomonadota;c__Alphaproteobacteria;o__Rhizobiales;f__Xanthobacteraceae;g__Pseudolabrys;s__
SRR8881009.bin.38	73.7	3.42	0	0	0	29	2766915	6576	512	20	d__Bacteria;p__Acidobacteriota;c__Terriglobia;o__Acidoferrales;f__UBA7541;g__JAAFGT01;s__
SRR8881009.bin.39	67.89	0	0	0	1	27	4124144	8647	639	0	d__Bacteria;p__Myxococcota;c__Myxococcia;o__Myxococcales;f__Anaeromyxobacteraceae;g__Anaeromyxobacter;s__
SRR8881009.bin.40	83.67	5.77	0	0	0	32	4261065	8713	664	0	d__Bacteria;p__Acidobacteriota;c__Vicinamibacteria;o__Vicinamibacterales;f__SCN-69-37;g__;s__
SRR8881009.bin.41	57.07	5.17	0	1	0	36	3580945	7480	629	33.33	d__Bacteria;p__Pseudomonadota;c__Gammaproteobacteria;o__Steroidobacterales;f__Steroidobacteraceae;g__FEN-1191;s__
SRR8881009.bin.44	81.29	9.8	1	1	1	24	3492683	6538	637	0	d__Bacteria;p__Verrucomicrobiota;c__Verrucomicrobiae;o__Pedosphaerales;f__AV2;g__;s__
SRR8881009.bin.45	82.77	2.39	1	1	1	38	2460494	7345	428	20	d__Bacteria;p__Gemmatimonadota;c__Gemmatimonadetes;o__Gemmatimonadales;f__GWC2-71-9;g__;s__
SRR8881009.bin.46	58.1	0	0	0	0	12	2247516	5622	496	0	d__Bacteria;p__Pseudomonadota;c__Gammaproteobacteria;o__Steroidobacterales;f__Steroidobacteraceae;g__13-2-20CM-66-19;s__
SRR8881009.bin.47	71.36	5.5	0	0	0	28	3308158	4809	820	10	d__Bacteria;p__Verrucomicrobiota;c__Verrucomicrobiae;o__Opitutales;f__Opitutaceae;g__;s__
SRR8881009.bin.49	63.28	1.72	0	0	0	33	2548935	5051	599	0	d__Bacteria;p__Acidobacteriota;c__Terriglobia;o__Terriglobales;f__JAFAIN01;g__;s__
SRR8881009.bin.5	93.96	5.14	0	1	0	44	5587975	13251	646	21.43	d__Bacteria;p__Pseudomonadota;c__Gammaproteobacteria;o__Burkholderiales;f__Burkholderiaceae_A;g__;s__
SRR8881009.bin.50	67.29	4.68	0	0	0	35	3157386	8382	482	10	d__Bacteria;p__Myxococcota;c__Myxococcia;o__Myxococcales;f__Myxococcaceae;g__JADGRA01;s__
SRR8881009.bin.53	66.21	5.39	0	0	0	23	3647809	3604	1117	28.57	d__Bacteria;p__Methylomirabilota;c__Methylomirabilia;o__Rokubacteriales;f__CSP1-6;g__AR37;s__
SRR8881009.bin.54	51.88	8.66	0	0	0	14	2528914	2824	939	23.53	d__Bacteria;p__Spirochaetota;c__Spirochaetia;o__SZUA-6;f__Fen-1364;g__Fen-1364;s__
SRR8881009.bin.55	87.3	8.18	1	1	1	59	5208966	17554	466	13.33	d__Bacteria;p__Desulfobacterota_B;c__Binatia;o__DP-6;f__DP-6;g__;s__
SRR8881009.bin.61	64.69	2.31	0	0	0	43	2084237	6261	404	0	d__Bacteria;p__Chloroflexota;c__Limnocylindria;o__Limnocylindrales;f__CSP1-4;g__;s__
SRR8881009.bin.7	60.31	5.81	0	1	0	21	2591820	4836	591	27.27	d__Bacteria;p__Desulfobacterota_F;c__BSN033;o__BSN033;f__UBA1163;g__UBA1163;s__
SRR8881009.bin.70	54.38	3.74	0	0	0	26	3240869	2878	1191	40	d__Bacteria;p__Chloroflexota;c__Anaerolineae;o__Anaerolineales;f__UBA6663;g__;s__
SRR8881009.bin.71	75.73	4.68	0	0	0	26	3753708	5966	804	22.22	d__Bacteria;p__Myxococcota_A;c__UBA9160;o__SZUA-336;f__SZUA-336;g__VGRW01;s__
SRR8881009.bin.73	54.96	1.09	1	0	1	10	2448979	4560	601	0	d__Bacteria;p__Bacteroidota;c__UBA10030;o__UBA10030;f__UBA6906;g__UBA11986;s__
SRR8881009.bin.74	79.87	1.87	1	1	1	39	2445662	9445	292	0	d__Bacteria;p__Nitrospirota;c__UBA9217;o__UBA9217;f__UBA9217;g__JALNZF01;s__
SRR8881009.bin.79	78.71	2.69	0	0	1	18	1134092	6526	207	50	d__Archaea;p__Thermoplasmatota;c__Thermoplasmata;o__Methanomassiliicoccales;f__UBA472;g__;s__
SRR8881009.bin.8	57.53	2.73	0	0	0	22	1988002	4279	499	0	d__Bacteria;p__Bacteroidota;c__UBA10030;o__UBA10030;f__UBA10030;g__JADGQA01;s__
SRR8881009.bin.81	69.42	2.93	0	0	1	36	4891455	6402	882	0	d__Bacteria;p__Chloroflexota;c__Anaerolineae;o__Fen-1058;f__Fen-1058;g__Fen-1058;s__
SRR8881009.bin.83	85.71	2.75	0	1	0	46	2531361	16472	213	33.33	d__Bacteria;p__Gemmatimonadota;c__Gemmatimonadetes;o__Gemmatimonadales;f__GWC2-71-9;g__AG25;s__
SRR8881009.bin.88	65.31	1.82	0	0	0	21	1784656	5566	369	5.88	d__Bacteria;p__Pseudomonadota;c__Gammaproteobacteria;o__Methylococcales;f__Methylococcaceae;g__;s__
SRR8881009.bin.9	86.36	8.18	2	0	2	64	3701059	11526	486	0	d__Bacteria;p__Pseudomonadota;c__Gammaproteobacteria;o__Burkholderiales;f__SG8-39;g__;s__
SRR8881009.bin.90	85	9.29	0	1	0	43	2886217	8799	430	0	d__Bacteria;p__Verrucomicrobiota;c__Verrucomicrobiae;o__Palsa-1439;f__Palsa-1439;g__;s__
SRR8881009.bin.96	90.33	1.58	1	0	1	45	3129178	12036	370	14.29	d__Bacteria;p__Pseudomonadota;c__Gammaproteobacteria;o__Burkholderiales;f__SG8-39;g__;s__
SRR8881009.bin.97	87.73	3.4	0	1	0	60	3117593	12721	388	20	d__Bacteria;p__Gemmatimonadota;c__Gemmatimonadetes;o__Gemmatimonadales;f__GWC2-71-9;g__AG25;s__
SRR8881009.bin.99	58.1	3.8	0	0	0	30	2754370	3754	808	30.77	d__Bacteria;p__Pseudomonadota;c__Gammaproteobacteria;o__Burkholderiales;f__Casimicrobiaceae;g__PALSA-1003;s__
SRR8881011.bin.101	91.31	4.88	0	1	1	64	7830747	13990	807	5.56	d__Bacteria;p__Myxococcota;c__Polyangia;o__Haliangiales;f__Haliangiaceae;g__JABFXX01;s__
SRR8881011.bin.103	84.55	6.12	0	0	0	25	3331269	7259	587	0	d__Bacteria;p__Pseudomonadota;c__Alphaproteobacteria;o__JACZXZ01;f__JACZXZ01;g__;s__
SRR8881011.bin.104	76.13	3.61	0	0	2	21	2724171	9294	388	0	d__Bacteria;p__Actinomycetota;c__Actinomycetia;o__Mycobacteriales;f__Mycobacteriaceae;g__Mycobacterium;s__
SRR8881011.bin.105	71.98	3.85	0	0	1	38	5386857	5845	1137	37.5	d__Bacteria;p__Actinomycetota;c__Thermoleophilia;o__Solirubrobacterales;f__Solirubrobacteraceae;g__Palsa-465;s__
SRR8881011.bin.11	82.93	1.29	0	1	0	52	2232050	8661	335	33.33	d__Bacteria;p__Actinomycetota;c__Thermoleophilia;o__Gaiellales;f__Gaiellaceae;g__Palsa-739;s__
SRR8881011.bin.114	54.37	6.9	0	0	0	12	2872124	3611	874	0	d__Bacteria;p__Acidobacteriota;c__Terriglobia;o__Bryobacterales;f__Bryobacteraceae;g__Palsa-187;s__
SRR8881011.bin.115	59.48	2.59	0	0	0	19	2658515	5260	605	100	d__Bacteria;p__Pseudomonadota;c__Gammaproteobacteria;o__Steroidobacterales;f__Steroidobacteraceae;g__13-2-20CM-66-19;s__
SRR8881011.bin.116	50.38	1.36	0	0	0	11	1374377	2792	508	25	d__Bacteria;p__Pseudomonadota;c__Alphaproteobacteria;o__Rhizobiales;f__Beijerinckiaceae;g__Methylocystis;s__Methylocystis sp003134075
SRR8881011.bin.117	60.7	0.29	0	1	0	38	1918786	5717	403	0	d__Bacteria;p__Actinomycetota;c__Thermoleophilia;o__UBA2241;f__UBA2241;g__Bog-752;s__
SRR8881011.bin.119	51.99	1.68	0	0	0	7	2132513	2887	782	33.33	d__Bacteria;p__SAR324;c__SAR324;o__SAR324;f__JACQKK01;g__;s__
SRR8881011.bin.120	72.96	8.05	0	0	0	29	4220041	6385	794	25	d__Bacteria;p__Spirochaetota;c__Spirochaetia;o__SZUA-6;f__Fen-1364;g__;s__
SRR8881011.bin.121	87.49	1.82	0	0	1	36	3634674	14191	348	0	d__Bacteria;p__Chloroflexota;c__Anaerolineae;o__Anaerolineales;f__EnvOPS12;g__Fen-1038;s__
SRR8881011.bin.123	81.17	0.71	0	0	1	33	5091195	7413	929	0	d__Bacteria;p__Actinomycetota;c__Thermoleophilia;o__Solirubrobacterales;f__Solirubrobacteraceae;g__Palsa-465;s__
SRR8881011.bin.124	77.31	5.49	0	0	0	44	3369044	5124	807	66.67	d__Bacteria;p__Gemmatimonadota;c__Gemmatimonadetes;o__Gemmatimonadales;f__JACORV01;g__Fen-1245;s__
SRR8881011.bin.125	83.78	2.59	1	1	1	40	3969460	18719	296	50	d__Bacteria;p__Bacteroidota;c__UBA10030;o__UBA10030;f__UBA6906;g__;s__
SRR8881011.bin.130	76.15	1.87	0	0	0	18	2458049	12322	248	33.33	d__Bacteria;p__Nitrospirota;c__UBA9217;o__UBA9217;f__UBA9217;g__JALNZF01;s__
SRR8881011.bin.135	91.8	8.48	0	0	0	59	4226801	18826	346	20	d__Bacteria;p__Verrucomicrobiota;c__Verrucomicrobiae;o__Palsa-1439;f__Palsa-1439;g__;s__
SRR8881011.bin.136	71.68	4.36	1	0	1	40	4057992	3426	1290	11.11	d__Bacteria;p__Actinomycetota;c__Acidimicrobiia;o__Acidimicrobiales;f__Palsa-688;g__PALSA-688;s__
SRR8881011.bin.142	80.93	6.38	0	0	0	34	5039745	10675	627	0	d__Bacteria;p__Myxococcota;c__Myxococcia;o__Myxococcales;f__40CM-4-68-19;g__40CM-4-68-19;s__
SRR8881011.bin.144	86.2	4.19	0	0	0	51	5906843	6826	1139	16.67	d__Bacteria;p__Actinomycetota;c__Actinomycetia;o__Streptosporangiales;f__Streptosporangiaceae;g__;s__
SRR8881011.bin.148	93.18	2.27	0	0	0	40	3123875	13055	307	66.67	d__Bacteria;p__Nitrospirota;c__UBA9217;o__UBA9217;f__UBA9217;g__MHEA01;s__
SRR8881011.bin.151	90.11	1.1	1	1	1	76	3793543	60206	98	0	d__Bacteria;p__Fibrobacterota;c__Chitinivibrionia;o__Chitinivibrionales;f__FEN-1185;g__FEN-1185;s__
SRR8881011.bin.157	66.69	7.34	0	0	1	42	4352094	15805	416	0	d__Bacteria;p__Acidobacteriota;c__Terriglobia;o__Acidoferrales;f__UBA7541;g__Acidoferrum;s__
SRR8881011.bin.158	78.15	4.1	1	0	1	18	1980516	5116	423	50	d__Bacteria;p__Bacteroidota;c__UBA10030;o__UBA10030;f__UBA10030;g__;s__
SRR8881011.bin.165	94.65	2.72	0	0	0	51	6138399	6488	1212	16.67	d__Bacteria;p__Actinomycetota;c__Actinomycetia;o__Streptosporangiales;f__Streptosporangiaceae;g__;s__
SRR8881011.bin.168	71.5	0	0	0	1	26	2574217	31199	127	0	d__Bacteria;p__Nitrospirota;c__UBA9217;o__UBA9217;f__UBA9217;g__JAJYKN01;s__
SRR8881011.bin.172	82.07	9.01	0	0	0	54	2270277	9496	325	10.53	d__Bacteria;p__Actinomycetota;c__Thermoleophilia;o__Gaiellales;f__Gaiellaceae;g__PALSA-600;s__
SRR8881011.bin.180	54.31	0	0	0	0	25	3590339	8987	494	0	d__Bacteria;p__Acidobacteriota;c__Terriglobia;o__Terriglobales;f__SbA1;g__Sulfotelmatobacter;s__
SRR8881011.bin.183	69.07	4.7	0	2	0	33	4742935	6482	865	0	d__Bacteria;p__Acidobacteriota;c__Terriglobia;o__UBA7540;f__UBA7540;g__Bog-366;s__
SRR8881011.bin.184	88.6	4.07	0	0	0	40	4585972	5557	1001	21.88	d__Bacteria;p__Actinomycetota;c__Actinomycetia;o__Mycobacteriales;f__Mycobacteriaceae;g__Mycobacterium;s__
SRR8881011.bin.188	63.43	9.71	1	1	1	84	1780585	24404	162	7.69	d__Archaea;p__Thermoproteota;c__Nitrososphaeria;o__Nitrososphaerales;f__UBA183;g__;s__
SRR8881011.bin.19	53.27	5.42	0	0	0	9	1661248	3175	557	30	d__Bacteria;p__Desulfobacterota_B;c__Binatia;o__Binatales;f__Binataceae;g__JAKAVN01;s__
SRR8881011.bin.191	59.42	9.48	0	0	0	18	3898015	4169	1065	37.5	d__Bacteria;p__Pseudomonadota;c__Alphaproteobacteria;o__ATCC43930;f__Stellaceae;g__;s__
SRR8881011.bin.199	57.97	1.82	1	0	1	34	1498999	16674	112	0	d__Bacteria;p__Nitrospirota;c__Nitrospiria;o__JACQBZ01;f__JACQBZ01;g__JACQBZ01;s__
SRR8881011.bin.203	50.52	0	0	0	0	20	1197738	9343	153	0	d__Archaea;p__Halobacteriota;c__Methanomicrobia;o__Methanomicrobiales;f__Methanoregulaceae;g__Methanoregula;s__
SRR8881011.bin.205	70.42	3.7	0	0	0	35	3151653	8362	502	40	d__Bacteria;p__Acidobacteriota;c__Terriglobia;o__Acidoferrales;f__UBA7541;g__JAAFGT01;s__
SRR8881011.bin.209	79.06	2.31	1	0	1	37	3214907	8956	489	0	d__Bacteria;p__Actinomycetota;c__Acidimicrobiia;o__IMCC26256;f__PALSA-610;g__PALSA-610;s__
SRR8881011.bin.216	83.18	7.72	0	0	0	27	3406152	9622	477	6.67	d__Bacteria;p__Pseudomonadota;c__Gammaproteobacteria;o__Burkholderiales;f__Usitatibacteraceae;g__Usitatibacter;s__
SRR8881011.bin.218	77.2	0.39	0	1	0	19	1818846	13512	187	0	d__Bacteria;p__Pseudomonadota;c__Gammaproteobacteria;o__Burkholderiales;f__JAHFRG01;g__JAHFRG01;s__
SRR8881011.bin.219	64.61	8.3	0	0	0	27	4612013	5560	999	2.78	d__Bacteria;p__Pseudomonadota;c__Gammaproteobacteria;o__Steroidobacterales;f__Steroidobacteraceae;g__13-2-20CM-66-19;s__
SRR8881011.bin.220	66.45	7.67	0	1	0	26	3458328	7341	575	11.76	d__Bacteria;p__Bacteroidota;c__UBA10030;o__UBA10030;f__UBA6906;g__;s__
SRR8881011.bin.225	82.51	0.63	0	0	0	50	3114278	23358	208	50	d__Bacteria;p__Pseudomonadota;c__Gammaproteobacteria;o__Burkholderiales;f__SG8-39;g__SG8-39;s__
SRR8881011.bin.226	55.98	1.6	0	0	0	18	885874	2847	325	50	d__Archaea;p__Halobacteriota;c__Methanomicrobia;o__Methanomicrobiales;f__JACTUA01;g__JACTUA01;s__
SRR8881011.bin.229	86.19	1.74	0	0	0	14	2977767	5303	687	25	d__Bacteria;p__Actinomycetota;c__Actinomycetia;o__Streptosporangiales;f__Streptosporangiaceae;g__;s__
SRR8881011.bin.23	90.62	6.27	0	0	0	69	4398791	9450	612	20	d__Bacteria;p__Acidobacteriota;c__Thermoanaerobaculia;o__Gp7-AA8;f__Gp7-AA8;g__Gp7-AA10;s__
SRR8881011.bin.231	89.51	1.65	1	0	1	73	3033441	22594	248	0	d__Bacteria;p__Gemmatimonadota;c__Gemmatimonadetes;o__Gemmatimonadales;f__GWC2-71-9;g__AG25;s__
SRR8881011.bin.232	92.31	4.4	1	1	1	76	3497146	8903	550	0	d__Bacteria;p__Gemmatimonadota;c__Gemmatimonadetes;o__Gemmatimonadales;f__GWC2-71-9;g__;s__
SRR8881011.bin.234	90.91	1.82	1	1	1	53	2492082	30838	127	0	d__Bacteria;p__Nitrospirota;c__Nitrospiria;o__JACQCE01;f__JACQCE01;g__JACQCE01;s__
SRR8881011.bin.235	77.67	4.05	0	0	1	42	1564199	11524	199	57.14	d__Archaea;p__Thermoproteota;c__Nitrososphaeria;o__Nitrososphaerales;f__UBA183;g__BOG-1369;s__
SRR8881011.bin.242	60.85	3.45	0	1	1	27	3056241	14552	365	0	d__Bacteria;p__Pseudomonadota;c__Gammaproteobacteria;o__Steroidobacterales;f__Steroidobacteraceae;g__JADGHX01;s__
SRR8881011.bin.27	66.85	1.23	0	0	0	25	2990232	5393	634	50	d__Bacteria;p__Acidobacteriota;c__Terriglobia;o__Terriglobales;f__SbA1;g__40CM-3-55-5;s__
SRR8881011.bin.29	54.73	8.12	0	0	0	60	4087850	3894	1128	27.27	d__Bacteria;p__Acidobacteriota;c__Blastocatellia;o__UBA7656;f__UBA7656;g__;s__
SRR8881011.bin.37	59.81	6.9	0	0	0	256	5169202	15798	539	0	d__Bacteria;p__Pseudomonadota;c__Alphaproteobacteria;o__Rhizobiales;f__Xanthobacteraceae;g__JAFAXD01;s__
SRR8881011.bin.38	93.17	1.64	1	1	1	58	3114936	20638	224	0	d__Bacteria;p__Bacteroidota;c__UBA10030;o__UBA10030;f__SZUA-254;g__JACOSX01;s__
SRR8881011.bin.39	89.67	6.89	2	0	1	46	4681608	15719	444	0	d__Bacteria;p__Acidobacteriota;c__Terriglobia;o__UBA7540;f__UBA7540;g__CADDZC01;s__
SRR8881011.bin.40	60.53	3.51	0	0	0	25	2218205	5008	490	0	d__Bacteria;p__Nitrospirota;c__Nitrospiria;o__Nitrospirales;f__Nitrospiraceae;g__;s__
SRR8881011.bin.44	59.25	7.03	0	0	0	16	1237795	6098	231	71.43	d__Archaea;p__Halobacteriota;c__Methanosarcinia;o__Methanotrichales;f__Methanotrichaceae;g__Methanothrix;s__
SRR8881011.bin.49	91.24	6.6	0	0	0	53	4161195	23526	302	4.35	d__Bacteria;p__Pseudomonadota;c__Gammaproteobacteria;o__Burkholderiales;f__Casimicrobiaceae;g__PALSA-1003;s__
SRR8881011.bin.54	75.7	8.88	0	1	1	30	1694352	11325	189	0	d__Archaea;p__Thermoproteota;c__Bathyarchaeia;o__B26-1;f__UBA233;g__PALSA-986;s__
SRR8881011.bin.55	97.99	9.3	0	0	0	61	6140234	13956	732	0	d__Bacteria;p__Pseudomonadota;c__Gammaproteobacteria;o__Burkholderiales;f__SHXO01;g__SHXO01;s__
SRR8881011.bin.56	73.88	3.93	1	0	1	30	2321214	4466	597	14.29	d__Bacteria;p__Pseudomonadota;c__Alphaproteobacteria;o__Rhizobiales;f__Hyphomicrobiaceae;g__Hyphomicrobium_A;s__
SRR8881011.bin.58	92.07	1.99	1	1	1	49	4559131	22767	344	33.33	d__Bacteria;p__Acidobacteriota;c__Terriglobia;o__Acidoferrales;f__UBA7541;g__;s__
SRR8881011.bin.61	75.69	9.83	0	0	1	45	3996916	16558	372	22.22	d__Bacteria;p__Acidobacteriota;c__Terriglobia;o__Acidoferrales;f__UBA7541;g__Acidoferrum;s__
SRR8881011.bin.62	92.9	2.38	0	0	0	49	3413086	11448	418	14.29	d__Bacteria;p__Pseudomonadota;c__Alphaproteobacteria;o__Rhizobiales;f__Beijerinckiaceae;g__Methylocella;s__
SRR8881011.bin.65	77.8	3.42	1	0	1	42	3217560	6157	675	40	d__Bacteria;p__Actinomycetota;c__Acidimicrobiia;o__Acidimicrobiales;f__UBA8190;g__Chersky-840;s__
SRR8881011.bin.68	87.33	2.11	0	1	0	49	3353213	70177	104	20	d__Bacteria;p__Pseudomonadota;c__Alphaproteobacteria;o__Rhizobiales;f__Xanthobacteraceae;g__PNAI01;s__
SRR8881011.bin.74	63.94	3.26	0	0	0	19	3272496	7355	567	33.33	d__Bacteria;p__Desulfobacterota_B;c__Binatia;o__HRBIN30;f__JACQVA1;g__JACQVA1;s__
SRR8881011.bin.76	78.62	4	0	0	0	20	3725515	5307	878	27.27	d__Bacteria;p__Pseudomonadota;c__Alphaproteobacteria;o__ATCC43930;f__Stellaceae;g__;s__
SRR8881011.bin.78	83.83	5.38	0	0	0	37	2715420	9936	330	10	d__Bacteria;p__Desulfobacterota;c__Syntrophia;o__Syntrophales;f__UBA2185;g__;s__
SRR8881011.bin.8	92.47	3.79	0	0	1	66	3652636	12448	405	33.33	d__Bacteria;p__Desulfobacterota;c__Syntrophia;o__Syntrophales;f__UBA2185;g__Fen-1135;s__
SRR8881011.bin.81	98.91	1.64	0	1	1	94	3959916	108330	57	0	d__Bacteria;p__Bacteroidota;c__Kryptonia;o__Kryptoniales;f__JAKASW01;g__JAKASW01;s__
SRR8881011.bin.9	82.34	0.18	0	0	1	49	3208286	22527	227	0	d__Bacteria;p__Chloroflexota;c__Anaerolineae;o__Anaerolineales;f__EnvOPS12;g__Fen-1038;s__
SRR8881011.bin.99	95.16	2.79	0	1	1	85	7374502	32635	485	37.5	d__Bacteria;p__Actinomycetota;c__Actinomycetia;o__Streptosporangiales;f__Streptosporangiaceae;g__UBA9676;s__
SRR8881341.bin.102	62.57	3.2	0	1	2	34	1093261	5193	252	25	d__Archaea;p__Thermoplasmatota;c__Thermoplasmata;o__UBA184;f__UBA184;g__UBA184;s__
SRR8881341.bin.103	84.48	4.13	0	1	0	65	2439067	80077	58	50	d__Bacteria;p__Actinomycetota;c__Thermoleophilia;o__Gaiellales;f__Gaiellaceae;g__PALSA-600;s__
SRR8881341.bin.106	84.63	3.97	0	0	0	36	4204565	14837	403	93.33	d__Bacteria;p__Spirochaetota;c__Spirochaetia;o__SZUA-6;f__Fen-1364;g__;s__
SRR8881341.bin.107	59.26	1.28	0	0	0	16	3520970	6947	597	0	d__Bacteria;p__Acidobacteriota;c__Terriglobia;o__Terriglobales;f__SbA1;g__JAFAGX01;s__
SRR8881341.bin.108	68.11	3.63	0	0	0	51	3067512	36509	173	0	d__Bacteria;p__Acidobacteriota;c__Terriglobia;o__Terriglobales;f__SbA1;g__;s__
SRR8881341.bin.112	70.56	0	1	1	0	21	832183	16765	75	0	d__Archaea;p__Thermoproteota;c__Methanomethylicia;o__Methanomethylicales;f__Methanomethylicaceae;g__JACTUC01;s__
SRR8881341.bin.114	80.55	6.55	0	0	0	49	6841380	5975	1454	21.43	d__Bacteria;p__Actinomycetota;c__Thermoleophilia;o__Solirubrobacterales;f__Solirubrobacteraceae;g__Palsa-465;s__
SRR8881341.bin.115	61.65	0.93	0	0	0	13	1742728	5572	371	0	d__Bacteria;p__Dormibacterota;c__Dormibacteria;o__UBA8260;f__UBA8260;g__Palsa-851;s__
SRR8881341.bin.116	63.86	4.22	0	0	0	13	4119223	3485	1279	29.41	d__Bacteria;p__Actinomycetota;c__Actinomycetia;o__Streptosporangiales;f__Streptosporangiaceae;g__UBA9676;s__
SRR8881341.bin.118	82.36	6.57	0	0	0	36	4870952	5501	1077	19.05	d__Bacteria;p__Pseudomonadota;c__Alphaproteobacteria;o__ATCC43930;f__Stellaceae;g__;s__
SRR8881341.bin.12	93.72	1.09	0	0	0	44	2825300	13741	267	0	d__Bacteria;p__Bacteroidota;c__Kryptonia;o__Kryptoniales;f__JAKASW01;g__;s__
SRR8881341.bin.121	87.89	6.61	0	1	1	46	3800458	9023	597	26.67	d__Bacteria;p__Pseudomonadota;c__Alphaproteobacteria;o__Rhizobiales;f__Beijerinckiaceae;g__Methylocystis;s__
SRR8881341.bin.122	55.45	1.82	0	0	0	19	2819837	5345	626	0	d__Bacteria;p__Spirochaetota;c__Spirochaetia;o__SZUA-6;f__Fen-1364;g__;s__
SRR8881341.bin.129	82.59	6.9	0	0	0	57	4446347	14531	529	40	d__Bacteria;p__Pseudomonadota;c__Gammaproteobacteria;o__Steroidobacterales;f__Steroidobacteraceae;g__13-2-20CM-66-19;s__
SRR8881341.bin.132	88.6	8.69	0	0	0	83	6418132	16778	608	15.79	d__Bacteria;p__Acidobacteriota;c__Terriglobia;o__Terriglobales;f__SbA1;g__JAFAGX01;s__
SRR8881341.bin.135	95.43	4.58	0	0	0	57	4569545	42981	182	7.69	d__Bacteria;p__Pseudomonadota;c__Alphaproteobacteria;o__ATCC43930;f__Stellaceae;g__;s__
SRR8881341.bin.136	93.01	1.96	0	1	1	57	5883345	54683	180	25	d__Bacteria;p__Myxococcota;c__Polyangia;o__Polyangiales;f__Polyangiaceae;g__;s__
SRR8881341.bin.138	88.09	7.94	1	0	2	45	2016805	8081	293	21.43	d__Archaea;p__Thermoproteota;c__Bathyarchaeia;o__B26-1;f__UBA233;g__PALSA-986;s__
SRR8881341.bin.145	65.33	0	0	0	0	8	2383626	3363	756	0	d__Bacteria;p__Actinomycetota;c__Actinomycetia;o__Streptosporangiales;f__Streptosporangiaceae;g__;s__
SRR8881341.bin.152	90.49	4.33	1	1	1	35	3474101	5602	778	37.5	d__Bacteria;p__Actinomycetota;c__Acidimicrobiia;o__Acidimicrobiales;f__UBA8190;g__;s__
SRR8881341.bin.153	58.84	2.42	0	0	0	18	3552476	3798	1024	22.22	d__Bacteria;p__Actinomycetota;c__Thermoleophilia;o__Solirubrobacterales;f__Solirubrobacteraceae;g__Palsa-465;s__
SRR8881341.bin.155	83.69	5.17	0	1	0	36	2846364	6262	537	20.83	d__Bacteria;p__Pseudomonadota;c__Alphaproteobacteria;o__Rhizobiales;f__Beijerinckiaceae;g__Methylocella;s__
SRR8881341.bin.158	90.54	2.03	0	1	0	50	3947209	49750	126	0	d__Bacteria;p__Verrucomicrobiota;c__Verrucomicrobiae;o__Pedosphaerales;f__UBA11358;g__UBA7542;s__
SRR8881341.bin.159	81.58	4.68	0	0	0	38	4068871	8648	568	38.89	d__Bacteria;p__Spirochaetota;c__Spirochaetia;o__SZUA-6;f__Fen-1364;g__;s__
SRR8881341.bin.167	82.61	5.07	1	0	0	31	4387129	9451	593	0	d__Bacteria;p__Acidobacteriota;c__Terriglobia;o__Acidoferrales;f__UBA7541;g__Palsa-360;s__
SRR8881341.bin.168	60.19	6.11	0	0	0	10	2994793	5314	664	33.33	d__Bacteria;p__Acidobacteriota;c__Terriglobia;o__UBA7540;f__UBA7540;g__CADDZC01;s__
SRR8881341.bin.173	75.2	4.53	0	1	0	33	3259002	9424	475	25	d__Bacteria;p__Verrucomicrobiota;c__Verrucomicrobiae;o__Opitutales;f__Opitutaceae;g__;s__
SRR8881341.bin.175	78.79	0	0	0	0	39	1479509	13589	152	0	d__Archaea;p__Halobacteriota;c__Methanomicrobia;o__Methanomicrobiales;f__Methanoregulaceae;g__Methanoregula;s__
SRR8881341.bin.176	85.6	2.43	0	0	0	24	1202239	7217	187	25	d__Archaea;p__Thermoproteota;c__Nitrososphaeria;o__Nitrososphaerales;f__UBA183;g__UBA183;s__
SRR8881341.bin.180	94.06	3.39	0	1	1	76	4193391	14739	445	41.67	d__Bacteria;p__Myxococcota;c__Myxococcia;o__Myxococcales;f__Anaeromyxobacteraceae;g__;s__
SRR8881341.bin.181	90.7	0.65	0	1	1	43	3949040	109323	67	0	d__Bacteria;p__Myxococcota;c__Myxococcia;o__Myxococcales;f__Anaeromyxobacteraceae;g__R267;s__
SRR8881341.bin.183	77.42	4.85	0	0	1	26	1120964	7091	184	33.33	d__Archaea;p__Thermoproteota;c__Nitrososphaeria;o__Nitrososphaerales;f__UBA183;g__UBA183;s__
SRR8881341.bin.184	90.43	2.64	0	1	1	44	3749315	14569	393	20	d__Bacteria;p__Actinomycetota;c__Acidimicrobiia;o__Acidimicrobiales;f__UBA8190;g__Chersky-840;s__
SRR8881341.bin.185	56.37	7.26	0	1	0	39	3528181	2856	1292	0	d__Bacteria;p__Actinomycetota;c__Acidimicrobiia;o__Acidimicrobiales;f__Palsa-688;g__PALSA-688;s__
SRR8881341.bin.2	75.9	1.45	0	0	1	26	5145062	7470	896	66.67	d__Bacteria;p__Actinomycetota;c__Thermoleophilia;o__Solirubrobacterales;f__Solirubrobacteraceae;g__Palsa-465;s__
SRR8881341.bin.22	60.17	2.41	0	0	0	27	1454612	6849	266	12.5	d__Bacteria;p__Pseudomonadota;c__Alphaproteobacteria;o__ATCC43930;f__Stellaceae;g__REEB95;s__
SRR8881341.bin.23	91.68	9.05	0	0	0	86	6939753	12511	974	30.77	d__Bacteria;p__Actinomycetota;c__Actinomycetia;o__Streptosporangiales;f__Streptosporangiaceae;g__;s__
SRR8881341.bin.28	87.1	3.67	0	0	0	34	3998448	7438	700	33.33	d__Bacteria;p__Pseudomonadota;c__Alphaproteobacteria;o__ATCC43930;f__Stellaceae;g__;s__
SRR8881341.bin.3	94.35	1.71	1	2	0	47	3698221	43134	154	0	d__Bacteria;p__Acidobacteriota;c__Terriglobia;o__Acidoferrales;f__UBA7541;g__;s__
SRR8881341.bin.36	82.5	1.66	0	0	1	44	2839881	7564	424	20	d__Bacteria;p__Bacteroidota;c__Kryptonia;o__Kryptoniales;f__JAKASW01;g__JAKASW01;s__
SRR8881341.bin.38	61.32	8.59	0	0	1	46	6359158	5778	1366	23.81	d__Bacteria;p__Actinomycetota;c__Thermoleophilia;o__Solirubrobacterales;f__Solirubrobacteraceae;g__Palsa-465;s__
SRR8881341.bin.40	61.8	2.25	0	0	0	65	2147114	85586	36	0	d__Bacteria;p__Goldbacteria;c__PGYV01;o__PGYV01;f__CAILUR01;g__;s__
SRR8881341.bin.41	77.07	3.47	0	1	1	234	6103548	6583	1050	0	d__Bacteria;p__Acidobacteriota;c__Blastocatellia;o__UBA7656;f__UBA7656;g__;s__
SRR8881341.bin.44	77.51	3.66	0	0	0	31	3063045	8135	423	75	d__Bacteria;p__Nitrospirota;c__UBA9217;o__UBA9217;f__UBA9217;g__JAJYKN01;s__
SRR8881341.bin.45	74.28	5.65	0	0	0	29	3355410	4416	884	19.23	d__Bacteria;p__Pseudomonadota;c__Alphaproteobacteria;o__Caulobacterales;f__Caulobacteraceae;g__Palsa-881;s__
SRR8881341.bin.56	55.33	9.48	0	0	0	30	4797241	6677	894	0	d__Bacteria;p__Verrucomicrobiota;c__Verrucomicrobiae;o__Pedosphaerales;f__UBA8199;g__PALSA-1440;s__
SRR8881341.bin.57	93.33	5.25	0	1	1	68	7466084	21231	623	29.41	d__Bacteria;p__Actinomycetota;c__Actinomycetia;o__Streptosporangiales;f__Streptosporangiaceae;g__UBA9676;s__
SRR8881341.bin.60	67.73	4.39	0	1	0	27	2368872	6305	470	28.57	d__Bacteria;p__Verrucomicrobiota;c__Verrucomicrobiae;o__Palsa-1439;f__Palsa-1439;g__;s__
SRR8881341.bin.63	56.77	1.72	0	1	0	32	3223775	5506	681	0	d__Bacteria;p__Acidobacteriota;c__Terriglobia;o__Terriglobales;f__SbA1;g__;s__
SRR8881341.bin.64	87.14	5.32	1	1	2	56	2307631	8672	353	10	d__Bacteria;p__Actinomycetota;c__Thermoleophilia;o__Gaiellales;f__Gaiellaceae;g__Palsa-739;s__
SRR8881341.bin.66	93.83	2.67	0	0	0	59	5873781	10644	757	0	d__Bacteria;p__Actinomycetota;c__Actinomycetia;o__Streptosporangiales;f__Streptosporangiaceae;g__;s__
SRR8881341.bin.69	92.21	7.44	0	1	0	38	6060539	6578	1142	0	d__Bacteria;p__Myxococcota;c__Myxococcia;o__Myxococcales;f__Anaeromyxobacteraceae;g__R267;s__
SRR8881341.bin.7	74.63	1.6	1	1	0	26	1257336	6179	261	0	d__Archaea;p__Thermoplasmatota;c__Thermoplasmata;o__UBA184;f__UBA184;g__UBA184;s__
SRR8881341.bin.79	57.28	2.37	0	0	0	11	2542811	3135	860	0	d__Bacteria;p__Myxococcota;c__Myxococcia;o__Myxococcales;f__Anaeromyxobacteraceae;g__;s__
SRR8881341.bin.8	66.77	3.43	0	0	0	51	3986156	3748	1215	25	d__Bacteria;p__Actinomycetota;c__Actinomycetia;o__Streptosporangiales;f__Streptosporangiaceae;g__;s__
SRR8881341.bin.80	59.66	0	0	0	0	22	1021630	5333	211	0	d__Bacteria;p__Pseudomonadota;c__Gammaproteobacteria;o__Burkholderiales;f__JAHFRG01;g__JAHFRG01;s__
SRR8881341.bin.83	56.68	1.79	0	0	0	13	2648082	5042	570	66.67	d__Bacteria;p__Desulfobacterota_G;c__Syntrophorhabdia;o__Syntrophorhabdales;f__WCHB1-27;g__;s__
SRR8881341.bin.87	55.17	8.62	0	0	0	30	5737749	3389	1844	40	d__Bacteria;p__Pseudomonadota;c__Gammaproteobacteria;o__Burkholderiales;f__Burkholderiaceae;g__Paraburkholderia;s__
SRR8881341.bin.95	86.18	7.75	0	0	0	20	3252265	6053	654	24.24	d__Bacteria;p__Pseudomonadota;c__Gammaproteobacteria;o__Steroidobacterales;f__Steroidobacteraceae;g__;s__
SRR8881341.bin.98	60.95	7.69	0	0	0	28	4647538	9414	580	16.67	d__Bacteria;p__Acidobacteriota;c__Terriglobia;o__Terriglobales;f__SbA1;g__Sulfotelmatobacter;s__
SRR8881341.bin.99	53.35	0.62	0	1	0	17	3246341	5487	655	43.75	d__Bacteria;p__Acidobacteriota;c__Terriglobia;o__UBA7540;f__;g__;s__
SRR8881745.bin.102	98.15	5.26	1	1	1	54	5365979	26012	318	0	d__Bacteria;p__Acidobacteriota;c__Terriglobia;o__Bryobacterales;f__Bryobacteraceae;g__BOG-234;s__
SRR8881745.bin.107	91.36	1.99	0	1	0	68	2756442	9616	412	40	d__Bacteria;p__Chloroflexota;c__Limnocylindria;o__Limnocylindrales;f__CSP1-4;g__;s__
SRR8881745.bin.108	86.78	1.72	0	1	1	56	2628866	16315	248	0	d__Bacteria;p__Actinomycetota;c__Thermoleophilia;o__Gaiellales;f__Gaiellaceae;g__AC-32;s__
SRR8881745.bin.11	96.31	6.84	2	1	2	66	6253308	45604	286	0	d__Bacteria;p__Acidobacteriota;c__Terriglobia;o__UBA7540;f__UBA7540;g__;s__
SRR8881745.bin.112	83.97	5.13	0	1	0	32	4203905	19789	312	28.57	d__Bacteria;p__Acidobacteriota;c__Terriglobia;o__Acidoferrales;f__UBA7541;g__Acidoferrum;s__
SRR8881745.bin.113	91.06	6.94	0	1	0	47	4885226	10952	664	6.67	d__Bacteria;p__Myxococcota;c__Myxococcia;o__Myxococcales;f__40CM-4-68-19;g__40CM-4-68-19;s__
SRR8881745.bin.114	94.61	6.99	0	1	1	61	5416188	33176	340	15.38	d__Bacteria;p__Acidobacteriota;c__Terriglobia;o__Terriglobales;f__Acidobacteriaceae;g__Terracidiphilus;s__
SRR8881745.bin.115	62.42	4.93	0	0	0	26	3141850	12381	340	9.52	d__Bacteria;p__Methylomirabilota;c__Methylomirabilia;o__Rokubacteriales;f__CSP1-6;g__AR37;s__
SRR8881745.bin.118	90.86	1.56	0	1	0	52	4005591	9818	547	0	d__Bacteria;p__Bacteroidota;c__Bacteroidia;o__Chitinophagales;f__Chitinophagaceae;g__Puia;s__
SRR8881745.bin.119	86.79	2.86	1	1	1	137	6515587	7090	1208	39.13	d__Bacteria;p__Actinomycetota;c__Actinomycetia;o__Mycobacteriales;f__Mycobacteriaceae;g__Mycobacterium;s__
SRR8881745.bin.123	93.16	9.88	0	2	2	75	4473226	54423	184	13.33	d__Bacteria;p__Acidobacteriota;c__Terriglobia;o__Acidoferrales;f__UBA7541;g__Palsa-189;s__
SRR8881745.bin.124	87.21	6.9	0	1	1	253	5486132	9810	829	26.09	d__Bacteria;p__Pseudomonadota;c__Alphaproteobacteria;o__Dongiales;f__Dongiaceae;g__;s__
SRR8881745.bin.125	89.01	4.37	0	1	0	42	3773043	6564	760	13.33	d__Bacteria;p__Myxococcota_A;c__UBA9160;o__UBA9160;f__PR03;g__;s__
SRR8881745.bin.126	52.59	3.45	0	0	0	37	2007647	5794	395	0	d__Bacteria;p__Pseudomonadota;c__Gammaproteobacteria;o__Methylococcales;f__Methylococcaceae;g__;s__
SRR8881745.bin.128	85.94	6.06	0	0	0	50	5521386	7044	936	0	d__Bacteria;p__Desulfobacterota_B;c__Binatia;o__UBA9968;f__UBA9968;g__;s__
SRR8881745.bin.132	84.88	2.76	0	0	0	42	2860949	9517	424	15.38	d__Bacteria;p__Pseudomonadota;c__Gammaproteobacteria;o__Burkholderiales;f__SG8-39;g__JAABQT01;s__
SRR8881745.bin.134	89.33	7.62	0	1	1	25	4132094	7470	680	40.91	d__Bacteria;p__Bacteroidota;c__UBA10030;o__UBA10030;f__UBA6906;g__Fen-1273;s__
SRR8881745.bin.135	81.24	4.94	0	0	0	28	3674050	13088	396	54.55	d__Bacteria;p__Pseudomonadota;c__Gammaproteobacteria;o__Burkholderiales;f__Burkholderiaceae_A;g__;s__
SRR8881745.bin.142	83.68	4.27	0	0	0	40	4326500	11758	478	20	d__Bacteria;p__Acidobacteriota;c__Terriglobia;o__Acidoferrales;f__UBA7541;g__Acidoferrum;s__
SRR8881745.bin.143	82.76	7.48	1	0	1	45	4910383	16811	439	4	d__Bacteria;p__Pseudomonadota;c__Alphaproteobacteria;o__ATCC43930;f__Stellaceae;g__;s__
SRR8881745.bin.146	94.74	2.1	0	1	1	68	7040281	62196	231	0	d__Bacteria;p__Acidobacteriota;c__Terriglobia;o__Bryobacterales;f__Bryobacteraceae;g__Bog-159;s__
SRR8881745.bin.149	50.67	0.18	0	0	0	21	1067054	6051	202	0	d__Bacteria;p__Nitrospirota;c__Thermodesulfovibrionia;o__Thermodesulfovibrionales;f__UBA9159;g__JAJYIF01;s__
SRR8881745.bin.15	60.66	0.85	3	2	1	304	754637	103691	10	0	d__Bacteria;p__Patescibacteria;c__Paceibacteria;o__UBA9983_A;f__SBAW01;g__GWA1-54-10;s__
SRR8881745.bin.156	75.67	1.28	0	1	0	45	3427370	7058	603	0	d__Bacteria;p__Acidobacteriota;c__Terriglobia;o__Acidoferrales;f__UBA7541;g__JAAFGT01;s__
SRR8881745.bin.159	95.61	3.83	0	0	2	61	4285356	78647	119	5	d__Bacteria;p__Pseudomonadota;c__Gammaproteobacteria;o__Burkholderiales;f__SG8-39;g__2-12-FULL-64-23;s__
SRR8881745.bin.16	59.4	4.31	0	0	0	39	4949938	5464	1078	25	d__Bacteria;p__Pseudomonadota;c__Gammaproteobacteria;o__Burkholderiales;f__SHXO01;g__SHXO01;s__
SRR8881745.bin.160	88.62	3.59	0	1	1	54	3383201	9996	478	20	d__Bacteria;p__Acidobacteriota;c__Thermoanaerobaculia;o__UBA5066;f__Gp7-AA6;g__Gp7-AA6;s__
SRR8881745.bin.161	76.71	3.51	0	2	0	44	4036475	5673	873	22.22	d__Bacteria;p__Pseudomonadota;c__Alphaproteobacteria;o__Rhizobiales;f__Beijerinckiaceae;g__Roseiarcus;s__
SRR8881745.bin.162	95.75	2.48	0	0	1	63	3298225	23340	246	57.14	d__Bacteria;p__Pseudomonadota;c__Alphaproteobacteria;o__Micropepsales;f__Micropepsaceae;g__Rhizomicrobium;s__
SRR8881745.bin.164	98.03	1.48	1	1	1	91	5717771	257560	32	0	d__Bacteria;p__Bacteroidota;c__Bacteroidia;o__Chitinophagales;f__Chitinophagaceae;g__Puia;s__
SRR8881745.bin.165	92.36	2.56	0	0	0	60	6298397	94510	139	33.33	d__Bacteria;p__Acidobacteriota;c__Terriglobia;o__Terriglobales;f__SbA1;g__Sulfotelmatobacter;s__
SRR8881745.bin.169	68.85	1.71	0	0	0	34	2746939	7320	475	0	d__Bacteria;p__Acidobacteriota;c__Terriglobia;o__Terriglobales;f__JAHFUA01;g__JAHFUA01;s__
SRR8881745.bin.174	97.97	7.12	1	0	1	77	4974139	96389	89	0	d__Bacteria;p__Verrucomicrobiota;c__Verrucomicrobiae;o__Palsa-1439;f__Palsa-1439;g__Palsa-1439;s__
SRR8881745.bin.177	62.28	1.75	0	1	0	51	1907146	10499	210	0	d__Bacteria;p__Nitrospirota;c__UBA9217;o__UBA9217;f__UBA9217;g__;s__
SRR8881745.bin.178	88.55	2.73	0	0	0	63	2009465	13522	191	0	d__Bacteria;p__Nitrospirota;c__Nitrospiria;o__JACQBZ01;f__;g__;s__
SRR8881745.bin.18	97.27	1.64	1	1	1	147	3483935	220472	22	0	d__Bacteria;p__Bacteroidota;c__UBA10030;o__UBA10030;f__UBA8401;g__JAGVPT01;s__
SRR8881745.bin.184	78.38	1.25	0	0	0	34	3044119	5680	604	50	d__Bacteria;p__Planctomycetota;c__Planctomycetia;o__Pirellulales;f__JADZDJ01;g__JADZDJ01;s__
SRR8881745.bin.185	67.07	0	0	0	0	33	2767030	9625	395	0	d__Bacteria;p__Gemmatimonadota;c__Gemmatimonadetes;o__Gemmatimonadales;f__JACORV01;g__Fen-1245;s__
SRR8881745.bin.186	81.73	4.6	0	0	0	51	3067536	5630	675	0	d__Bacteria;p__Eisenbacteria;c__RBG-16-71-46;o__RBG-16-71-46;f__RBG-16-71-46;g__;s__
SRR8881745.bin.189	87.33	4.78	0	1	1	50	3674208	45747	182	7.14	d__Bacteria;p__Pseudomonadota;c__Alphaproteobacteria;o__Micropepsales;f__Micropepsaceae;g__Rhizomicrobium;s__
SRR8881745.bin.190	72.08	1.06	0	0	0	39	3990814	10338	525	60	d__Bacteria;p__Myxococcota;c__Myxococcia;o__Myxococcales;f__Myxococcaceae;g__RPRB01;s__
SRR8881745.bin.192	91.74	0.39	0	1	0	59	1802037	46155	60	50	d__Bacteria;p__Pseudomonadota;c__Gammaproteobacteria;o__Burkholderiales;f__SG8-41;g__;s__
SRR8881745.bin.193	54.94	0.86	0	1	0	25	2278538	4078	617	100	d__Bacteria;p__Pseudomonadota;c__Alphaproteobacteria;o__Rhizobiales;f__Xanthobacteraceae;g__Pseudolabrys;s__
SRR8881745.bin.195	91.4	1.4	0	1	0	56	4160872	14778	429	0	d__Bacteria;p__Myxococcota;c__Myxococcia;o__Myxococcales;f__Myxococcaceae;g__JADGRA01;s__
SRR8881745.bin.197	62.07	2.73	1	0	1	17	3490336	3232	1169	0	d__Bacteria;p__Chloroflexota;c__Anaerolineae;o__Anaerolineales;f__UBA6663;g__;s__
SRR8881745.bin.198	82.73	2.73	0	1	0	46	2297611	12159	282	0	d__Bacteria;p__Nitrospirota;c__Nitrospiria;o__Nitrospirales;f__NS-4;g__SCTG01;s__
SRR8881745.bin.199	92.95	1.71	1	2	2	284	7445487	30098	364	0	d__Bacteria;p__Acidobacteriota;c__Terriglobia;o__UBA7540;f__UBA7540;g__Gp13-AA77;s__
SRR8881745.bin.204	80.84	2.59	1	0	1	48	3413335	6888	567	10	d__Bacteria;p__Bacteroidota;c__Bacteroidia;o__Chitinophagales;f__Chitinophagaceae;g__UTBCD1;s__
SRR8881745.bin.205	92.33	1.68	1	0	1	67	4791591	21994	371	50	d__Bacteria;p__Desulfobacterota_B;c__Binatia;o__Binatales;f__Binataceae;g__JAFAHS01;s__
SRR8881745.bin.206	63.7	2.33	0	0	1	31	3406823	9986	459	14.29	d__Bacteria;p__Pseudomonadota;c__Alphaproteobacteria;o__Micropepsales;f__Micropepsaceae;g__Rhizomicrobium;s__
SRR8881745.bin.208	86.59	3.77	0	0	1	20	2563369	7342	421	7.14	d__Bacteria;p__Pseudomonadota;c__Gammaproteobacteria;o__CALZJG01;f__CALZJG01;g__;s__
SRR8881745.bin.21	92.5	7.03	0	0	1	63	4568737	79268	150	42.86	d__Bacteria;p__Acidobacteriota;c__Terriglobia;o__Terriglobales;f__Koribacteraceae;g__;s__
SRR8881745.bin.211	59.2	4.83	0	0	0	36	5751627	3925	1584	33.33	d__Bacteria;p__Verrucomicrobiota;c__Verrucomicrobiae;o__Pedosphaerales;f__UBA8199;g__PSRM01;s__
SRR8881745.bin.213	57.02	4.63	0	0	0	28	1830972	5342	395	0	d__Bacteria;p__Armatimonadota;c__Fimbriimonadia;o__Fimbriimonadales;f__Fimbriimonadaceae;g__;s__
SRR8881745.bin.215	57.76	3.45	0	0	0	20	2242975	14086	241	0	d__Bacteria;p__Pseudomonadota;c__Gammaproteobacteria;o__Burkholderiales;f__SG8-39;g__2-12-FULL-64-23;s__
SRR8881745.bin.217	66.11	1.09	0	0	0	13	1876254	5149	389	0	d__Bacteria;p__Bacteroidota;c__UBA10030;o__UBA10030;f__UBA10030;g__JADGQA01;s__
SRR8881745.bin.220	84.02	7.61	0	0	0	33	3348002	7213	561	10	d__Bacteria;p__Desulfobacterota_B;c__Binatia;o__Binatales;f__Binataceae;g__JAJPHI01;s__
SRR8881745.bin.222	86.63	4.4	1	1	1	64	3486262	17032	297	25	d__Bacteria;p__Gemmatimonadota;c__Gemmatimonadetes;o__Gemmatimonadales;f__Gemmatimonadaceae;g__;s__
SRR8881745.bin.223	64.4	7.16	0	0	0	27	3146036	3695	939	0	d__Bacteria;p__Armatimonadota;c__Fimbriimonadia;o__Fimbriimonadales;f__Fimbriimonadaceae;g__JAEVZK01;s__
SRR8881745.bin.226	84.92	5.69	1	1	1	56	3053166	16437	291	8.33	d__Bacteria;p__Gemmatimonadota;c__Gemmatimonadetes;o__Gemmatimonadales;f__Gemmatimonadaceae;g__FEN-1250;s__
SRR8881745.bin.23	73.05	6.8	0	0	0	38	2641882	6631	498	0	d__Bacteria;p__Verrucomicrobiota;c__Verrucomicrobiae;o__Palsa-1439;f__Palsa-1439;g__;s__
SRR8881745.bin.233	81	2.75	0	0	1	40	2681155	34345	142	0	d__Bacteria;p__Gemmatimonadota;c__Gemmatimonadetes;o__Gemmatimonadales;f__GWC2-71-9;g__JACOVF01;s__
SRR8881745.bin.234	65.57	1.51	0	0	0	17	1662673	4402	438	23.08	d__Bacteria;p__Pseudomonadota;c__Alphaproteobacteria;o__Rhizobiales;f__Methyloligellaceae;g__Methyloceanibacter;s__
SRR8881745.bin.235	94.87	5.18	1	1	1	91	4746766	156713	89	12.5	d__Bacteria;p__Acidobacteriota;c__Terriglobia;o__Acidoferrales;f__UBA7541;g__;s__
SRR8881745.bin.238	77.27	0	1	1	0	187	620141	81780	11	0	d__Bacteria;p__Patescibacteria;c__Paceibacteria;o__UBA9983_A;f__GWA1-40-21;g__Bog-1340;s__
SRR8881745.bin.240	98.77	0.99	2	2	1	74	3895896	86987	81	0	d__Bacteria;p__Bacteroidota;c__Bacteroidia;o__Chitinophagales;f__UBA10324;g__JAFDYS01;s__
SRR8881745.bin.241	54.7	3.28	0	0	0	27	1720705	4418	445	14.29	d__Bacteria;p__Bacteroidota;c__Ignavibacteria;o__SJA-28;f__OLB5;g__;s__
SRR8881745.bin.242	99.61	1.81	0	1	0	68	6697694	204269	68	0	d__Bacteria;p__Acidobacteriota;c__Terriglobia;o__Bryobacterales;f__Bryobacteraceae;g__Bog-159;s__
SRR8881745.bin.245	95.31	4.85	2	0	1	82	3964804	46485	137	0	d__Archaea;p__Thermoproteota;c__Nitrososphaeria;o__Nitrososphaerales;f__CADDZS01;g__CADDZS01;s__
SRR8881745.bin.246	93.19	1.82	1	1	1	43	2390281	22900	174	0	d__Bacteria;p__Pseudomonadota;c__Gammaproteobacteria;o__Burkholderiales;f__JAHFRG01;g__JAHFRG01;s__
SRR8881745.bin.254	54.57	4.32	0	0	0	18	1954593	3105	665	10	d__Bacteria;p__Pseudomonadota;c__Gammaproteobacteria;o__Burkholderiales;f__Usitatibacteraceae;g__Usitatibacter;s__
SRR8881745.bin.30	85.27	3.87	0	0	0	48	3980175	8559	635	33.33	d__Bacteria;p__Myxococcota;c__Myxococcia;o__Myxococcales;f__Anaeromyxobacteraceae;g__Anaeromyxobacter;s__
SRR8881745.bin.32	98.27	1.6	1	1	1	235	1743227	307125	9	0	d__Archaea;p__Thermoplasmatota;c__Thermoplasmata;o__UBA184;f__UBA184;g__UBA184;s__
SRR8881745.bin.34	68.97	9.48	0	0	0	49	5224508	6194	1038	14.29	d__Bacteria;p__Pseudomonadota;c__Gammaproteobacteria;o__Burkholderiales;f__SHXO01;g__SHXO01;s__
SRR8881745.bin.39	88.89	3.47	0	1	0	64	3944663	20144	349	0	d__Bacteria;p__Acidobacteriota;c__Thermoanaerobaculia;o__UBA5066;f__Gp7-AA6;g__;s__
SRR8881745.bin.40	52.25	0	0	0	0	14	2715506	9602	363	0	d__Bacteria;p__Myxococcota_A;c__UBA9160;o__UBA9160;f__SMWR01;g__JABSQX01;s__
SRR8881745.bin.41	97.23	1.83	0	1	1	65	3500553	67313	111	0	d__Bacteria;p__Pseudomonadota;c__Alphaproteobacteria;o__Micropepsales;f__Micropepsaceae;g__Rhizomicrobium;s__
SRR8881745.bin.42	69.56	2.72	0	0	0	18	3380058	4276	921	10.71	d__Bacteria;p__Pseudomonadota;c__Alphaproteobacteria;o__ATCC43930;f__Stellaceae;g__;s__
SRR8881745.bin.43	73.18	4.42	0	0	0	28	2331745	7047	395	33.33	d__Bacteria;p__Verrucomicrobiota;c__Verrucomicrobiae;o__Palsa-1439;f__Palsa-1439;g__;s__
SRR8881745.bin.44	87.66	1.03	0	1	1	36	5860828	8727	947	33.33	d__Bacteria;p__Actinomycetota;c__Thermoleophilia;o__Solirubrobacterales;f__Solirubrobacteraceae;g__Palsa-465;s__
SRR8881745.bin.47	63.16	1.75	0	1	0	28	2398183	6558	431	0	d__Bacteria;p__Desulfobacterota_F;c__Desulfuromonadia;o__Geobacterales;f__Geobacteraceae;g__JAMPXD01;s__
SRR8881745.bin.49	76.71	5.54	0	0	0	46	2561149	8677	396	45.45	d__Bacteria;p__Verrucomicrobiota;c__Verrucomicrobiae;o__Opitutales;f__Opitutaceae;g__;s__
SRR8881745.bin.5	98.29	5.65	1	1	1	76	4456817	34960	236	0	d__Bacteria;p__Actinomycetota;c__Acidimicrobiia;o__IMCC26256;f__PALSA-610;g__PALSA-610;s__
SRR8881745.bin.50	91.93	1.74	1	0	1	50	2789173	30305	158	50	d__Bacteria;p__Pseudomonadota;c__Alphaproteobacteria;o__Micropepsales;f__Micropepsaceae;g__Rhizomicrobium;s__
SRR8881745.bin.52	51.62	0	1	0	0	48	580363	8322	84	0	d__Bacteria;p__Patescibacteria;c__Paceibacteria;o__UBA6257;f__2-01-FULL-56-20;g__;s__
SRR8881745.bin.55	94.68	5.84	1	0	1	67	3606607	69816	107	0	d__Bacteria;p__Actinomycetota;c__Acidimicrobiia;o__IMCC26256;f__PALSA-610;g__PALSA-610;s__
SRR8881745.bin.57	82.55	0	0	1	0	52	3264752	31556	156	0	d__Bacteria;p__FCPU426;c__Palsa-1180;o__Palsa-1180;f__Palsa-1180;g__JAJPJW01;s__
SRR8881745.bin.6	65.58	6.96	0	1	0	44	4422729	3466	1411	0	d__Bacteria;p__Actinomycetota;c__Acidimicrobiia;o__Acidimicrobiales;f__Palsa-688;g__PALSA-688;s__
SRR8881745.bin.60	98.26	7.83	1	1	1	152	6914097	173366	213	23.53	d__Bacteria;p__Acidobacteriota;c__Terriglobia;o__Bryobacterales;f__Bryobacteraceae;g__Palsa-89;s__
SRR8881745.bin.63	85.59	3.55	0	1	0	49	4618585	10282	556	14.29	d__Bacteria;p__Desulfobacterota_F;c__BSN033;o__BSN033;f__UBA1163;g__UBA1163;s__
SRR8881745.bin.64	71.9	1.72	0	1	0	25	3099707	8673	464	0	d__Bacteria;p__Pseudomonadota;c__Gammaproteobacteria;o__Steroidobacterales;f__Steroidobacteraceae;g__;s__
SRR8881745.bin.66	68.9	3.3	0	1	1	28	2126511	5037	508	0	d__Bacteria;p__Gemmatimonadota;c__Gemmatimonadetes;o__Gemmatimonadales;f__GWC2-71-9;g__;s__
SRR8881745.bin.67	75.62	5.41	0	0	0	37	3116114	4428	806	4.76	d__Bacteria;p__Pseudomonadota;c__Gammaproteobacteria;o__UBA6522;f__UBA6522;g__FEN-1219;s__
SRR8881745.bin.68	95.73	7.31	1	2	1	69	4484947	82400	131	10	d__Bacteria;p__Acidobacteriota;c__Terriglobia;o__Acidoferrales;f__UBA7541;g__Palsa-360;s__
SRR8881745.bin.72	72.22	1.71	0	0	1	41	5262143	14454	484	0	d__Bacteria;p__Acidobacteriota;c__Terriglobia;o__Terriglobales;f__SbA1;g__Sulfotelmatobacter;s__
SRR8881745.bin.78	71.74	2.24	0	0	0	22	2532575	4947	574	0	d__Bacteria;p__Bacteroidota;c__UBA10030;o__UBA10030;f__UBA6906;g__Fen-1262;s__
SRR8881745.bin.79	93.1	6.76	1	0	1	73	5818554	25071	417	2.94	d__Bacteria;p__Pseudomonadota;c__Gammaproteobacteria;o__Steroidobacterales;f__Steroidobacteraceae;g__PALSA-1196;s__
SRR8881745.bin.80	85.9	5.91	2	0	2	41	5431252	8341	887	5.56	d__Bacteria;p__Pseudomonadota;c__Alphaproteobacteria;o__ATCC43930;f__Stellaceae;g__AP-15;s__
SRR8881745.bin.81	73.79	2.59	1	1	1	50	3936718	52940	137	0	d__Bacteria;p__Acidobacteriota;c__Thermoanaerobaculia;o__UBA5066;f__UBA5066;g__Fen-183;s__
SRR8881745.bin.83	72.79	5.38	0	0	0	46	4096596	19705	374	14.29	d__Bacteria;p__Pseudomonadota;c__Alphaproteobacteria;o__Rhizobiales;f__Xanthobacteraceae;g__BOG-931;s__
SRR8881745.bin.86	78.39	2.16	1	0	1	39	2473626	12699	284	16.67	d__Bacteria;p__Actinomycetota;c__Actinomycetia;o__Mycobacteriales;f__JAFAQI01;g__JAFAQI01;s__
SRR8881745.bin.88	73.45	1.72	0	0	0	38	2336581	16316	186	100	d__Bacteria;p__Pseudomonadota;c__Gammaproteobacteria;o__Burkholderiales;f__Gallionellaceae;g__Gallionella;s__
SRR8881745.bin.94	61.02	5.38	1	0	1	35	2177509	8111	360	0	d__Bacteria;p__Pseudomonadota;c__Alphaproteobacteria;o__Micropepsales;f__Micropepsaceae;g__Rhizomicrobium;s__
SRR8881745.bin.95	88.81	1.1	1	0	1	33	2450697	9070	358	0	d__Bacteria;p__Gemmatimonadota;c__Gemmatimonadetes;o__Gemmatimonadales;f__GWC2-71-9;g__;s__
SRR8929680.bin.1	98.08	0.9	1	0	1	325	4401383	41743	167	0	d__Bacteria;p__Acidobacteriota;c__Terriglobia;o__Terriglobales;f__SbA1;g__Gp1-AA145;s__
SRR8929680.bin.10	93.16	4.97	0	0	0	70	5232129	7738	888	11.11	d__Bacteria;p__Acidobacteriota;c__Thermoanaerobaculia;o__Gp7-AA8;f__Gp7-AA8;g__;s__
SRR8929680.bin.5	92.61	3.42	0	0	0	62	4860408	13948	521	0	d__Bacteria;p__Acidobacteriota;c__Vicinamibacteria;o__Vicinamibacterales;f__SCN-69-37;g__;s__
SRR8929681.bin.2	96.89	0.85	1	1	1	380	4413067	72111	109	0	d__Bacteria;p__Acidobacteriota;c__Terriglobia;o__Terriglobales;f__SbA1;g__Gp1-AA145;s__
SRR8929681.bin.4	75.81	1.94	1	0	1	32	980816	3257	322	100	d__Archaea;p__Thermoproteota;c__Nitrososphaeria;o__Nitrososphaerales;f__Nitrosopumilaceae;g__Nitrosotalea;s__
SRR8929681.bin.8	64.8	8.27	0	0	0	19	4050061	2688	1536	20	d__Bacteria;p__Acidobacteriota;c__Blastocatellia;o__Pyrinomonadales;f__Pyrinomonadaceae;g__PSRF01;s__
SRR8929682.bin.11	82.08	0.97	1	0	1	36	1114008	3942	319	0	d__Archaea;p__Thermoproteota;c__Nitrososphaeria;o__Nitrososphaerales;f__Nitrosopumilaceae;g__Nitrosotalea;s__
SRR8929682.bin.4	69.91	5.69	1	0	1	45	2279220	3450	723	25	d__Bacteria;p__Eisenbacteria;c__RBG-16-71-46;o__SZUA-252;f__SZUA-252;g__;s__
SRR8929682.bin.6	97.03	0.85	1	1	1	354	4411907	80219	104	0	d__Bacteria;p__Acidobacteriota;c__Terriglobia;o__Terriglobales;f__SbA1;g__Gp1-AA145;s__
SRR8929682.bin.8	80	1.46	0	1	0	85	5488208	4020	1529	40	d__Bacteria;p__Acidobacteriota;c__Blastocatellia;o__Pyrinomonadales;f__Pyrinomonadaceae;g__PSRF01;s__
SRR8929683.bin.2	98.08	0.85	1	1	1	350	4432130	99336	89	0	d__Bacteria;p__Acidobacteriota;c__Terriglobia;o__Terriglobales;f__SbA1;g__Gp1-AA145;s__
SRR8929683.bin.3	59.93	3.3	0	0	0	27	2678608	3048	921	0	d__Bacteria;p__Gemmatimonadota;c__Gemmatimonadetes;o__Gemmatimonadales;f__Gemmatimonadaceae;g__JADGGM01;s__
SRR8929684.bin.2	75.27	5.86	0	1	0	47	3096982	3624	936	22.22	d__Bacteria;p__Gemmatimonadota;c__Gemmatimonadetes;o__Gemmatimonadales;f__Gemmatimonadaceae;g__JADGGM01;s__
SRR8929684.bin.4	98.08	0.85	1	1	1	373	4422753	128617	85	0	d__Bacteria;p__Acidobacteriota;c__Terriglobia;o__Terriglobales;f__SbA1;g__Gp1-AA145;s__
SRR8929685.bin.5	88.23	6.59	0	1	0	29	3737399	3629	1138	30.56	d__Bacteria;p__Pseudomonadota;c__Gammaproteobacteria;o__Burkholderiales;f__SG8-39;g__SCGC-AG-212-J23;s__
SRR8929686.bin.7	84.85	4.66	0	0	0	33	3445521	4197	926	17.86	d__Bacteria;p__Pseudomonadota;c__Gammaproteobacteria;o__Burkholderiales;f__SG8-39;g__SCGC-AG-212-J23;s__
SRR8929687.bin.10	94.83	8.8	1	1	1	82	5725800	10347	773	5	d__Bacteria;p__Acidobacteriota;c__Thermoanaerobaculia;o__Gp7-AA8;f__Gp7-AA8;g__;s__
SRR8929687.bin.14	56.4	1.69	0	0	0	20	2227556	2948	795	5	d__Bacteria;p__Pseudomonadota;c__Alphaproteobacteria;o__Rhizobiales;f__Xanthobacteraceae;g__Pseudolabrys;s__
SRR8929687.bin.3	97.03	0.85	1	1	1	359	4419661	103852	93	0	d__Bacteria;p__Acidobacteriota;c__Terriglobia;o__Terriglobales;f__SbA1;g__Gp1-AA145;s__
SRR8929687.bin.6	52.92	1.72	0	0	0	2	1504820	3145	508	0	d__Bacteria;p__Bacillota;c__Bacilli;o__Exiguobacterales;f__Exiguobacteraceae;g__Exiguobacterium;s__Exiguobacterium chiriqhucha
SRR8929687.bin.9	93.45	5.35	1	1	1	60	4719720	19067	354	12.5	d__Bacteria;p__Acidobacteriota;c__Vicinamibacteria;o__Vicinamibacterales;f__SCN-69-37;g__;s__
SRR8987900.bin.1	88.96	2.91	0	0	0	103	5691149	7915	942	60	d__Bacteria;p__Acidobacteriota;c__Blastocatellia;o__Pyrinomonadales;f__Pyrinomonadaceae;g__PSRF01;s__
SRR8987900.bin.2	89.5	4.27	0	0	0	148	6111009	7258	1076	40	d__Bacteria;p__Acidobacteriota;c__Blastocatellia;o__Pyrinomonadales;f__Pyrinomonadaceae;g__PSRF01;s__
SRR8987900.bin.3	88.46	6.8	0	1	1	36	1458878	4091	405	0	d__Archaea;p__Thermoproteota;c__Nitrososphaeria;o__Nitrososphaerales;f__Nitrososphaeraceae;g__TA-21;s__
SRR8987901.bin.6	70.11	3.98	0	0	0	24	2511641	2742	944	0	d__Bacteria;p__Pseudomonadota;c__Gammaproteobacteria;o__Burkholderiales;f__SG8-39;g__SCGC-AG-212-J23;s__
SRR8987901.bin.7	92.88	0.97	1	1	0	43	1781326	15448	161	0	d__Archaea;p__Thermoproteota;c__Nitrososphaeria;o__Nitrososphaerales;f__Nitrososphaeraceae;g__Nitrososphaera;s__
SRR8987902.bin.1	62.42	1.98	0	0	0	12	3144339	2701	1184	40	d__Bacteria;p__Bacteroidota;c__Bacteroidia;o__Chitinophagales;f__Chitinophagaceae;g__JAFAEM01;s__
SRR8987902.bin.11	88.55	7.59	0	0	0	34	3565342	4557	915	21.43	d__Bacteria;p__Pseudomonadota;c__Gammaproteobacteria;o__Burkholderiales;f__SG8-39;g__SCGC-AG-212-J23;s__
SRR8987902.bin.6	86.93	3.69	0	0	0	51	5462698	5551	1182	55.56	d__Bacteria;p__Bacteroidota;c__Bacteroidia;o__Chitinophagales;f__Chitinophagaceae;g__;s__
SRR8987903.bin.2	90.78	3.76	0	0	1	47	6367437	10575	757	16.67	d__Bacteria;p__Acidobacteriota;c__Blastocatellia;o__Pyrinomonadales;f__Pyrinomonadaceae;g__PSRF01;s__
SRR8987903.bin.3	63.86	4.47	0	0	0	24	2031062	3109	700	45.16	d__Bacteria;p__Pseudomonadota;c__Alphaproteobacteria;o__Sphingomonadales;f__Sphingomonadaceae;g__Croceibacterium;s__
SRR8987903.bin.8	66.66	2.59	0	0	0	23	3322690	3542	999	30	d__Bacteria;p__Bacteroidota;c__Bacteroidia;o__Chitinophagales;f__Chitinophagaceae;g__;s__
SRR8987903.bin.9	67.4	2.49	0	0	0	37	4124854	3899	1144	7.14	d__Bacteria;p__Bacteroidota;c__Bacteroidia;o__Cytophagales;f__Cyclobacteriaceae;g__Chryseolinea;s__
SRR9656206.bin.3	57.67	1.94	0	1	2	24	824746	2312	355	50	d__Archaea;p__Thermoproteota;c__Nitrososphaeria;o__Nitrososphaerales;f__Nitrosopumilaceae;g__Nitrosopumilus;s__
SRR9656206.bin.7	64.21	3.26	2	0	0	29	2072851	2910	732	0	d__Bacteria;p__Nitrospirota;c__Nitrospiria;o__Nitrospirales;f__Nitrospiraceae;g__Nitrospira_F;s__
SRR9656207.bin.1	73.94	2.59	0	0	0	18	1535286	5091	339	30.77	d__Bacteria;p__Pseudomonadota;c__Gammaproteobacteria;o__UBA4486;f__UBA4486;g__;s__
SRR9656207.bin.12	87.77	3.89	1	0	1	36	4816296	7117	871	0	d__Bacteria;p__Acidobacteriota;c__UBA6911;o__RPQK01;f__RPQK01;g__;s__
SRR9656207.bin.13	84.51	3.42	0	0	0	46	5695254	6288	1111	100	d__Bacteria;p__Acidobacteriota;c__UBA6911;o__RPQK01;f__;g__;s__
SRR9656207.bin.14	93.58	6.76	1	0	1	73	4351216	9043	640	5.56	d__Bacteria;p__Pseudomonadota;c__Gammaproteobacteria;o__HK1;f__HK1;g__;s__
SRR9656207.bin.18	88.76	0.97	1	1	1	53	1088165	5071	251	0	d__Archaea;p__Thermoproteota;c__Nitrososphaeria;o__Nitrososphaerales;f__Nitrosopumilaceae;g__DRGT01;s__
SRR9656207.bin.19	73.12	6.63	0	1	0	25	2695131	4385	731	0	d__Bacteria;p__Pseudomonadota;c__Alphaproteobacteria;o__SMXQ01;f__SMXQ01;g__SMXQ01;s__
SRR9656207.bin.6	63.73	1.21	0	0	0	26	1657670	3977	465	50	d__Bacteria;p__Pseudomonadota;c__Gammaproteobacteria;o__XJ16;f__Halofilaceae;g__;s__
SRR9906328.bin.13	88.36	3.4	0	1	0	91	2496546	7845	433	40	d__Bacteria;p__Gemmatimonadota;c__Gemmatimonadetes;o__Gemmatimonadales;f__GWC2-71-9;g__JADFNB01;s__
SRR9906328.bin.16	53.79	6.83	0	0	0	25	1930296	10333	257	28.57	d__Bacteria;p__Gemmatimonadota;c__Gemmatimonadetes;o__Gemmatimonadales;f__Gemmatimonadaceae;g__;s__
SRR9906328.bin.17	52.14	2.33	1	1	1	18	1900537	2552	744	28.57	d__Bacteria;p__Methylomirabilota;c__Methylomirabilia;o__Rokubacteriales;f__CSP1-6;g__;s__
SRR9906328.bin.19	76.92	0.88	0	0	0	30	3057888	4659	754	50	d__Bacteria;p__Pseudomonadota;c__Alphaproteobacteria;o__Rhizobiales;f__Aestuariivirgaceae;g__;s__
SRR9906328.bin.20	52.14	0	0	0	1	12	602051	4308	146	0	d__Archaea;p__Thermoproteota;c__Nitrososphaeria;o__Nitrososphaerales;f__Nitrososphaeraceae;g__Nitrososphaera;s__
SRR9906328.bin.21	91.21	6.14	0	0	0	50	3512499	5876	735	0	d__Bacteria;p__Gemmatimonadota;c__Gemmatimonadetes;o__Longimicrobiales;f__RSA9;g__SLCC01;s__
SRR9906328.bin.23	80.69	4.28	0	1	0	26	3221126	4038	890	45.45	d__Bacteria;p__Bacteroidota;c__Ignavibacteria;o__Ignavibacteriales;f__Ignavibacteriaceae;g__JAGXRK01;s__
SRR9906328.bin.28	61.37	1.71	1	0	1	34	2660801	3273	877	0	d__Bacteria;p__Actinomycetota;c__Actinomycetia;o__Euzebyales;f__JAHELV01;g__;s__
SRR9906328.bin.29	88.54	3.17	0	0	0	50	2843697	14785	261	18.18	d__Bacteria;p__Bacteroidota;c__Bacteroidia;o__Bacteroidales;f__VadinHA17;g__SR-FBR-E99;s__
SRR9906328.bin.3	67.7	2.26	0	0	0	57	2606636	3771	750	60	d__Bacteria;p__Desulfobacterota_B;c__Binatia;o__UBA9968;f__UBA9968;g__DP-20;s__
SRR9906328.bin.32	89.69	2.62	0	0	1	36	3336851	7746	544	25	d__Bacteria;p__Acidobacteriota;c__UBA6911;o__RPQK01;f__RPQK01;g__;s__
SRR9906328.bin.34	56.46	1.1	0	0	0	25	1657148	7964	284	0	d__Bacteria;p__Gemmatimonadota;c__Gemmatimonadetes;o__Gemmatimonadales;f__Gemmatimonadaceae;g__;s__
SRR9906328.bin.38	88.81	3.21	1	1	1	58	2061783	10042	292	18.18	d__Bacteria;p__Pseudomonadota;c__Gammaproteobacteria;o__JADJWH01;f__JADJWH01;g__;s__
SRR9906328.bin.39	94.55	4.27	0	0	2	59	6007841	15038	600	0	d__Bacteria;p__Chloroflexota;c__Anaerolineae;o__Anaerolineales;f__UBA4823;g__;s__
SRR9906328.bin.4	91.98	2.9	0	0	2	65	5199560	18850	473	0	d__Bacteria;p__Desulfobacterota_B;c__Binatia;o__UBA9968;f__UBA9968;g__;s__
SRR9906328.bin.40	70.36	8.24	0	0	1	46	3413600	4108	934	0	d__Bacteria;p__Gemmatimonadota;c__Gemmatimonadetes;o__Longimicrobiales;f__Longimicrobiaceae;g__;s__
SRR9906328.bin.41	73.8	5	0	0	1	21	2279864	3747	666	30	d__Bacteria;p__Gemmatimonadota;c__Gemmatimonadetes;o__Longimicrobiales;f__RSA9;g__SH-MAG3;s__
SRR9906328.bin.42	86.04	1.38	1	1	1	49	2139072	22448	156	0	d__Bacteria;p__Actinomycetota;c__Acidimicrobiia;o__UBA5794;f__ZC4RG35;g__ZC4RG35;s__
SRR9906328.bin.44	84.63	2.66	1	0	1	42	5935835	5555	1301	50	d__Bacteria;p__Acidobacteriota;c__Terriglobia;o__Bryobacterales;f__Bryobacteraceae;g__;s__
SRR9906328.bin.5	92.31	4.66	0	1	0	54	2085841	7470	357	28.57	d__Bacteria;p__Methylomirabilota;c__Methylomirabilia;o__Methylomirabilales;f__CSP1-5;g__CSP1-5;s__
SRR9906328.bin.6	61.15	2.9	0	0	0	33	1839636	3981	510	60	d__Bacteria;p__Desulfobacterota_F;c__Desulfuromonadia;o__Desulfuromonadales;f__;g__;s__
SRR9906328.bin.9	77.4	2.96	0	0	0	61	2508729	5630	571	21.43	d__Bacteria;p__Pseudomonadota;c__Gammaproteobacteria;o__XN24;f__XN24;g__;s__
SRR9906329.bin.1	86.81	4.46	1	0	2	42	3498836	6150	714	0	d__Bacteria;p__Gemmatimonadota;c__Gemmatimonadetes;o__Longimicrobiales;f__RSA9;g__SLCC01;s__
SRR9906329.bin.11	55.15	1.04	0	1	0	49	2403603	2853	875	25	d__Bacteria;p__Methylomirabilota;c__Methylomirabilia;o__Rokubacteriales;f__CSP1-6;g__;s__
SRR9906329.bin.12	86.36	7	0	0	2	49	5769076	18054	516	0	d__Bacteria;p__Chloroflexota;c__Anaerolineae;o__Anaerolineales;f__UBA4823;g__;s__
SRR9906329.bin.13	70.7	6.72	0	0	0	31	3179807	3441	1017	35.71	d__Bacteria;p__Pseudomonadota;c__Gammaproteobacteria;o__Burkholderiales;f__Burkholderiaceae_A;g__;s__
SRR9906329.bin.14	78.46	3.29	0	0	0	35	3231405	5058	784	31.25	d__Bacteria;p__Pseudomonadota;c__Alphaproteobacteria;o__Rhizobiales;f__Aestuariivirgaceae;g__;s__
SRR9906329.bin.16	51.88	1.72	0	1	0	21	2559061	13118	264	0	d__Bacteria;p__Acidobacteriota;c__Blastocatellia;o__Pyrinomonadales;f__Pyrinomonadaceae;g__PSRF01;s__
SRR9906329.bin.17	93.72	3.06	0	0	1	74	4932477	17919	454	0	d__Bacteria;p__Desulfobacterota_B;c__Binatia;o__UBA9968;f__UBA9968;g__;s__
SRR9906329.bin.18	91.4	0.8	0	0	0	59	2793418	21936	207	0	d__Bacteria;p__Pseudomonadota;c__Gammaproteobacteria;o__Burkholderiales;f__Rhodocyclaceae;g__JACOUN01;s__
SRR9906329.bin.19	55.83	0.91	0	0	0	15	1851939	3492	566	0	d__Bacteria;p__Nitrospirota;c__Nitrospiria;o__Nitrospirales;f__Nitrospiraceae;g__Nitrospira_E;s__
SRR9906329.bin.2	74.31	3.07	0	0	0	23	2607671	3314	848	66.67	d__Bacteria;p__Bacteroidota;c__Ignavibacteria;o__Ignavibacteriales;f__Ignavibacteriaceae;g__JAGXRK01;s__
SRR9906329.bin.21	88.7	3.7	1	1	1	45	6280811	6096	1264	50	d__Bacteria;p__Acidobacteriota;c__Terriglobia;o__Bryobacterales;f__Bryobacteraceae;g__;s__
SRR9906329.bin.22	87.39	4.56	0	0	0	67	2156007	6392	397	50	d__Bacteria;p__Methylomirabilota;c__Methylomirabilia;o__Methylomirabilales;f__CSP1-5;g__CSP1-5;s__
SRR9906329.bin.24	72.4	2.2	1	2	0	36	2440582	17389	217	0	d__Bacteria;p__Gemmatimonadota;c__Gemmatimonadetes;o__Gemmatimonadales;f__Gemmatimonadaceae;g__;s__
SRR9906329.bin.29	79.86	1.82	0	0	0	35	2601933	6641	526	20	d__Bacteria;p__Pseudomonadota;c__Gammaproteobacteria;o__XN24;f__XN24;g__;s__
SRR9906329.bin.3	62.55	0.65	0	0	0	55	1903868	3127	647	0	d__Bacteria;p__Desulfobacterota_B;c__Binatia;o__UBA9968;f__UBA9968;g__DP-20;s__
SRR9906329.bin.33	90.11	8.62	1	1	1	81	2630224	8474	417	10.26	d__Bacteria;p__Gemmatimonadota;c__Gemmatimonadetes;o__Gemmatimonadales;f__GWC2-71-9;g__JADFNB01;s__
SRR9906329.bin.35	74.52	6.04	0	2	0	63	3658174	4825	892	16.67	d__Bacteria;p__Gemmatimonadota;c__Gemmatimonadetes;o__Longimicrobiales;f__Longimicrobiaceae;g__;s__
SRR9906329.bin.37	79.31	8.6	0	0	0	39	4131097	5352	873	0	d__Bacteria;p__Desulfobacterota_B;c__Binatia;o__UBA9968;f__UBA9968;g__;s__
SRR9906329.bin.38	65.43	1.85	0	1	0	42	2461868	4432	647	0	d__Bacteria;p__Desulfobacterota_C;c__Deferrisomatia;o__Deferrisomatales;f__JACRMM01;g__;s__
SRR9906329.bin.39	64.42	0	0	0	0	41	2280134	9077	333	0	d__Bacteria;p__Gemmatimonadota;c__Gemmatimonadetes;o__Gemmatimonadales;f__Gemmatimonadaceae;g__;s__
SRR9906329.bin.4	74.05	3.85	0	1	1	20	1602742	6293	329	33.33	d__Bacteria;p__Actinomycetota;c__Acidimicrobiia;o__UBA5794;f__ZC4RG35;g__ZC4RG35;s__
SRR9906329.bin.41	91.43	3.21	1	1	1	54	3162805	22158	207	20	d__Bacteria;p__Bacteroidota;c__Bacteroidia;o__Bacteroidales;f__VadinHA17;g__SR-FBR-E99;s__
SRR9906329.bin.42	75.58	4.6	0	0	0	58	2334744	7825	425	16.67	d__Bacteria;p__Gemmatimonadota;c__Gemmatimonadetes;o__Gemmatimonadales;f__Gemmatimonadaceae;g__;s__
SRR9906329.bin.44	67.44	2.57	0	1	0	23	1624495	4172	441	25	d__Bacteria;p__Desulfobacterota_E;c__Deferrimicrobia;o__Deferrimicrobiales;f__Deferrimicrobiaceae;g__Deferrimicrobium;s__
SRR9906329.bin.46	87.75	1.28	1	1	1	33	2123882	9839	296	0	d__Bacteria;p__Actinomycetota;c__Acidimicrobiia;o__UBA5794;f__ZC4RG35;g__ZC4RG35;s__
SRR9906329.bin.48	58.5	2.78	0	0	0	17	2027225	3037	690	60	d__Bacteria;p__Pseudomonadota;c__Gammaproteobacteria;o__Burkholderiales;f__Burkholderiaceae_A;g__;s__
SRR9906329.bin.5	81.57	1.76	0	0	0	30	3143015	6111	636	0	d__Bacteria;p__Acidobacteriota;c__UBA6911;o__RPQK01;f__RPQK01;g__;s__
SRR9906329.bin.50	96.58	5.7	1	1	1	112	3080957	36222	197	10	d__Bacteria;p__Actinomycetota;c__Acidimicrobiia;o__UBA5794;f__ZC4RG35;g__SZUA-217;s__
SRR9906329.bin.53	79.71	3.42	0	0	1	34	4584106	4980	1078	0	d__Bacteria;p__Acidobacteriota;c__UBA6911;o__RPQK01;f__RPQK01;g__;s__
SRR9906329.bin.7	88.67	3.45	1	1	1	58	2122730	11859	266	11.11	d__Bacteria;p__Pseudomonadota;c__Gammaproteobacteria;o__JADJWH01;f__JADJWH01;g__;s__
SRR9906330.bin.14	91.17	1.28	0	1	1	36	2072146	14740	221	0	d__Bacteria;p__Actinomycetota;c__Acidimicrobiia;o__UBA5794;f__ZC4RG35;g__ZC4RG35;s__
SRR9906330.bin.15	91.65	4.77	2	2	1	125	4745938	17527	445	0	d__Bacteria;p__Desulfobacterota_B;c__Binatia;o__UBA9968;f__UBA9968;g__;s__
SRR9906330.bin.17	79.31	1.65	1	0	0	44	2730980	7109	545	0	d__Bacteria;p__Gemmatimonadota;c__Gemmatimonadetes;o__Gemmatimonadales;f__Gemmatimonadaceae;g__;s__
SRR9906330.bin.18	91.33	1.91	1	0	2	48	6727926	6591	1280	66.67	d__Bacteria;p__Acidobacteriota;c__Terriglobia;o__Bryobacterales;f__Bryobacteraceae;g__;s__
SRR9906330.bin.2	92.25	2.14	0	0	0	51	3741326	10527	479	0	d__Bacteria;p__Acidobacteriota;c__UBA6911;o__RPQK01;f__RPQK01;g__;s__
SRR9906330.bin.20	96.7	4.6	1	1	1	86	2854476	11192	389	14.29	d__Bacteria;p__Gemmatimonadota;c__Gemmatimonadetes;o__Gemmatimonadales;f__GWC2-71-9;g__JADFNB01;s__
SRR9906330.bin.21	71.41	1.87	0	1	1	50	2475486	5000	609	15.38	d__Bacteria;p__Pseudomonadota;c__Gammaproteobacteria;o__XN24;f__XN24;g__;s__
SRR9906330.bin.22	50.57	1.21	1	1	1	28	1699863	2608	662	12.5	d__Bacteria;p__Methylomirabilota;c__Methylomirabilia;o__Rokubacteriales;f__CSP1-6;g__;s__
SRR9906330.bin.26	96.32	1.69	0	0	0	124	3173750	15953	271	83.33	d__Bacteria;p__Pseudomonadota;c__Gammaproteobacteria;o__Pseudomonadales;f__Moraxellaceae;g__Acinetobacter;s__Acinetobacter sp003105055
SRR9906330.bin.30	80.49	3.81	0	0	0	40	3228220	5275	748	23.53	d__Bacteria;p__Pseudomonadota;c__Alphaproteobacteria;o__Rhizobiales;f__Aestuariivirgaceae;g__;s__
SRR9906330.bin.35	81.14	6.24	1	0	2	61	3879939	4062	1088	0	d__Bacteria;p__Gemmatimonadota;c__Gemmatimonadetes;o__Longimicrobiales;f__Longimicrobiaceae;g__;s__
SRR9906330.bin.37	54.28	4.25	0	0	0	10	1264856	3147	433	66.67	d__Bacteria;p__Desulfobacterota_E;c__Deferrimicrobia;o__Deferrimicrobiales;f__Deferrimicrobiaceae;g__Deferrimicrobium;s__
SRR9906330.bin.44	70.21	3.42	1	0	1	36	2969293	3168	996	0	d__Bacteria;p__Actinomycetota;c__Actinomycetia;o__Euzebyales;f__JAHELV01;g__;s__
SRR9906330.bin.49	90	5.18	0	0	0	45	5946713	11674	713	0	d__Bacteria;p__Chloroflexota;c__Anaerolineae;o__Anaerolineales;f__UBA4823;g__;s__
SRR9906330.bin.50	86.75	5.3	0	1	0	19	1866278	5767	378	14.29	d__Bacteria;p__Methylomirabilota;c__Methylomirabilia;o__Methylomirabilales;f__CSP1-5;g__CSP1-5;s__
SRR9906330.bin.9	64.23	1.97	0	1	0	19	2337973	3634	704	0	d__Bacteria;p__Desulfobacterota_B;c__Binatia;o__UBA9968;f__UBA9968;g__DP-20;s__
CRR211651.bin.1	75.56	0	0	0	0	39	1066974	7746	159	0	d__Archaea;p__Halobacteriota;c__Methanomicrobia;o__Methanomicrobiales;f__Methanoregulaceae;g__UBA9949;s__
CRR211651.bin.10	82.16	3.51	0	1	1	34	2994926	9960	404	9.09	d__Bacteria;p__Myxococcota;c__Myxococcia;o__Myxococcales;f__Anaeromyxobacteraceae;g__;s__
CRR211651.bin.12	56.33	5.59	0	0	0	8	1300710	2642	501	72.73	d__Bacteria;p__Desulfobacterota_E;c__Deferrimicrobia;o__Deferrimicrobiales;f__Deferrimicrobiaceae;g__JAGGAJ01;s__
CRR211651.bin.6	77.3	3.16	0	0	0	34	2211503	4582	564	0	d__Bacteria;p__Acidobacteriota;c__Thermoanaerobaculia;o__Thermoanaerobaculales;f__Thermoanaerobaculaceae;g__JACQZW01;s__
CRR211651.bin.8	62.37	2.63	1	1	1	38	2202362	3624	671	33.33	d__Bacteria;p__Pseudomonadota;c__Gammaproteobacteria;o__Chromatiales;f__Sedimenticolaceae;g__;s__
CRR211651.bin.9	66.44	1.94	0	0	0	25	2714707	4110	717	100	d__Bacteria;p__Desulfobacterota;c__Desulfobacteria;o__Desulfobacterales;f__UBA2174_A;g__SpSt-501;s__
CRR211652.bin.1	56.21	0.03	0	0	0	34	731363	7101	128	100	d__Archaea;p__Halobacteriota;c__Methanomicrobia;o__Methanomicrobiales;f__Methanoregulaceae;g__UBA9949;s__
CRR211652.bin.14	90.53	9.39	0	1	0	57	2081903	9231	295	14.29	d__Bacteria;p__Nitrospirota;c__Thermodesulfovibrionia;o__Thermodesulfovibrionales;f__SM23-35;g__JALHSV01;s__
CRR211652.bin.15	66.79	5.92	0	0	0	21	2452806	4870	611	30.77	d__Bacteria;p__Pseudomonadota;c__Gammaproteobacteria;o__Burkholderiales;f__Burkholderiaceae_A;g__;s__
CRR211652.bin.18	59.73	4.31	1	0	1	17	1540164	4137	413	20	d__Bacteria;p__Desulfobacterota;c__Syntrophia;o__Syntrophales;f__UBA4778;g__;s__
CRR211652.bin.4	69.73	1.82	0	0	0	32	1806141	4462	440	0	d__Bacteria;p__Nitrospirota;c__Thermodesulfovibrionia;o__Thermodesulfovibrionales;f__Dissulfurispiraceae;g__;s__
CRR211652.bin.5	57.88	5.94	0	0	0	21	2622895	3284	864	0	d__Bacteria;p__Desulfobacterota;c__Desulfobacteria;o__Desulfobacterales;f__UBA2174_A;g__SpSt-501;s__
CRR211652.bin.6	92.02	6.29	0	1	1	40	3388786	12530	427	12.5	d__Bacteria;p__Myxococcota;c__Myxococcia;o__Myxococcales;f__Anaeromyxobacteraceae;g__;s__
CRR211652.bin.7	58.36	2.63	0	0	1	12	2214632	2747	829	0	d__Bacteria;p__Myxococcota;c__Myxococcia;o__Myxococcales;f__Anaeromyxobacteraceae;g__;s__
CRR211652.bin.8	75.44	2.79	0	1	0	40	2238470	3671	670	0	d__Bacteria;p__Acidobacteriota;c__Thermoanaerobaculia;o__Thermoanaerobaculales;f__Thermoanaerobaculaceae;g__JACQZW01;s__
CRR211653.bin.10	59.36	0.91	1	1	0	20	916995	5241	203	0	d__Bacteria;p__Nitrospirota;c__Thermodesulfovibrionia;o__Thermodesulfovibrionales;f__SM23-35;g__JALHSV01;s__
CRR211653.bin.12	70.18	0	0	0	0	29	869154	5831	168	0	d__Archaea;p__Halobacteriota;c__Methanomicrobia;o__Methanomicrobiales;f__Methanoregulaceae;g__UBA9949;s__
CRR211653.bin.14	72.38	9.1	0	0	0	36	2209340	4381	590	0	d__Bacteria;p__Acidobacteriota;c__Thermoanaerobaculia;o__Thermoanaerobaculales;f__Thermoanaerobaculaceae;g__JACQZW01;s__
CRR211653.bin.16	57.7	1.72	0	0	0	10	1318806	2568	520	100	d__Bacteria;p__Desulfobacterota_E;c__Deferrimicrobia;o__Deferrimicrobiales;f__Deferrimicrobiaceae;g__JAGGAJ01;s__
CRR211653.bin.17	50.04	2.61	0	0	0	9	1700387	2367	720	0	d__Bacteria;p__Acidobacteriota;c__Polarisedimenticolia;o__Polarisedimenticolales;f__Polarisedimenticolaceae;g__;s__
CRR211653.bin.2	68.84	1.29	0	1	1	17	2363720	3085	815	100	d__Bacteria;p__Myxococcota;c__Myxococcia;o__Myxococcales;f__Anaeromyxobacteraceae;g__;s__
CRR211653.bin.3	90.67	3.64	0	1	1	53	3256374	11572	422	18.18	d__Bacteria;p__Myxococcota;c__Myxococcia;o__Myxococcales;f__Anaeromyxobacteraceae;g__;s__
CRR211653.bin.5	51.06	1.34	1	1	1	15	2534371	4064	681	75	d__Bacteria;p__Desulfobacterota;c__Desulfobacteria;o__Desulfobacterales;f__UBA2174_A;g__SpSt-501;s__
CRR211653.bin.7	59.87	4.33	0	1	0	30	2358342	3205	799	43.75	d__Bacteria;p__Pseudomonadota;c__Gammaproteobacteria;o__Burkholderiales;f__Burkholderiaceae_B;g__CADEEN01;s__
CRR211654.bin.1	68.24	2.73	0	0	0	27	2689089	3152	919	10	d__Bacteria;p__Pseudomonadota;c__Gammaproteobacteria;o__Burkholderiales;f__Burkholderiaceae_B;g__CADEEN01;s__
CRR211654.bin.11	52.78	1.75	1	0	1	8	1866093	3238	611	0	d__Bacteria;p__Myxococcota;c__Myxococcia;o__Myxococcales;f__Anaeromyxobacteraceae;g__;s__
CRR211654.bin.12	85.14	1.96	0	0	0	41	1155087	5918	233	100	d__Archaea;p__Halobacteriota;c__Methanomicrobia;o__Methanomicrobiales;f__Methanoregulaceae;g__UBA9949;s__
CRR211654.bin.13	68.74	7.07	0	1	0	27	3192767	3532	968	37.5	d__Bacteria;p__Desulfobacterota;c__Desulfobacteria;o__Desulfobacterales;f__UBA2174_A;g__SpSt-501;s__
CRR211654.bin.14	65.72	4.99	1	0	1	40	1618270	3348	523	64.29	d__Bacteria;p__Desulfobacterota;c__Syntrophia;o__Syntrophales;f__UBA4778;g__;s__
CRR211654.bin.17	68.87	0.97	1	0	1	43	2364692	8800	348	50	d__Bacteria;p__Myxococcota;c__Myxococcia;o__Myxococcales;f__Anaeromyxobacteraceae;g__;s__
CRR211654.bin.3	50.05	7.92	0	0	0	16	1509010	2653	579	87.5	d__Bacteria;p__Desulfobacterota_E;c__Deferrimicrobia;o__Deferrimicrobiales;f__Deferrimicrobiaceae;g__JAGGAJ01;s__
CRR211654.bin.9	66.83	1.71	0	0	0	35	1812663	4599	459	50	d__Bacteria;p__Acidobacteriota;c__Thermoanaerobaculia;o__Thermoanaerobaculales;f__Thermoanaerobaculaceae;g__JACQZW01;s__
CRR211655.bin.11	65.4	2.25	0	0	0	39	2506108	3003	877	6.67	d__Bacteria;p__Pseudomonadota;c__Gammaproteobacteria;o__Burkholderiales;f__Burkholderiaceae_B;g__CADEEN01;s__
CRR211655.bin.15	91.82	5	0	1	0	54	2082825	9370	314	16.67	d__Bacteria;p__Nitrospirota;c__Thermodesulfovibrionia;o__Thermodesulfovibrionales;f__SM23-35;g__JALHSV01;s__
CRR211655.bin.17	78.39	6.45	1	0	1	39	2085575	4303	554	28.57	d__Bacteria;p__Desulfobacterota;c__Syntrophia;o__Syntrophales;f__UBA4778;g__;s__
CRR211655.bin.18	71.18	4.98	0	0	0	24	2736470	5362	628	42.86	d__Bacteria;p__Pseudomonadota;c__Gammaproteobacteria;o__Burkholderiales;f__Burkholderiaceae_A;g__;s__
CRR211655.bin.19	62.16	1.94	0	0	0	12	1942825	3573	602	25	d__Bacteria;p__Myxococcota;c__Myxococcia;o__Myxococcales;f__Anaeromyxobacteraceae;g__;s__
CRR211655.bin.5	64.95	1.87	0	0	0	16	637094	3777	182	100	d__Archaea;p__Thermoproteota;c__Methanomethylicia;o__Methanomethylicales;f__Methanomethylicaceae;g__JACTUC01;s__
CRR211655.bin.7	53.27	0.97	0	0	0	16	1120273	2637	433	33.33	d__Bacteria;p__Desulfobacterota_F;c__Desulfuromonadia;o__Desulfuromonadales;f__BM103;g__;s__
CRR211656.bin.15	54.64	1.8	0	0	0	37	1692962	3038	607	100	d__Bacteria;p__Actinomycetota;c__Actinomycetia;o__Nanopelagicales;f__GCA-2699445;g__;s__
CRR211656.bin.16	51.49	0.59	0	0	0	17	960439	3633	281	33.33	d__Bacteria;p__Pseudomonadota;c__Gammaproteobacteria;o__Xanthomonadales;f__Xanthomonadaceae;g__Arenimonas;s__
CRR211656.bin.5	66.24	3.26	0	0	0	23	2408522	3339	772	33.33	d__Bacteria;p__Actinomycetota;c__Actinomycetia;o__Actinomycetales;f__Microbacteriaceae;g__Agromyces;s__Agromyces tardus
CRR211657.bin.10	51.1	2.51	1	0	1	8	952247	3246	311	16.67	d__Bacteria;p__Desulfobacterota;c__Syntrophia;o__Syntrophales;f__UBA4778;g__;s__
CRR211657.bin.7	50.34	0	0	0	0	16	2253449	3086	773	0	d__Bacteria;p__Pseudomonadota;c__Gammaproteobacteria;o__Burkholderiales;f__Burkholderiaceae_B;g__CADEEN01;s__
CRR211658.bin.18	70.93	3.01	0	0	0	38	3015763	3731	911	33.33	d__Bacteria;p__Actinomycetota;c__Actinomycetia;o__Actinomycetales;f__Microbacteriaceae;g__Agromyces;s__Agromyces tardus
CRR211658.bin.8	56.99	0.71	0	0	2	7	1601264	3162	537	0	d__Bacteria;p__Bacillota_A;c__Clostridia;o__Peptostreptococcales;f__Acidaminobacteraceae;g__Fusibacter_C;s__
CRR211659.bin.1	84.22	0.98	0	0	1	27	2861595	6107	570	0	d__Bacteria;p__Bacillota_A;c__Clostridia;o__Peptostreptococcales;f__Acidaminobacteraceae;g__Fusibacter_C;s__
CRR211659.bin.13	70.22	2.26	0	0	0	18	1501515	3127	493	25	d__Bacteria;p__Desulfobacterota;c__Syntrophia;o__Syntrophales;f__UBA4778;g__;s__
CRR211659.bin.16	79.39	2.73	1	0	1	26	2069525	3733	618	0	d__Bacteria;p__Nitrospirota;c__Thermodesulfovibrionia;o__Thermodesulfovibrionales;f__Dissulfurispiraceae;g__;s__
CRR211659.bin.8	52.88	2.01	0	0	0	14	2080332	2929	742	36.36	d__Bacteria;p__Desulfobacterota_F;c__BSN033;o__BSN033;f__UBA1163;g__UBA1163;s__
CRR211660.bin.14	55.1	2.23	0	0	0	21	1910762	3010	668	12.5	d__Bacteria;p__Pseudomonadota;c__Gammaproteobacteria;o__Burkholderiales;f__Burkholderiaceae_B;g__CADEEN01;s__
ERR2041960.bin.1	65.35	2.85	0	0	0	27	2650777	2694	994	50	d__Bacteria;p__Acidobacteriota;c__Terriglobia;o__Terriglobales;f__JAHFUA01;g__JAHFUA01;s__
ERR2041960.bin.4	74.53	2.27	0	0	1	27	1294755	3727	381	33.33	d__Archaea;p__Thermoproteota;c__Nitrososphaeria;o__Nitrososphaerales;f__UBA183;g__UBA183;s__
ERR2041960.bin.5	79.61	3.89	1	2	0	44	4078036	4936	1005	16.67	d__Bacteria;p__Acidobacteriota;c__Terriglobia;o__Acidoferrales;f__UBA7541;g__Acidoferrum;s__
ERR2041962.bin.2	72.7	2.4	2	1	1	51	2385629	3539	721	16.67	d__Bacteria;p__Nitrospirota;c__UBA9217;o__UBA9217;f__UBA9217;g__;s__
ERR2041962.bin.6	66	3.37	0	1	0	23	1398218	2793	524	33.33	d__Archaea;p__Thermoplasmatota;c__Thermoplasmata;o__RBG-16-68-12;f__RBG-16-68-12;g__RBG-16-68-12;s__
ERR2041965.bin.3	82.95	0.51	0	0	0	65	2512547	3750	737	50	d__Bacteria;p__Nitrospirota;c__UBA9217;o__UBA9217;f__UBA9217;g__;s__
ERR2041967.bin.4	76.81	5.45	2	1	1	32	4462689	3293	1455	27.27	d__Bacteria;p__Chloroflexota;c__Ktedonobacteria;o__Ktedonobacterales;f__Ktedonobacteraceae;g__CF-113;s__
ERR2041967.bin.5	75.68	2	0	0	1	50	2420356	3411	761	0	d__Bacteria;p__Nitrospirota;c__UBA9217;o__UBA9217;f__UBA9217;g__;s__
ERR2041967.bin.6	78.24	2.91	1	1	1	40	2308364	5577	498	0	d__Archaea;p__Thermoproteota;c__Bathyarchaeia;o__40CM-2-53-6;f__FEN-987;g__;s__
ERR2041968.bin.2	51.46	2.97	0	1	1	29	2956820	2524	1175	40	d__Bacteria;p__Chloroflexota;c__Ktedonobacteria;o__Ktedonobacterales;f__Ktedonobacteraceae;g__CF-113;s__
ERR2041968.bin.3	51.59	0.97	0	0	0	29	1177147	2444	486	0	d__Bacteria;p__Nitrospirota;c__UBA9217;o__UBA9217;f__UBA9217;g__GWC2-56-14;s__
ERR2041968.bin.5	76.57	3.6	0	0	0	27	3006089	3316	987	0	d__Bacteria;p__Pseudomonadota;c__Alphaproteobacteria;o__;f__;g__;s__
ERR2041969.bin.1	89.11	3.26	0	1	2	42	1860256	7023	338	60	d__Archaea;p__Thermoplasmatota;c__Thermoplasmata;o__UBA184;f__UBA184;g__UBA184;s__
ERR2041969.bin.12	57.62	2.4	0	1	3	18	1088256	6718	203	33.33	d__Archaea;p__Thermoplasmatota;c__Thermoplasmata;o__UBA184;f__UBA184;g__UBA184;s__
ERR2041969.bin.14	87.38	7.08	2	1	0	46	5400651	5554	1202	0	d__Archaea;p__Asgardarchaeota;c__Heimdallarchaeia;o__Hodarchaeales;f__LC-3;g__LC-3;s__
ERR2041969.bin.19	82.22	7.75	0	1	0	258	6519305	4114	1798	9.09	d__Bacteria;p__Actinomycetota;c__Actinomycetia;o__Streptosporangiales;f__Streptosporangiaceae;g__Trebonia;s__
ERR2041969.bin.2	91.75	2.97	2	3	3	44	5731300	12383	602	50	d__Bacteria;p__Chloroflexota;c__Ktedonobacteria;o__Ktedonobacterales;f__Ktedonobacteraceae;g__CF-113;s__
ERR2041969.bin.22	97.47	2.5	2	0	1	45	1753322	15032	172	20	d__Archaea;p__Thermoplasmatota;c__Thermoplasmata;o__UBA184;f__UBA184;g__UBA184;s__
ERR2041969.bin.26	72.66	0	0	0	1	61	1013167	18836	103	0	d__Archaea;p__Thermoproteota;c__Nitrososphaeria;o__Nitrososphaerales;f__UBA183;g__UBA183;s__
ERR2041969.bin.4	77.88	9.6	0	1	0	29	1942205	5209	460	37.5	d__Archaea;p__Thermoplasmatota;c__Thermoplasmata;o__UBA184;f__UBA184;g__UBA184;s__
ERR2041969.bin.8	67	1.12	1	3	1	37	1315696	6589	226	0	d__Archaea;p__Thermoplasmatota;c__Thermoplasmata;o__Thermoplasmatales;f__Thermoplasmataceae;g__;s__
ERR2041969.bin.9	70.38	6	0	0	0	22	1518429	3122	504	10	d__Archaea;p__Thermoplasmatota;c__Thermoplasmata;o__RBG-16-68-12;f__RBG-16-68-12;g__RBG-16-68-12;s__
ERR2041970.bin.13	73.15	0.97	0	0	1	55	1200274	19901	113	0	d__Archaea;p__Thermoproteota;c__Nitrososphaeria;o__Nitrososphaerales;f__UBA183;g__UBA183;s__
ERR2041970.bin.3	96.8	2.4	2	2	1	38	2358832	14899	244	0	d__Archaea;p__Thermoplasmatota;c__Thermoplasmata;o__RBG-16-68-12;f__RBG-16-68-12;g__RBG-16-68-12;s__
ERR2041970.bin.4	67.83	2.58	0	1	1	34	1275531	3944	352	14.29	d__Archaea;p__Thermoplasmatota;c__Thermoplasmata;o__UBA184;f__UBA184;g__UBA184;s__
ERR2041970.bin.8	91.22	6.84	1	0	1	43	2216214	7864	392	58.33	d__Archaea;p__Thermoplasmatota;c__Thermoplasmata;o__RBG-16-68-12;f__RBG-16-68-12;g__RBG-16-68-12;s__
ERR2041971.bin.12	81.57	0.97	0	0	1	70	1486483	26776	109	0	d__Archaea;p__Thermoproteota;c__Nitrososphaeria;o__Nitrososphaerales;f__UBA183;g__UBA183;s__
ERR2041971.bin.13	76.42	7.68	3	1	0	34	4404737	4247	1194	18.75	d__Archaea;p__Asgardarchaeota;c__Heimdallarchaeia;o__Hodarchaeales;f__LC-3;g__;s__
ERR2041971.bin.14	81.96	8.88	2	1	0	92	6438015	8941	1087	0	d__Archaea;p__Asgardarchaeota;c__Heimdallarchaeia;o__Hodarchaeales;f__LC-3;g__;s__
ERR2041971.bin.15	93.46	2.8	1	2	0	56	5328388	20391	425	0	d__Archaea;p__Asgardarchaeota;c__Heimdallarchaeia;o__Hodarchaeales;f__LC-3;g__;s__
ERR2041971.bin.16	81.11	4.72	0	0	0	85	5665501	6414	1112	27.27	d__Bacteria;p__Actinomycetota;c__Actinomycetia;o__Streptosporangiales;f__Streptosporangiaceae;g__Trebonia;s__
ERR2041971.bin.17	83.17	6.55	1	0	1	26	1337461	10340	176	22.22	d__Archaea;p__Thermoproteota;c__Nitrososphaeria;o__Nitrososphaerales;f__UBA183;g__UBA183;s__
ERR2041971.bin.18	93.33	4.86	1	1	1	48	1740808	16591	160	14.29	d__Archaea;p__Thermoplasmatota;c__Thermoplasmata;o__UBA184;f__UBA184;g__UBA184;s__
ERR2041971.bin.2	80.12	5.86	0	0	0	43	3134747	5475	703	18.18	d__Bacteria;p__Gemmatimonadota;c__Gemmatimonadetes;o__Gemmatimonadales;f__GWC2-71-9;g__JACPAP01;s__
ERR2041971.bin.20	74.95	5.49	0	1	0	37	3491748	4143	978	26.09	d__Bacteria;p__Pseudomonadota;c__Alphaproteobacteria;o__Rhizobiales;f__Xanthobacteraceae;g__Pseudolabrys;s__
ERR2041971.bin.4	77.88	5.09	0	0	1	31	2231794	3665	676	12.5	d__Bacteria;p__Dormibacterota;c__Dormibacteria;o__Dormibacterales;f__Dormibacteraceae;g__;s__
ERR2041972.bin.11	56.64	0	0	0	0	12	716263	16577	86	0	d__Archaea;p__Thermoproteota;c__Nitrososphaeria;o__Nitrososphaerales;f__UBA183;g__UBA183;s__
ERR2041972.bin.16	56.21	0.81	1	0	1	23	1081469	7736	154	0	d__Archaea;p__Thermoplasmatota;c__Thermoplasmata;o__Thermoplasmatales;f__Thermoplasmataceae;g__;s__
ERR2041972.bin.18	79.06	7.69	0	2	0	157	6583233	3966	1863	27.78	d__Bacteria;p__Actinomycetota;c__Actinomycetia;o__Streptosporangiales;f__Streptosporangiaceae;g__Trebonia;s__
ERR2041972.bin.3	96.4	0.8	2	0	1	56	2205727	18047	194	50	d__Archaea;p__Thermoplasmatota;c__Thermoplasmata;o__RBG-16-68-12;f__RBG-16-68-12;g__RBG-16-68-12;s__
ERR2041972.bin.5	93.52	2.02	0	1	2	55	5131909	6839	969	25	d__Bacteria;p__Actinomycetota;c__Actinomycetia;o__Mycobacteriales;f__Mycobacteriaceae;g__Mycobacterium;s__
ERR2041973.bin.11	71.76	4.43	0	1	1	42	3663687	3673	1084	27.27	d__Bacteria;p__Pseudomonadota;c__Alphaproteobacteria;o__Rhizobiales;f__Xanthobacteraceae;g__Pseudolabrys;s__
ERR2041973.bin.2	95.42	2.44	1	1	1	44	1751825	11072	233	0	d__Archaea;p__Thermoplasmatota;c__Thermoplasmata;o__UBA184;f__UBA184;g__UBA184;s__
ERR2041973.bin.5	77.28	7.03	0	1	1	142	6553849	4146	1793	14.29	d__Bacteria;p__Actinomycetota;c__Actinomycetia;o__Streptosporangiales;f__Streptosporangiaceae;g__Trebonia;s__
ERR2041974.bin.10	58.58	2.51	0	0	0	28	2968795	3052	1032	45.45	d__Bacteria;p__Pseudomonadota;c__Alphaproteobacteria;o__Rhizobiales;f__Xanthobacteraceae;g__Pseudolabrys;s__
ERR2041974.bin.12	82.36	0.85	0	0	1	42	2212756	3829	631	0	d__Bacteria;p__Dormibacterota;c__Dormibacteria;o__Dormibacterales;f__Dormibacteraceae;g__;s__
ERR2041974.bin.14	89.22	3.74	1	1	0	65	5174162	21246	391	0	d__Archaea;p__Asgardarchaeota;c__Heimdallarchaeia;o__Hodarchaeales;f__LC-3;g__;s__
ERR2041974.bin.16	66.04	1.71	0	1	0	45	2447397	4481	599	50	d__Bacteria;p__Acidobacteriota;c__Terriglobia;o__Terriglobales;f__SbA1;g__PALSA-270;s__
ERR2041974.bin.17	80.45	3.66	1	0	2	43	2044569	8000	337	37.5	d__Archaea;p__Thermoplasmatota;c__Thermoplasmata;o__RBG-16-68-12;f__RBG-16-68-12;g__RBG-16-68-12;s__
ERR2041974.bin.7	91.07	1.6	2	1	1	41	1659966	9445	244	0	d__Archaea;p__Thermoplasmatota;c__Thermoplasmata;o__UBA184;f__UBA184;g__;s__
ERR2041975.bin.11	54.05	0.07	0	0	1	31	1512056	4412	366	100	d__Archaea;p__Thermoproteota;c__Nitrososphaeria;o__Nitrososphaerales;f__CADDZS01;g__CADDZS01;s__
ERR2041975.bin.12	81.34	3.2	0	1	0	33	1637525	4919	405	16.67	d__Archaea;p__Thermoplasmatota;c__Thermoplasmata;o__UBA184;f__UBA184;g__UBA184;s__
ERR2041975.bin.2	50.81	4.44	1	1	0	35	3427024	2625	1336	0	d__Archaea;p__Asgardarchaeota;c__Heimdallarchaeia;o__Hodarchaeales;f__LC-3;g__;s__
ERR2041975.bin.20	61.24	0.8	0	0	1	14	1145794	3457	367	0	d__Archaea;p__Thermoplasmatota;c__Thermoplasmata;o__UBA184;f__UBA184;g__UBA184;s__
ERR2041975.bin.22	77.57	3.02	1	1	0	20	4121119	4406	1059	0	d__Bacteria;p__Acidobacteriota;c__Terriglobia;o__Acidoferrales;f__UBA7541;g__;s__
ERR2041975.bin.23	74.6	0.97	0	0	1	65	1281955	24955	113	0	d__Archaea;p__Thermoproteota;c__Nitrososphaeria;o__Nitrososphaerales;f__UBA183;g__UBA183;s__
ERR2041975.bin.3	92.15	3.96	1	1	3	43	5465410	8560	800	0	d__Bacteria;p__Chloroflexota;c__Ktedonobacteria;o__Ktedonobacterales;f__Ktedonobacteraceae;g__CF-113;s__
ERR2041975.bin.7	76.35	8	0	1	1	44	1953242	5299	457	25	d__Archaea;p__Thermoplasmatota;c__Thermoplasmata;o__UBA184;f__UBA184;g__UBA184;s__
ERR2041975.bin.8	61.12	0.81	0	1	1	20	1191228	4943	264	0	d__Archaea;p__Thermoplasmatota;c__Thermoplasmata;o__Thermoplasmatales;f__Thermoplasmataceae;g__UBA509;s__
ERR2041976.bin.1	73.95	3.88	0	0	1	16	1118289	8492	179	40	d__Archaea;p__Thermoproteota;c__Nitrososphaeria;o__Nitrososphaerales;f__UBA183;g__UBA183;s__
ERR2041976.bin.12	90.4	7.04	2	1	1	45	5823343	10797	663	11.11	d__Bacteria;p__Chloroflexota;c__Ktedonobacteria;o__Ktedonobacterales;f__Ktedonobacteraceae;g__CF-113;s__
ERR2041976.bin.17	87.89	4	0	0	1	42	2213997	7922	375	16.67	d__Archaea;p__Thermoplasmatota;c__Thermoplasmata;o__RBG-16-68-12;f__RBG-16-68-12;g__RBG-16-68-12;s__
ERR2041976.bin.18	78.49	1.46	0	0	1	69	1264317	29368	106	50	d__Archaea;p__Thermoproteota;c__Nitrososphaeria;o__Nitrososphaerales;f__UBA183;g__UBA183;s__
ERR2041976.bin.20	92.62	3.24	1	1	1	43	1734656	11766	206	0	d__Archaea;p__Thermoplasmatota;c__Thermoplasmata;o__UBA184;f__UBA184;g__UBA184;s__
ERR2041976.bin.5	73.27	4.5	0	1	0	163	5721356	3257	1850	0	d__Bacteria;p__Actinomycetota;c__Actinomycetia;o__Streptosporangiales;f__Streptosporangiaceae;g__Trebonia;s__
ERR2041976.bin.6	86.29	1.87	1	3	0	48	5441464	15368	572	0	d__Archaea;p__Asgardarchaeota;c__Heimdallarchaeia;o__Hodarchaeales;f__LC-3;g__;s__
ERR2041976.bin.7	74.76	0	0	0	1	39	1200659	9269	159	0	d__Archaea;p__Thermoproteota;c__Nitrososphaeria;o__Nitrososphaerales;f__Nitrosopumilaceae;g__Nitrosotalea;s__
ERR2041977.bin.1	79.96	4.96	0	0	1	37	2179289	6177	445	12.5	d__Archaea;p__Thermoplasmatota;c__Thermoplasmata;o__RBG-16-68-12;f__RBG-16-68-12;g__RBG-16-68-12;s__
ERR2041977.bin.11	56.67	2.4	1	1	0	21	1294380	8302	211	0	d__Archaea;p__Thermoplasmatota;c__Thermoplasmata;o__UBA184;f__UBA184;g__UBA184;s__
ERR2041977.bin.12	79.82	2.56	1	0	2	38	2122200	5859	440	0	d__Archaea;p__Thermoplasmatota;c__Thermoplasmata;o__RBG-16-68-12;f__RBG-16-68-12;g__RBG-16-68-12;s__
ERR2041977.bin.13	92.93	2.4	1	1	1	36	1613076	8229	261	0	d__Archaea;p__Thermoplasmatota;c__Thermoplasmata;o__UBA184;f__UBA184;g__UBA184;s__
ERR2041977.bin.16	91.36	4.8	2	0	1	41	2201929	11244	280	14.29	d__Archaea;p__Thermoplasmatota;c__Thermoplasmata;o__RBG-16-68-12;f__RBG-16-68-12;g__RBG-16-68-12;s__
ERR2041977.bin.2	55.73	0	0	0	0	21	811457	6791	159	0	d__Archaea;p__Thermoplasmatota;c__Thermoplasmata;o__UBA184;f__UBA184;g__UBA184;s__
ERR2041977.bin.20	74.6	0.97	0	0	1	65	1156524	21347	111	0	d__Archaea;p__Thermoproteota;c__Nitrososphaeria;o__Nitrososphaerales;f__UBA183;g__UBA183;s__
ERR2041977.bin.5	66.97	3.66	0	0	0	53	2171384	2765	812	27.27	d__Bacteria;p__Gemmatimonadota;c__Gemmatimonadetes;o__Gemmatimonadales;f__GWC2-71-9;g__JACPAP01;s__
ERR2041977.bin.6	83.51	0.15	0	0	1	35	1244413	13050	141	100	d__Archaea;p__Thermoproteota;c__Nitrososphaeria;o__Nitrososphaerales;f__UBA183;g__UBA183;s__
ERR3029102.bin.1	97.39	1.4	0	0	0	53	4873423	44162	181	16.67	d__Bacteria;p__Pseudomonadota;c__Gammaproteobacteria;o__Burkholderiales;f__Casimicrobiaceae;g__VBCG01;s__
ERR3029102.bin.14	77.31	2.93	0	1	0	55	3336320	7445	586	41.18	d__Bacteria;p__Actinomycetota;c__Actinomycetia;o__Mycobacteriales;f__Jatrophihabitantaceae;g__Jatrophihabitans;s__
ERR3029102.bin.15	74.33	3.3	2	1	1	16	3052038	6761	587	50	d__Bacteria;p__Gemmatimonadota;c__Gemmatimonadetes;o__Longimicrobiales;f__RSA9;g__;s__
ERR3029102.bin.16	72.5	3.39	0	0	0	16	1852977	4278	481	12.5	d__Bacteria;p__Actinomycetota;c__Rubrobacteria;o__Rubrobacterales;f__Rubrobacteraceae;g__SCSIO-52915;s__
ERR3029102.bin.17	66.22	0	0	0	1	15	1102387	2801	413	0	d__Archaea;p__Thermoproteota;c__Nitrososphaeria;o__Nitrososphaerales;f__Nitrososphaeraceae;g__JAJNBK01;s__
ERR3029102.bin.2	82.92	1.63	0	1	0	82	2943876	13307	338	28.57	d__Bacteria;p__Gemmatimonadota;c__Gemmatimonadetes;o__Gemmatimonadales;f__Gemmatimonadaceae;g__Fen-1247;s__
ERR3029102.bin.21	85.02	3.69	0	0	0	54	2277846	5862	474	33.33	d__Bacteria;p__Pseudomonadota;c__Alphaproteobacteria;o__Sphingomonadales;f__Sphingomonadaceae;g__Sphingomicrobium;s__
ERR3029102.bin.26	62.38	1.88	0	0	0	42	3223959	3985	893	50	d__Bacteria;p__Acidobacteriota;c__Thermoanaerobaculia;o__Gp7-AA8;f__Gp7-AA8;g__JADGNZ01;s__
ERR3029102.bin.27	83.37	1.72	1	1	1	60	2702312	15518	242	0	d__Bacteria;p__Actinomycetota;c__Thermoleophilia;o__Gaiellales;f__Gaiellaceae;g__Palsa-739;s__
ERR3029102.bin.3	90.2	2.73	2	1	1	47	2926760	11506	341	28.57	d__Bacteria;p__Verrucomicrobiota;c__Verrucomicrobiae;o__Chthoniobacterales;f__UBA10450;g__Udaeobacter;s__
ERR3029103.bin.12	92.29	1.35	2	1	1	47	2952232	11741	329	33.33	d__Bacteria;p__Verrucomicrobiota;c__Verrucomicrobiae;o__Chthoniobacterales;f__UBA10450;g__Udaeobacter;s__
ERR3029103.bin.14	73.82	7.37	0	1	0	45	3060587	6327	609	32.43	d__Bacteria;p__Actinomycetota;c__Actinomycetia;o__Mycobacteriales;f__Jatrophihabitantaceae;g__Jatrophihabitans;s__
ERR3029103.bin.19	85.43	3.65	1	1	1	61	2811137	16134	258	12.5	d__Bacteria;p__Actinomycetota;c__Thermoleophilia;o__Gaiellales;f__Gaiellaceae;g__Palsa-739;s__
ERR3029103.bin.25	96.78	1.53	0	0	0	54	4882438	46794	181	16.67	d__Bacteria;p__Pseudomonadota;c__Gammaproteobacteria;o__Burkholderiales;f__Casimicrobiaceae;g__VBCG01;s__
ERR3029103.bin.28	67.63	1.1	1	1	1	23	2965576	6232	568	0	d__Bacteria;p__Gemmatimonadota;c__Gemmatimonadetes;o__Longimicrobiales;f__RSA9;g__;s__
ERR3029103.bin.4	68.66	5.58	0	0	0	34	3368606	3952	956	0	d__Bacteria;p__Acidobacteriota;c__Thermoanaerobaculia;o__Gp7-AA8;f__Gp7-AA8;g__JADGNZ01;s__
ERR3029103.bin.6	79.83	4.01	0	0	0	39	2260529	5772	476	66.67	d__Bacteria;p__Pseudomonadota;c__Alphaproteobacteria;o__Sphingomonadales;f__Sphingomonadaceae;g__Sphingomicrobium;s__
ERR3029103.bin.7	80.51	4.95	0	1	0	99	3004268	11853	351	0	d__Bacteria;p__Gemmatimonadota;c__Gemmatimonadetes;o__Gemmatimonadales;f__Gemmatimonadaceae;g__Fen-1247;s__
ERR3029104.bin.10	83.66	7.01	0	0	0	51	2419406	10827	315	34.78	d__Bacteria;p__Pseudomonadota;c__Alphaproteobacteria;o__Sphingomonadales;f__Sphingomonadaceae;g__Sphingomicrobium;s__
ERR3029104.bin.3	92.55	3.18	1	0	1	37	4688521	8226	755	11.76	d__Bacteria;p__Pseudomonadota;c__Gammaproteobacteria;o__Burkholderiales;f__Casimicrobiaceae;g__VBCG01;s__
ERR3029104.bin.4	61.68	9.05	1	0	1	38	2129046	2862	785	21.43	d__Bacteria;p__Actinomycetota;c__Thermoleophilia;o__Gaiellales;f__Gaiellaceae;g__Palsa-739;s__
ERR3029104.bin.5	94.71	1.69	1	1	1	55	3231697	19138	237	20	d__Bacteria;p__Verrucomicrobiota;c__Verrucomicrobiae;o__Chthoniobacterales;f__UBA10450;g__Udaeobacter;s__
ERR3029104.bin.6	67.31	6.21	0	0	0	39	2144569	3979	609	0	d__Bacteria;p__Gemmatimonadota;c__Gemmatimonadetes;o__Gemmatimonadales;f__Gemmatimonadaceae;g__Fen-1247;s__
ERR3029105.bin.12	88.25	7.4	0	0	0	52	2505889	10841	337	35.71	d__Bacteria;p__Pseudomonadota;c__Alphaproteobacteria;o__Sphingomonadales;f__Sphingomonadaceae;g__Sphingomicrobium;s__
ERR3029105.bin.2	58.78	8.97	0	0	0	64	3041854	4323	786	0	d__Bacteria;p__Gemmatimonadota;c__Gemmatimonadetes;o__Gemmatimonadales;f__Gemmatimonadaceae;g__Fen-1247;s__
ERR3029105.bin.4	98.65	1.52	2	1	1	49	3284854	21429	218	0	d__Bacteria;p__Verrucomicrobiota;c__Verrucomicrobiae;o__Chthoniobacterales;f__UBA10450;g__Udaeobacter;s__
ERR3029105.bin.6	94.84	4.8	1	0	1	45	4698896	11279	577	6.25	d__Bacteria;p__Pseudomonadota;c__Gammaproteobacteria;o__Burkholderiales;f__Casimicrobiaceae;g__VBCG01;s__
ERR3029106.bin.4	95.95	2.24	1	0	1	45	3100227	9433	432	42.86	d__Bacteria;p__Verrucomicrobiota;c__Verrucomicrobiae;o__Chthoniobacterales;f__UBA10450;g__Udaeobacter;s__
ERR3029107.bin.6	97.3	2.7	2	1	1	39	3171958	10762	381	42.86	d__Bacteria;p__Verrucomicrobiota;c__Verrucomicrobiae;o__Chthoniobacterales;f__UBA10450;g__Udaeobacter;s__
ERR3029120.bin.1	71.16	5.42	0	0	0	22	1859696	3142	638	44	d__Bacteria;p__Pseudomonadota;c__Alphaproteobacteria;o__Sphingomonadales;f__Sphingomonadaceae;g__Sphingomicrobium;s__
ERR3029121.bin.1	73.07	4.59	0	1	0	38	1905641	3314	629	42.86	d__Bacteria;p__Pseudomonadota;c__Alphaproteobacteria;o__Sphingomonadales;f__Sphingomonadaceae;g__Sphingomicrobium;s__
ERR3029122.bin.1	73.25	8.41	0	0	0	35	1943554	3285	640	50	d__Bacteria;p__Pseudomonadota;c__Alphaproteobacteria;o__Sphingomonadales;f__Sphingomonadaceae;g__Sphingomicrobium;s__
ERR3029123.bin.2	63.17	9.09	0	0	0	36	2179686	3143	740	13.64	d__Bacteria;p__Pseudomonadota;c__Alphaproteobacteria;o__Sphingomonadales;f__Sphingomonadaceae;g__Sphingomicrobium;s__
ERR3029124.bin.1	61.55	4.26	0	0	0	27	1576218	2798	593	50	d__Bacteria;p__Pseudomonadota;c__Alphaproteobacteria;o__Sphingomonadales;f__Sphingomonadaceae;g__Sphingomicrobium;s__
ERR3029126.bin.10	53.45	0	0	0	0	20	2056281	3727	606	0	d__Bacteria;p__Pseudomonadota;c__Gammaproteobacteria;o__Burkholderiales;f__Burkholderiaceae;g__;s__
ERR3029126.bin.11	89.66	7.24	0	0	0	48	4752581	11023	623	5.71	d__Bacteria;p__Pseudomonadota;c__Gammaproteobacteria;o__Burkholderiales;f__Casimicrobiaceae;g__VBCG01;s__
ERR3029126.bin.2	92.89	2.7	1	0	0	39	2812534	7295	453	0	d__Bacteria;p__Verrucomicrobiota;c__Verrucomicrobiae;o__Chthoniobacterales;f__UBA10450;g__Udaeobacter;s__
ERR3029126.bin.3	76.22	7.79	0	1	0	45	3341673	3834	984	18.18	d__Bacteria;p__Pseudomonadota;c__Gammaproteobacteria;o__Burkholderiales;f__Burkholderiaceae_B;g__Schlegelella_A;s__
ERR3029126.bin.4	61.9	0.92	0	0	0	41	2038893	4692	509	0	d__Bacteria;p__Chloroflexota;c__Limnocylindria;o__Limnocylindrales;f__CSP1-4;g__;s__
ERR3029126.bin.6	61.52	4.31	0	0	0	45	1537412	9777	225	66.67	d__Bacteria;p__Pseudomonadota;c__Alphaproteobacteria;o__Sphingomonadales;f__Sphingomonadaceae;g__Sphingomicrobium;s__
ERR3029126.bin.9	62.87	0.98	0	0	0	24	1725771	3151	591	0	d__Bacteria;p__Actinomycetota;c__Thermoleophilia;o__Solirubrobacterales;f__70-9;g__VAYN01;s__
ERR3029127.bin.10	63.04	4.11	0	0	0	32	1803262	3265	594	12.5	d__Bacteria;p__Actinomycetota;c__Thermoleophilia;o__Solirubrobacterales;f__70-9;g__VAYN01;s__
ERR3029127.bin.2	85.47	1.35	2	1	1	39	2817583	7662	448	0	d__Bacteria;p__Verrucomicrobiota;c__Verrucomicrobiae;o__Chthoniobacterales;f__UBA10450;g__Udaeobacter;s__
ERR3029127.bin.3	97.27	3.72	1	0	1	49	4853179	13600	530	33.33	d__Bacteria;p__Pseudomonadota;c__Gammaproteobacteria;o__Burkholderiales;f__Casimicrobiaceae;g__VBCG01;s__
ERR3029127.bin.4	79.7	7.22	0	1	0	27	3453473	4065	959	20	d__Bacteria;p__Pseudomonadota;c__Gammaproteobacteria;o__Burkholderiales;f__Burkholderiaceae_B;g__Schlegelella_A;s__
ERR3029127.bin.7	51.03	0	0	0	0	30	2161206	3928	603	0	d__Bacteria;p__Pseudomonadota;c__Gammaproteobacteria;o__Burkholderiales;f__Burkholderiaceae;g__;s__
ERR3029127.bin.8	53.83	1.56	1	0	1	26	1430396	2976	512	100	d__Bacteria;p__Pseudomonadota;c__Alphaproteobacteria;o__Sphingomonadales;f__Sphingomonadaceae;g__Sphingomicrobium;s__
ERR3029128.bin.1	95.27	3.08	0	1	0	43	2985815	10546	375	11.11	d__Bacteria;p__Verrucomicrobiota;c__Verrucomicrobiae;o__Chthoniobacterales;f__UBA10450;g__Udaeobacter;s__
ERR3029128.bin.10	52.61	1.47	0	0	0	28	1463057	3047	507	75	d__Bacteria;p__Pseudomonadota;c__Alphaproteobacteria;o__Sphingomonadales;f__Sphingomonadaceae;g__Sphingomicrobium;s__
ERR3029128.bin.2	97.51	3.9	0	1	0	53	4759461	11639	589	15.79	d__Bacteria;p__Pseudomonadota;c__Gammaproteobacteria;o__Burkholderiales;f__Casimicrobiaceae;g__VBCG01;s__
ERR3029128.bin.3	72.21	1.13	0	0	0	56	2201514	3877	600	0	d__Bacteria;p__Chloroflexota;c__Limnocylindria;o__Limnocylindrales;f__CSP1-4;g__;s__
ERR3029128.bin.6	57.93	0	0	1	0	22	2015393	3649	603	0	d__Bacteria;p__Pseudomonadota;c__Gammaproteobacteria;o__Burkholderiales;f__Burkholderiaceae;g__;s__
ERR3029128.bin.7	81.82	7.88	0	0	0	74	2377502	11632	296	25	d__Bacteria;p__Pseudomonadota;c__Alphaproteobacteria;o__Sphingomonadales;f__Sphingomonadaceae;g__Sphingomicrobium;s__
ERR3029128.bin.9	81.04	4.96	0	0	0	38	3493056	3941	1004	26.47	d__Bacteria;p__Pseudomonadota;c__Gammaproteobacteria;o__Burkholderiales;f__Burkholderiaceae_B;g__Schlegelella_A;s__
ERR3029129.bin.1	93.55	1.42	0	0	0	50	4791522	15078	452	33.33	d__Bacteria;p__Pseudomonadota;c__Gammaproteobacteria;o__Burkholderiales;f__Casimicrobiaceae;g__VBCG01;s__
ERR3029129.bin.10	95.27	2.59	1	1	0	36	3046797	10651	374	0	d__Bacteria;p__Verrucomicrobiota;c__Verrucomicrobiae;o__Chthoniobacterales;f__UBA10450;g__Udaeobacter;s__
ERR3029129.bin.11	82.53	6.91	0	1	0	44	3363633	4491	872	3.57	d__Bacteria;p__Pseudomonadota;c__Gammaproteobacteria;o__Burkholderiales;f__Burkholderiaceae_B;g__Schlegelella_A;s__
ERR3029129.bin.12	72.79	9.52	1	0	1	23	4326500	3652	1330	8.33	d__Bacteria;p__Gemmatimonadota;c__Gemmatimonadetes;o__Gemmatimonadales;f__Gemmatimonadaceae;g__;s__
ERR3029129.bin.3	68.68	0.42	0	0	0	28	2303526	4015	643	0	d__Bacteria;p__Pseudomonadota;c__Gammaproteobacteria;o__Burkholderiales;f__Burkholderiaceae;g__;s__
ERR3029129.bin.4	70.5	5.17	0	0	0	58	2285939	13028	268	66.67	d__Bacteria;p__Pseudomonadota;c__Alphaproteobacteria;o__Sphingomonadales;f__Sphingomonadaceae;g__Sphingomicrobium;s__
ERR3029129.bin.5	80.72	8.79	1	0	1	44	2702031	4768	670	5	d__Bacteria;p__Chloroflexota;c__Limnocylindria;o__Limnocylindrales;f__CSP1-4;g__;s__
ERR3029130.bin.2	58.79	2.9	0	0	0	33	2429659	2894	886	26.67	d__Bacteria;p__Actinomycetota;c__Actinomycetia;o__Mycobacteriales;f__Jatrophihabitantaceae;g__Jatrophihabitans;s__
ERR3029130.bin.3	55.53	5.7	0	0	1	32	3016352	2399	1271	3.12	d__Bacteria;p__Pseudomonadota;c__Gammaproteobacteria;o__Burkholderiales;f__Casimicrobiaceae;g__VBCG01;s__
ERR3029130.bin.5	53.04	7.79	1	0	1	13	2409111	2655	908	11.11	d__Bacteria;p__Gemmatimonadota;c__Gemmatimonadetes;o__Gemmatimonadales;f__Gemmatimonadaceae;g__Fen-1247;s__
ERR3029130.bin.7	66.26	1.16	0	0	0	42	2839385	5228	649	0	d__Bacteria;p__Gemmatimonadota;c__Gemmatimonadetes;o__Longimicrobiales;f__RSA9;g__;s__
ERR3029130.bin.8	94.19	1.39	2	1	1	47	3098842	11532	354	40	d__Bacteria;p__Verrucomicrobiota;c__Verrucomicrobiae;o__Chthoniobacterales;f__UBA10450;g__Udaeobacter;s__
ERR3029130.bin.9	84.95	1.44	1	1	1	52	2398612	5796	517	30	d__Bacteria;p__Pseudomonadota;c__Gammaproteobacteria;o__Xanthomonadales;f__Rhodanobacteraceae;g__66-474;s__
ERR3029131.bin.11	88.13	3.15	0	0	0	69	2536167	7504	450	42.11	d__Bacteria;p__Pseudomonadota;c__Gammaproteobacteria;o__Xanthomonadales;f__Rhodanobacteraceae;g__66-474;s__
ERR3029131.bin.2	72.88	4.46	1	2	0	66	2981866	6079	620	20	d__Bacteria;p__Gemmatimonadota;c__Gemmatimonadetes;o__Longimicrobiales;f__RSA9;g__;s__
ERR3029131.bin.4	52.48	0.61	0	0	0	40	2131312	3429	671	50	d__Bacteria;p__Gemmatimonadota;c__Gemmatimonadetes;o__Gemmatimonadales;f__Gemmatimonadaceae;g__Fen-1247;s__
ERR3029131.bin.5	92.91	3.94	2	2	1	49	3018616	12427	329	33.33	d__Bacteria;p__Verrucomicrobiota;c__Verrucomicrobiae;o__Chthoniobacterales;f__UBA10450;g__Udaeobacter;s__
ERR3029131.bin.8	72.67	0.4	0	0	0	34	2678635	3475	854	25	d__Bacteria;p__Actinomycetota;c__Actinomycetia;o__Mycobacteriales;f__Jatrophihabitantaceae;g__Jatrophihabitans;s__
ERR3029132.bin.2	69.43	1.1	0	1	0	54	2750614	4826	666	0	d__Bacteria;p__Gemmatimonadota;c__Gemmatimonadetes;o__Longimicrobiales;f__RSA9;g__;s__
ERR3029132.bin.5	57.36	1.59	0	0	0	25	2315181	2761	873	37.5	d__Bacteria;p__Actinomycetota;c__Actinomycetia;o__Mycobacteriales;f__Jatrophihabitantaceae;g__Jatrophihabitans;s__
ERR3029132.bin.6	54.72	7.68	0	0	1	21	3396205	2412	1373	33.33	d__Bacteria;p__Gemmatimonadota;c__Gemmatimonadetes;o__Gemmatimonadales;f__Gemmatimonadaceae;g__Fen-1247;s__
ERR3029132.bin.7	96.62	1.35	2	0	1	52	2981981	9758	381	0	d__Bacteria;p__Verrucomicrobiota;c__Verrucomicrobiae;o__Chthoniobacterales;f__UBA10450;g__Udaeobacter;s__
ERR3029132.bin.8	84.3	3.15	1	0	1	55	2493302	5922	509	31.25	d__Bacteria;p__Pseudomonadota;c__Gammaproteobacteria;o__Xanthomonadales;f__Rhodanobacteraceae;g__66-474;s__
ERR3029132.bin.9	56.08	1.88	0	0	0	29	2652592	2720	1004	22.22	d__Bacteria;p__Pseudomonadota;c__Gammaproteobacteria;o__Burkholderiales;f__Casimicrobiaceae;g__VBCG01;s__
ERR3029133.bin.1	70.62	4.53	0	0	0	21	3327770	3197	1117	5.56	d__Bacteria;p__Pseudomonadota;c__Gammaproteobacteria;o__Burkholderiales;f__Casimicrobiaceae;g__VBCG01;s__
ERR3029133.bin.2	70.01	3.03	0	0	0	31	2713149	3086	933	0	d__Bacteria;p__Actinomycetota;c__Actinomycetia;o__Mycobacteriales;f__Jatrophihabitantaceae;g__Jatrophihabitans;s__
ERR3029133.bin.3	88.71	2.01	0	0	0	52	2583972	6923	483	33.33	d__Bacteria;p__Pseudomonadota;c__Gammaproteobacteria;o__Xanthomonadales;f__Rhodanobacteraceae;g__66-474;s__
ERR3029133.bin.5	77.83	1.1	0	1	0	13	2874576	5650	599	0	d__Bacteria;p__Gemmatimonadota;c__Gemmatimonadetes;o__Longimicrobiales;f__RSA9;g__;s__
ERR3029133.bin.6	95.78	0.72	1	0	0	42	3031810	12408	328	0	d__Bacteria;p__Verrucomicrobiota;c__Verrucomicrobiae;o__Chthoniobacterales;f__UBA10450;g__Udaeobacter;s__
ERR3029133.bin.9	58.84	4.05	0	0	0	22	2171257	3419	681	16.67	d__Bacteria;p__Gemmatimonadota;c__Gemmatimonadetes;o__Gemmatimonadales;f__Gemmatimonadaceae;g__Fen-1247;s__
ERR3029134.bin.10	83.2	0.72	0	1	0	59	2468541	5960	533	14.29	d__Bacteria;p__Pseudomonadota;c__Gammaproteobacteria;o__Xanthomonadales;f__Rhodanobacteraceae;g__66-474;s__
ERR3029134.bin.2	60.32	2.2	0	0	0	22	2723207	4901	661	0	d__Bacteria;p__Gemmatimonadota;c__Gemmatimonadetes;o__Longimicrobiales;f__RSA9;g__;s__
ERR3029134.bin.3	58.82	0	1	0	1	26	2530904	2804	927	0	d__Bacteria;p__Gemmatimonadota;c__Gemmatimonadetes;o__Gemmatimonadales;f__Gemmatimonadaceae;g__Fen-1247;s__
ERR3029134.bin.6	56.18	4.83	0	0	0	15	3256231	2684	1255	9.52	d__Bacteria;p__Pseudomonadota;c__Gammaproteobacteria;o__Burkholderiales;f__Casimicrobiaceae;g__VBCG01;s__
ERR3029134.bin.8	97.3	2.76	2	1	0	46	3129758	14475	317	40	d__Bacteria;p__Verrucomicrobiota;c__Verrucomicrobiae;o__Chthoniobacterales;f__UBA10450;g__Udaeobacter;s__
ERR3029135.bin.1	56.02	5.38	1	0	1	34	2284544	3725	661	7.14	d__Bacteria;p__Gemmatimonadota;c__Gemmatimonadetes;o__Gemmatimonadales;f__Gemmatimonadaceae;g__Fen-1247;s__
ERR3029135.bin.10	85.05	2.67	1	0	1	46	2482999	7180	454	20	d__Bacteria;p__Pseudomonadota;c__Gammaproteobacteria;o__Xanthomonadales;f__Rhodanobacteraceae;g__66-474;s__
ERR3029135.bin.11	52.35	4.14	0	0	0	12	2550163	2520	1025	0	d__Bacteria;p__Acidobacteriota;c__Thermoanaerobaculia;o__Gp7-AA8;f__Gp7-AA8;g__QHVT01;s__
ERR3029135.bin.2	63.65	3.15	0	0	0	35	2481078	2897	886	0	d__Bacteria;p__Actinomycetota;c__Actinomycetia;o__Mycobacteriales;f__Jatrophihabitantaceae;g__Jatrophihabitans;s__
ERR3029135.bin.4	96.73	2.03	1	1	0	43	3135307	14455	303	0	d__Bacteria;p__Verrucomicrobiota;c__Verrucomicrobiae;o__Chthoniobacterales;f__UBA10450;g__Udaeobacter;s__
ERR3029135.bin.7	73.06	3.3	0	0	0	16	2873294	5789	602	33.33	d__Bacteria;p__Gemmatimonadota;c__Gemmatimonadetes;o__Longimicrobiales;f__RSA9;g__;s__
ERR3029135.bin.9	65.4	3.52	1	0	1	30	3387289	3133	1144	23.08	d__Bacteria;p__Pseudomonadota;c__Gammaproteobacteria;o__Burkholderiales;f__Casimicrobiaceae;g__VBCG01;s__
ERR3029139.bin.1	54.63	0.34	0	0	0	17	1682539	2671	644	0	d__Bacteria;p__Verrucomicrobiota;c__Verrucomicrobiae;o__Chthoniobacterales;f__UBA10450;g__Udaeobacter;s__
ERR3029145.bin.1	67.36	1.86	1	0	1	16	1891211	2826	702	50	d__Bacteria;p__Verrucomicrobiota;c__Verrucomicrobiae;o__Chthoniobacterales;f__UBA10450;g__Udaeobacter;s__
ERR4245117.bin.4	61.81	0.97	0	0	0	16	811045	3570	249	0	d__Archaea;p__Thermoproteota;c__Nitrososphaeria;o__Nitrososphaerales;f__Nitrososphaeraceae;g__TA-21;s__
ERR4245118.bin.3	51.37	1.46	0	1	0	22	1009605	2473	415	0	d__Archaea;p__Thermoproteota;c__Nitrososphaeria;o__Nitrososphaerales;f__Nitrososphaeraceae;g__TH1177;s__
ERR4245118.bin.5	51.34	0.97	0	0	0	17	779206	3344	254	0	d__Archaea;p__Thermoproteota;c__Nitrososphaeria;o__Nitrososphaerales;f__Nitrososphaeraceae;g__TA-21;s__TA-21 sp014523595
ERR4245119.bin.5	61	1.29	0	0	0	16	739214	2896	263	50	d__Archaea;p__Thermoproteota;c__Nitrososphaeria;o__Nitrososphaerales;f__Nitrososphaeraceae;g__TA-21;s__TA-21 sp014523595
ERR4245119.bin.7	80.55	5.49	0	0	0	32	1411858	4593	341	8.33	d__Archaea;p__Thermoproteota;c__Nitrososphaeria;o__Nitrososphaerales;f__Nitrososphaeraceae;g__TA-21;s__
ERR4245120.bin.3	67.64	4.37	0	0	1	30	1104680	5854	246	42.86	d__Archaea;p__Thermoproteota;c__Nitrososphaeria;o__Nitrososphaerales;f__Nitrososphaeraceae;g__TA-21;s__
ERR4245120.bin.6	55.56	0.97	0	0	0	21	685716	2675	261	0	d__Archaea;p__Thermoproteota;c__Nitrososphaeria;o__Nitrososphaerales;f__Nitrososphaeraceae;g__TA-21;s__TA-21 sp014523595
ERR4245120.bin.8	52.43	0.49	0	0	1	12	865728	2373	358	100	d__Archaea;p__Thermoproteota;c__Nitrososphaeria;o__Nitrososphaerales;f__Nitrososphaeraceae;g__TH1177;s__
ERR4245121.bin.2	63.27	1.94	0	0	1	14	730928	2672	275	0	d__Archaea;p__Thermoproteota;c__Nitrososphaeria;o__Nitrososphaerales;f__Nitrososphaeraceae;g__TA-21;s__TA-21 sp014523595
ERR4245122.bin.2	57.42	3.06	0	1	0	15	727563	2731	274	0	d__Archaea;p__Thermoproteota;c__Nitrososphaeria;o__Nitrososphaerales;f__Nitrososphaeraceae;g__TA-21;s__
ERR4245123.bin.2	70.97	2.91	1	0	0	14	782739	3005	276	0	d__Archaea;p__Thermoproteota;c__Nitrososphaeria;o__Nitrososphaerales;f__Nitrososphaeraceae;g__TA-21;s__
ERR4245124.bin.4	61.3	0.97	0	0	0	19	807144	2682	300	0	d__Archaea;p__Thermoproteota;c__Nitrososphaeria;o__Nitrososphaerales;f__Nitrososphaeraceae;g__TA-21;s__TA-21 sp014523595
ERR4245125.bin.6	69.74	8.09	0	1	1	21	917677	2969	321	0	d__Archaea;p__Thermoproteota;c__Nitrososphaeria;o__Nitrososphaerales;f__Nitrososphaeraceae;g__TA-21;s__
ERR4245125.bin.8	51.42	3.88	0	0	0	9	675485	2850	248	16.67	d__Archaea;p__Thermoproteota;c__Nitrososphaeria;o__Nitrososphaerales;f__Nitrososphaeraceae;g__Nitrososphaera;s__
ERR4245126.bin.5	76.46	3.14	1	1	0	15	952109	3015	325	28.57	d__Archaea;p__Thermoproteota;c__Nitrososphaeria;o__Nitrososphaerales;f__Nitrososphaeraceae;g__TA-21;s__TA-21 sp014523595
ERR4245127.bin.5	72.06	4.85	1	0	0	16	914504	3334	300	0	d__Archaea;p__Thermoproteota;c__Nitrososphaeria;o__Nitrososphaerales;f__Nitrososphaeraceae;g__TA-21;s__
ERR4245127.bin.6	52.75	1.94	0	0	0	10	678916	3054	234	0	d__Archaea;p__Thermoproteota;c__Nitrososphaeria;o__Nitrososphaerales;f__Nitrososphaeraceae;g__Nitrososphaera;s__
ERR4245128.bin.4	70.39	3.14	0	0	0	14	971801	3106	329	0	d__Archaea;p__Thermoproteota;c__Nitrososphaeria;o__Nitrososphaerales;f__Nitrososphaeraceae;g__TA-21;s__TA-21 sp014523595
ERR4245128.bin.5	51.54	1.19	0	1	1	17	718885	2948	249	25	d__Archaea;p__Thermoproteota;c__Nitrososphaeria;o__Nitrososphaerales;f__Nitrososphaeraceae;g__Nitrososphaera;s__
ERR4245130.bin.1	58.68	1.11	0	0	0	47	1482253	2598	571	0	d__Bacteria;p__Bacillota;c__Bacilli;o__Bacillales_D;f__Amphibacillaceae;g__Virgibacillus_F;s__
ERR4245130.bin.7	69.74	2.91	1	1	0	20	996802	3707	285	0	d__Archaea;p__Thermoproteota;c__Nitrososphaeria;o__Nitrososphaerales;f__Nitrososphaeraceae;g__TA-21;s__TA-21 sp014523595
ERR4245131.bin.7	58.09	3.4	0	0	1	23	1196343	2263	518	0	d__Archaea;p__Thermoproteota;c__Nitrososphaeria;o__Nitrososphaerales;f__Nitrososphaeraceae;g__TH1177;s__
ERR4245131.bin.8	86.92	5.34	1	1	0	29	1275595	3778	373	0	d__Archaea;p__Thermoproteota;c__Nitrososphaeria;o__Nitrososphaerales;f__Nitrososphaeraceae;g__TA-21;s__TA-21 sp014523595
ERR4245133.bin.2	62.34	8.4	0	0	0	29	1363149	2471	548	21.43	d__Archaea;p__Thermoproteota;c__Nitrososphaeria;o__Nitrososphaerales;f__Nitrososphaeraceae;g__TA-21;s__
ERR4245134.bin.1	61.69	3.24	1	0	0	26	1264789	2605	485	40	d__Archaea;p__Thermoproteota;c__Nitrososphaeria;o__Nitrososphaerales;f__Nitrososphaeraceae;g__TA-21;s__
ERR4245136.bin.6	57.09	0	0	0	0	14	725767	3052	254	0	d__Archaea;p__Thermoproteota;c__Nitrososphaeria;o__Nitrososphaerales;f__Nitrososphaeraceae;g__TA-21;s__
ERR4245137.bin.2	68.84	1.94	0	0	1	21	851697	2984	293	0	d__Archaea;p__Thermoproteota;c__Nitrososphaeria;o__Nitrososphaerales;f__Nitrososphaeraceae;g__TA-21;s__TA-21 sp014523595
ERR4245137.bin.3	69.14	3.45	0	0	1	39	2563676	5334	587	0	d__Bacteria;p__Bacteroidota;c__Bacteroidia;o__Flavobacteriales;f__Flavobacteriaceae;g__Gillisia;s__
ERR4245137.bin.5	72.19	3.78	0	0	0	12	1935532	3651	577	55.56	d__Bacteria;p__Bacillota;c__Bacilli;o__Bacillales_D;f__Amphibacillaceae;g__Virgibacillus_F;s__
ERR4245138.bin.10	75.84	3.06	0	0	0	11	1847489	3587	559	28.57	d__Bacteria;p__Bacillota;c__Bacilli;o__Bacillales_D;f__Amphibacillaceae;g__Virgibacillus_F;s__
ERR4245138.bin.2	50.57	8.93	0	0	0	16	2331780	2154	1053	32.56	d__Bacteria;p__Pseudomonadota;c__Alphaproteobacteria;o__Rhizobiales;f__Rhizobiaceae;g__Georhizobium;s__
ERR4245138.bin.8	64.08	2.27	0	0	1	9	799939	3132	271	0	d__Archaea;p__Thermoproteota;c__Nitrososphaeria;o__Nitrososphaerales;f__Nitrososphaeraceae;g__TA-21;s__
ERR4245138.bin.9	87.12	2.63	0	0	0	39	2567472	5023	613	20	d__Bacteria;p__Bacteroidota;c__Bacteroidia;o__Flavobacteriales;f__Flavobacteriaceae;g__Gillisia;s__
ERR4245139.bin.1	54.73	0	0	0	0	20	1368189	2346	578	0	d__Archaea;p__Thermoproteota;c__Nitrososphaeria;o__Nitrososphaerales;f__Nitrososphaeraceae;g__TH1177;s__
ERR4245139.bin.6	72.65	2.91	0	0	0	22	1002716	3362	321	33.33	d__Archaea;p__Thermoproteota;c__Nitrososphaeria;o__Nitrososphaerales;f__Nitrososphaeraceae;g__TA-21;s__TA-21 sp014523595
ERR4245140.bin.3	59.87	1.94	1	1	0	16	1245994	2324	525	0	d__Archaea;p__Thermoproteota;c__Nitrososphaeria;o__Nitrososphaerales;f__Nitrososphaeraceae;g__TH1177;s__
ERR4245140.bin.5	80.12	3.88	1	0	1	24	1020873	3259	338	16.67	d__Archaea;p__Thermoproteota;c__Nitrososphaeria;o__Nitrososphaerales;f__Nitrososphaeraceae;g__TA-21;s__
ERR4245141.bin.2	83.74	6.62	1	1	1	29	1373037	3161	448	8.33	d__Archaea;p__Thermoproteota;c__Nitrososphaeria;o__Nitrososphaerales;f__Nitrososphaeraceae;g__TA-21;s__
ERR4245141.bin.5	80.56	0.82	0	0	0	53	3651989	4368	943	11.11	d__Bacteria;p__Pseudomonadota;c__Gammaproteobacteria;o__Pseudomonadales;f__Pseudomonadaceae;g__Pseudomonas_E;s__
ERR4245141.bin.8	58.9	0.97	0	0	1	18	1072074	2531	433	0	d__Archaea;p__Thermoproteota;c__Nitrososphaeria;o__Nitrososphaerales;f__Nitrososphaeraceae;g__TH1177;s__
ERR4245142.bin.2	52.27	2.91	0	0	1	15	1060616	2440	441	0	d__Archaea;p__Thermoproteota;c__Nitrososphaeria;o__Nitrososphaerales;f__Nitrososphaeraceae;g__TH1177;s__
ERR4245142.bin.3	74.56	0	0	0	0	70	3709342	4408	970	0	d__Bacteria;p__Pseudomonadota;c__Gammaproteobacteria;o__Pseudomonadales;f__Pseudomonadaceae;g__Pseudomonas_E;s__
ERR4245142.bin.9	69.64	3.24	1	1	0	19	1008529	3535	311	37.5	d__Archaea;p__Thermoproteota;c__Nitrososphaeria;o__Nitrososphaerales;f__Nitrososphaeraceae;g__TA-21;s__TA-21 sp014523595
ERR4245143.bin.8	67.19	1.46	1	0	0	15	904527	3434	295	0	d__Archaea;p__Thermoproteota;c__Nitrososphaeria;o__Nitrososphaerales;f__Nitrososphaeraceae;g__TA-21;s__TA-21 sp014523595
ERR4245144.bin.8	69.58	1.94	0	1	1	20	965665	3091	331	0	d__Archaea;p__Thermoproteota;c__Nitrososphaeria;o__Nitrososphaerales;f__Nitrososphaeraceae;g__TA-21;s__TA-21 sp014523595
ERR4245145.bin.3	60.84	3.88	0	0	1	23	1495161	2454	603	40	d__Archaea;p__Thermoproteota;c__Nitrososphaeria;o__Nitrososphaerales;f__Nitrososphaeraceae;g__TH1177;s__
ERR4245146.bin.2	70.59	1.46	1	1	1	14	1404929	2619	553	0	d__Archaea;p__Thermoproteota;c__Nitrososphaeria;o__Nitrososphaerales;f__Nitrososphaeraceae;g__TH1177;s__
ERR4245147.bin.1	50.32	1.94	1	1	1	18	1433828	2120	658	50	d__Archaea;p__Thermoproteota;c__Nitrososphaeria;o__Nitrososphaerales;f__Nitrososphaeraceae;g__TH1177;s__
ERR4245147.bin.4	81.49	5.34	1	1	1	32	1221374	3895	357	25	d__Archaea;p__Thermoproteota;c__Nitrososphaeria;o__Nitrososphaerales;f__Nitrososphaeraceae;g__TA-21;s__
ERR4245148.bin.6	55.58	5.83	1	0	0	19	1203039	2282	523	0	d__Archaea;p__Thermoproteota;c__Nitrososphaeria;o__Nitrososphaerales;f__Nitrososphaeraceae;g__TH1177;s__
ERR4245148.bin.8	69.89	3.47	1	0	0	24	1048075	4215	295	28.57	d__Archaea;p__Thermoproteota;c__Nitrososphaeria;o__Nitrososphaerales;f__Nitrososphaeraceae;g__TA-21;s__TA-21 sp014523595
ERR911324.bin.1	94.82	3.75	0	1	1	62	4827296	18749	376	33.33	d__Bacteria;p__Acidobacteriota;c__Terriglobia;o__Terriglobales;f__Gp1-AA117;g__Angelobacter;s__
ERR911325.bin.1	64.66	0.1	0	0	0	37	1910041	3618	590	0	d__Bacteria;p__Dormibacterota;c__Dormibacteria;o__UBA8260;f__UBA8260;g__JAFARE01;s__
ERR911354.bin.1	83.97	2.28	1	1	0	49	3681764	6717	710	20	d__Bacteria;p__Acidobacteriota;c__Terriglobia;o__Acidoferrales;f__UBA7541;g__;s__
SRR10034925.bin.6	64.91	9.2	2	0	0	84	4046943	2736	1525	25	d__Bacteria;p__Acidobacteriota;c__Blastocatellia;o__Pyrinomonadales;f__Pyrinomonadaceae;g__PSRF01;s__
SRR10034926.bin.9	70.93	5.22	1	2	1	27	3551533	2909	1271	29.73	d__Bacteria;p__Pseudomonadota;c__Alphaproteobacteria;o__Rhizobiales;f__Xanthobacteraceae;g__Pseudolabrys;s__
SRR10034927.bin.3	82.13	4.93	1	0	0	29	1933802	2694	725	14.29	d__Archaea;p__Thermoproteota;c__Nitrososphaeria;o__Nitrososphaerales;f__Nitrososphaeraceae;g__TA-21;s__TA-21 sp014523525
SRR10034927.bin.4	60.3	3.99	1	0	1	26	2191016	2886	778	12.5	d__Bacteria;p__Nitrospirota;c__Nitrospiria;o__Nitrospirales;f__Nitrospiraceae;g__Nitrospira_C;s__
SRR10034928.bin.1	54.63	0.93	0	1	0	38	1492477	3192	496	100	d__Bacteria;p__Chloroflexota;c__Limnocylindria;o__QHBO01;f__QHBO01;g__CF-167;s__
SRR10034928.bin.10	67.84	1.94	0	0	0	38	5347326	3360	1686	0	d__Bacteria;p__Myxococcota;c__Myxococcia;o__Myxococcales;f__Myxococcaceae;g__;s__
SRR10034928.bin.4	88.13	3.38	0	0	0	34	2916691	5323	672	33.33	d__Bacteria;p__Nitrospirota;c__Nitrospiria;o__Nitrospirales;f__Nitrospiraceae;g__Nitrospira_C;s__
SRR10034928.bin.5	86.12	9.71	1	0	1	41	1957557	3797	584	0	d__Archaea;p__Thermoproteota;c__Nitrososphaeria;o__Nitrososphaerales;f__Nitrososphaeraceae;g__TA-21;s__TA-21 sp014523525
SRR10034932.bin.1	78.31	5.91	0	0	1	21	2635583	3646	815	0	d__Bacteria;p__Nitrospirota;c__Nitrospiria;o__Nitrospirales;f__Nitrospiraceae;g__Nitrospira_C;s__
SRR10034932.bin.8	61	6.13	0	2	0	41	1420480	3207	473	53.33	d__Bacteria;p__Chloroflexota;c__Limnocylindria;o__QHBO01;f__QHBO01;g__CF-167;s__
SRR10034943.bin.12	74.79	2.8	0	0	0	28	2337270	4014	641	25	d__Bacteria;p__Nitrospirota;c__Nitrospiria;o__Nitrospirales;f__Nitrospiraceae;g__Nitrospira_C;s__
SRR10034943.bin.13	90.45	1.21	0	0	1	40	1958898	4677	485	50	d__Archaea;p__Thermoproteota;c__Nitrososphaeria;o__Nitrososphaerales;f__Nitrososphaeraceae;g__TA-21;s__TA-21 sp014523525
SRR10034954.bin.11	61.22	1.94	0	0	0	22	1311065	2785	487	0	d__Archaea;p__Thermoproteota;c__Nitrososphaeria;o__Nitrososphaerales;f__Nitrososphaeraceae;g__TA-21;s__TA-21 sp022545895
SRR10034954.bin.4	82.25	3.23	0	0	0	37	2681832	4023	750	20	d__Bacteria;p__Nitrospirota;c__Nitrospiria;o__Nitrospirales;f__Nitrospiraceae;g__Nitrospira_C;s__
SRR10034954.bin.5	96.94	4.61	1	0	2	43	1844304	4669	479	28.57	d__Archaea;p__Thermoproteota;c__Nitrososphaeria;o__Nitrososphaerales;f__Nitrososphaeraceae;g__TA-21;s__TA-21 sp014523525
SRR10034954.bin.6	62.49	5.56	0	0	0	49	1552137	2861	562	36.84	d__Bacteria;p__Chloroflexota;c__Limnocylindria;o__QHBO01;f__QHBO01;g__CF-167;s__
SRR10034965.bin.2	67.75	5.41	0	1	0	44	1804938	2686	679	25	d__Bacteria;p__Chloroflexota;c__Limnocylindria;o__QHBO01;f__QHBO01;g__CF-167;s__
SRR10034965.bin.7	65.11	4.49	1	0	1	23	1917487	2604	750	12.5	d__Bacteria;p__Nitrospirota;c__Nitrospiria;o__Nitrospirales;f__Nitrospiraceae;g__Nitrospira_C;s__
SRR10034971.bin.1	84.32	2.91	0	0	1	41	1970029	3844	572	0	d__Archaea;p__Thermoproteota;c__Nitrososphaeria;o__Nitrososphaerales;f__Nitrososphaeraceae;g__TA-21;s__TA-21 sp014523525
SRR10034973.bin.12	79.32	5.18	0	0	1	24	2903159	4304	795	78.95	d__Bacteria;p__Actinomycetota;c__Actinomycetia;o__Propionibacteriales;f__Propionibacteriaceae;g__JAJTCL01;s__
SRR10034974.bin.4	83.82	2.43	0	0	1	29	1738484	3786	515	33.33	d__Archaea;p__Thermoproteota;c__Nitrososphaeria;o__Nitrososphaerales;f__Nitrososphaeraceae;g__TA-21;s__TA-21 sp014523525
SRR10034974.bin.7	61.61	8.01	1	1	0	32	1858951	2309	785	0	d__Archaea;p__Thermoproteota;c__Nitrososphaeria;o__Nitrososphaerales;f__Nitrososphaeraceae;g__TA-21;s__TA-21 sp022545895
SRR10034975.bin.6	97.57	2.91	0	0	1	41	2265146	5148	546	0	d__Archaea;p__Thermoproteota;c__Nitrososphaeria;o__Nitrososphaerales;f__Nitrososphaeraceae;g__TA-21;s__TA-21 sp014523525
SRR10034976.bin.1	70.61	0.96	1	0	1	27	2388582	3181	801	0	d__Bacteria;p__Nitrospirota;c__Nitrospiria;o__Nitrospirales;f__Nitrospiraceae;g__Nitrospira_C;s__
SRR10034976.bin.2	60.98	2.38	0	1	0	53	1686921	3407	512	75	d__Bacteria;p__Chloroflexota;c__Limnocylindria;o__QHBO01;f__QHBO01;g__CF-167;s__
SRR10034976.bin.4	54.08	1.57	1	1	0	34	2487000	2500	991	0	d__Bacteria;p__Acidobacteriota;c__HRBIN11;o__JAKEFK01;f__JAKEFK01;g__;s__
SRR10034976.bin.6	94.66	1.94	1	0	1	39	2263405	4611	603	0	d__Archaea;p__Thermoproteota;c__Nitrososphaeria;o__Nitrososphaerales;f__Nitrososphaeraceae;g__TA-21;s__TA-21 sp014523525
SRR10034977.bin.1	71.13	9.5	0	0	0	12	1785053	3650	546	16.67	d__Bacteria;p__Verrucomicrobiota;c__Verrucomicrobiae;o__Chthoniobacterales;f__UBA10450;g__AV69;s__
SRR10034977.bin.11	77.47	5.45	0	0	0	37	2796595	4766	690	0	d__Bacteria;p__Nitrospirota;c__Nitrospiria;o__Nitrospirales;f__Nitrospiraceae;g__Nitrospira_C;s__
SRR10034977.bin.2	85.6	2.91	1	0	1	34	1509210	4286	398	33.33	d__Archaea;p__Thermoproteota;c__Nitrososphaeria;o__Nitrososphaerales;f__Nitrososphaeraceae;g__TA-21;s__TA-21 sp014523525
SRR10161434.bin.2	90.11	1.79	0	0	0	63	3460571	7091	659	50	d__Bacteria;p__Pseudomonadota;c__Gammaproteobacteria;o__Xanthomonadales;f__Rhodanobacteraceae;g__Rhodanobacter;s__
SRR10161434.bin.3	52.97	4.18	0	0	0	15	1788267	2234	793	87.5	d__Bacteria;p__Nitrospirota;c__Nitrospiria;o__Nitrospirales;f__Nitrospiraceae;g__Nitrospira_C;s__
SRR10161435.bin.12	72.65	3.58	0	0	0	27	2984379	8536	492	5.56	d__Bacteria;p__Pseudomonadota;c__Gammaproteobacteria;o__Burkholderiales;f__SG8-39;g__SCGC-AG-212-J23;s__
SRR10161435.bin.3	55.29	8.6	0	1	1	69	1665667	2428	707	9.09	d__Bacteria;p__Planctomycetota;c__MHYJ01;o__MHYJ01;f__JACPRB01;g__JACQVR01;s__
SRR10161435.bin.7	71.68	4.95	1	1	2	62	2300935	8132	371	0	d__Bacteria;p__Gemmatimonadota;c__Gemmatimonadetes;o__Gemmatimonadales;f__GWC2-71-9;g__;s__
SRR10161436.bin.17	52	8.72	0	1	0	19	2282751	2089	1061	8.33	d__Bacteria;p__Actinomycetota;c__Acidimicrobiia;o__IMCC26256;f__VFJJ01;g__;s__
SRR10161436.bin.3	90.86	2.88	0	0	0	58	4078353	8884	623	0	d__Bacteria;p__Pseudomonadota;c__Gammaproteobacteria;o__Burkholderiales;f__SG8-41;g__DSOT01;s__
SRR10161436.bin.5	68.88	1.27	0	0	1	52	2510045	3556	771	100	d__Bacteria;p__Planctomycetota;c__MHYJ01;o__MHYJ01;f__JACPRB01;g__JACQVR01;s__
SRR10161436.bin.6	80.29	0	0	1	0	52	2162364	5853	460	0	d__Bacteria;p__Chloroflexota;c__Limnocylindria;o__QHBO01;f__QHBO01;g__JACDBZ01;s__
SRR10161436.bin.9	75.16	0	0	1	1	35	2359464	6666	464	0	d__Bacteria;p__Gemmatimonadota;c__Gemmatimonadetes;o__Gemmatimonadales;f__GWC2-71-9;g__;s__
SRR10161437.bin.5	51.64	7.39	0	0	0	15	1848953	3159	633	81.82	d__Bacteria;p__Nitrospirota;c__Nitrospiria;o__Nitrospirales;f__Nitrospiraceae;g__Nitrospira_C;s__
SRR10161438.bin.3	58.45	8.71	0	0	0	22	2157163	2366	923	87.5	d__Bacteria;p__Nitrospirota;c__Nitrospiria;o__Nitrospirales;f__Nitrospiraceae;g__Nitrospira_C;s__
SRR10161438.bin.4	53.06	4.89	0	0	0	20	2990776	2410	1243	23.08	d__Bacteria;p__Desulfobacterota_B;c__Binatia;o__UBA9968;f__UBA9968;g__WHTF01;s__
SRR10161440.bin.4	51.72	0	0	0	0	24	1247102	2545	504	0	d__Bacteria;p__Pseudomonadota;c__Alphaproteobacteria;o__Sphingomonadales;f__Sphingomonadaceae;g__Sphingomicrobium;s__
SRR10161441.bin.10	51.25	6.99	0	0	0	23	1816684	2166	821	0	d__Bacteria;p__Gemmatimonadota;c__Gemmatimonadetes;o__JACCXV01;f__JAHWKZ01;g__;s__
SRR10161441.bin.5	57.82	1.94	0	0	0	26	3479292	2984	1220	0	d__Bacteria;p__Desulfobacterota_B;c__Binatia;o__UBA9968;f__UBA9968;g__WHTF01;s__
SRR10161442.bin.2	73.9	3.59	0	0	0	23	2118672	2873	767	62.5	d__Bacteria;p__Nitrospirota;c__Nitrospiria;o__Nitrospirales;f__Nitrospiraceae;g__Nitrospira_C;s__
SRR10161445.bin.3	80	6.51	1	0	1	36	3268865	3652	1001	23.08	d__Bacteria;p__Pseudomonadota;c__Gammaproteobacteria;o__Burkholderiales;f__SG8-39;g__SCGC-AG-212-J23;s__
SRR10161446.bin.1	56.14	5.81	0	0	0	22	3615152	3169	1217	30.77	d__Bacteria;p__Desulfobacterota_B;c__Binatia;o__UBA9968;f__UBA9968;g__WHTF01;s__
SRR10161446.bin.6	52.06	4.73	0	0	0	14	1570987	3007	556	57.14	d__Bacteria;p__Nitrospirota;c__Nitrospiria;o__Nitrospirales;f__Nitrospiraceae;g__Nitrospira_C;s__
SRR10161446.bin.7	78.51	3.94	0	0	0	27	2679975	3324	878	8	d__Bacteria;p__Pseudomonadota;c__Gammaproteobacteria;o__Burkholderiales;f__SG8-39;g__SCGC-AG-212-J23;s__
SRR10161446.bin.8	81.28	7.01	0	0	0	131	5344681	4185	1472	36.36	d__Bacteria;p__Acidobacteriota;c__Blastocatellia;o__Pyrinomonadales;f__Pyrinomonadaceae;g__QHXN01;s__
SRR10161447.bin.5	81.01	3.42	0	0	0	37	3280171	4144	923	31.58	d__Bacteria;p__Pseudomonadota;c__Gammaproteobacteria;o__Burkholderiales;f__SG8-39;g__SCGC-AG-212-J23;s__
SRR10161448.bin.7	77.02	1.38	0	0	0	51	2205852	4963	544	100	d__Bacteria;p__Chloroflexota;c__Limnocylindria;o__QHBO01;f__QHBO01;g__JACDBZ01;s__
SRR10161449.bin.1	68.75	0	0	2	0	23	1610669	5987	335	0	d__Bacteria;p__Chloroflexota;c__Limnocylindria;o__QHBO01;f__QHBO01;g__JACDBZ01;s__
SRR10161450.bin.5	60.07	2.15	0	0	1	17	3413912	3012	1194	25	d__Bacteria;p__Desulfobacterota_B;c__Binatia;o__UBA9968;f__UBA9968;g__WHTF01;s__
SRR10161451.bin.4	63.01	2.35	0	0	1	33	3704824	3166	1257	66.67	d__Bacteria;p__Desulfobacterota_B;c__Binatia;o__UBA9968;f__UBA9968;g__WHTF01;s__
SRR10161451.bin.6	50.04	7.46	0	0	0	9	1667711	2451	679	76.92	d__Bacteria;p__Nitrospirota;c__Nitrospiria;o__Nitrospirales;f__Nitrospiraceae;g__Nitrospira_C;s__
SRR10186383.bin.14	56.03	1.17	0	0	0	24	1700640	2717	650	70	d__Bacteria;p__Pseudomonadota;c__Alphaproteobacteria;o__Rhodobacterales;f__Rhodobacteraceae;g__Roseinatronobacter;s__
SRR10186383.bin.29	51.45	3.94	0	0	1	14	1361659	2812	500	60.87	d__Bacteria;p__Bacteroidota;c__Bacteroidia;o__Flavobacteriales;f__Flavobacteriaceae;g__Paucihalobacter;s__
SRR10186383.bin.33	76.94	6.9	0	0	0	22	3171006	3352	1026	11.54	d__Bacteria;p__Pseudomonadota;c__Alphaproteobacteria;o__Geminicoccales;f__Geminicoccaceae;g__SLRI01;s__
SRR10186383.bin.36	71.05	8.4	0	1	0	19	2279540	2556	900	35.29	d__Bacteria;p__Actinomycetota;c__Actinomycetia;o__Nitriliruptorales;f__Nitriliruptoraceae;g__T1Sed10-7;s__
SRR10186383.bin.40	61.2	3.5	0	0	0	14	2603057	2706	979	0	d__Bacteria;p__Gemmatimonadota;c__Gemmatimonadetes;o__Longimicrobiales;f__RSA9;g__SH-MAG3;s__
SRR10186383.bin.41	85.47	3.94	1	1	1	40	2061719	5092	492	16.67	d__Bacteria;p__Actinomycetota;c__Acidimicrobiia;o__UBA5794;f__UBA11373;g__JACZWZ01;s__
SRR10186383.bin.42	74.82	1.88	0	0	2	28	2268273	4084	623	50	d__Bacteria;p__Bacteroidota;c__Bacteroidia;o__Bacteroidales;f__VadinHA17;g__UBA9300;s__
SRR10186383.bin.43	52.59	3.11	5	1	0	26	1576472	5627	367	7.69	d__Bacteria;p__Bacteroidota;c__Bacteroidia;o__Flavobacteriales;f__Crocinitomicaceae;g__;s__
SRR10186383.bin.49	72.77	3.38	0	1	0	36	2086997	3620	621	35.29	d__Bacteria;p__Pseudomonadota;c__Gammaproteobacteria;o__XN24;f__XN24;g__XN24;s__
SRR10186384.bin.1	79.92	5.78	0	0	1	26	3408906	3329	1087	11.11	d__Bacteria;p__Desulfobacterota;c__Desulfobulbia;o__Desulfobulbales;f__Desulfocapsaceae;g__Desulfopila_A;s__
SRR10186384.bin.10	88.66	3.62	0	0	0	33	3506711	3864	1014	12.5	d__Bacteria;p__Desulfobacterota;c__Desulfobacteria;o__Desulfobacterales;f__Desulfococcaceae;g__JAABSQ01;s__
SRR10186384.bin.12	54.12	0.58	0	1	0	20	563582	2736	212	0	d__Bacteria;p__Actinomycetota;c__Actinomycetia;o__Actinomycetales;f__Microbacteriaceae;g__CAJXVY01;s__
SRR10186384.bin.14	85.12	4.52	0	0	1	30	4934248	4458	1275	11.11	d__Bacteria;p__Myxococcota;c__Bradymonadia;o__Bradymonadales;f__Bradymonadaceae;g__;s__
SRR10186384.bin.18	74.36	3.18	0	0	1	30	2218160	3719	661	11.11	d__Bacteria;p__Pseudomonadota;c__Gammaproteobacteria;o__Ectothiorhodospirales;f__Thioalkalivibrionaceae;g__Thioalkalivibrio_B;s__Thioalkalivibrio_B sp018224485
SRR10186384.bin.23	79.68	7.89	0	0	0	25	3347602	3540	1055	10.87	d__Bacteria;p__Pseudomonadota;c__Alphaproteobacteria;o__Geminicoccales;f__Geminicoccaceae;g__SLRI01;s__
SRR10186384.bin.24	80.81	6.93	0	1	0	39	2555423	4015	723	38.1	d__Bacteria;p__Bacteroidota;c__Bacteroidia;o__Flavobacteriales;f__Crocinitomicaceae;g__;s__
SRR10186384.bin.35	54.31	4.23	0	0	1	8	1304621	2953	469	11.11	d__Bacteria;p__Bacteroidota;c__Rhodothermia;o__Balneolales;f__Balneolaceae;g__UBA2664;s__
SRR10186384.bin.39	51.97	0	1	0	1	26	979155	2560	385	0	d__Bacteria;p__Desulfobacterota;c__Desulfobulbia;o__Desulfobulbales;f__Desulfurivibrionaceae;g__Desulfurivibrio;s__
SRR10186384.bin.43	56.94	6.67	0	0	0	14	1854293	2855	670	11.43	d__Bacteria;p__Bacteroidota;c__Bacteroidia;o__Cytophagales;f__Cyclobacteriaceae;g__Algoriphagus;s__
SRR10186384.bin.48	57.49	2.97	0	0	1	29	2384661	2526	939	22.22	d__Bacteria;p__Deinococcota;c__Deinococci;o__Deinococcales;f__Trueperaceae;g__SLSQ01;s__
SRR10186384.bin.51	79.17	0.35	0	0	0	54	2315631	4337	611	50	d__Bacteria;p__Desulfobacterota;c__Desulfobacteria;o__Desulfobacterales;f__Desulfosalsimonadaceae;g__Desulfosalsimonas;s__Desulfosalsimonas sp018224315
SRR10186384.bin.6	60.44	0.12	0	0	0	10	702779	2906	247	100	d__Bacteria;p__Bacillota;c__Bacilli;o__Izemoplasmatales;f__Izemoplasmataceae;g__SLQR01;s__
SRR10186385.bin.11	66.66	2.41	0	0	0	17	2609426	3492	810	21.43	d__Bacteria;p__Pseudomonadota;c__Gammaproteobacteria;o__Woeseiales;f__Woeseiaceae;g__JAKEGN01;s__
SRR10186385.bin.12	78.95	6.94	0	0	0	24	3206567	3585	977	11.11	d__Bacteria;p__Desulfobacterota;c__Desulfobacteria;o__Desulfobacterales;f__Desulfosarcinaceae;g__Desulfosarcina;s__Desulfosarcina sp018224455
SRR10186385.bin.17	74.07	0.51	0	0	1	38	2226411	3925	624	50	d__Bacteria;p__Bacteroidota;c__Bacteroidia;o__Chitinophagales;f__Saprospiraceae;g__PWJY01;s__PWJY01 sp018224445
SRR10186385.bin.18	51.69	4.24	0	0	0	4	907589	3168	294	20	d__Bacteria;p__Bacillota_D;c__Dethiobacteria;o__DTU022;f__DTU022;g__JAABTH01;s__
SRR10186385.bin.21	87.91	6.53	0	0	0	84	3333750	5052	792	7.69	d__Bacteria;p__Gemmatimonadota;c__Gemmatimonadetes;o__Longimicrobiales;f__RSA9;g__SH-MAG3;s__
SRR10186385.bin.25	72.67	4.72	0	0	0	18	3810476	3250	1240	0	d__Bacteria;p__Bacteroidota;c__Bacteroidia;o__Cytophagales;f__Cyclobacteriaceae;g__JAGTVG01;s__JAGTVG01 sp018224645
SRR10186385.bin.3	68.9	0	0	1	0	35	1372343	3547	431	0	d__Bacteria;p__Actinomycetota;c__Acidimicrobiia;o__UBA5794;f__UBA11373;g__JACZWZ01;s__
SRR10186385.bin.33	54.42	0	0	0	0	23	2545814	4652	645	0	d__Bacteria;p__Pseudomonadota;c__Gammaproteobacteria;o__Pseudomonadales;f__HTCC2089;g__;s__
SRR10186385.bin.36	67.58	2.63	0	0	0	38	2254531	3253	737	46.15	d__Bacteria;p__Pseudomonadota;c__Gammaproteobacteria;o__Pseudomonadales;f__Halomonadaceae;g__Halomonas;s__Halomonas sp023554995
SRR10186385.bin.39	88.39	4.61	0	0	0	43	6373806	8836	1011	11.76	d__Bacteria;p__Myxococcota;c__Bradymonadia;o__Bradymonadales;f__Bradymonadaceae;g__;s__
SRR10186385.bin.4	70.42	7.55	0	0	0	19	2236087	4701	568	14.29	d__Bacteria;p__Actinomycetota;c__Acidimicrobiia;o__UBA5794;f__ZC4RG35;g__SZUA-217;s__
SRR10186385.bin.41	57.73	1.64	0	0	0	10	1444867	3326	468	0	d__Bacteria;p__Pseudomonadota;c__Gammaproteobacteria;o__XN24;f__XN24;g__XN24;s__
SRR10186385.bin.44	87.8	5.48	1	1	1	51	4088242	5581	909	2.5	d__Bacteria;p__Pseudomonadota;c__Gammaproteobacteria;o__HK1;f__JABDQX01;g__JAGTVB01;s__JAGTVB01 sp018224385
SRR10186385.bin.45	57.52	0.82	0	0	1	12	2354175	5006	588	16.67	d__Bacteria;p__Pseudomonadota;c__Gammaproteobacteria;o__Woeseiales;f__Woeseiaceae;g__;s__
SRR10186385.bin.47	60.43	4.11	0	0	0	28	1896113	2709	720	38.71	d__Bacteria;p__Pseudomonadota;c__Alphaproteobacteria;o__Rhodobacterales;f__Rhodobacteraceae;g__Roseinatronobacter;s__
SRR10186385.bin.5	79.12	3.33	0	0	0	31	2803581	4551	701	14.29	d__Bacteria;p__Bacteroidota;c__SZUA-365;o__SZUA-365;f__SZUA-365;g__SZUA-365;s__SZUA-365 sp018224345
SRR10186385.bin.51	87.57	3.57	0	0	0	41	3405584	6360	675	37.5	d__Bacteria;p__Bacteroidota;c__SZUA-365;o__SZUA-365;f__SZUA-365;g__SZUA-365;s__SZUA-365 sp018224415
SRR10186385.bin.53	71.88	8.22	0	0	0	25	5118408	3775	1490	0	d__Bacteria;p__Myxococcota;c__Polyangia;o__Polyangiales;f__SG8-38;g__;s__
SRR10186385.bin.57	67.45	4.55	0	1	0	35	2055512	3222	677	10.87	d__Bacteria;p__Pseudomonadota;c__Alphaproteobacteria;o__Rhizobiales;f__Methyloligellaceae;g__Methyloceanibacter;s__
SRR10186385.bin.59	80.26	2.48	0	0	0	17	2025786	3891	579	20	d__Bacteria;p__Bacteroidota;c__Bacteroidia;o__Bacteroidales;f__VadinHA17;g__UBA9300;s__
SRR10186385.bin.65	63.97	8.25	0	0	0	16	1880520	3555	569	30.43	d__Bacteria;p__Bacteroidota;c__Rhodothermia;o__Balneolales;f__Balneolaceae;g__UBA2664;s__
SRR10186385.bin.67	68.65	7.31	0	0	0	8	2417818	4114	651	37.5	d__Bacteria;p__Bacteroidota;c__Bacteroidia;o__Bacteroidales;f__GCA-2748055;g__M55B112;s__
SRR10186385.bin.70	73.27	1.61	0	1	0	28	2331310	8492	352	40	d__Bacteria;p__Bacteroidota;c__Bacteroidia;o__Chitinophagales;f__Saprospiraceae;g__;s__
SRR10186385.bin.72	63.5	3.76	0	0	0	18	2261917	2733	846	9.09	d__Bacteria;p__Pseudomonadota;c__Alphaproteobacteria;o__Geminicoccales;f__Geminicoccaceae;g__SLRI01;s__
SRR10186385.bin.78	51.06	1.6	0	0	0	15	1407427	2569	560	20.83	d__Bacteria;p__Bacteroidota;c__Bacteroidia;o__Flavobacteriales;f__Flavobacteriaceae;g__Paucihalobacter;s__
SRR10186385.bin.79	61.12	4.61	1	1	1	29	1396824	2736	534	9.52	d__Bacteria;p__Bacteroidota;c__Ignavibacteria;o__Ignavibacteriales;f__Melioribacteraceae;g__;s__
SRR10186386.bin.17	63.32	2	1	0	1	16	1634457	3014	565	0	d__Bacteria;p__Nitrospirota;c__Thermodesulfovibrionia;o__Thermodesulfovibrionales;f__SM23-35;g__UBA2194;s__
SRR10186386.bin.20	50.75	5.83	0	0	0	23	1516520	2391	635	6.25	d__Bacteria;p__Desulfobacterota;c__Syntrophia;o__Syntrophales;f__Smithellaceae;g__UBA8904;s__
SRR10186386.bin.21	67.51	4.05	0	0	0	26	2531239	3358	819	0	d__Bacteria;p__Desulfobacterota;c__Desulfobacteria;o__Desulfobacterales;f__JAABRJ01;g__JAABRJ01;s__
SRR10186386.bin.27	59.17	1.76	0	0	0	8	1744124	2886	629	12.5	d__Bacteria;p__Bacteroidota;c__Bacteroidia;o__Bacteroidales;f__VadinHA17;g__LD21;s__
SRR10186386.bin.3	55.66	7.84	0	1	0	38	2228390	2343	935	7.14	d__Bacteria;p__Pseudomonadota;c__Alphaproteobacteria;o__Rhizobiales;f__Hyphomicrobiaceae;g__Hyphomicrobium_C;s__
SRR10186386.bin.5	90.06	8.09	0	0	0	35	2978705	4683	750	17.65	d__Bacteria;p__Desulfobacterota;c__Desulfobacteria;o__Desulfobacterales;f__RPRI01;g__RPRI01;s__
SRR10186387.bin.1	74.8	3.58	0	0	0	41	2114474	4403	569	11.11	d__Bacteria;p__Bacteroidota;c__Bacteroidia;o__Bacteroidales;f__UBA7960;g__UBA7960;s__
SRR10186387.bin.12	50.99	0.67	0	0	0	12	1457491	2478	592	0	d__Bacteria;p__Desulfobacterota;c__Desulfobacteria;o__Desulfobacterales;f__SKZT01;g__SKZT01;s__
SRR10186387.bin.27	63.63	2.15	0	0	0	13	2349018	3490	725	20	d__Bacteria;p__Bacteroidota;c__Bacteroidia;o__Bacteroidales;f__UBA7960;g__SKYG01;s__
SRR10186387.bin.28	98.47	0.66	0	0	2	40	4563700	15620	427	100	d__Bacteria;p__Cyanobacteriota;c__Cyanobacteriia;o__Cyanobacteriales;f__Microcoleaceae;g__Limnospira;s__Limnospira platensis
SRR10186387.bin.29	61.57	3.72	0	0	1	18	2096599	2647	804	8	d__Bacteria;p__Desulfobacterota;c__Desulfobacteria;o__Desulfobacterales;f__Desulfobacteraceae;g__Desulfobacter;s__Desulfobacter postgatei
SRR10186387.bin.35	80.62	2.58	0	0	0	48	3569022	5145	841	0	d__Bacteria;p__Desulfobacterota;c__Desulfobacteria;o__Desulfobacterales;f__Desulfosarcinaceae;g__Desulfatitalea;s__Desulfatitalea sp018224505
SRR10186387.bin.37	83.75	3.3	0	0	0	38	3489090	4820	883	33.33	d__Bacteria;p__Gemmatimonadota;c__Gemmatimonadetes;o__Gemmatimonadales;f__Gemmatimonadaceae;g__JAABRT01;s__
SRR10186387.bin.38	59.48	2.44	0	1	0	39	1741116	2808	639	55.56	d__Bacteria;p__Pseudomonadota;c__Gammaproteobacteria;o__Ectothiorhodospirales;f__Ectothiorhodospiraceae;g__Ectothiorhodospira;s__
SRR10418054.bin.5	53.79	9.48	0	0	0	18	2916117	3350	947	50	d__Bacteria;p__Pseudomonadota;c__Gammaproteobacteria;o__Burkholderiales;f__Burkholderiaceae;g__Noviherbaspirillum_A;s__
SRR10985505.bin.11	76.55	0.86	0	0	0	56	3743237	9011	569	0	d__Bacteria;p__Pseudomonadota;c__Gammaproteobacteria;o__Pseudomonadales;f__Cellvibrionaceae;g__Cellvibrio;s__
SRR10985505.bin.14	59.88	0.5	1	1	1	52	671523	4538	169	0	d__Bacteria;p__Patescibacteria;c__Doudnabacteria;o__UBA920;f__UBA920;g__UBA920;s__
SRR10985505.bin.2	73.15	7.54	1	0	1	48	4897263	3248	1623	72.73	d__Bacteria;p__Fibrobacterota;c__Fibrobacteria;o__UBA11236;f__UBA11236;g__;s__
SRR10985505.bin.6	76.9	2.49	0	0	0	37	3515953	4548	893	33.33	d__Bacteria;p__Bacteroidota;c__Bacteroidia;o__Chitinophagales;f__Saprospiraceae;g__JADKGY01;s__
SRR10985505.bin.8	96.51	2.99	1	1	1	48	4088760	10549	544	44.44	d__Bacteria;p__Bacteroidota;c__Bacteroidia;o__AKYH767;f__JABDFU01;g__JABDFU01;s__
SRR10985506.bin.10	52.45	2.7	0	0	0	19	2874285	2668	1094	0	d__Bacteria;p__Verrucomicrobiota;c__Verrucomicrobiae;o__Pedosphaerales;f__UBA8199;g__UBA693;s__
SRR10985506.bin.12	83.09	2.56	0	0	0	58	2626481	3590	811	72.73	d__Bacteria;p__Pseudomonadota;c__Gammaproteobacteria;o__Burkholderiales;f__Rhodocyclaceae;g__Azospira;s__Azospira oryzae
SRR10985506.bin.7	90.79	2.86	0	2	0	32	1961814	8564	306	16.67	d__Bacteria;p__Bacteroidota;c__Bacteroidia;o__Bacteroidales;f__UBA932;g__JAFIHK01;s__JAFIHK01 sp017848635
SRR10985507.bin.10	64.28	1.68	0	0	0	26	2161955	2914	775	0	d__Bacteria;p__Pseudomonadota;c__Gammaproteobacteria;o__Burkholderiales;f__Burkholderiaceae;g__AKCV01;s__AKCV01 sp000272025
SRR10985507.bin.13	93.51	2.84	0	0	0	59	2584619	8795	404	55.56	d__Bacteria;p__Pseudomonadota;c__Gammaproteobacteria;o__Xanthomonadales;f__Xanthomonadaceae;g__Lysobacter;s__
SRR10985507.bin.14	71.59	2.62	0	0	0	39	1838112	4210	500	20	d__Bacteria;p__Pseudomonadota;c__Alphaproteobacteria;o__Sphingomonadales;f__Sphingomonadaceae;g__Sphingomicrobium;s__
SRR10985507.bin.16	84.15	2.79	0	0	0	51	4287293	4181	1162	50	d__Bacteria;p__Pseudomonadota;c__Gammaproteobacteria;o__Pseudomonadales;f__Pseudomonadaceae;g__Pseudomonas_E;s__Pseudomonas_E asiatica
[truncated: 5,875 more rows]
