# Supplementary material for: Cobamide-producing microbes as a model for understanding general nutritional interdependencies in soil food webs
Source: Nat Commun. 2026 Jan 13;17:1533. doi: 10.1038/s41467-025-68255-6 (PMC12891699; doi:10.1038/s41467-025-68255-6)
Supplement: Supplementary file 4 — Supplementary Data 2 [file 41467_2025_68255_MOESM4_ESM.xlsx]

## Sheet: Supplementary Data 2
Sample	Project	user_genome	mag_num	Latitude	Longitud	Nation	Country_continent	Ecosystem	Title	DOI	Collection_Date
SRR11241202	PRJNA587831	SRR11241202.bin	149	22.5288	114.03	China	Asia	Wetland	Genomic and transcriptomic insights into methanogenesis potential of novel methanogens from mangrove sediments	Unfound	2017
SRR11241200	PRJNA587831	SRR11241200.bin	109	22.5288	114.03	China	Asia	Wetland	Genomic and transcriptomic insights into methanogenesis potential of novel methanogens from mangrove sediments	Unfound	2017
SRR11241201	PRJNA587831	SRR11241201.bin	84	22.5288	114.03	China	Asia	Wetland	Genomic and transcriptomic insights into methanogenesis potential of novel methanogens from mangrove sediments	Unfound	2017
SRR11449185	PRJNA616167	SRR11449185.bin	44	34.75	116.64	China	Asia	Farmland	Metagenomic analysis of cucumber rhizospheric microbiome provides insights into NaHCO7 stress mitigation by Rheinheimera pacifica NYJ	Unfound	2019
SRR11449186	PRJNA616167	SRR11449186.bin	42	34.65	116.53	China	Asia	Farmland	Metagenomic analysis of cucumber rhizospheric microbiome provides insights into NaHCO8 stress mitigation by Rheinheimera pacifica NYJ	Unfound	2019
SRR11449188	PRJNA616167	SRR11449188.bin	42	35.07	115.52	China	Asia	Farmland	Metagenomic analysis of cucumber rhizospheric microbiome provides insights into NaHCO9 stress mitigation by Rheinheimera pacifica NYJ	Unfound	2019
SRR11449187	PRJNA616167	SRR11449187.bin	41	33.02	113.93	China	Asia	Farmland	Metagenomic analysis of cucumber rhizospheric microbiome provides insights into NaHCO3 stress mitigation by Rheinheimera pacifica NYJ	Unfound	2019
SRR11449177	PRJNA616167	SRR11449177.bin	40	34.57	116.42	China	Asia	Farmland	Metagenomic analysis of cucumber rhizospheric microbiome provides insights into NaHCO3 stress mitigation by Rheinheimera pacifica NYJ	Unfound	2019
SRR11449184	PRJNA616167	SRR11449184.bin	40	35.14	115.54	China	Asia	Farmland	Metagenomic analysis of cucumber rhizospheric microbiome provides insights into NaHCO6 stress mitigation by Rheinheimera pacifica NYJ	Unfound	2019
SRR11449179	PRJNA616167	SRR11449179.bin	38	34.45	116.29	China	Asia	Farmland	Metagenomic analysis of cucumber rhizospheric microbiome provides insights into NaHCO3 stress mitigation by Rheinheimera pacifica NYJ	Unfound	2019
SRR11449178	PRJNA616167	SRR11449178.bin	37	34.55	116.31	China	Asia	Farmland	Metagenomic analysis of cucumber rhizospheric microbiome provides insights into NaHCO3 stress mitigation by Rheinheimera pacifica NYJ	Unfound	2019
SRR11843819	PRJNA634745	SRR11843819.bin	36	26.02	119.2	China	Asia	Farmland	Herbicide Selection Promotes Antibiotic Resistance in Soil Microbiomes	Unfound	2019
SRR11843820	PRJNA634745	SRR11843820.bin	35	26.02	119.2	China	Asia	Farmland	Herbicide Selection Promotes Antibiotic Resistance in Soil Microbiomes	Unfound	2019
SRR11843828	PRJNA634745	SRR11843828.bin	35	26.02	119.2	China	Asia	Farmland	Herbicide Selection Promotes Antibiotic Resistance in Soil Microbiomes	Unfound	2019
SRR11449182	PRJNA616167	SRR11449182.bin	34	35.34	115.78	China	Asia	Farmland	Metagenomic analysis of cucumber rhizospheric microbiome provides insights into NaHCO3 stress mitigation by Rheinheimera pacifica NYJ	Unfound	2019
SRR11449180	PRJNA616167	SRR11449180.bin	33	34.35	116.19	China	Asia	Farmland	Metagenomic analysis of cucumber rhizospheric microbiome provides insights into NaHCO3 stress mitigation by Rheinheimera pacifica NYJ	Unfound	2019
SRR11843817	PRJNA634745	SRR11843817.bin	33	26.02	119.2	China	Asia	Farmland	Herbicide Selection Promotes Antibiotic Resistance in Soil Microbiomes	Unfound	2019
SRR11843815	PRJNA634745	SRR11843815.bin	32	26.02	119.2	China	Asia	Farmland	Herbicide Selection Promotes Antibiotic Resistance in Soil Microbiomes	Unfound	2019
SRR11843816	PRJNA634745	SRR11843816.bin	31	26.02	119.2	China	Asia	Farmland	Herbicide Selection Promotes Antibiotic Resistance in Soil Microbiomes	Unfound	2019
SRR11843818	PRJNA634745	SRR11843818.bin	31	26.02	119.2	China	Asia	Farmland	Herbicide Selection Promotes Antibiotic Resistance in Soil Microbiomes	Unfound	2019
SRR11843840	PRJNA634745	SRR11843840.bin	31	26.02	119.2	China	Asia	Farmland	Herbicide Selection Promotes Antibiotic Resistance in Soil Microbiomes	Unfound	2019
SRR11449181	PRJNA616167	SRR11449181.bin	28	35.44	115.88	China	Asia	Farmland	Metagenomic analysis of cucumber rhizospheric microbiome provides insights into NaHCO4 stress mitigation by Rheinheimera pacifica NYJ	Unfound	2019
SRR11449183	PRJNA616167	SRR11449183.bin	28	35.24	115.68	China	Asia	Farmland	Metagenomic analysis of cucumber rhizospheric microbiome provides insights into NaHCO5 stress mitigation by Rheinheimera pacifica NYJ	Unfound	2019
SRR11843839	PRJNA634745	SRR11843839.bin	23	26.02	119.2	China	Asia	Farmland	Herbicide Selection Promotes Antibiotic Resistance in Soil Microbiomes	Unfound	2019
SRR11241199	PRJNA587831	SRR11241199.bin	144	22.5288	114.03	China	Asia	Wetland	Genomic and transcriptomic insights into methanogenesis potential of novel methanogens from mangrove sediments	Unfound	2017
SRR14877749	PRJNA739041	SRR14877749.bin	49	39	116	China	Asia	Wetland	Enhancement of micropollutant biotransformation by adding manganese sand in constructed wetlands	Unfound	2019
SRR12915255	PRJNA671703	SRR12915255.bin	16	44.677	-90.177	USA	North America	Farmland	Manure Microbial Communities and Resistance Profiles Reconfigure after Transition to Manure Pits and Differ from Those in Fertilized Field Soil	Unfound	2015
SRR13600617	PRJNA698080	SRR13600617.bin	16	35.06	113.637	China	Asia	Wetland	Depth-dependent variability of biological nitrogen fixation and diazotrophic communities in mangrove sediments	Unfound	2019
SRR11734635	PRJNA629394	SRR11734635.bin	15	22.53	113.99	China	Asia	Wetland	Deciphering the Microbial Taxonomy and Functionality of Two Diverse Mangrove Ecosystems and Their Potential Abilities To Produce Bioactive Compounds	Unfound	2017
SRR11734688	PRJNA629394	SRR11734688.bin	15	21.62	108.23	China	Asia	Wetland	Deciphering the Microbial Taxonomy and Functionality of Two Diverse Mangrove Ecosystems and Their Potential Abilities To Produce Bioactive Compounds	Unfound	2017
SRR11837428	PRJNA618951	SRR11837428.bin	15	35.8959	-76.1658	USA	North America	Wetland	NA	Unfound	2016
SRR11837470	PRJNA618958	SRR11837470.bin	15	35.8956	-76.1655	USA	North America	Wetland	NA	Unfound	2016
SRR12915173	PRJNA671703	SRR12915173.bin	15	44.677	-90.177	USA	North America	Farmland	Manure Microbial Communities and Resistance Profiles Reconfigure after Transition to Manure Pits and Differ from Those in Fertilized Field Soil	Unfound	2015
SRR11734693	PRJNA629394	SRR11734693.bin	14	21.62	108.23	China	Asia	Wetland	Deciphering the Microbial Taxonomy and Functionality of Two Diverse Mangrove Ecosystems and Their Potential Abilities To Produce Bioactive Compounds	Unfound	2017
SRR11837389	PRJNA618899	SRR11837389.bin	14	35.8956	-76.1655	USA	North America	Wetland	NA	Unfound	2016
SRR12915219	PRJNA671703	SRR12915219.bin	14	44.677	-90.177	USA	North America	Farmland	Manure Microbial Communities and Resistance Profiles Reconfigure after Transition to Manure Pits and Differ from Those in Fertilized Field Soil	Unfound	2015
SRR12915346	PRJNA671703	SRR12915346.bin	14	44.677	-90.177	USA	North America	Farmland	Manure Microbial Communities and Resistance Profiles Reconfigure after Transition to Manure Pits and Differ from Those in Fertilized Field Soil	Unfound	2015
SRR11734636	PRJNA629394	SRR11734636.bin	13	22.53	113.99	China	Asia	Wetland	Deciphering the Microbial Taxonomy and Functionality of Two Diverse Mangrove Ecosystems and Their Potential Abilities To Produce Bioactive Compounds	Unfound	2017
SRR11837216	PRJNA618892	SRR11837216.bin	13	35.8959	-76.1658	USA	North America	Wetland	NA	Unfound	2016
SRR11837388	PRJNA618898	SRR11837388.bin	13	35.8959	-76.1658	USA	North America	Wetland	NA	Unfound	2016
SRR12052861	PRJNA640507	SRR12052861.bin	13	23.86	109.91	China	Asia	Farmland	Sugarcane/peanut intercropping system improves physicochemical properties by changing N and P cycling and organic matter turnover in root zone soil	Unfound	2019
SRR11734692	PRJNA629394	SRR11734692.bin	12	21.62	108.23	China	Asia	Wetland	Deciphering the Microbial Taxonomy and Functionality of Two Diverse Mangrove Ecosystems and Their Potential Abilities To Produce Bioactive Compounds	Unfound	2017
SRR11837469	PRJNA618957	SRR11837469.bin	12	35.8956	-76.1655	USA	North America	Wetland	NA	Unfound	2016
SRR12915218	PRJNA671703	SRR12915218.bin	12	44.677	-90.177	USA	North America	Farmland	Manure Microbial Communities and Resistance Profiles Reconfigure after Transition to Manure Pits and Differ from Those in Fertilized Field Soil	Unfound	2015
SRR13600618	PRJNA698080	SRR13600618.bin	12	35.06	113.637	China	Asia	Wetland	Depth-dependent variability of biological nitrogen fixation and diazotrophic communities in mangrove sediments	Unfound	2019
SRR11734694	PRJNA629394	SRR11734694.bin	11	21.62	108.23	China	Asia	Wetland	Deciphering the Microbial Taxonomy and Functionality of Two Diverse Mangrove Ecosystems and Their Potential Abilities To Produce Bioactive Compounds	Unfound	2017
SRR11837302	PRJNA618895	SRR11837302.bin	11	35.8956	-76.1655	USA	North America	Wetland	NA	Unfound	2016
SRR12915166	PRJNA671703	SRR12915166.bin	11	44.677	-90.177	USA	North America	Farmland	Manure Microbial Communities and Resistance Profiles Reconfigure after Transition to Manure Pits and Differ from Those in Fertilized Field Soil	Unfound	2015
SRR16995658	PRJNA889178	SRR16995658.bin	33	35.71	98.11	China	Asia	Grassland	Distribution Characteristics of Soil Viruses Under Different Precipitation Gradients on the Qinghai-Tibet Plateau	Unfound	2020
SRR11837391	PRJNA618901	SRR11837391.bin	10	35.8956	-76.1655	USA	North America	Wetland	NA	Unfound	2016
SRR11837712	PRJNA618962	SRR11837712.bin	10	35.8956	-76.1655	USA	North America	Wetland	NA	Unfound	2016
SRR11837737	PRJNA618961	SRR11837737.bin	10	35.8956	-76.1655	USA	North America	Wetland	NA	Unfound	2016
SRR12915240	PRJNA671703	SRR12915240.bin	10	44.677	-90.177	USA	North America	Farmland	Manure Microbial Communities and Resistance Profiles Reconfigure after Transition to Manure Pits and Differ from Those in Fertilized Field Soil	Unfound	2016
SRR12915256	PRJNA671703	SRR12915256.bin	10	44.677	-90.177	USA	North America	Farmland	Manure Microbial Communities and Resistance Profiles Reconfigure after Transition to Manure Pits and Differ from Those in Fertilized Field Soil	Unfound	2015
SRR14877743	PRJNA739041	SRR14877743.bin	30	39	116	China	Asia	Wetland	Enhancement of micropollutant biotransformation by adding manganese sand in constructed wetlands	Unfound	2019
SRR13600619	PRJNA698080	SRR13600619.bin	17	35.06	113.637	China	Asia	Wetland	Depth-dependent variability of biological nitrogen fixation and diazotrophic communities in mangrove sediments	Unfound	2019
SRR14877741	PRJNA739041	SRR14877741.bin	28	39	116	China	Asia	Wetland	Enhancement of micropollutant biotransformation by adding manganese sand in constructed wetlands	Unfound	2019
SRR11734633	PRJNA629394	SRR11734633.bin	9	22.53	113.99	China	Asia	Wetland	Deciphering the Microbial Taxonomy and Functionality of Two Diverse Mangrove Ecosystems and Their Potential Abilities To Produce Bioactive Compounds	Unfound	2017
SRR12876856	PRJNA670518	SRR12876856.bin	9	40.97	109.88	China	Asia	Farmland	A microbial consortium-based product promotes potato yield by recruiting rhizosphere bacteria involved in nitrogen and carbon metabolisms	Unfound	1905
SRR12876857	PRJNA670518	SRR12876857.bin	9	40.97	109.88	China	Asia	Farmland	A microbial consortium-based product promotes potato yield by recruiting rhizosphere bacteria involved in nitrogen and carbon metabolisms	Unfound	1905
SRR12915167	PRJNA671703	SRR12915167.bin	9	44.677	-90.177	USA	North America	Farmland	Manure Microbial Communities and Resistance Profiles Reconfigure after Transition to Manure Pits and Differ from Those in Fertilized Field Soil	Unfound	2015
SRR12915168	PRJNA671703	SRR12915168.bin	9	44.677	-90.177	USA	North America	Farmland	Manure Microbial Communities and Resistance Profiles Reconfigure after Transition to Manure Pits and Differ from Those in Fertilized Field Soil	Unfound	2015
SRR12915345	PRJNA671703	SRR12915345.bin	9	44.677	-90.177	USA	North America	Farmland	Manure Microbial Communities and Resistance Profiles Reconfigure after Transition to Manure Pits and Differ from Those in Fertilized Field Soil	Unfound	2015
SRR13100622	PRJNA679917	SRR13100622.bin	9	34.14	113.81	China	Asia	Farmland	Plant developmental stage drives the differentiation in ecological role of the maize microbiome	Unfound	2016
SRR13336282	PRJNA688820	SRR13336282.bin	9	34.3	108.08	China	Asia	Farmland	Wheat Rhizosphere Metagenome Reveals Newfound Potential Soil Zn-Mobilizing Bacteria Contributing to Cultivars’ Variation in Grain Zn Concentration	Unfound	2019
SRR14877748	PRJNA739041	SRR14877748.bin	27	39	116	China	Asia	Wetland	Enhancement of micropollutant biotransformation by adding manganese sand in constructed wetlands	Unfound	2019
SRR14877746	PRJNA739041	SRR14877746.bin	26	39	116	China	Asia	Wetland	Enhancement of micropollutant biotransformation by adding manganese sand in constructed wetlands	Unfound	2019
SRR11467477	PRJNA622594	SRR11467477.bin	8	21.54	-158.02	USA	North America	Farmland	DNA-Stable Isotope Probing Shotgun Metagenomics Reveals the Resilience of Active Microbial Communities to Biochar Amendment in Oxisol Soil	Unfound	2015
SRR11734639	PRJNA629394	SRR11734639.bin	8	22.53	113.99	China	Asia	Wetland	Deciphering the Microbial Taxonomy and Functionality of Two Diverse Mangrove Ecosystems and Their Potential Abilities To Produce Bioactive Compounds	Unfound	2017
SRR11734713	PRJNA629394	SRR11734713.bin	8	22.53	113.99	China	Asia	Wetland	Deciphering the Microbial Taxonomy and Functionality of Two Diverse Mangrove Ecosystems and Their Potential Abilities To Produce Bioactive Compounds	Unfound	2017
SRR11837471	PRJNA618959	SRR11837471.bin	8	35.8956	-76.1655	USA	North America	Wetland	NA	Unfound	2016
SRR12915217	PRJNA671703	SRR12915217.bin	8	44.677	-90.177	USA	North America	Farmland	Manure Microbial Communities and Resistance Profiles Reconfigure after Transition to Manure Pits and Differ from Those in Fertilized Field Soil	Unfound	2015
SRR12915226	PRJNA671703	SRR12915226.bin	8	44.677	-90.177	USA	North America	Farmland	Manure Microbial Communities and Resistance Profiles Reconfigure after Transition to Manure Pits and Differ from Those in Fertilized Field Soil	Unfound	2015
SRR13100618	PRJNA679917	SRR13100618.bin	8	34.14	113.81	China	Asia	Farmland	Plant developmental stage drives the differentiation in ecological role of the maize microbiome	Unfound	2016
SRR13100619	PRJNA679917	SRR13100619.bin	8	34.14	113.81	China	Asia	Farmland	Plant developmental stage drives the differentiation in ecological role of the maize microbiome	Unfound	2016
SRR13100626	PRJNA679917	SRR13100626.bin	8	34.14	113.81	China	Asia	Farmland	Plant developmental stage drives the differentiation in ecological role of the maize microbiome	Unfound	2016
SRR13336330	PRJNA688820	SRR13336330.bin	8	34.3	108.08	China	Asia	Farmland	Wheat Rhizosphere Metagenome Reveals Newfound Potential Soil Zn-Mobilizing Bacteria Contributing to Cultivars’ Variation in Grain Zn Concentration	Unfound	2019
SRR13336333	PRJNA688820	SRR13336333.bin	8	34.3	108.08	China	Asia	Farmland	Wheat Rhizosphere Metagenome Reveals Newfound Potential Soil Zn-Mobilizing Bacteria Contributing to Cultivars’ Variation in Grain Zn Concentration	Unfound	2019
SRR14877777	PRJNA739041	SRR14877777.bin	24	39	116	China	Asia	Wetland	Enhancement of micropollutant biotransformation by adding manganese sand in constructed wetlands	Unfound	2019
SRR21169167	PRJNA867479	SRR21169167.bin	24	24.4	118.95	China	Asia	Farmland	Soil metagenomic analysis on changes of functional genes and microorganisms involved in nitrogen-cycle processes of acidified tea soils	Unfound	2020
SRR14877742	PRJNA739041	SRR14877742.bin	23	39	116	China	Asia	Wetland	Enhancement of micropollutant biotransformation by adding manganese sand in constructed wetlands	Unfound	2019
SRR14877776	PRJNA739041	SRR14877776.bin	22	39	116	China	Asia	Wetland	Enhancement of micropollutant biotransformation by adding manganese sand in constructed wetlands	Unfound	2019
SRR11837390	PRJNA618900	SRR11837390.bin	7	35.8956	-76.1655	USA	North America	Wetland	NA	Unfound	2016
SRR11837452	PRJNA618952	SRR11837452.bin	7	35.8956	-76.1655	USA	North America	Wetland	NA	Unfound	2016
SRR11837467	PRJNA618955	SRR11837467.bin	7	35.8956	-76.1655	USA	North America	Wetland	NA	Unfound	2016
SRR12052862	PRJNA640507	SRR12052862.bin	7	23.86	109.91	China	Asia	Farmland	Sugarcane/peanut intercropping system improves physicochemical properties by changing N and P cycling and organic matter turnover in root zone soil	Unfound	2019
SRR12915206	PRJNA671703	SRR12915206.bin	7	44.677	-90.177	USA	North America	Farmland	Manure Microbial Communities and Resistance Profiles Reconfigure after Transition to Manure Pits and Differ from Those in Fertilized Field Soil	Unfound	2016
SRR12915233	PRJNA671703	SRR12915233.bin	7	44.677	-90.177	USA	North America	Farmland	Manure Microbial Communities and Resistance Profiles Reconfigure after Transition to Manure Pits and Differ from Those in Fertilized Field Soil	Unfound	2016
SRR12915296	PRJNA671703	SRR12915296.bin	7	44.677	-90.177	USA	North America	Farmland	Manure Microbial Communities and Resistance Profiles Reconfigure after Transition to Manure Pits and Differ from Those in Fertilized Field Soil	Unfound	2016
SRR13100623	PRJNA679917	SRR13100623.bin	7	34.14	113.81	China	Asia	Farmland	Plant developmental stage drives the differentiation in ecological role of the maize microbiome	Unfound	2016
SRR13100624	PRJNA679917	SRR13100624.bin	7	34.14	113.81	China	Asia	Farmland	Plant developmental stage drives the differentiation in ecological role of the maize microbiome	Unfound	2016
SRR13100625	PRJNA679917	SRR13100625.bin	7	34.14	113.81	China	Asia	Farmland	Plant developmental stage drives the differentiation in ecological role of the maize microbiome	Unfound	2016
SRR13336283	PRJNA688820	SRR13336283.bin	7	34.3	108.08	China	Asia	Farmland	Wheat Rhizosphere Metagenome Reveals Newfound Potential Soil Zn-Mobilizing Bacteria Contributing to Cultivars’ Variation in Grain Zn Concentration	Unfound	2019
SRR13336316	PRJNA688820	SRR13336316.bin	7	34.3	108.08	China	Asia	Farmland	Wheat Rhizosphere Metagenome Reveals Newfound Potential Soil Zn-Mobilizing Bacteria Contributing to Cultivars’ Variation in Grain Zn Concentration	Unfound	2019
SRR13336320	PRJNA688820	SRR13336320.bin	7	34.3	108.08	China	Asia	Farmland	Wheat Rhizosphere Metagenome Reveals Newfound Potential Soil Zn-Mobilizing Bacteria Contributing to Cultivars’ Variation in Grain Zn Concentration	Unfound	2019
SRR13336321	PRJNA688820	SRR13336321.bin	7	34.3	108.08	China	Asia	Farmland	Wheat Rhizosphere Metagenome Reveals Newfound Potential Soil Zn-Mobilizing Bacteria Contributing to Cultivars’ Variation in Grain Zn Concentration	Unfound	2019
SRR13336322	PRJNA688820	SRR13336322.bin	7	34.3	108.08	China	Asia	Farmland	Wheat Rhizosphere Metagenome Reveals Newfound Potential Soil Zn-Mobilizing Bacteria Contributing to Cultivars’ Variation in Grain Zn Concentration	Unfound	2019
SRR13336324	PRJNA688820	SRR13336324.bin	7	34.3	108.08	China	Asia	Farmland	Wheat Rhizosphere Metagenome Reveals Newfound Potential Soil Zn-Mobilizing Bacteria Contributing to Cultivars’ Variation in Grain Zn Concentration	Unfound	2019
SRR13336327	PRJNA688820	SRR13336327.bin	7	34.3	108.08	China	Asia	Farmland	Wheat Rhizosphere Metagenome Reveals Newfound Potential Soil Zn-Mobilizing Bacteria Contributing to Cultivars’ Variation in Grain Zn Concentration	Unfound	2019
SRR13336328	PRJNA688820	SRR13336328.bin	7	34.3	108.08	China	Asia	Farmland	Wheat Rhizosphere Metagenome Reveals Newfound Potential Soil Zn-Mobilizing Bacteria Contributing to Cultivars’ Variation in Grain Zn Concentration	Unfound	2019
SRR13336332	PRJNA688820	SRR13336332.bin	7	34.3	108.08	China	Asia	Farmland	Wheat Rhizosphere Metagenome Reveals Newfound Potential Soil Zn-Mobilizing Bacteria Contributing to Cultivars’ Variation in Grain Zn Concentration	Unfound	2019
SRR13336335	PRJNA688820	SRR13336335.bin	7	34.3	108.08	China	Asia	Farmland	Wheat Rhizosphere Metagenome Reveals Newfound Potential Soil Zn-Mobilizing Bacteria Contributing to Cultivars’ Variation in Grain Zn Concentration	Unfound	2019
SRR16995659	PRJNA889178	SRR16995659.bin	20	35.71	98.11	China	Asia	Grassland	Distribution Characteristics of Soil Viruses Under Different Precipitation Gradients on the Qinghai-Tibet Plateau	Unfound	2020
SRR11467475	PRJNA622594	SRR11467475.bin	6	21.54	-158.02	USA	North America	Farmland	DNA-Stable Isotope Probing Shotgun Metagenomics Reveals the Resilience of Active Microbial Communities to Biochar Amendment in Oxisol Soil	Unfound	2015
SRR11467478	PRJNA622594	SRR11467478.bin	6	21.54	-158.02	USA	North America	Farmland	DNA-Stable Isotope Probing Shotgun Metagenomics Reveals the Resilience of Active Microbial Communities to Biochar Amendment in Oxisol Soil	Unfound	2015
SRR11467480	PRJNA622594	SRR11467480.bin	6	21.54	-158.02	USA	North America	Farmland	DNA-Stable Isotope Probing Shotgun Metagenomics Reveals the Resilience of Active Microbial Communities to Biochar Amendment in Oxisol Soil	Unfound	2015
SRR11467481	PRJNA622594	SRR11467481.bin	6	21.54	-158.02	USA	North America	Farmland	DNA-Stable Isotope Probing Shotgun Metagenomics Reveals the Resilience of Active Microbial Communities to Biochar Amendment in Oxisol Soil	Unfound	2015
SRR11734629	PRJNA629394	SRR11734629.bin	6	22.53	113.99	China	Asia	Wetland	Deciphering the Microbial Taxonomy and Functionality of Two Diverse Mangrove Ecosystems and Their Potential Abilities To Produce Bioactive Compounds	Unfound	2017
SRR11823712	PRJNA634262	SRR11823712.bin	6	44.18	86.02	China	Asia	Farmland	Metagenomic analysis reveals the effects of cotton straw–derived biochar on soil nitrogen transformation in drip-irrigated cotton field	Unfound	2018
SRR11823714	PRJNA634262	SRR11823714.bin	6	44.18	86.02	China	Asia	Farmland	Metagenomic analysis reveals the effects of cotton straw–derived biochar on soil nitrogen transformation in drip-irrigated cotton field	Unfound	2018
SRR11837300	PRJNA618893	SRR11837300.bin	6	35.8956	-76.1655	USA	North America	Wetland	NA	Unfound	2016
SRR11837711	PRJNA618960	SRR11837711.bin	6	35.8956	-76.1655	USA	North America	Wetland	NA	Unfound	2016
SRR12052858	PRJNA640507	SRR12052858.bin	6	23.86	109.91	China	Asia	Farmland	Sugarcane/peanut intercropping system improves physicochemical properties by changing N and P cycling and organic matter turnover in root zone soil	Unfound	2019
SRR12052865	PRJNA640507	SRR12052865.bin	6	23.86	109.91	China	Asia	Farmland	Sugarcane/peanut intercropping system improves physicochemical properties by changing N and P cycling and organic matter turnover in root zone soil	Unfound	2019
SRR12052867	PRJNA640507	SRR12052867.bin	6	23.86	109.91	China	Asia	Farmland	Sugarcane/peanut intercropping system improves physicochemical properties by changing N and P cycling and organic matter turnover in root zone soil	Unfound	2019
SRR12052868	PRJNA640507	SRR12052868.bin	6	23.86	109.91	China	Asia	Farmland	Sugarcane/peanut intercropping system improves physicochemical properties by changing N and P cycling and organic matter turnover in root zone soil	Unfound	2019
SRR12876858	PRJNA670518	SRR12876858.bin	6	40.97	109.88	China	Asia	Farmland	A microbial consortium-based product promotes potato yield by recruiting rhizosphere bacteria involved in nitrogen and carbon metabolisms	Unfound	1905
SRR12876859	PRJNA670518	SRR12876859.bin	6	40.6667	117.933	China	Asia	Farmland	A microbial consortium-based product promotes potato yield by recruiting rhizosphere bacteria involved in nitrogen and carbon metabolisms	Unfound	1905
SRR12876865	PRJNA670518	SRR12876865.bin	6	40.6667	117.933	China	Asia	Farmland	A microbial consortium-based product promotes potato yield by recruiting rhizosphere bacteria involved in nitrogen and carbon metabolisms	Unfound	1905
SRR12915179	PRJNA671703	SRR12915179.bin	6	44.677	-90.177	USA	North America	Farmland	Manure Microbial Communities and Resistance Profiles Reconfigure after Transition to Manure Pits and Differ from Those in Fertilized Field Soil	Unfound	2016
SRR12915261	PRJNA671703	SRR12915261.bin	6	44.677	-90.177	USA	North America	Farmland	Manure Microbial Communities and Resistance Profiles Reconfigure after Transition to Manure Pits and Differ from Those in Fertilized Field Soil	Unfound	2015
SRR13336281	PRJNA688820	SRR13336281.bin	6	34.3	108.08	China	Asia	Farmland	Wheat Rhizosphere Metagenome Reveals Newfound Potential Soil Zn-Mobilizing Bacteria Contributing to Cultivars’ Variation in Grain Zn Concentration	Unfound	2019
SRR13336284	PRJNA688820	SRR13336284.bin	6	34.3	108.08	China	Asia	Farmland	Wheat Rhizosphere Metagenome Reveals Newfound Potential Soil Zn-Mobilizing Bacteria Contributing to Cultivars’ Variation in Grain Zn Concentration	Unfound	2019
SRR13336285	PRJNA688820	SRR13336285.bin	6	34.3	108.08	China	Asia	Farmland	Wheat Rhizosphere Metagenome Reveals Newfound Potential Soil Zn-Mobilizing Bacteria Contributing to Cultivars’ Variation in Grain Zn Concentration	Unfound	2019
SRR13336294	PRJNA688820	SRR13336294.bin	6	34.3	108.08	China	Asia	Farmland	Wheat Rhizosphere Metagenome Reveals Newfound Potential Soil Zn-Mobilizing Bacteria Contributing to Cultivars’ Variation in Grain Zn Concentration	Unfound	2019
SRR13336323	PRJNA688820	SRR13336323.bin	6	34.3	108.08	China	Asia	Farmland	Wheat Rhizosphere Metagenome Reveals Newfound Potential Soil Zn-Mobilizing Bacteria Contributing to Cultivars’ Variation in Grain Zn Concentration	Unfound	2019
SRR13336329	PRJNA688820	SRR13336329.bin	6	34.3	108.08	China	Asia	Farmland	Wheat Rhizosphere Metagenome Reveals Newfound Potential Soil Zn-Mobilizing Bacteria Contributing to Cultivars’ Variation in Grain Zn Concentration	Unfound	2019
SRR14877772	PRJNA739041	SRR14877772.bin	18	39	116	China	Asia	Wetland	Enhancement of micropollutant biotransformation by adding manganese sand in constructed wetlands	Unfound	2019
SRR21169165	PRJNA867479	SRR21169165.bin	18	24.4	118.95	China	Asia	Farmland	Soil metagenomic analysis on changes of functional genes and microorganisms involved in nitrogen-cycle processes of acidified tea soils	Unfound	2020
SRR14877740	PRJNA739041	SRR14877740.bin	17	39	116	China	Asia	Wetland	Enhancement of micropollutant biotransformation by adding manganese sand in constructed wetlands	Unfound	2019
SRR14877747	PRJNA739041	SRR14877747.bin	17	39	116	China	Asia	Wetland	Enhancement of micropollutant biotransformation by adding manganese sand in constructed wetlands	Unfound	2019
SRR21169166	PRJNA867479	SRR21169166.bin	17	24.4	118.95	China	Asia	Farmland	Soil metagenomic analysis on changes of functional genes and microorganisms involved in nitrogen-cycle processes of acidified tea soils	Unfound	2020
SRR21860280	PRJNA889178	SRR21860280.bin	17	32.657	85.52	USA	North America	Grassland	Xanthomonas infection and ozone stress distinctly influence the microbial community structure and interactions in the pepper phyllosphere	https://doi.org/10.1038/s43705-023-00232-w	2021
SRR14877738	PRJNA739041	SRR14877738.bin	16	39	116	China	Asia	Wetland	Enhancement of micropollutant biotransformation by adding manganese sand in constructed wetlands	Unfound	2019
SRR11467474	PRJNA622594	SRR11467474.bin	5	21.54	-158.02	USA	North America	Farmland	DNA-Stable Isotope Probing Shotgun Metagenomics Reveals the Resilience of Active Microbial Communities to Biochar Amendment in Oxisol Soil	Unfound	2015
SRR11734617	PRJNA629394	SRR11734617.bin	5	22.53	113.99	China	Asia	Wetland	Deciphering the Microbial Taxonomy and Functionality of Two Diverse Mangrove Ecosystems and Their Potential Abilities To Produce Bioactive Compounds	Unfound	2017
SRR11734618	PRJNA629394	SRR11734618.bin	5	22.53	113.99	China	Asia	Wetland	Deciphering the Microbial Taxonomy and Functionality of Two Diverse Mangrove Ecosystems and Their Potential Abilities To Produce Bioactive Compounds	Unfound	2017
SRR11734620	PRJNA629394	SRR11734620.bin	5	22.53	113.99	China	Asia	Wetland	Deciphering the Microbial Taxonomy and Functionality of Two Diverse Mangrove Ecosystems and Their Potential Abilities To Produce Bioactive Compounds	Unfound	2017
SRR11734634	PRJNA629394	SRR11734634.bin	5	22.53	113.99	China	Asia	Wetland	Deciphering the Microbial Taxonomy and Functionality of Two Diverse Mangrove Ecosystems and Their Potential Abilities To Produce Bioactive Compounds	Unfound	2017
SRR11823713	PRJNA634262	SRR11823713.bin	5	44.18	86.02	China	Asia	Farmland	Metagenomic analysis reveals the effects of cotton straw–derived biochar on soil nitrogen transformation in drip-irrigated cotton field	Unfound	2018
SRR11823718	PRJNA634262	SRR11823718.bin	5	44.18	86.02	China	Asia	Farmland	Metagenomic analysis reveals the effects of cotton straw–derived biochar on soil nitrogen transformation in drip-irrigated cotton field	Unfound	2018
SRR11823721	PRJNA634262	SRR11823721.bin	5	44.18	86.02	China	Asia	Farmland	Metagenomic analysis reveals the effects of cotton straw–derived biochar on soil nitrogen transformation in drip-irrigated cotton field	Unfound	2018
SRR11837214	PRJNA618890	SRR11837214.bin	5	35.8959	-76.1658	USA	North America	Wetland	NA	Unfound	2016
SRR11837301	PRJNA618894	SRR11837301.bin	5	35.8956	-76.1655	USA	North America	Wetland	NA	Unfound	2016
SRR11837370	PRJNA618896	SRR11837370.bin	5	35.8956	-76.1655	USA	North America	Wetland	NA	Unfound	2016
SRR12042678	PRJNA640245	SRR12042678.bin	5	37.53	114.41	China	Asia	Farmland	Characterization of tetracycline-resistant microbiome in soil-plant systems by combination of HO-based DNA-Stable isotope probing and metagenomics218	Unfound	1905
SRR12052864	PRJNA640507	SRR12052864.bin	5	23.86	109.91	China	Asia	Farmland	Sugarcane/peanut intercropping system improves physicochemical properties by changing N and P cycling and organic matter turnover in root zone soil	Unfound	2019
SRR12052869	PRJNA640507	SRR12052869.bin	5	23.86	109.91	China	Asia	Farmland	Sugarcane/peanut intercropping system improves physicochemical properties by changing N and P cycling and organic matter turnover in root zone soil	Unfound	2019
SRR12550807	PRJNA632564	SRR12550807.bin	5	18.33	109.45	China	Asia	Farmland	Comparison of methane metabolism in the rhizomicrobiomes of wild and related cultivated rice accessions reveals a strong impact of crop domestication	Unfound	2018
SRR12876860	PRJNA670518	SRR12876860.bin	5	40.97	109.88	China	Asia	Farmland	A microbial consortium-based product promotes potato yield by recruiting rhizosphere bacteria involved in nitrogen and carbon metabolisms	Unfound	1905
SRR12876864	PRJNA670518	SRR12876864.bin	5	40.6667	117.933	China	Asia	Farmland	A microbial consortium-based product promotes potato yield by recruiting rhizosphere bacteria involved in nitrogen and carbon metabolisms	Unfound	1905
SRR12915153	PRJNA671703	SRR12915153.bin	5	44.677	-90.177	USA	North America	Farmland	Manure Microbial Communities and Resistance Profiles Reconfigure after Transition to Manure Pits and Differ from Those in Fertilized Field Soil	Unfound	2015
SRR12915175	PRJNA671703	SRR12915175.bin	5	44.677	-90.177	USA	North America	Farmland	Manure Microbial Communities and Resistance Profiles Reconfigure after Transition to Manure Pits and Differ from Those in Fertilized Field Soil	Unfound	2015
SRR12915194	PRJNA671703	SRR12915194.bin	5	44.677	-90.177	USA	North America	Farmland	Manure Microbial Communities and Resistance Profiles Reconfigure after Transition to Manure Pits and Differ from Those in Fertilized Field Soil	Unfound	2016
SRR12915195	PRJNA671703	SRR12915195.bin	5	44.677	-90.177	USA	North America	Farmland	Manure Microbial Communities and Resistance Profiles Reconfigure after Transition to Manure Pits and Differ from Those in Fertilized Field Soil	Unfound	2016
SRR12915197	PRJNA671703	SRR12915197.bin	5	44.677	-90.177	USA	North America	Farmland	Manure Microbial Communities and Resistance Profiles Reconfigure after Transition to Manure Pits and Differ from Those in Fertilized Field Soil	Unfound	2015
SRR12915212	PRJNA671703	SRR12915212.bin	5	44.677	-90.177	USA	North America	Farmland	Manure Microbial Communities and Resistance Profiles Reconfigure after Transition to Manure Pits and Differ from Those in Fertilized Field Soil	Unfound	2015
SRR12915224	PRJNA671703	SRR12915224.bin	5	44.677	-90.177	USA	North America	Farmland	Manure Microbial Communities and Resistance Profiles Reconfigure after Transition to Manure Pits and Differ from Those in Fertilized Field Soil	Unfound	2015
SRR12915234	PRJNA671703	SRR12915234.bin	5	44.677	-90.177	USA	North America	Farmland	Manure Microbial Communities and Resistance Profiles Reconfigure after Transition to Manure Pits and Differ from Those in Fertilized Field Soil	Unfound	2016
SRR12915235	PRJNA671703	SRR12915235.bin	5	44.677	-90.177	USA	North America	Farmland	Manure Microbial Communities and Resistance Profiles Reconfigure after Transition to Manure Pits and Differ from Those in Fertilized Field Soil	Unfound	2015
SRR12915254	PRJNA671703	SRR12915254.bin	5	44.677	-90.177	USA	North America	Farmland	Manure Microbial Communities and Resistance Profiles Reconfigure after Transition to Manure Pits and Differ from Those in Fertilized Field Soil	Unfound	2015
SRR12915273	PRJNA671703	SRR12915273.bin	5	44.677	-90.177	USA	North America	Farmland	Manure Microbial Communities and Resistance Profiles Reconfigure after Transition to Manure Pits and Differ from Those in Fertilized Field Soil	Unfound	2015
SRR12915279	PRJNA671703	SRR12915279.bin	5	44.677	-90.177	USA	North America	Farmland	Manure Microbial Communities and Resistance Profiles Reconfigure after Transition to Manure Pits and Differ from Those in Fertilized Field Soil	Unfound	2015
SRR12915283	PRJNA671703	SRR12915283.bin	5	44.677	-90.177	USA	North America	Farmland	Manure Microbial Communities and Resistance Profiles Reconfigure after Transition to Manure Pits and Differ from Those in Fertilized Field Soil	Unfound	2015
SRR12915297	PRJNA671703	SRR12915297.bin	5	44.677	-90.177	USA	North America	Farmland	Manure Microbial Communities and Resistance Profiles Reconfigure after Transition to Manure Pits and Differ from Those in Fertilized Field Soil	Unfound	2016
SRR13100616	PRJNA679917	SRR13100616.bin	5	34.14	113.81	China	Asia	Farmland	Plant developmental stage drives the differentiation in ecological role of the maize microbiome	Unfound	2016
SRR13336280	PRJNA688820	SRR13336280.bin	5	34.3	108.08	China	Asia	Farmland	Wheat Rhizosphere Metagenome Reveals Newfound Potential Soil Zn-Mobilizing Bacteria Contributing to Cultivars’ Variation in Grain Zn Concentration	Unfound	2019
SRR13336286	PRJNA688820	SRR13336286.bin	5	34.3	108.08	China	Asia	Farmland	Wheat Rhizosphere Metagenome Reveals Newfound Potential Soil Zn-Mobilizing Bacteria Contributing to Cultivars’ Variation in Grain Zn Concentration	Unfound	2019
SRR13336289	PRJNA688820	SRR13336289.bin	5	34.74	108.2	China	Asia	Farmland	Wheat Rhizosphere Metagenome Reveals Newfound Potential Soil Zn-Mobilizing Bacteria Contributing to Cultivars’ Variation in Grain Zn Concentration	Unfound	2019
SRR13336290	PRJNA688820	SRR13336290.bin	5	34.74	108.2	China	Asia	Farmland	Wheat Rhizosphere Metagenome Reveals Newfound Potential Soil Zn-Mobilizing Bacteria Contributing to Cultivars’ Variation in Grain Zn Concentration	Unfound	2019
SRR13336295	PRJNA688820	SRR13336295.bin	5	34.74	108.2	China	Asia	Farmland	Wheat Rhizosphere Metagenome Reveals Newfound Potential Soil Zn-Mobilizing Bacteria Contributing to Cultivars’ Variation in Grain Zn Concentration	Unfound	2019
SRR13336305	PRJNA688820	SRR13336305.bin	5	34.3	108.08	China	Asia	Farmland	Wheat Rhizosphere Metagenome Reveals Newfound Potential Soil Zn-Mobilizing Bacteria Contributing to Cultivars’ Variation in Grain Zn Concentration	Unfound	2019
SRR13336318	PRJNA688820	SRR13336318.bin	5	34.74	108.2	China	Asia	Farmland	Wheat Rhizosphere Metagenome Reveals Newfound Potential Soil Zn-Mobilizing Bacteria Contributing to Cultivars’ Variation in Grain Zn Concentration	Unfound	2019
SRR13336325	PRJNA688820	SRR13336325.bin	5	34.3	108.08	China	Asia	Farmland	Wheat Rhizosphere Metagenome Reveals Newfound Potential Soil Zn-Mobilizing Bacteria Contributing to Cultivars’ Variation in Grain Zn Concentration	Unfound	2019
SRR13336331	PRJNA688820	SRR13336331.bin	5	34.3	108.08	China	Asia	Farmland	Wheat Rhizosphere Metagenome Reveals Newfound Potential Soil Zn-Mobilizing Bacteria Contributing to Cultivars’ Variation in Grain Zn Concentration	Unfound	2019
SRR14877737	PRJNA739041	SRR14877737.bin	15	39	116	China	Asia	Wetland	Enhancement of micropollutant biotransformation by adding manganese sand in constructed wetlands	Unfound	2019
SRR14877754	PRJNA739041	SRR14877754.bin	15	39	116	China	Asia	Wetland	Enhancement of micropollutant biotransformation by adding manganese sand in constructed wetlands	Unfound	2019
SRR14877765	PRJNA739041	SRR14877765.bin	15	39	116	China	Asia	Wetland	Enhancement of micropollutant biotransformation by adding manganese sand in constructed wetlands	Unfound	2019
SRR14877766	PRJNA739041	SRR14877766.bin	15	39	116	China	Asia	Wetland	Enhancement of micropollutant biotransformation by adding manganese sand in constructed wetlands	Unfound	2019
SRR14877774	PRJNA739041	SRR14877774.bin	15	39	116	China	Asia	Wetland	Enhancement of micropollutant biotransformation by adding manganese sand in constructed wetlands	Unfound	2019
SRR14085585	PRJNA717813	SRR14085585.bin	14	48.5779	9.06419	Germany	Europe	Forest	Unfound	Unfound	2019
SRR14877769	PRJNA739041	SRR14877769.bin	14	39	116	China	Asia	Wetland	Enhancement of micropollutant biotransformation by adding manganese sand in constructed wetlands	Unfound	2019
SRR14877775	PRJNA739041	SRR14877775.bin	14	39	116	China	Asia	Wetland	Enhancement of micropollutant biotransformation by adding manganese sand in constructed wetlands	Unfound	2019
SRR14877778	PRJNA739041	SRR14877778.bin	14	39	116	China	Asia	Wetland	Enhancement of micropollutant biotransformation by adding manganese sand in constructed wetlands	Unfound	2019
SRR17459156	PRJNA718849	SRR17459156.bin	14	39.0018	123.07	USA	North America	Grassland	Active populations and growth of soil microorganisms are framed by mean annual precipitation in three California annual grasslands	Unfound	2018
SRR21169172	PRJNA867479	SRR21169172.bin	14	24.4	118.95	China	Asia	Farmland	Soil metagenomic analysis on changes of functional genes and microorganisms involved in nitrogen-cycle processes of acidified tea soils	Unfound	2020
SRR21169173	PRJNA867479	SRR21169173.bin	14	24.4	118.95	China	Asia	Farmland	Soil metagenomic analysis on changes of functional genes and microorganisms involved in nitrogen-cycle processes of acidified tea soils	Unfound	2020
SRR14877758	PRJNA739041	SRR14877758.bin	13	39	116	China	Asia	Wetland	Enhancement of micropollutant biotransformation by adding manganese sand in constructed wetlands	Unfound	2019
SRR21860278	PRJNA889178	SRR21860278.bin	13	32.657	85.52	USA	North America	Grassland	Xanthomonas infection and ozone stress distinctly influence the microbial community structure and interactions in the pepper phyllosphere	https://doi.org/10.1038/s43705-023-00232-w	2021
SRR11734695	PRJNA629394	SRR11734695.bin	4	21.6	108.99	China	Asia	Wetland	Deciphering the Microbial Taxonomy and Functionality of Two Diverse Mangrove Ecosystems and Their Potential Abilities To Produce Bioactive Compounds	Unfound	2017
SRR11734699	PRJNA629394	SRR11734699.bin	4	21.6	108.99	China	Asia	Wetland	Deciphering the Microbial Taxonomy and Functionality of Two Diverse Mangrove Ecosystems and Their Potential Abilities To Produce Bioactive Compounds	Unfound	2017
SRR11734701	PRJNA629394	SRR11734701.bin	4	21.6	108.99	China	Asia	Wetland	Deciphering the Microbial Taxonomy and Functionality of Two Diverse Mangrove Ecosystems and Their Potential Abilities To Produce Bioactive Compounds	Unfound	2017
SRR11823711	PRJNA634262	SRR11823711.bin	4	44.18	86.02	China	Asia	Farmland	Metagenomic analysis reveals the effects of cotton straw–derived biochar on soil nitrogen transformation in drip-irrigated cotton field	Unfound	2018
SRR11823716	PRJNA634262	SRR11823716.bin	4	44.18	86.02	China	Asia	Farmland	Metagenomic analysis reveals the effects of cotton straw–derived biochar on soil nitrogen transformation in drip-irrigated cotton field	Unfound	2018
SRR11823720	PRJNA634262	SRR11823720.bin	4	44.18	86.02	China	Asia	Farmland	Metagenomic analysis reveals the effects of cotton straw–derived biochar on soil nitrogen transformation in drip-irrigated cotton field	Unfound	2018
SRR11823722	PRJNA634262	SRR11823722.bin	4	44.18	86.02	China	Asia	Farmland	Metagenomic analysis reveals the effects of cotton straw–derived biochar on soil nitrogen transformation in drip-irrigated cotton field	Unfound	2018
SRR12042679	PRJNA640245	SRR12042679.bin	4	37.53	114.41	China	Asia	Farmland	Characterization of tetracycline-resistant microbiome in soil-plant systems by combination of HO-based DNA-Stable isotope probing and metagenomics218	Unfound	1905
SRR12052860	PRJNA640507	SRR12052860.bin	4	23.86	109.91	China	Asia	Farmland	Sugarcane/peanut intercropping system improves physicochemical properties by changing N and P cycling and organic matter turnover in root zone soil	Unfound	2019
SRR12052863	PRJNA640507	SRR12052863.bin	4	23.86	109.91	China	Asia	Farmland	Sugarcane/peanut intercropping system improves physicochemical properties by changing N and P cycling and organic matter turnover in root zone soil	Unfound	2019
SRR12358471	PRJNA649682	SRR12358471.bin	4	-25.73	25.64	South Africa	Africa	Farmland	Metagenomic Analyses of Plant Growth-Promoting and Carbon-Cycling Genes in Maize Rhizosphere Soils with Distinct Land-Use and Management Histories	Unfound	2019
SRR12550842	PRJNA632564	SRR12550842.bin	4	18.33	109.45	China	Asia	Farmland	Comparison of methane metabolism in the rhizomicrobiomes of wild and related cultivated rice accessions reveals a strong impact of crop domestication	Unfound	2018
SRR12876855	PRJNA670518	SRR12876855.bin	4	40.6667	117.933	China	Asia	Farmland	A microbial consortium-based product promotes potato yield by recruiting rhizosphere bacteria involved in nitrogen and carbon metabolisms	Unfound	1905
SRR12876861	PRJNA670518	SRR12876861.bin	4	40.6667	117.933	China	Asia	Farmland	A microbial consortium-based product promotes potato yield by recruiting rhizosphere bacteria involved in nitrogen and carbon metabolisms	Unfound	1905
SRR12915162	PRJNA671703	SRR12915162.bin	4	44.677	-90.177	USA	North America	Farmland	Manure Microbial Communities and Resistance Profiles Reconfigure after Transition to Manure Pits and Differ from Those in Fertilized Field Soil	Unfound	2015
SRR12915208	PRJNA671703	SRR12915208.bin	4	44.677	-90.177	USA	North America	Farmland	Manure Microbial Communities and Resistance Profiles Reconfigure after Transition to Manure Pits and Differ from Those in Fertilized Field Soil	Unfound	2015
SRR12915228	PRJNA671703	SRR12915228.bin	4	44.677	-90.177	USA	North America	Farmland	Manure Microbial Communities and Resistance Profiles Reconfigure after Transition to Manure Pits and Differ from Those in Fertilized Field Soil	Unfound	2016
SRR12915229	PRJNA671703	SRR12915229.bin	4	44.677	-90.177	USA	North America	Farmland	Manure Microbial Communities and Resistance Profiles Reconfigure after Transition to Manure Pits and Differ from Those in Fertilized Field Soil	Unfound	2015
SRR12915263	PRJNA671703	SRR12915263.bin	4	44.677	-90.177	USA	North America	Farmland	Manure Microbial Communities and Resistance Profiles Reconfigure after Transition to Manure Pits and Differ from Those in Fertilized Field Soil	Unfound	2015
SRR12915277	PRJNA671703	SRR12915277.bin	4	44.677	-90.177	USA	North America	Farmland	Manure Microbial Communities and Resistance Profiles Reconfigure after Transition to Manure Pits and Differ from Those in Fertilized Field Soil	Unfound	2016
SRR12915278	PRJNA671703	SRR12915278.bin	4	44.677	-90.177	USA	North America	Farmland	Manure Microbial Communities and Resistance Profiles Reconfigure after Transition to Manure Pits and Differ from Those in Fertilized Field Soil	Unfound	2016
SRR12915305	PRJNA671703	SRR12915305.bin	4	44.677	-90.177	USA	North America	Farmland	Manure Microbial Communities and Resistance Profiles Reconfigure after Transition to Manure Pits and Differ from Those in Fertilized Field Soil	Unfound	2016
SRR12915306	PRJNA671703	SRR12915306.bin	4	44.677	-90.177	USA	North America	Farmland	Manure Microbial Communities and Resistance Profiles Reconfigure after Transition to Manure Pits and Differ from Those in Fertilized Field Soil	Unfound	2015
SRR13100615	PRJNA679917	SRR13100615.bin	4	34.14	113.81	China	Asia	Farmland	Plant developmental stage drives the differentiation in ecological role of the maize microbiome	Unfound	2016
SRR13100617	PRJNA679917	SRR13100617.bin	4	34.133	114.883	China	Asia	Farmland	Plant developmental stage drives the diferentiation in ecological role of the maize microbiome	Unfound	2016
SRR13100627	PRJNA679917	SRR13100627.bin	4	34.14	113.81	China	Asia	Farmland	Plant developmental stage drives the differentiation in ecological role of the maize microbiome	Unfound	2016
SRR13100631	PRJNA679917	SRR13100631.bin	4	34.14	113.81	China	Asia	Farmland	Plant developmental stage drives the differentiation in ecological role of the maize microbiome	Unfound	2016
SRR13336288	PRJNA688820	SRR13336288.bin	4	34.74	108.2	China	Asia	Farmland	Wheat Rhizosphere Metagenome Reveals Newfound Potential Soil Zn-Mobilizing Bacteria Contributing to Cultivars’ Variation in Grain Zn Concentration	Unfound	2019
SRR13336291	PRJNA688820	SRR13336291.bin	4	34.74	108.2	China	Asia	Farmland	Wheat Rhizosphere Metagenome Reveals Newfound Potential Soil Zn-Mobilizing Bacteria Contributing to Cultivars’ Variation in Grain Zn Concentration	Unfound	2019
SRR13336292	PRJNA688820	SRR13336292.bin	4	34.74	108.2	China	Asia	Farmland	Wheat Rhizosphere Metagenome Reveals Newfound Potential Soil Zn-Mobilizing Bacteria Contributing to Cultivars’ Variation in Grain Zn Concentration	Unfound	2019
SRR13336300	PRJNA688820	SRR13336300.bin	4	34.74	108.2	China	Asia	Farmland	Wheat Rhizosphere Metagenome Reveals Newfound Potential Soil Zn-Mobilizing Bacteria Contributing to Cultivars’ Variation in Grain Zn Concentration	Unfound	2019
SRR13336302	PRJNA688820	SRR13336302.bin	4	34.74	108.2	China	Asia	Farmland	Wheat Rhizosphere Metagenome Reveals Newfound Potential Soil Zn-Mobilizing Bacteria Contributing to Cultivars’ Variation in Grain Zn Concentration	Unfound	2019
SRR13336310	PRJNA688820	SRR13336310.bin	4	34.74	108.2	China	Asia	Farmland	Wheat Rhizosphere Metagenome Reveals Newfound Potential Soil Zn-Mobilizing Bacteria Contributing to Cultivars’ Variation in Grain Zn Concentration	Unfound	2019
SRR13336313	PRJNA688820	SRR13336313.bin	4	34.74	108.2	China	Asia	Farmland	Wheat Rhizosphere Metagenome Reveals Newfound Potential Soil Zn-Mobilizing Bacteria Contributing to Cultivars’ Variation in Grain Zn Concentration	Unfound	2019
SRR14320324	PRJNA723704	SRR14320324.bin	12	37.3	118.62	China	Asia	Farmland	Patterns in the Microbial Community of Salt-Tolerant Plants and the Functional Genes Associated with Salt Stress Alleviation	Unfound	2019
SRR17459233	PRJNA718849	SRR17459233.bin	12	39.0018	123.07	USA	North America	Grassland	Active populations and growth of soil microorganisms are framed by mean annual precipitation in three California annual grasslands	Unfound	2018
SRR21169171	PRJNA867479	SRR21169171.bin	12	24.4	118.95	China	Asia	Farmland	Soil metagenomic analysis on changes of functional genes and microorganisms involved in nitrogen-cycle processes of acidified tea soils	Unfound	2020
SRR14320326	PRJNA723704	SRR14320326.bin	11	37.3	118.62	China	Asia	Farmland	Patterns in the Microbial Community of Salt-Tolerant Plants and the Functional Genes Associated with Salt Stress Alleviation	Unfound	2019
SRR14877736	PRJNA739041	SRR14877736.bin	11	39	116	China	Asia	Wetland	Enhancement of micropollutant biotransformation by adding manganese sand in constructed wetlands	Unfound	2019
SRR14877744	PRJNA739041	SRR14877744.bin	11	39	116	China	Asia	Wetland	Enhancement of micropollutant biotransformation by adding manganese sand in constructed wetlands	Unfound	2019
SRR14877745	PRJNA739041	SRR14877745.bin	11	39	116	China	Asia	Wetland	Enhancement of micropollutant biotransformation by adding manganese sand in constructed wetlands	Unfound	2019
SRR14877750	PRJNA739041	SRR14877750.bin	11	39	116	China	Asia	Wetland	Enhancement of micropollutant biotransformation by adding manganese sand in constructed wetlands	Unfound	2019
SRR14877753	PRJNA739041	SRR14877753.bin	11	39	116	China	Asia	Wetland	Enhancement of micropollutant biotransformation by adding manganese sand in constructed wetlands	Unfound	2019
SRR14877757	PRJNA739041	SRR14877757.bin	11	39	116	China	Asia	Wetland	Enhancement of micropollutant biotransformation by adding manganese sand in constructed wetlands	Unfound	2019
SRR14877770	PRJNA739041	SRR14877770.bin	11	39	116	China	Asia	Wetland	Enhancement of micropollutant biotransformation by adding manganese sand in constructed wetlands	Unfound	2019
SRR16995657	PRJNA889178	SRR16995657.bin	11	35.71	98.11	China	Asia	Grassland	Distribution Characteristics of Soil Viruses Under Different Precipitation Gradients on the Qinghai-Tibet Plateau	Unfound	2020
SRR19161322	PRJNA833565	SRR19161322.bin	11	41.8	123.65	China	Asia	Farmland	Maize and peanut intercropping improves the nitrogen accumulation and yield per plant of maize by promoting the secretion of flavonoids and abundance of Bradyrhizobium in rhizosphere	Unfound	2020
SRR19161332	PRJNA833565	SRR19161332.bin	11	41.8	123.66	China	Asia	Farmland	Maize and peanut intercropping improves the nitrogen accumulation and yield per plant of maize by promoting the secretion of flavonoids and abundance of Bradyrhizobium in rhizosphere	Unfound	2020
SRR14320325	PRJNA723704	SRR14320325.bin	10	37.3	118.62	China	Asia	Farmland	Patterns in the Microbial Community of Salt-Tolerant Plants and the Functional Genes Associated with Salt Stress Alleviation	Unfound	2019
SRR14877739	PRJNA739041	SRR14877739.bin	10	39	116	China	Asia	Wetland	Enhancement of micropollutant biotransformation by adding manganese sand in constructed wetlands	Unfound	2019
SRR17459155	PRJNA718849	SRR17459155.bin	10	39.0018	123.07	USA	North America	Grassland	Active populations and growth of soil microorganisms are framed by mean annual precipitation in three California annual grasslands	Unfound	2018
SRR21860266	PRJNA889178	SRR21860266.bin	10	32.657	85.52	USA	North America	Grassland	Xanthomonas infection and ozone stress distinctly influence the microbial community structure and interactions in the pepper phyllosphere	Unfound	2021
SRR11467476	PRJNA622594	SRR11467476.bin	3	21.54	-158.02	USA	North America	Farmland	DNA-Stable Isotope Probing Shotgun Metagenomics Reveals the Resilience of Active Microbial Communities to Biochar Amendment in Oxisol Soil	Unfound	2015
SRR11467479	PRJNA622594	SRR11467479.bin	3	21.54	-158.02	USA	North America	Farmland	DNA-Stable Isotope Probing Shotgun Metagenomics Reveals the Resilience of Active Microbial Communities to Biochar Amendment in Oxisol Soil	Unfound	2015
SRR11734619	PRJNA629394	SRR11734619.bin	3	22.53	113.99	China	Asia	Wetland	Deciphering the Microbial Taxonomy and Functionality of Two Diverse Mangrove Ecosystems and Their Potential Abilities To Produce Bioactive Compounds	Unfound	2017
SRR11734696	PRJNA629394	SRR11734696.bin	3	21.6	108.99	China	Asia	Wetland	Deciphering the Microbial Taxonomy and Functionality of Two Diverse Mangrove Ecosystems and Their Potential Abilities To Produce Bioactive Compounds	Unfound	2017
SRR11734697	PRJNA629394	SRR11734697.bin	3	21.6	108.99	China	Asia	Wetland	Deciphering the Microbial Taxonomy and Functionality of Two Diverse Mangrove Ecosystems and Their Potential Abilities To Produce Bioactive Compounds	Unfound	2017
SRR11734698	PRJNA629394	SRR11734698.bin	3	21.6	108.99	China	Asia	Wetland	Deciphering the Microbial Taxonomy and Functionality of Two Diverse Mangrove Ecosystems and Their Potential Abilities To Produce Bioactive Compounds	Unfound	2017
SRR11823715	PRJNA634262	SRR11823715.bin	3	44.18	86.02	China	Asia	Farmland	Metagenomic analysis reveals the effects of cotton straw–derived biochar on soil nitrogen transformation in drip-irrigated cotton field	Unfound	2018
SRR11823719	PRJNA634262	SRR11823719.bin	3	44.18	86.02	China	Asia	Farmland	Metagenomic analysis reveals the effects of cotton straw–derived biochar on soil nitrogen transformation in drip-irrigated cotton field	Unfound	2018
SRR11837429	PRJNA618953	SRR11837429.bin	3	35.8956	-76.1655	USA	North America	Wetland	NA	Unfound	2016
SRR12052866	PRJNA640507	SRR12052866.bin	3	23.86	109.91	China	Asia	Farmland	Sugarcane/peanut intercropping system improves physicochemical properties by changing N and P cycling and organic matter turnover in root zone soil	Unfound	2019
SRR12550817	PRJNA632564	SRR12550817.bin	3	18.33	109.45	China	Asia	Farmland	Comparison of methane metabolism in the rhizomicrobiomes of wild and related cultivated rice accessions reveals a strong impact of crop domestication	Unfound	2018
SRR12550819	PRJNA632564	SRR12550819.bin	3	18.33	109.45	China	Asia	Farmland	Comparison of methane metabolism in the rhizomicrobiomes of wild and related cultivated rice accessions reveals a strong impact of crop domestication	Unfound	2018
SRR12550822	PRJNA632564	SRR12550822.bin	3	18.33	109.45	China	Asia	Farmland	Comparison of methane metabolism in the rhizomicrobiomes of wild and related cultivated rice accessions reveals a strong impact of crop domestication	Unfound	2018
SRR12550823	PRJNA632564	SRR12550823.bin	3	18.33	109.45	China	Asia	Farmland	Comparison of methane metabolism in the rhizomicrobiomes of wild and related cultivated rice accessions reveals a strong impact of crop domestication	Unfound	2018
SRR12550831	PRJNA632564	SRR12550831.bin	3	18.33	109.45	China	Asia	Farmland	Comparison of methane metabolism in the rhizomicrobiomes of wild and related cultivated rice accessions reveals a strong impact of crop domestication	Unfound	2018
SRR12550834	PRJNA632564	SRR12550834.bin	3	18.33	109.45	China	Asia	Farmland	Comparison of methane metabolism in the rhizomicrobiomes of wild and related cultivated rice accessions reveals a strong impact of crop domestication	Unfound	2018
SRR12876862	PRJNA670518	SRR12876862.bin	3	40.97	109.88	China	Asia	Farmland	A microbial consortium-based product promotes potato yield by recruiting rhizosphere bacteria involved in nitrogen and carbon metabolisms	Unfound	1905
SRR12876863	PRJNA670518	SRR12876863.bin	3	40.97	109.88	China	Asia	Farmland	A microbial consortium-based product promotes potato yield by recruiting rhizosphere bacteria involved in nitrogen and carbon metabolisms	Unfound	1905
SRR12915141	PRJNA671703	SRR12915141.bin	3	44.677	-90.177	USA	North America	Farmland	Manure Microbial Communities and Resistance Profiles Reconfigure after Transition to Manure Pits and Differ from Those in Fertilized Field Soil	Unfound	2016
SRR12915176	PRJNA671703	SRR12915176.bin	3	44.677	-90.177	USA	North America	Farmland	Manure Microbial Communities and Resistance Profiles Reconfigure after Transition to Manure Pits and Differ from Those in Fertilized Field Soil	Unfound	2015
SRR12915182	PRJNA671703	SRR12915182.bin	3	44.677	-90.177	USA	North America	Farmland	Manure Microbial Communities and Resistance Profiles Reconfigure after Transition to Manure Pits and Differ from Those in Fertilized Field Soil	Unfound	2016
SRR12915183	PRJNA671703	SRR12915183.bin	3	44.677	-90.177	USA	North America	Farmland	Manure Microbial Communities and Resistance Profiles Reconfigure after Transition to Manure Pits and Differ from Those in Fertilized Field Soil	Unfound	2016
SRR12915188	PRJNA671703	SRR12915188.bin	3	44.677	-90.177	USA	North America	Farmland	Manure Microbial Communities and Resistance Profiles Reconfigure after Transition to Manure Pits and Differ from Those in Fertilized Field Soil	Unfound	2016
SRR12915190	PRJNA671703	SRR12915190.bin	3	44.677	-90.177	USA	North America	Farmland	Manure Microbial Communities and Resistance Profiles Reconfigure after Transition to Manure Pits and Differ from Those in Fertilized Field Soil	Unfound	2015
SRR12915202	PRJNA671703	SRR12915202.bin	3	44.677	-90.177	USA	North America	Farmland	Manure Microbial Communities and Resistance Profiles Reconfigure after Transition to Manure Pits and Differ from Those in Fertilized Field Soil	Unfound	2016
SRR12915203	PRJNA671703	SRR12915203.bin	3	44.677	-90.177	USA	North America	Farmland	Manure Microbial Communities and Resistance Profiles Reconfigure after Transition to Manure Pits and Differ from Those in Fertilized Field Soil	Unfound	2015
SRR12915248	PRJNA671703	SRR12915248.bin	3	44.677	-90.177	USA	North America	Farmland	Manure Microbial Communities and Resistance Profiles Reconfigure after Transition to Manure Pits and Differ from Those in Fertilized Field Soil	Unfound	2016
SRR12915268	PRJNA671703	SRR12915268.bin	3	44.677	-90.177	USA	North America	Farmland	Manure Microbial Communities and Resistance Profiles Reconfigure after Transition to Manure Pits and Differ from Those in Fertilized Field Soil	Unfound	2015
SRR12915280	PRJNA671703	SRR12915280.bin	3	44.677	-90.177	USA	North America	Farmland	Manure Microbial Communities and Resistance Profiles Reconfigure after Transition to Manure Pits and Differ from Those in Fertilized Field Soil	Unfound	2015
SRR12915289	PRJNA671703	SRR12915289.bin	3	44.677	-90.177	USA	North America	Farmland	Manure Microbial Communities and Resistance Profiles Reconfigure after Transition to Manure Pits and Differ from Those in Fertilized Field Soil	Unfound	2016
SRR12915290	PRJNA671703	SRR12915290.bin	3	44.677	-90.177	USA	North America	Farmland	Manure Microbial Communities and Resistance Profiles Reconfigure after Transition to Manure Pits and Differ from Those in Fertilized Field Soil	Unfound	2016
SRR12915291	PRJNA671703	SRR12915291.bin	3	44.677	-90.177	USA	North America	Farmland	Manure Microbial Communities and Resistance Profiles Reconfigure after Transition to Manure Pits and Differ from Those in Fertilized Field Soil	Unfound	2015
SRR12915292	PRJNA671703	SRR12915292.bin	3	44.677	-90.177	USA	North America	Farmland	Manure Microbial Communities and Resistance Profiles Reconfigure after Transition to Manure Pits and Differ from Those in Fertilized Field Soil	Unfound	2015
SRR12915298	PRJNA671703	SRR12915298.bin	3	44.677	-90.177	USA	North America	Farmland	Manure Microbial Communities and Resistance Profiles Reconfigure after Transition to Manure Pits and Differ from Those in Fertilized Field Soil	Unfound	2015
SRR12915304	PRJNA671703	SRR12915304.bin	3	44.677	-90.177	USA	North America	Farmland	Manure Microbial Communities and Resistance Profiles Reconfigure after Transition to Manure Pits and Differ from Those in Fertilized Field Soil	Unfound	2016
SRR13336297	PRJNA688820	SRR13336297.bin	3	34.74	108.2	China	Asia	Farmland	Wheat Rhizosphere Metagenome Reveals Newfound Potential Soil Zn-Mobilizing Bacteria Contributing to Cultivars’ Variation in Grain Zn Concentration	Unfound	2019
SRR13336298	PRJNA688820	SRR13336298.bin	3	34.74	108.2	China	Asia	Farmland	Wheat Rhizosphere Metagenome Reveals Newfound Potential Soil Zn-Mobilizing Bacteria Contributing to Cultivars’ Variation in Grain Zn Concentration	Unfound	2019
SRR13336299	PRJNA688820	SRR13336299.bin	3	34.74	108.2	China	Asia	Farmland	Wheat Rhizosphere Metagenome Reveals Newfound Potential Soil Zn-Mobilizing Bacteria Contributing to Cultivars’ Variation in Grain Zn Concentration	Unfound	2019
SRR13336307	PRJNA688820	SRR13336307.bin	3	34.74	108.2	China	Asia	Farmland	Wheat Rhizosphere Metagenome Reveals Newfound Potential Soil Zn-Mobilizing Bacteria Contributing to Cultivars’ Variation in Grain Zn Concentration	Unfound	2019
SRR13336312	PRJNA688820	SRR13336312.bin	3	34.74	108.2	China	Asia	Farmland	Wheat Rhizosphere Metagenome Reveals Newfound Potential Soil Zn-Mobilizing Bacteria Contributing to Cultivars’ Variation in Grain Zn Concentration	Unfound	2019
SRR13336314	PRJNA688820	SRR13336314.bin	3	34.74	108.2	China	Asia	Farmland	Wheat Rhizosphere Metagenome Reveals Newfound Potential Soil Zn-Mobilizing Bacteria Contributing to Cultivars’ Variation in Grain Zn Concentration	Unfound	2019
SRR13336334	PRJNA688820	SRR13336334.bin	3	34.3	108.08	China	Asia	Farmland	Wheat Rhizosphere Metagenome Reveals Newfound Potential Soil Zn-Mobilizing Bacteria Contributing to Cultivars’ Variation in Grain Zn Concentration	Unfound	2019
SRR14877773	PRJNA739041	SRR14877773.bin	9	39	116	China	Asia	Wetland	Enhancement of micropollutant biotransformation by adding manganese sand in constructed wetlands	Unfound	2019
SRR19084112	PRJNA782633	SRR19084112.bin	9	2.46978	54.6475	Brazil	South America	Wetland	Metagenomes from Eastern Brazilian Amazonian Floodplains in the Wet and Dry Seasons	Unfound	2016
SRR19084113	PRJNA782633	SRR19084113.bin	9	2.37917	54.7393	Brazil	South America	Wetland	Metagenomes from Eastern Brazilian Amazonian Floodplains in the Wet and Dry Seasons	Unfound	2016
SRR19161320	PRJNA833565	SRR19161320.bin	9	41.8	123.65	China	Asia	Farmland	Maize and peanut intercropping improves the nitrogen accumulation and yield per plant of maize by promoting the secretion of flavonoids and abundance of Bradyrhizobium in rhizosphere	Unfound	2020
SRR19161323	PRJNA833565	SRR19161323.bin	9	41.8	123.65	China	Asia	Farmland	Maize and peanut intercropping improves the nitrogen accumulation and yield per plant of maize by promoting the secretion of flavonoids and abundance of Bradyrhizobium in rhizosphere	Unfound	2020
SRR21860283	PRJNA889178	SRR21860283.bin	9	32.657	85.52	USA	North America	Grassland	Xanthomonas infection and ozone stress distinctly influence the microbial community structure and interactions in the pepper phyllosphere	https://doi.org/10.1038/s43705-023-00232-w	2021
SRR13614388	PRJNA697905	SRR13614388.bin	8	37.3	116.65	China	Asia	Farmland	Viral Community and Virus-Associated Antibiotic Resistance Genes in Soils Amended with Organic Fertilizers	Unfound	2019
SRR14320322	PRJNA723704	SRR14320322.bin	8	37.3	118.62	China	Asia	Farmland	Patterns in the Microbial Community of Salt-Tolerant Plants and the Functional Genes Associated with Salt Stress Alleviation	Unfound	2019
SRR14555685	PRJNA730191	SRR14555685.bin	8	45.6833	126.633	China	Asia	Farmland	Soil microbial metabolism on carbon and nitrogen transformation links the crop-residue contribution to soil organic carbon	Unfound	2020
SRR14877751	PRJNA739041	SRR14877751.bin	8	39	116	China	Asia	Wetland	Enhancement of micropollutant biotransformation by adding manganese sand in constructed wetlands	Unfound	2019
SRR14877755	PRJNA739041	SRR14877755.bin	8	39	116	China	Asia	Wetland	Enhancement of micropollutant biotransformation by adding manganese sand in constructed wetlands	Unfound	2019
SRR14877771	PRJNA739041	SRR14877771.bin	8	39	116	China	Asia	Wetland	Enhancement of micropollutant biotransformation by adding manganese sand in constructed wetlands	Unfound	2019
SRR17036898	PRJNA783518	SRR17036898.bin	8	28.37	106.58	China	Asia	Farmland	Reduced chemodiversity suppresses rhizosphere microbiome functioning in the mono-cropped agroecosystems	Unfound	2019
SRR17036901	PRJNA783518	SRR17036901.bin	8	28.4	106.61	China	Asia	Farmland	Reduced chemodiversity suppresses rhizosphere microbiome functioning in the mono-cropped agroecosystems	Unfound	2019
SRR17459152	PRJNA718849	SRR17459152.bin	8	39.0018	123.07	USA	North America	Grassland	Active populations and growth of soil microorganisms are framed by mean annual precipitation in three California annual grasslands	Unfound	2018
SRR17459216	PRJNA718849	SRR17459216.bin	8	39.0018	123.07	USA	North America	Grassland	Active populations and growth of soil microorganisms are framed by mean annual precipitation in three California annual grasslands	Unfound	2018
SRR19084108	PRJNA782633	SRR19084108.bin	8	2.37871	54.7394	Brazil	South America	Wetland	Metagenomes from Eastern Brazilian Amazonian Floodplains in the Wet and Dry Seasons	Unfound	2016
SRR19161315	PRJNA833565	SRR19161315.bin	8	41.8	123.65	China	Asia	Farmland	Maize and peanut intercropping improves the nitrogen accumulation and yield per plant of maize by promoting the secretion of flavonoids and abundance of Bradyrhizobium in rhizosphere	Unfound	2020
SRR19161316	PRJNA833565	SRR19161316.bin	8	41.8	123.66	China	Asia	Farmland	Maize and peanut intercropping improves the nitrogen accumulation and yield per plant of maize by promoting the secretion of flavonoids and abundance of Bradyrhizobium in rhizosphere	Unfound	2020
SRR19161317	PRJNA833565	SRR19161317.bin	8	41.8	123.66	China	Asia	Farmland	Maize and peanut intercropping improves the nitrogen accumulation and yield per plant of maize by promoting the secretion of flavonoids and abundance of Bradyrhizobium in rhizosphere	Unfound	2020
SRR19161325	PRJNA833565	SRR19161325.bin	8	41.8	123.65	China	Asia	Farmland	Maize and peanut intercropping improves the nitrogen accumulation and yield per plant of maize by promoting the secretion of flavonoids and abundance of Bradyrhizobium in rhizosphere	Unfound	2020
SRR19161331	PRJNA833565	SRR19161331.bin	8	41.8	123.66	China	Asia	Farmland	Maize and peanut intercropping improves the nitrogen accumulation and yield per plant of maize by promoting the secretion of flavonoids and abundance of Bradyrhizobium in rhizosphere	Unfound	2020
SRR21169168	PRJNA867479	SRR21169168.bin	8	24.4	118.95	China	Asia	Farmland	Soil metagenomic analysis on changes of functional genes and microorganisms involved in nitrogen-cycle processes of acidified tea soils	Unfound	2020
SRR21860281	PRJNA889178	SRR21860281.bin	8	32.657	85.52	USA	North America	Grassland	Xanthomonas infection and ozone stress distinctly influence the microbial community structure and interactions in the pepper phyllosphere	https://doi.org/10.1038/s43705-023-00232-w	2021
SRR22277768	PRJNA899702	SRR22277768.bin	8	39.65	117.933	China	Asia	Farmland	Nitrate Nitrogen and pH Correlate with Changes in Rhizosphere Microbial Community Assemblages during Invasion of Ambrosia artemisiifolia and Bidens pilosa	10.1128/spectrum.03649-22	2019
SRR13614387	PRJNA697905	SRR13614387.bin	7	37.3	116.65	China	Asia	Farmland	Viral Community and Virus-Associated Antibiotic Resistance Genes in Soils Amended with Organic Fertilizers	Unfound	2019
SRR13646121	PRJNA700090	SRR13646121.bin	7	36.094	120.369	China	Asia	Farmland	Soil salinity regulation of soil microbial carbon metabolic function in the Yellow River Delta, China	Unfound	2020
SRR14085587	PRJNA717813	SRR14085587.bin	7	48.5779	9.06419	Germany	Europe	Forest	Unfound	Unfound	2019
SRR14320323	PRJNA723704	SRR14320323.bin	7	37.3	118.62	China	Asia	Farmland	Patterns in the Microbial Community of Salt-Tolerant Plants and the Functional Genes Associated with Salt Stress Alleviation	Unfound	2019
SRR14320329	PRJNA723704	SRR14320329.bin	7	37.3	118.62	China	Asia	Farmland	Patterns in the Microbial Community of Salt-Tolerant Plants and the Functional Genes Associated with Salt Stress Alleviation	Unfound	2019
SRR14320331	PRJNA723704	SRR14320331.bin	7	37.3	118.62	China	Asia	Farmland	Patterns in the Microbial Community of Salt-Tolerant Plants and the Functional Genes Associated with Salt Stress Alleviation	Unfound	2019
SRR14555686	PRJNA730191	SRR14555686.bin	7	45.6833	126.633	China	Asia	Farmland	Soil microbial metabolism on carbon and nitrogen transformation links the crop-residue contribution to soil organic carbon	Unfound	2020
SRR14877756	PRJNA739041	SRR14877756.bin	7	39	116	China	Asia	Wetland	Enhancement of micropollutant biotransformation by adding manganese sand in constructed wetlands	Unfound	2019
SRR14877762	PRJNA739041	SRR14877762.bin	7	39	116	China	Asia	Wetland	Enhancement of micropollutant biotransformation by adding manganese sand in constructed wetlands	Unfound	2019
SRR16995661	PRJNA889178	SRR16995661.bin	7	36.37	99.87	China	Asia	Grassland	Distribution Characteristics of Soil Viruses Under Different Precipitation Gradients on the Qinghai-Tibet Plateau	Unfound	2020
SRR17459178	PRJNA718849	SRR17459178.bin	7	39.0018	123.07	USA	North America	Grassland	Active populations and growth of soil microorganisms are framed by mean annual precipitation in three California annual grasslands	Unfound	2018
SRR17459214	PRJNA718849	SRR17459214.bin	7	39.0018	123.07	USA	North America	Grassland	Active populations and growth of soil microorganisms are framed by mean annual precipitation in three California annual grasslands	Unfound	2018
SRR17459235	PRJNA718849	SRR17459235.bin	7	39.0018	123.07	USA	North America	Grassland	Active populations and growth of soil microorganisms are framed by mean annual precipitation in three California annual grasslands	Unfound	2018
SRR19084111	PRJNA782633	SRR19084111.bin	7	2.37897	54.7393	Brazil	South America	Wetland	Metagenomes from Eastern Brazilian Amazonian Floodplains in the Wet and Dry Seasons	Unfound	2016
SRR19084119	PRJNA782633	SRR19084119.bin	7	2.37897	54.7393	Brazil	South America	Wetland	Metagenomes from Eastern Brazilian Amazonian Floodplains in the Wet and Dry Seasons	Unfound	2016
SRR19161319	PRJNA833565	SRR19161319.bin	7	41.8	123.65	China	Asia	Farmland	Maize and peanut intercropping improves the nitrogen accumulation and yield per plant of maize by promoting the secretion of flavonoids and abundance of Bradyrhizobium in rhizosphere	Unfound	2020
SRR19161321	PRJNA833565	SRR19161321.bin	7	41.8	123.66	China	Asia	Farmland	Maize and peanut intercropping improves the nitrogen accumulation and yield per plant of maize by promoting the secretion of flavonoids and abundance of Bradyrhizobium in rhizosphere	Unfound	2020
SRR19161324	PRJNA833565	SRR19161324.bin	7	41.8	123.66	China	Asia	Farmland	Maize and peanut intercropping improves the nitrogen accumulation and yield per plant of maize by promoting the secretion of flavonoids and abundance of Bradyrhizobium in rhizosphere	Unfound	2020
SRR19161326	PRJNA833565	SRR19161326.bin	7	41.8	123.66	China	Asia	Farmland	Maize and peanut intercropping improves the nitrogen accumulation and yield per plant of maize by promoting the secretion of flavonoids and abundance of Bradyrhizobium in rhizosphere	Unfound	2020
SRR19161327	PRJNA833565	SRR19161327.bin	7	41.8	123.66	China	Asia	Farmland	Maize and peanut intercropping improves the nitrogen accumulation and yield per plant of maize by promoting the secretion of flavonoids and abundance of Bradyrhizobium in rhizosphere	Unfound	2020
SRR19161333	PRJNA833565	SRR19161333.bin	7	41.8	123.66	China	Asia	Farmland	Maize and peanut intercropping improves the nitrogen accumulation and yield per plant of maize by promoting the secretion of flavonoids and abundance of Bradyrhizobium in rhizosphere	Unfound	2020
SRR21860267	PRJNA889178	SRR21860267.bin	7	32.657	85.52	USA	North America	Grassland	Xanthomonas infection and ozone stress distinctly influence the microbial community structure and interactions in the pepper phyllosphere	Unfound	2021
SRR22277745	PRJNA899702	SRR22277745.bin	7	39.51	116.6	China	Asia	Farmland	Nitrate Nitrogen and pH Correlate with Changes in Rhizosphere Microbial Community Assemblages during Invasion of Ambrosia artemisiifolia and Bidens pilosa	https://doi.org/10.1128/spectrum.03649-22	2019
SRR22277746	PRJNA899702	SRR22277746.bin	7	39.51	116.6	China	Asia	Farmland	Nitrate Nitrogen and pH Correlate with Changes in Rhizosphere Microbial Community Assemblages during Invasion of Ambrosia artemisiifolia and Bidens pilosa	https://doi.org/10.1128/spectrum.03649-22	2019
SRR22277787	PRJNA899702	SRR22277787.bin	7	39.51	116.6	China	Asia	Farmland	Nitrate Nitrogen and pH Correlate with Changes in Rhizosphere Microbial Community Assemblages during Invasion of Ambrosia artemisiifolia and Bidens pilosa	https://doi.org/10.1128/spectrum.03649-22	2019
SRR22277789	PRJNA899702	SRR22277789.bin	7	39.51	116.6	China	Asia	Farmland	Nitrate Nitrogen and pH Correlate with Changes in Rhizosphere Microbial Community Assemblages during Invasion of Ambrosia artemisiifolia and Bidens pilosa	https://doi.org/10.1128/spectrum.03649-22	2019
SRR11734622	PRJNA629394	SRR11734622.bin	2	22.53	113.99	China	Asia	Wetland	Deciphering the Microbial Taxonomy and Functionality of Two Diverse Mangrove Ecosystems and Their Potential Abilities To Produce Bioactive Compounds	Unfound	2017
SRR11734623	PRJNA629394	SRR11734623.bin	2	22.53	113.99	China	Asia	Wetland	Deciphering the Microbial Taxonomy and Functionality of Two Diverse Mangrove Ecosystems and Their Potential Abilities To Produce Bioactive Compounds	Unfound	2017
SRR11734638	PRJNA629394	SRR11734638.bin	2	22.53	113.99	China	Asia	Wetland	Deciphering the Microbial Taxonomy and Functionality of Two Diverse Mangrove Ecosystems and Their Potential Abilities To Produce Bioactive Compounds	Unfound	2017
SRR11734689	PRJNA629394	SRR11734689.bin	2	22.53	113.99	China	Asia	Wetland	Deciphering the Microbial Taxonomy and Functionality of Two Diverse Mangrove Ecosystems and Their Potential Abilities To Produce Bioactive Compounds	Unfound	2017
SRR11734700	PRJNA629394	SRR11734700.bin	2	21.6	108.99	China	Asia	Wetland	Deciphering the Microbial Taxonomy and Functionality of Two Diverse Mangrove Ecosystems and Their Potential Abilities To Produce Bioactive Compounds	Unfound	2017
SRR11837453	PRJNA618954	SRR11837453.bin	2	35.8956	-76.1655	USA	North America	Wetland	NA	Unfound	2016
SRR12042676	PRJNA640245	SRR12042676.bin	2	37.53	114.41	China	Asia	Farmland	Characterization of tetracycline-resistant microbiome in soil-plant systems by combination of HO-based DNA-Stable isotope probing and metagenomics218	Unfound	1905
SRR12550786	PRJNA632564	SRR12550786.bin	2	18.33	109.45	China	Asia	Farmland	Comparison of methane metabolism in the rhizomicrobiomes of wild and related cultivated rice accessions reveals a strong impact of crop domestication	Unfound	2018
SRR12550797	PRJNA632564	SRR12550797.bin	2	18.33	109.45	China	Asia	Farmland	Comparison of methane metabolism in the rhizomicrobiomes of wild and related cultivated rice accessions reveals a strong impact of crop domestication	Unfound	2018
SRR12550803	PRJNA632564	SRR12550803.bin	2	18.33	109.45	China	Asia	Farmland	Comparison of methane metabolism in the rhizomicrobiomes of wild and related cultivated rice accessions reveals a strong impact of crop domestication	Unfound	2018
SRR12550808	PRJNA632564	SRR12550808.bin	2	18.33	109.45	China	Asia	Farmland	Comparison of methane metabolism in the rhizomicrobiomes of wild and related cultivated rice accessions reveals a strong impact of crop domestication	Unfound	2018
SRR12550810	PRJNA632564	SRR12550810.bin	2	18.33	109.45	China	Asia	Farmland	Comparison of methane metabolism in the rhizomicrobiomes of wild and related cultivated rice accessions reveals a strong impact of crop domestication	Unfound	2018
SRR12550818	PRJNA632564	SRR12550818.bin	2	18.33	109.45	China	Asia	Farmland	Comparison of methane metabolism in the rhizomicrobiomes of wild and related cultivated rice accessions reveals a strong impact of crop domestication	Unfound	2018
SRR12550824	PRJNA632564	SRR12550824.bin	2	18.33	109.45	China	Asia	Farmland	Comparison of methane metabolism in the rhizomicrobiomes of wild and related cultivated rice accessions reveals a strong impact of crop domestication	Unfound	2018
SRR12550829	PRJNA632564	SRR12550829.bin	2	18.33	109.45	China	Asia	Farmland	Comparison of methane metabolism in the rhizomicrobiomes of wild and related cultivated rice accessions reveals a strong impact of crop domestication	Unfound	2018
SRR12550835	PRJNA632564	SRR12550835.bin	2	18.33	109.45	China	Asia	Farmland	Comparison of methane metabolism in the rhizomicrobiomes of wild and related cultivated rice accessions reveals a strong impact of crop domestication	Unfound	2018
SRR12550840	PRJNA632564	SRR12550840.bin	2	18.33	109.45	China	Asia	Farmland	Comparison of methane metabolism in the rhizomicrobiomes of wild and related cultivated rice accessions reveals a strong impact of crop domestication	Unfound	2018
SRR12550843	PRJNA632564	SRR12550843.bin	2	18.33	109.45	China	Asia	Farmland	Comparison of methane metabolism in the rhizomicrobiomes of wild and related cultivated rice accessions reveals a strong impact of crop domestication	Unfound	2018
SRR12550844	PRJNA632564	SRR12550844.bin	2	18.33	109.45	China	Asia	Farmland	Comparison of methane metabolism in the rhizomicrobiomes of wild and related cultivated rice accessions reveals a strong impact of crop domestication	Unfound	2018
SRR12550845	PRJNA632564	SRR12550845.bin	2	18.33	109.45	China	Asia	Farmland	Comparison of methane metabolism in the rhizomicrobiomes of wild and related cultivated rice accessions reveals a strong impact of crop domestication	Unfound	2018
SRR12550850	PRJNA632564	SRR12550850.bin	2	18.33	109.45	China	Asia	Farmland	Comparison of methane metabolism in the rhizomicrobiomes of wild and related cultivated rice accessions reveals a strong impact of crop domestication	Unfound	2018
SRR12550851	PRJNA632564	SRR12550851.bin	2	18.33	109.45	China	Asia	Farmland	Comparison of methane metabolism in the rhizomicrobiomes of wild and related cultivated rice accessions reveals a strong impact of crop domestication	Unfound	2018
SRR12550853	PRJNA632564	SRR12550853.bin	2	18.33	109.45	China	Asia	Farmland	Comparison of methane metabolism in the rhizomicrobiomes of wild and related cultivated rice accessions reveals a strong impact of crop domestication	Unfound	2018
SRR12588180	PRJNA661428	SRR12588180.bin	2	26.13	119.38	China	Asia	Farmland	Metagenomic Analysis Exploring Taxonomic and Functional Diversity of Soil Microbial Communities in Sugarcane Fields Applied with Organic Fertilizer	Unfound	2017
SRR12588182	PRJNA661428	SRR12588182.bin	2	26.13	119.38	China	Asia	Farmland	Metagenomic Analysis Exploring Taxonomic and Functional Diversity of Soil Microbial Communities in Sugarcane Fields Applied with Organic Fertilizer	Unfound	2017
SRR12738827	PRJNA664890	SRR12738827.bin	2	31.9927	34.8172	Israel	Asia	Farmland	Spike Formation Is a Turning Point Determining Wheat Root Microbiome Abundance, Structures and Functions	Unfound	2016
SRR12915120	PRJNA671703	SRR12915120.bin	2	44.677	-90.177	USA	North America	Farmland	Manure Microbial Communities and Resistance Profiles Reconfigure after Transition to Manure Pits and Differ from Those in Fertilized Field Soil	Unfound	2015
SRR12915129	PRJNA671703	SRR12915129.bin	2	44.677	-90.177	USA	North America	Farmland	Manure Microbial Communities and Resistance Profiles Reconfigure after Transition to Manure Pits and Differ from Those in Fertilized Field Soil	Unfound	2015
SRR12915130	PRJNA671703	SRR12915130.bin	2	44.677	-90.177	USA	North America	Farmland	Manure Microbial Communities and Resistance Profiles Reconfigure after Transition to Manure Pits and Differ from Those in Fertilized Field Soil	Unfound	2015
SRR12915145	PRJNA671703	SRR12915145.bin	2	44.677	-90.177	USA	North America	Farmland	Manure Microbial Communities and Resistance Profiles Reconfigure after Transition to Manure Pits and Differ from Those in Fertilized Field Soil	Unfound	2016
SRR12915146	PRJNA671703	SRR12915146.bin	2	44.677	-90.177	USA	North America	Farmland	Manure Microbial Communities and Resistance Profiles Reconfigure after Transition to Manure Pits and Differ from Those in Fertilized Field Soil	Unfound	2016
SRR12915160	PRJNA671703	SRR12915160.bin	2	44.677	-90.177	USA	North America	Farmland	Manure Microbial Communities and Resistance Profiles Reconfigure after Transition to Manure Pits and Differ from Those in Fertilized Field Soil	Unfound	2015
SRR12915161	PRJNA671703	SRR12915161.bin	2	44.677	-90.177	USA	North America	Farmland	Manure Microbial Communities and Resistance Profiles Reconfigure after Transition to Manure Pits and Differ from Those in Fertilized Field Soil	Unfound	2015
SRR12915169	PRJNA671703	SRR12915169.bin	2	44.677	-90.177	USA	North America	Farmland	Manure Microbial Communities and Resistance Profiles Reconfigure after Transition to Manure Pits and Differ from Those in Fertilized Field Soil	Unfound	2015
SRR12915207	PRJNA671703	SRR12915207.bin	2	44.677	-90.177	USA	North America	Farmland	Manure Microbial Communities and Resistance Profiles Reconfigure after Transition to Manure Pits and Differ from Those in Fertilized Field Soil	Unfound	2016
SRR12915209	PRJNA671703	SRR12915209.bin	2	44.677	-90.177	USA	North America	Farmland	Manure Microbial Communities and Resistance Profiles Reconfigure after Transition to Manure Pits and Differ from Those in Fertilized Field Soil	Unfound	2015
SRR12915213	PRJNA671703	SRR12915213.bin	2	44.677	-90.177	USA	North America	Farmland	Manure Microbial Communities and Resistance Profiles Reconfigure after Transition to Manure Pits and Differ from Those in Fertilized Field Soil	Unfound	2015
SRR12915220	PRJNA671703	SRR12915220.bin	2	44.677	-90.177	USA	North America	Farmland	Manure Microbial Communities and Resistance Profiles Reconfigure after Transition to Manure Pits and Differ from Those in Fertilized Field Soil	Unfound	2015
SRR12915223	PRJNA671703	SRR12915223.bin	2	44.677	-90.177	USA	North America	Farmland	Manure Microbial Communities and Resistance Profiles Reconfigure after Transition to Manure Pits and Differ from Those in Fertilized Field Soil	Unfound	2015
SRR12915231	PRJNA671703	SRR12915231.bin	2	44.677	-90.177	USA	North America	Farmland	Manure Microbial Communities and Resistance Profiles Reconfigure after Transition to Manure Pits and Differ from Those in Fertilized Field Soil	Unfound	2016
SRR12915246	PRJNA671703	SRR12915246.bin	2	44.677	-90.177	USA	North America	Farmland	Manure Microbial Communities and Resistance Profiles Reconfigure after Transition to Manure Pits and Differ from Those in Fertilized Field Soil	Unfound	2016
SRR12915249	PRJNA671703	SRR12915249.bin	2	44.677	-90.177	USA	North America	Farmland	Manure Microbial Communities and Resistance Profiles Reconfigure after Transition to Manure Pits and Differ from Those in Fertilized Field Soil	Unfound	2015
SRR12915250	PRJNA671703	SRR12915250.bin	2	44.677	-90.177	USA	North America	Farmland	Manure Microbial Communities and Resistance Profiles Reconfigure after Transition to Manure Pits and Differ from Those in Fertilized Field Soil	Unfound	2015
SRR12915262	PRJNA671703	SRR12915262.bin	2	44.677	-90.177	USA	North America	Farmland	Manure Microbial Communities and Resistance Profiles Reconfigure after Transition to Manure Pits and Differ from Those in Fertilized Field Soil	Unfound	2015
SRR12915267	PRJNA671703	SRR12915267.bin	2	44.677	-90.177	USA	North America	Farmland	Manure Microbial Communities and Resistance Profiles Reconfigure after Transition to Manure Pits and Differ from Those in Fertilized Field Soil	Unfound	2015
SRR12915272	PRJNA671703	SRR12915272.bin	2	44.677	-90.177	USA	North America	Farmland	Manure Microbial Communities and Resistance Profiles Reconfigure after Transition to Manure Pits and Differ from Those in Fertilized Field Soil	Unfound	2015
SRR12915299	PRJNA671703	SRR12915299.bin	2	44.677	-90.177	USA	North America	Farmland	Manure Microbial Communities and Resistance Profiles Reconfigure after Transition to Manure Pits and Differ from Those in Fertilized Field Soil	Unfound	2015
SRR12915300	PRJNA671703	SRR12915300.bin	2	44.677	-90.177	USA	North America	Farmland	Manure Microbial Communities and Resistance Profiles Reconfigure after Transition to Manure Pits and Differ from Those in Fertilized Field Soil	Unfound	2015
SRR12915322	PRJNA671703	SRR12915322.bin	2	44.677	-90.177	USA	North America	Farmland	Manure Microbial Communities and Resistance Profiles Reconfigure after Transition to Manure Pits and Differ from Those in Fertilized Field Soil	Unfound	2016
SRR12915324	PRJNA671703	SRR12915324.bin	2	44.677	-90.177	USA	North America	Farmland	Manure Microbial Communities and Resistance Profiles Reconfigure after Transition to Manure Pits and Differ from Those in Fertilized Field Soil	Unfound	2016
SRR12915325	PRJNA671703	SRR12915325.bin	2	44.677	-90.177	USA	North America	Farmland	Manure Microbial Communities and Resistance Profiles Reconfigure after Transition to Manure Pits and Differ from Those in Fertilized Field Soil	Unfound	2015
SRR12915330	PRJNA671703	SRR12915330.bin	2	44.677	-90.177	USA	North America	Farmland	Manure Microbial Communities and Resistance Profiles Reconfigure after Transition to Manure Pits and Differ from Those in Fertilized Field Soil	Unfound	2015
SRR12915338	PRJNA671703	SRR12915338.bin	2	44.677	-90.177	USA	North America	Farmland	Manure Microbial Communities and Resistance Profiles Reconfigure after Transition to Manure Pits and Differ from Those in Fertilized Field Soil	Unfound	2015
SRR13100620	PRJNA679917	SRR13100620.bin	2	34.14	113.81	China	Asia	Farmland	Plant developmental stage drives the differentiation in ecological role of the maize microbiome	Unfound	2016
SRR13336287	PRJNA688820	SRR13336287.bin	2	34.3	108.08	China	Asia	Farmland	Wheat Rhizosphere Metagenome Reveals Newfound Potential Soil Zn-Mobilizing Bacteria Contributing to Cultivars’ Variation in Grain Zn Concentration	Unfound	2019
SRR13336296	PRJNA688820	SRR13336296.bin	2	34.74	108.2	China	Asia	Farmland	Wheat Rhizosphere Metagenome Reveals Newfound Potential Soil Zn-Mobilizing Bacteria Contributing to Cultivars’ Variation in Grain Zn Concentration	Unfound	2019
SRR13336303	PRJNA688820	SRR13336303.bin	2	34.74	108.2	China	Asia	Farmland	Wheat Rhizosphere Metagenome Reveals Newfound Potential Soil Zn-Mobilizing Bacteria Contributing to Cultivars’ Variation in Grain Zn Concentration	Unfound	2019
SRR13336304	PRJNA688820	SRR13336304.bin	2	34.74	108.2	China	Asia	Farmland	Wheat Rhizosphere Metagenome Reveals Newfound Potential Soil Zn-Mobilizing Bacteria Contributing to Cultivars’ Variation in Grain Zn Concentration	Unfound	2019
SRR13336306	PRJNA688820	SRR13336306.bin	2	34.74	108.2	China	Asia	Farmland	Wheat Rhizosphere Metagenome Reveals Newfound Potential Soil Zn-Mobilizing Bacteria Contributing to Cultivars’ Variation in Grain Zn Concentration	Unfound	2019
SRR13336308	PRJNA688820	SRR13336308.bin	2	34.74	108.2	China	Asia	Farmland	Wheat Rhizosphere Metagenome Reveals Newfound Potential Soil Zn-Mobilizing Bacteria Contributing to Cultivars’ Variation in Grain Zn Concentration	Unfound	2019
SRR13336309	PRJNA688820	SRR13336309.bin	2	34.74	108.2	China	Asia	Farmland	Wheat Rhizosphere Metagenome Reveals Newfound Potential Soil Zn-Mobilizing Bacteria Contributing to Cultivars’ Variation in Grain Zn Concentration	Unfound	2019
SRR13336311	PRJNA688820	SRR13336311.bin	2	34.74	108.2	China	Asia	Farmland	Wheat Rhizosphere Metagenome Reveals Newfound Potential Soil Zn-Mobilizing Bacteria Contributing to Cultivars’ Variation in Grain Zn Concentration	Unfound	2019
SRR13336315	PRJNA688820	SRR13336315.bin	2	34.74	108.2	China	Asia	Farmland	Wheat Rhizosphere Metagenome Reveals Newfound Potential Soil Zn-Mobilizing Bacteria Contributing to Cultivars’ Variation in Grain Zn Concentration	Unfound	2019
SRR13336319	PRJNA688820	SRR13336319.bin	2	34.3	108.08	China	Asia	Farmland	Wheat Rhizosphere Metagenome Reveals Newfound Potential Soil Zn-Mobilizing Bacteria Contributing to Cultivars’ Variation in Grain Zn Concentration	Unfound	2019
SRR13336326	PRJNA688820	SRR13336326.bin	2	34.3	108.08	China	Asia	Farmland	Wheat Rhizosphere Metagenome Reveals Newfound Potential Soil Zn-Mobilizing Bacteria Contributing to Cultivars’ Variation in Grain Zn Concentration	Unfound	2019
SRR14085586	PRJNA717813	SRR14085586.bin	6	48.5779	9.06419	Germany	Europe	Forest	Unfound	Unfound	2019
SRR14085594	PRJNA717813	SRR14085594.bin	6	48.5779	9.06419	Germany	Europe	Forest	Unfound	Unfound	2019
SRR14320321	PRJNA723704	SRR14320321.bin	6	37.3	118.62	China	Asia	Farmland	Patterns in the Microbial Community of Salt-Tolerant Plants and the Functional Genes Associated with Salt Stress Alleviation	Unfound	2019
SRR14555689	PRJNA730191	SRR14555689.bin	6	45.6833	126.633	China	Asia	Farmland	Soil microbial metabolism on carbon and nitrogen transformation links the crop-residue contribution to soil organic carbon	Unfound	2020
SRR14555691	PRJNA730191	SRR14555691.bin	6	45.6833	126.633	China	Asia	Farmland	Soil microbial metabolism on carbon and nitrogen transformation links the crop-residue contribution to soil organic carbon	Unfound	2019
SRR14555692	PRJNA730191	SRR14555692.bin	6	45.6833	126.633	China	Asia	Farmland	Soil microbial metabolism on carbon and nitrogen transformation links the crop-residue contribution to soil organic carbon	Unfound	2019
SRR14555700	PRJNA730191	SRR14555700.bin	6	45.6833	126.633	China	Asia	Farmland	Soil microbial metabolism on carbon and nitrogen transformation links the crop-residue contribution to soil organic carbon	Unfound	2020
SRR16995641	PRJNA889178	SRR16995641.bin	6	36.35	96.69	China	Asia	Grassland	Distribution Characteristics of Soil Viruses Under Different Precipitation Gradients on the Qinghai-Tibet Plateau	Unfound	2020
SRR16995642	PRJNA889178	SRR16995642.bin	6	36.35	96.69	China	Asia	Grassland	Distribution Characteristics of Soil Viruses Under Different Precipitation Gradients on the Qinghai-Tibet Plateau	Unfound	2020
SRR16995643	PRJNA889178	SRR16995643.bin	6	36.35	96.69	China	Asia	Grassland	Distribution Characteristics of Soil Viruses Under Different Precipitation Gradients on the Qinghai-Tibet Plateau	Unfound	2020
SRR17036897	PRJNA783518	SRR17036897.bin	6	28.37	106.58	China	Asia	Farmland	Reduced chemodiversity suppresses rhizosphere microbiome functioning in the mono-cropped agroecosystems	Unfound	2019
SRR17036900	PRJNA783518	SRR17036900.bin	6	28.39	106.6	China	Asia	Farmland	Reduced chemodiversity suppresses rhizosphere microbiome functioning in the mono-cropped agroecosystems	Unfound	2019
SRR17459146	PRJNA718849	SRR17459146.bin	6	39.0018	123.07	USA	North America	Grassland	Active populations and growth of soil microorganisms are framed by mean annual precipitation in three California annual grasslands	Unfound	2018
SRR17459183	PRJNA718849	SRR17459183.bin	6	39.0018	123.07	USA	North America	Grassland	Active populations and growth of soil microorganisms are framed by mean annual precipitation in three California annual grasslands	Unfound	2018
SRR17459219	PRJNA718849	SRR17459219.bin	6	39.0018	123.07	USA	North America	Grassland	Active populations and growth of soil microorganisms are framed by mean annual precipitation in three California annual grasslands	Unfound	2018
SRR18503738	PRJNA820715	SRR18503738.bin	6	35.62	-88.85	USA	North America	Farmland	Identification of Novel Viruses and Their Microbial Hosts from Soils with Long-Term Nitrogen Fertilization and Cover Cropping Management	Unfound	2019
SRR18503740	PRJNA820715	SRR18503740.bin	6	35.62	-88.85	USA	North America	Farmland	Identification of Novel Viruses and Their Microbial Hosts from Soils with Long-Term Nitrogen Fertilization and Cover Cropping Management	Unfound	2019
SRR19161328	PRJNA833565	SRR19161328.bin	6	41.8	123.65	China	Asia	Farmland	Maize and peanut intercropping improves the nitrogen accumulation and yield per plant of maize by promoting the secretion of flavonoids and abundance of Bradyrhizobium in rhizosphere	Unfound	2020
SRR19161330	PRJNA833565	SRR19161330.bin	6	41.8	123.66	China	Asia	Farmland	Maize and peanut intercropping improves the nitrogen accumulation and yield per plant of maize by promoting the secretion of flavonoids and abundance of Bradyrhizobium in rhizosphere	Unfound	2020
SRR19161335	PRJNA833565	SRR19161335.bin	6	41.8	123.66	China	Asia	Farmland	Maize and peanut intercropping improves the nitrogen accumulation and yield per plant of maize by promoting the secretion of flavonoids and abundance of Bradyrhizobium in rhizosphere	Unfound	2020
SRR21169170	PRJNA867479	SRR21169170.bin	6	24.4	118.95	China	Asia	Farmland	Soil metagenomic analysis on changes of functional genes and microorganisms involved in nitrogen-cycle processes of acidified tea soils	Unfound	2020
SRR21860279	PRJNA889178	SRR21860279.bin	6	32.657	85.52	USA	North America	Grassland	Xanthomonas infection and ozone stress distinctly influence the microbial community structure and interactions in the pepper phyllosphere	https://doi.org/10.1038/s43705-023-00232-w	2021
SRR22277740	PRJNA899702	SRR22277740.bin	6	39.51	116.6	China	Asia	Farmland	Nitrate Nitrogen and pH Correlate with Changes in Rhizosphere Microbial Community Assemblages during Invasion of Ambrosia artemisiifolia and Bidens pilosa	https://doi.org/10.1128/spectrum.03649-22	2019
SRR22277743	PRJNA899702	SRR22277743.bin	6	39.51	116.6	China	Asia	Farmland	Nitrate Nitrogen and pH Correlate with Changes in Rhizosphere Microbial Community Assemblages during Invasion of Ambrosia artemisiifolia and Bidens pilosa	https://doi.org/10.1128/spectrum.03649-22	2019
SRR22277754	PRJNA899702	SRR22277754.bin	6	39.51	116.6	China	Asia	Farmland	Nitrate Nitrogen and pH Correlate with Changes in Rhizosphere Microbial Community Assemblages during Invasion of Ambrosia artemisiifolia and Bidens pilosa	https://doi.org/10.1128/spectrum.03649-22	2019
SRR22277756	PRJNA899702	SRR22277756.bin	6	39.51	116.6	China	Asia	Farmland	Nitrate Nitrogen and pH Correlate with Changes in Rhizosphere Microbial Community Assemblages during Invasion of Ambrosia artemisiifolia and Bidens pilosa	https://doi.org/10.1128/spectrum.03649-22	2019
SRR22277762	PRJNA899702	SRR22277762.bin	6	39.51	116.6	China	Asia	Farmland	Nitrate Nitrogen and pH Correlate with Changes in Rhizosphere Microbial Community Assemblages during Invasion of Ambrosia artemisiifolia and Bidens pilosa	https://doi.org/10.1128/spectrum.03649-22	2019
SRR22277764	PRJNA899702	SRR22277764.bin	6	39.51	116.6	China	Asia	Farmland	Nitrate Nitrogen and pH Correlate with Changes in Rhizosphere Microbial Community Assemblages during Invasion of Ambrosia artemisiifolia and Bidens pilosa	https://doi.org/10.1128/spectrum.03649-22	2019
SRR22277765	PRJNA899702	SRR22277765.bin	6	39.51	116.6	China	Asia	Farmland	Nitrate Nitrogen and pH Correlate with Changes in Rhizosphere Microbial Community Assemblages during Invasion of Ambrosia artemisiifolia and Bidens pilosa	https://doi.org/10.1128/spectrum.03649-22	2019
SRR22277766	PRJNA899702	SRR22277766.bin	6	39.51	116.6	China	Asia	Farmland	Nitrate Nitrogen and pH Correlate with Changes in Rhizosphere Microbial Community Assemblages during Invasion of Ambrosia artemisiifolia and Bidens pilosa	https://doi.org/10.1128/spectrum.03649-22	2019
SRR22277786	PRJNA899702	SRR22277786.bin	6	39.51	116.6	China	Asia	Farmland	Nitrate Nitrogen and pH Correlate with Changes in Rhizosphere Microbial Community Assemblages during Invasion of Ambrosia artemisiifolia and Bidens pilosa	https://doi.org/10.1128/spectrum.03649-22	2019
SRR13614385	PRJNA697905	SRR13614385.bin	5	37.3	116.65	China	Asia	Farmland	Viral Community and Virus-Associated Antibiotic Resistance Genes in Soils Amended with Organic Fertilizers	Unfound	2019
SRR13614392	PRJNA697905	SRR13614392.bin	5	37.3	116.65	China	Asia	Farmland	Viral Community and Virus-Associated Antibiotic Resistance Genes in Soils Amended with Organic Fertilizers	Unfound	2019
SRR13614402	PRJNA697905	SRR13614402.bin	5	37.3	116.65	China	Asia	Farmland	Viral Community and Virus-Associated Antibiotic Resistance Genes in Soils Amended with Organic Fertilizers	Unfound	2019
SRR14085591	PRJNA717813	SRR14085591.bin	5	48.5779	9.06419	Germany	Europe	Forest	Unfound	Unfound	2016
SRR14320327	PRJNA723704	SRR14320327.bin	5	37.3	118.62	China	Asia	Farmland	Patterns in the Microbial Community of Salt-Tolerant Plants and the Functional Genes Associated with Salt Stress Alleviation	Unfound	2019
SRR14320328	PRJNA723704	SRR14320328.bin	5	37.3	118.62	China	Asia	Farmland	Patterns in the Microbial Community of Salt-Tolerant Plants and the Functional Genes Associated with Salt Stress Alleviation	Unfound	2019
SRR14320330	PRJNA723704	SRR14320330.bin	5	37.3	118.62	China	Asia	Farmland	Patterns in the Microbial Community of Salt-Tolerant Plants and the Functional Genes Associated with Salt Stress Alleviation	Unfound	2019
SRR14555690	PRJNA730191	SRR14555690.bin	5	45.6833	126.633	China	Asia	Farmland	Soil microbial metabolism on carbon and nitrogen transformation links the crop-residue contribution to soil organic carbon	Unfound	2019
SRR14555702	PRJNA730191	SRR14555702.bin	5	45.6833	126.633	China	Asia	Farmland	Soil microbial metabolism on carbon and nitrogen transformation links the crop-residue contribution to soil organic carbon	Unfound	2020
SRR14660890	PRJNA732820	SRR14660890.bin	5	46.7667	132.167	China	Asia	Farmland	Heterogeneity of soil bacterial and bacteriophage communities in three rice agroecosystems and potential impacts of bacteriophage on nutrient cycling	Unfound	2019
SRR16995638	PRJNA889178	SRR16995638.bin	5	36.35	100.75	China	Asia	Grassland	Distribution Characteristics of Soil Viruses Under Different Precipitation Gradients on the Qinghai-Tibet Plateau	Unfound	2020
SRR16995654	PRJNA889178	SRR16995654.bin	5	35.91	98	China	Asia	Grassland	Distribution Characteristics of Soil Viruses Under Different Precipitation Gradients on the Qinghai-Tibet Plateau	Unfound	2020
SRR16995662	PRJNA889178	SRR16995662.bin	5	36.37	99.87	China	Asia	Grassland	Distribution Characteristics of Soil Viruses Under Different Precipitation Gradients on the Qinghai-Tibet Plateau	Unfound	2020
SRR17459117	PRJNA718849	SRR17459117.bin	5	39.0018	123.07	USA	North America	Grassland	Active populations and growth of soil microorganisms are framed by mean annual precipitation in three California annual grasslands	Unfound	2018
SRR17459171	PRJNA718849	SRR17459171.bin	5	39.0018	123.07	USA	North America	Grassland	Active populations and growth of soil microorganisms are framed by mean annual precipitation in three California annual grasslands	Unfound	2018
SRR17459185	PRJNA718849	SRR17459185.bin	5	39.0018	123.07	USA	North America	Grassland	Active populations and growth of soil microorganisms are framed by mean annual precipitation in three California annual grasslands	Unfound	2018
SRR17459215	PRJNA718849	SRR17459215.bin	5	39.0018	123.07	USA	North America	Grassland	Active populations and growth of soil microorganisms are framed by mean annual precipitation in three California annual grasslands	Unfound	2018
SRR18503730	PRJNA820715	SRR18503730.bin	5	35.62	-88.85	USA	North America	Farmland	Identification of Novel Viruses and Their Microbial Hosts from Soils with Long-Term Nitrogen Fertilization and Cover Cropping Management	Unfound	2019
SRR18503732	PRJNA820715	SRR18503732.bin	5	35.62	-88.85	USA	North America	Farmland	Identification of Novel Viruses and Their Microbial Hosts from Soils with Long-Term Nitrogen Fertilization and Cover Cropping Management	Unfound	2019
SRR19084116	PRJNA782633	SRR19084116.bin	5	2.37871	54.7394	Brazil	South America	Wetland	Metagenomes from Eastern Brazilian Amazonian Floodplains in the Wet and Dry Seasons	Unfound	2016
SRR19161318	PRJNA833565	SRR19161318.bin	5	41.8	123.66	China	Asia	Farmland	Maize and peanut intercropping improves the nitrogen accumulation and yield per plant of maize by promoting the secretion of flavonoids and abundance of Bradyrhizobium in rhizosphere	Unfound	2020
SRR19161329	PRJNA833565	SRR19161329.bin	5	41.8	123.66	China	Asia	Farmland	Maize and peanut intercropping improves the nitrogen accumulation and yield per plant of maize by promoting the secretion of flavonoids and abundance of Bradyrhizobium in rhizosphere	Unfound	2020
SRR19161334	PRJNA833565	SRR19161334.bin	5	41.8	123.65	China	Asia	Farmland	Maize and peanut intercropping improves the nitrogen accumulation and yield per plant of maize by promoting the secretion of flavonoids and abundance of Bradyrhizobium in rhizosphere	Unfound	2020
SRR21169169	PRJNA867479	SRR21169169.bin	5	24.4	118.95	China	Asia	Farmland	Soil metagenomic analysis on changes of functional genes and microorganisms involved in nitrogen-cycle processes of acidified tea soils	Unfound	2020
SRR22277742	PRJNA899702	SRR22277742.bin	5	39.51	116.6	China	Asia	Farmland	Nitrate Nitrogen and pH Correlate with Changes in Rhizosphere Microbial Community Assemblages during Invasion of Ambrosia artemisiifolia and Bidens pilosa	https://doi.org/10.1128/spectrum.03649-22	2019
SRR22277747	PRJNA899702	SRR22277747.bin	5	39.51	116.6	China	Asia	Farmland	Nitrate Nitrogen and pH Correlate with Changes in Rhizosphere Microbial Community Assemblages during Invasion of Ambrosia artemisiifolia and Bidens pilosa	https://doi.org/10.1128/spectrum.03649-22	2019
SRR22277750	PRJNA899702	SRR22277750.bin	5	39.51	116.6	China	Asia	Farmland	Nitrate Nitrogen and pH Correlate with Changes in Rhizosphere Microbial Community Assemblages during Invasion of Ambrosia artemisiifolia and Bidens pilosa	https://doi.org/10.1128/spectrum.03649-22	2019
SRR22277751	PRJNA899702	SRR22277751.bin	5	39.51	116.6	China	Asia	Farmland	Nitrate Nitrogen and pH Correlate with Changes in Rhizosphere Microbial Community Assemblages during Invasion of Ambrosia artemisiifolia and Bidens pilosa	https://doi.org/10.1128/spectrum.03649-22	2019
SRR22277755	PRJNA899702	SRR22277755.bin	5	39.51	116.6	China	Asia	Farmland	Nitrate Nitrogen and pH Correlate with Changes in Rhizosphere Microbial Community Assemblages during Invasion of Ambrosia artemisiifolia and Bidens pilosa	https://doi.org/10.1128/spectrum.03649-22	2019
SRR22277757	PRJNA899702	SRR22277757.bin	5	39.51	116.6	China	Asia	Farmland	Nitrate Nitrogen and pH Correlate with Changes in Rhizosphere Microbial Community Assemblages during Invasion of Ambrosia artemisiifolia and Bidens pilosa	https://doi.org/10.1128/spectrum.03649-22	2019
SRR22277758	PRJNA899702	SRR22277758.bin	5	39.51	116.6	China	Asia	Farmland	Nitrate Nitrogen and pH Correlate with Changes in Rhizosphere Microbial Community Assemblages during Invasion of Ambrosia artemisiifolia and Bidens pilosa	https://doi.org/10.1128/spectrum.03649-22	2019
SRR22277759	PRJNA899702	SRR22277759.bin	5	39.51	116.6	China	Asia	Farmland	Nitrate Nitrogen and pH Correlate with Changes in Rhizosphere Microbial Community Assemblages during Invasion of Ambrosia artemisiifolia and Bidens pilosa	https://doi.org/10.1128/spectrum.03649-22	2019
SRR22277760	PRJNA899702	SRR22277760.bin	5	39.51	116.6	China	Asia	Farmland	Nitrate Nitrogen and pH Correlate with Changes in Rhizosphere Microbial Community Assemblages during Invasion of Ambrosia artemisiifolia and Bidens pilosa	https://doi.org/10.1128/spectrum.03649-22	2019
SRR22277761	PRJNA899702	SRR22277761.bin	5	39.51	116.6	China	Asia	Farmland	Nitrate Nitrogen and pH Correlate with Changes in Rhizosphere Microbial Community Assemblages during Invasion of Ambrosia artemisiifolia and Bidens pilosa	https://doi.org/10.1128/spectrum.03649-22	2019
SRR22277769	PRJNA899702	SRR22277769.bin	5	39.51	116.6	China	Asia	Farmland	Nitrate Nitrogen and pH Correlate with Changes in Rhizosphere Microbial Community Assemblages during Invasion of Ambrosia artemisiifolia and Bidens pilosa	https://doi.org/10.1128/spectrum.03649-22	2019
SRR22277770	PRJNA899702	SRR22277770.bin	5	39.51	116.6	China	Asia	Farmland	Nitrate Nitrogen and pH Correlate with Changes in Rhizosphere Microbial Community Assemblages during Invasion of Ambrosia artemisiifolia and Bidens pilosa	https://doi.org/10.1128/spectrum.03649-22	2019
SRR22277772	PRJNA899702	SRR22277772.bin	5	39.51	116.6	China	Asia	Farmland	Nitrate Nitrogen and pH Correlate with Changes in Rhizosphere Microbial Community Assemblages during Invasion of Ambrosia artemisiifolia and Bidens pilosa	https://doi.org/10.1128/spectrum.03649-22	2019
SRR22277778	PRJNA899702	SRR22277778.bin	5	39.51	116.6	China	Asia	Farmland	Nitrate Nitrogen and pH Correlate with Changes in Rhizosphere Microbial Community Assemblages during Invasion of Ambrosia artemisiifolia and Bidens pilosa	https://doi.org/10.1128/spectrum.03649-22	2019
SRR22277779	PRJNA899702	SRR22277779.bin	5	39.51	116.6	China	Asia	Farmland	Nitrate Nitrogen and pH Correlate with Changes in Rhizosphere Microbial Community Assemblages during Invasion of Ambrosia artemisiifolia and Bidens pilosa	https://doi.org/10.1128/spectrum.03649-22	2019
SRR22277781	PRJNA899702	SRR22277781.bin	5	39.51	116.6	China	Asia	Farmland	Nitrate Nitrogen and pH Correlate with Changes in Rhizosphere Microbial Community Assemblages during Invasion of Ambrosia artemisiifolia and Bidens pilosa	https://doi.org/10.1128/spectrum.03649-22	2019
SRR22277783	PRJNA899702	SRR22277783.bin	5	39.51	116.6	China	Asia	Farmland	Nitrate Nitrogen and pH Correlate with Changes in Rhizosphere Microbial Community Assemblages during Invasion of Ambrosia artemisiifolia and Bidens pilosa	https://doi.org/10.1128/spectrum.03649-22	2019
SRR22277784	PRJNA899702	SRR22277784.bin	5	39.51	116.6	China	Asia	Farmland	Nitrate Nitrogen and pH Correlate with Changes in Rhizosphere Microbial Community Assemblages during Invasion of Ambrosia artemisiifolia and Bidens pilosa	https://doi.org/10.1128/spectrum.03649-22	2019
SRR22277785	PRJNA899702	SRR22277785.bin	5	39.51	116.6	China	Asia	Farmland	Nitrate Nitrogen and pH Correlate with Changes in Rhizosphere Microbial Community Assemblages during Invasion of Ambrosia artemisiifolia and Bidens pilosa	https://doi.org/10.1128/spectrum.03649-22	2019
SRR22277788	PRJNA899702	SRR22277788.bin	5	39.51	116.6	China	Asia	Farmland	Nitrate Nitrogen and pH Correlate with Changes in Rhizosphere Microbial Community Assemblages during Invasion of Ambrosia artemisiifolia and Bidens pilosa	https://doi.org/10.1128/spectrum.03649-22	2019
SRR22277790	PRJNA899702	SRR22277790.bin	5	39.51	116.6	China	Asia	Farmland	Nitrate Nitrogen and pH Correlate with Changes in Rhizosphere Microbial Community Assemblages during Invasion of Ambrosia artemisiifolia and Bidens pilosa	https://doi.org/10.1128/spectrum.03649-22	2019
SRR22277791	PRJNA899702	SRR22277791.bin	5	39.51	116.6	China	Asia	Farmland	Nitrate Nitrogen and pH Correlate with Changes in Rhizosphere Microbial Community Assemblages during Invasion of Ambrosia artemisiifolia and Bidens pilosa	https://doi.org/10.1128/spectrum.03649-22	2019
SRR13614383	PRJNA697905	SRR13614383.bin	4	37.3	116.65	China	Asia	Farmland	Viral Community and Virus-Associated Antibiotic Resistance Genes in Soils Amended with Organic Fertilizers	Unfound	2019
SRR13614391	PRJNA697905	SRR13614391.bin	4	37.3	116.65	China	Asia	Farmland	Viral Community and Virus-Associated Antibiotic Resistance Genes in Soils Amended with Organic Fertilizers	Unfound	2019
SRR13614396	PRJNA697905	SRR13614396.bin	2	37.3	116.65	China	Asia	Farmland	Viral Community and Virus-Associated Antibiotic Resistance Genes in Soils Amended with Organic Fertilizers	Unfound	2019
SRR14320320	PRJNA723704	SRR14320320.bin	4	37.3	118.62	China	Asia	Farmland	Patterns in the Microbial Community of Salt-Tolerant Plants and the Functional Genes Associated with Salt Stress Alleviation	Unfound	2019
SRR14555699	PRJNA730191	SRR14555699.bin	4	45.6833	126.633	China	Asia	Farmland	Soil microbial metabolism on carbon and nitrogen transformation links the crop-residue contribution to soil organic carbon	Unfound	2020
SRR14660885	PRJNA732820	SRR14660885.bin	4	46.7667	132.167	China	Asia	Farmland	Heterogeneity of soil bacterial and bacteriophage communities in three rice agroecosystems and potential impacts of bacteriophage on nutrient cycling	Unfound	2019
SRR14660886	PRJNA732820	SRR14660886.bin	4	46.8	130.37	China	Asia	Farmland	Heterogeneity of soil bacterial and bacteriophage communities in three rice agroecosystems and potential impacts of bacteriophage on nutrient cycling	Unfound	2019
SRR14660893	PRJNA732820	SRR14660893.bin	4	30.03	118.77	China	Asia	Farmland	Heterogeneity of soil bacterial and bacteriophage communities in three rice agroecosystems and potential impacts of bacteriophage on nutrient cycling	Unfound	2019
SRR14877759	PRJNA739041	SRR14877759.bin	4	39	116	China	Asia	Wetland	Enhancement of micropollutant biotransformation by adding manganese sand in constructed wetlands	Unfound	2019
SRR14877760	PRJNA739041	SRR14877760.bin	4	39	116	China	Asia	Wetland	Enhancement of micropollutant biotransformation by adding manganese sand in constructed wetlands	Unfound	2019
SRR14877763	PRJNA739041	SRR14877763.bin	4	39	116	China	Asia	Wetland	Enhancement of micropollutant biotransformation by adding manganese sand in constructed wetlands	Unfound	2019
SRR14877767	PRJNA739041	SRR14877767.bin	4	39	116	China	Asia	Wetland	Enhancement of micropollutant biotransformation by adding manganese sand in constructed wetlands	Unfound	2019
SRR14877768	PRJNA739041	SRR14877768.bin	4	39	116	China	Asia	Wetland	Enhancement of micropollutant biotransformation by adding manganese sand in constructed wetlands	Unfound	2019
SRR15522079	PRJNA756108	SRR15522079.bin	4	39.2	117.27	China	Asia	Farmland	Effects of hydroxyapatite on safe wheat production and soil microbial functional genes in an alkaline soil contaminated with heavy metals	Unfound	2019
SRR16995645	PRJNA889178	SRR16995645.bin	4	32.84	101.69	China	Asia	Grassland	Distribution Characteristics of Soil Viruses Under Different Precipitation Gradients on the Qinghai-Tibet Plateau	Unfound	2020
SRR16995666	PRJNA889178	SRR16995666.bin	4	35.91	98	China	Asia	Grassland	Distribution Characteristics of Soil Viruses Under Different Precipitation Gradients on the Qinghai-Tibet Plateau	Unfound	2020
SRR17036899	PRJNA783518	SRR17036899.bin	4	28.38	106.59	China	Asia	Farmland	Reduced chemodiversity suppresses rhizosphere microbiome functioning in the mono-cropped agroecosystems	Unfound	2019
SRR17036904	PRJNA783518	SRR17036904.bin	4	28.43	106.64	China	Asia	Farmland	Reduced chemodiversity suppresses rhizosphere microbiome functioning in the mono-cropped agroecosystems	Unfound	2019
SRR17459093	PRJNA718849	SRR17459093.bin	4	39.0018	123.07	USA	North America	Grassland	Active populations and growth of soil microorganisms are framed by mean annual precipitation in three California annual grasslands	Unfound	2018
SRR17459112	PRJNA718849	SRR17459112.bin	4	39.0018	123.07	USA	North America	Grassland	Active populations and growth of soil microorganisms are framed by mean annual precipitation in three California annual grasslands	Unfound	2018
SRR17459113	PRJNA718849	SRR17459113.bin	4	39.0018	123.07	USA	North America	Grassland	Active populations and growth of soil microorganisms are framed by mean annual precipitation in three California annual grasslands	Unfound	2018
SRR17459120	PRJNA718849	SRR17459120.bin	4	39.0018	123.07	USA	North America	Grassland	Active populations and growth of soil microorganisms are framed by mean annual precipitation in three California annual grasslands	Unfound	2018
SRR17459140	PRJNA718849	SRR17459140.bin	4	39.0018	123.07	USA	North America	Grassland	Active populations and growth of soil microorganisms are framed by mean annual precipitation in three California annual grasslands	Unfound	2018
SRR17459144	PRJNA718849	SRR17459144.bin	4	39.0018	123.07	USA	North America	Grassland	Active populations and growth of soil microorganisms are framed by mean annual precipitation in three California annual grasslands	Unfound	2018
SRR17459151	PRJNA718849	SRR17459151.bin	4	39.0018	123.07	USA	North America	Grassland	Active populations and growth of soil microorganisms are framed by mean annual precipitation in three California annual grasslands	Unfound	2018
SRR17459181	PRJNA718849	SRR17459181.bin	4	39.0018	123.07	USA	North America	Grassland	Active populations and growth of soil microorganisms are framed by mean annual precipitation in three California annual grasslands	Unfound	2018
SRR17459186	PRJNA718849	SRR17459186.bin	4	39.0018	123.07	USA	North America	Grassland	Active populations and growth of soil microorganisms are framed by mean annual precipitation in three California annual grasslands	Unfound	2018
SRR17459194	PRJNA718849	SRR17459194.bin	4	39.0018	123.07	USA	North America	Grassland	Active populations and growth of soil microorganisms are framed by mean annual precipitation in three California annual grasslands	Unfound	2018
SRR17459207	PRJNA718849	SRR17459207.bin	4	39.0018	123.07	USA	North America	Grassland	Active populations and growth of soil microorganisms are framed by mean annual precipitation in three California annual grasslands	Unfound	2018
SRR17459208	PRJNA718849	SRR17459208.bin	4	39.0018	123.07	USA	North America	Grassland	Active populations and growth of soil microorganisms are framed by mean annual precipitation in three California annual grasslands	Unfound	2018
SRR17459213	PRJNA718849	SRR17459213.bin	4	39.0018	123.07	USA	North America	Grassland	Active populations and growth of soil microorganisms are framed by mean annual precipitation in three California annual grasslands	Unfound	2018
SRR17459218	PRJNA718849	SRR17459218.bin	4	39.0018	123.07	USA	North America	Grassland	Active populations and growth of soil microorganisms are framed by mean annual precipitation in three California annual grasslands	Unfound	2018
SRR19084109	PRJNA782633	SRR19084109.bin	4	2.46961	54.6472	Brazil	South America	Wetland	Metagenomes from Eastern Brazilian Amazonian Floodplains in the Wet and Dry Seasons	Unfound	2016
SRR19084114	PRJNA782633	SRR19084114.bin	4	2.46978	54.6475	Brazil	South America	Wetland	Metagenomes from Eastern Brazilian Amazonian Floodplains in the Wet and Dry Seasons	Unfound	2016
SRR21860282	PRJNA889178	SRR21860282.bin	4	32.657	85.52	USA	North America	Grassland	Xanthomonas infection and ozone stress distinctly influence the microbial community structure and interactions in the pepper phyllosphere	https://doi.org/10.1038/s43705-023-00232-w	2021
SRR22277744	PRJNA899702	SRR22277744.bin	4	39.51	116.6	China	Asia	Farmland	Nitrate Nitrogen and pH Correlate with Changes in Rhizosphere Microbial Community Assemblages during Invasion of Ambrosia artemisiifolia and Bidens pilosa	https://doi.org/10.1128/spectrum.03649-22	2019
SRR22277748	PRJNA899702	SRR22277748.bin	4	39.51	116.6	China	Asia	Farmland	Nitrate Nitrogen and pH Correlate with Changes in Rhizosphere Microbial Community Assemblages during Invasion of Ambrosia artemisiifolia and Bidens pilosa	https://doi.org/10.1128/spectrum.03649-22	2019
SRR22277749	PRJNA899702	SRR22277749.bin	4	39.51	116.6	China	Asia	Farmland	Nitrate Nitrogen and pH Correlate with Changes in Rhizosphere Microbial Community Assemblages during Invasion of Ambrosia artemisiifolia and Bidens pilosa	https://doi.org/10.1128/spectrum.03649-22	2019
SRR22277763	PRJNA899702	SRR22277763.bin	4	39.51	116.6	China	Asia	Farmland	Nitrate Nitrogen and pH Correlate with Changes in Rhizosphere Microbial Community Assemblages during Invasion of Ambrosia artemisiifolia and Bidens pilosa	https://doi.org/10.1128/spectrum.03649-22	2019
SRR22277767	PRJNA899702	SRR22277767.bin	4	39.51	116.6	China	Asia	Farmland	Nitrate Nitrogen and pH Correlate with Changes in Rhizosphere Microbial Community Assemblages during Invasion of Ambrosia artemisiifolia and Bidens pilosa	https://doi.org/10.1128/spectrum.03649-22	2019
SRR22277771	PRJNA899702	SRR22277771.bin	4	39.51	116.6	China	Asia	Farmland	Nitrate Nitrogen and pH Correlate with Changes in Rhizosphere Microbial Community Assemblages during Invasion of Ambrosia artemisiifolia and Bidens pilosa	https://doi.org/10.1128/spectrum.03649-22	2019
SRR22277776	PRJNA899702	SRR22277776.bin	4	39.51	116.6	China	Asia	Farmland	Nitrate Nitrogen and pH Correlate with Changes in Rhizosphere Microbial Community Assemblages during Invasion of Ambrosia artemisiifolia and Bidens pilosa	https://doi.org/10.1128/spectrum.03649-22	2019
SRR22277777	PRJNA899702	SRR22277777.bin	4	39.51	116.6	China	Asia	Farmland	Nitrate Nitrogen and pH Correlate with Changes in Rhizosphere Microbial Community Assemblages during Invasion of Ambrosia artemisiifolia and Bidens pilosa	https://doi.org/10.1128/spectrum.03649-22	2019
SRR22277782	PRJNA899702	SRR22277782.bin	4	39.51	116.6	China	Asia	Farmland	Nitrate Nitrogen and pH Correlate with Changes in Rhizosphere Microbial Community Assemblages during Invasion of Ambrosia artemisiifolia and Bidens pilosa	https://doi.org/10.1128/spectrum.03649-22	2019
SRR22277792	PRJNA899702	SRR22277792.bin	4	39.51	116.6	China	Asia	Farmland	Nitrate Nitrogen and pH Correlate with Changes in Rhizosphere Microbial Community Assemblages during Invasion of Ambrosia artemisiifolia and Bidens pilosa	https://doi.org/10.1128/spectrum.03649-22	2019
SRR11734603	PRJNA629394	SRR11734603.bin	1	21.62	108.23	China	Asia	Wetland	Deciphering the Microbial Taxonomy and Functionality of Two Diverse Mangrove Ecosystems and Their Potential Abilities To Produce Bioactive Compounds	Unfound	2017
SRR11734607	PRJNA629394	SRR11734607.bin	1	21.6	108.99	China	Asia	Wetland	Deciphering the Microbial Taxonomy and Functionality of Two Diverse Mangrove Ecosystems and Their Potential Abilities To Produce Bioactive Compounds	Unfound	2017
SRR11734681	PRJNA629394	SRR11734681.bin	1	21.6	108.99	China	Asia	Wetland	Deciphering the Microbial Taxonomy and Functionality of Two Diverse Mangrove Ecosystems and Their Potential Abilities To Produce Bioactive Compounds	Unfound	2017
SRR11734683	PRJNA629394	SRR11734683.bin	1	21.6	108.99	China	Asia	Wetland	Deciphering the Microbial Taxonomy and Functionality of Two Diverse Mangrove Ecosystems and Their Potential Abilities To Produce Bioactive Compounds	Unfound	2017
SRR11734690	PRJNA629394	SRR11734690.bin	1	21.87	108.58	China	Asia	Wetland	Deciphering the Microbial Taxonomy and Functionality of Two Diverse Mangrove Ecosystems and Their Potential Abilities To Produce Bioactive Compounds	Unfound	2017
SRR11734691	PRJNA629394	SRR11734691.bin	1	21.87	108.58	China	Asia	Wetland	Deciphering the Microbial Taxonomy and Functionality of Two Diverse Mangrove Ecosystems and Their Potential Abilities To Produce Bioactive Compounds	Unfound	2017
SRR11734702	PRJNA629394	SRR11734702.bin	1	22.53	113.99	China	Asia	Wetland	Deciphering the Microbial Taxonomy and Functionality of Two Diverse Mangrove Ecosystems and Their Potential Abilities To Produce Bioactive Compounds	Unfound	2017
SRR11734707	PRJNA629394	SRR11734707.bin	1	21.62	108.23	China	Asia	Wetland	Deciphering the Microbial Taxonomy and Functionality of Two Diverse Mangrove Ecosystems and Their Potential Abilities To Produce Bioactive Compounds	Unfound	2017
SRR11734709	PRJNA629394	SRR11734709.bin	1	21.62	108.23	China	Asia	Wetland	Deciphering the Microbial Taxonomy and Functionality of Two Diverse Mangrove Ecosystems and Their Potential Abilities To Produce Bioactive Compounds	Unfound	2017
SRR11734710	PRJNA629394	SRR11734710.bin	1	21.62	108.23	China	Asia	Wetland	Deciphering the Microbial Taxonomy and Functionality of Two Diverse Mangrove Ecosystems and Their Potential Abilities To Produce Bioactive Compounds	Unfound	2017
SRR11734711	PRJNA629394	SRR11734711.bin	1	21.6	108.99	China	Asia	Wetland	Deciphering the Microbial Taxonomy and Functionality of Two Diverse Mangrove Ecosystems and Their Potential Abilities To Produce Bioactive Compounds	Unfound	2017
SRR11823717	PRJNA634262	SRR11823717.bin	1	44.18	86.02	China	Asia	Farmland	Metagenomic analysis reveals the effects of cotton straw–derived biochar on soil nitrogen transformation in drip-irrigated cotton field	Unfound	2018
SRR11837387	PRJNA618897	SRR11837387.bin	1	35.8956	-76.1655	USA	North America	Wetland	NA	Unfound	2016
SRR12042677	PRJNA640245	SRR12042677.bin	1	26.02	119.2	China	Asia	Farmland	Herbicide Selection Promotes Antibiotic Resistance in Soil Microbiomes	Unfound	2019
SRR12052859	PRJNA640507	SRR12052859.bin	1	23.86	109.91	China	Asia	Farmland	Sugarcane/peanut intercropping system improves physicochemical properties by changing N and P cycling and organic matter turnover in root zone soil	Unfound	2019
SRR12152376	PRJNA644254	SRR12152376.bin	1	32.2	101.36	China	Asia	Forest	Unfound	Unfound	2016
SRR12152377	PRJNA644254	SRR12152377.bin	1	32.2	101.36	China	Asia	Forest	Unfound	Unfound	2016
SRR12152378	PRJNA644254	SRR12152378.bin	1	32.2	101.36	China	Asia	Forest	Unfound	Unfound	2016
SRR12358472	PRJNA649682	SRR12358472.bin	1	-26.32	26.88	South Africa	Africa	Farmland	Metagenomic Analyses of Plant Growth-Promoting and Carbon-Cycling Genes in Maize Rhizosphere Soils with Distinct Land-Use and Management Histories	Unfound	2019
SRR12550801	PRJNA632564	SRR12550801.bin	1	18.33	109.45	China	Asia	Farmland	Comparison of methane metabolism in the rhizomicrobiomes of wild and related cultivated rice accessions reveals a strong impact of crop domestication	Unfound	2018
SRR12550806	PRJNA632564	SRR12550806.bin	1	18.33	109.45	China	Asia	Farmland	Comparison of methane metabolism in the rhizomicrobiomes of wild and related cultivated rice accessions reveals a strong impact of crop domestication	Unfound	2018
SRR12550814	PRJNA632564	SRR12550814.bin	1	18.33	109.45	China	Asia	Farmland	Comparison of methane metabolism in the rhizomicrobiomes of wild and related cultivated rice accessions reveals a strong impact of crop domestication	Unfound	2018
SRR12550821	PRJNA632564	SRR12550821.bin	1	18.33	109.45	China	Asia	Farmland	Comparison of methane metabolism in the rhizomicrobiomes of wild and related cultivated rice accessions reveals a strong impact of crop domestication	Unfound	2018
SRR12550832	PRJNA632564	SRR12550832.bin	1	18.33	109.45	China	Asia	Farmland	Comparison of methane metabolism in the rhizomicrobiomes of wild and related cultivated rice accessions reveals a strong impact of crop domestication	Unfound	2018
SRR12550833	PRJNA632564	SRR12550833.bin	1	18.33	109.45	China	Asia	Farmland	Comparison of methane metabolism in the rhizomicrobiomes of wild and related cultivated rice accessions reveals a strong impact of crop domestication	Unfound	2018
SRR12550837	PRJNA632564	SRR12550837.bin	1	18.33	109.45	China	Asia	Farmland	Comparison of methane metabolism in the rhizomicrobiomes of wild and related cultivated rice accessions reveals a strong impact of crop domestication	Unfound	2018
SRR12550839	PRJNA632564	SRR12550839.bin	1	18.33	109.45	China	Asia	Farmland	Comparison of methane metabolism in the rhizomicrobiomes of wild and related cultivated rice accessions reveals a strong impact of crop domestication	Unfound	2018
SRR12550852	PRJNA632564	SRR12550852.bin	1	18.33	109.45	China	Asia	Farmland	Comparison of methane metabolism in the rhizomicrobiomes of wild and related cultivated rice accessions reveals a strong impact of crop domestication	Unfound	2018
SRR12588183	PRJNA661428	SRR12588183.bin	1	26.13	119.38	China	Asia	Farmland	Metagenomic Analysis Exploring Taxonomic and Functional Diversity of Soil Microbial Communities in Sugarcane Fields Applied with Organic Fertilizer	Unfound	2017
SRR12738803	PRJNA664890	SRR12738803.bin	1	31.9927	34.8172	Israel	Asia	Farmland	Spike Formation Is a Turning Point Determining Wheat Root Microbiome Abundance, Structures and Functions	Unfound	2016
SRR12738805	PRJNA664890	SRR12738805.bin	1	31.9927	34.8172	Israel	Asia	Farmland	Spike Formation Is a Turning Point Determining Wheat Root Microbiome Abundance, Structures and Functions	Unfound	2015
SRR12738811	PRJNA664890	SRR12738811.bin	1	31.9927	34.8172	Israel	Asia	Farmland	Spike Formation Is a Turning Point Determining Wheat Root Microbiome Abundance, Structures and Functions	Unfound	2015
SRR12738812	PRJNA664890	SRR12738812.bin	1	31.9927	34.8172	Israel	Asia	Farmland	Spike Formation Is a Turning Point Determining Wheat Root Microbiome Abundance, Structures and Functions	Unfound	2015
SRR12738813	PRJNA664890	SRR12738813.bin	1	31.9927	34.8172	Israel	Asia	Farmland	Spike Formation Is a Turning Point Determining Wheat Root Microbiome Abundance, Structures and Functions	Unfound	2016
SRR12738814	PRJNA664890	SRR12738814.bin	1	31.9927	34.8172	Israel	Asia	Farmland	Spike Formation Is a Turning Point Determining Wheat Root Microbiome Abundance, Structures and Functions	Unfound	2015
SRR12738815	PRJNA664890	SRR12738815.bin	1	31.9927	34.8172	Israel	Asia	Farmland	Spike Formation Is a Turning Point Determining Wheat Root Microbiome Abundance, Structures and Functions	Unfound	2015
SRR12738816	PRJNA664890	SRR12738816.bin	1	31.9927	34.8172	Israel	Asia	Farmland	Spike Formation Is a Turning Point Determining Wheat Root Microbiome Abundance, Structures and Functions	Unfound	2016
SRR12738817	PRJNA664890	SRR12738817.bin	1	31.9927	34.8172	Israel	Asia	Farmland	Spike Formation Is a Turning Point Determining Wheat Root Microbiome Abundance, Structures and Functions	Unfound	2016
SRR12738818	PRJNA664890	SRR12738818.bin	1	31.9927	34.8172	Israel	Asia	Farmland	Spike Formation Is a Turning Point Determining Wheat Root Microbiome Abundance, Structures and Functions	Unfound	2016
SRR12738822	PRJNA664890	SRR12738822.bin	1	31.9927	34.8172	Israel	Asia	Farmland	Spike Formation Is a Turning Point Determining Wheat Root Microbiome Abundance, Structures and Functions	Unfound	2016
SRR12738823	PRJNA664890	SRR12738823.bin	1	31.9927	34.8172	Israel	Asia	Farmland	Spike Formation Is a Turning Point Determining Wheat Root Microbiome Abundance, Structures and Functions	Unfound	2016
SRR12738824	PRJNA664890	SRR12738824.bin	1	31.9927	34.8172	Israel	Asia	Farmland	Spike Formation Is a Turning Point Determining Wheat Root Microbiome Abundance, Structures and Functions	Unfound	2016
SRR12738828	PRJNA664890	SRR12738828.bin	1	31.9927	34.8172	Israel	Asia	Farmland	Spike Formation Is a Turning Point Determining Wheat Root Microbiome Abundance, Structures and Functions	Unfound	2016
SRR12738831	PRJNA664890	SRR12738831.bin	1	31.9927	34.8172	Israel	Asia	Farmland	Spike Formation Is a Turning Point Determining Wheat Root Microbiome Abundance, Structures and Functions	Unfound	2016
SRR12738834	PRJNA664890	SRR12738834.bin	1	31.9927	34.8172	Israel	Asia	Farmland	Spike Formation Is a Turning Point Determining Wheat Root Microbiome Abundance, Structures and Functions	Unfound	2016
SRR12738835	PRJNA664890	SRR12738835.bin	1	31.9927	34.8172	Israel	Asia	Farmland	Spike Formation Is a Turning Point Determining Wheat Root Microbiome Abundance, Structures and Functions	Unfound	2016
SRR12738836	PRJNA664890	SRR12738836.bin	1	31.9927	34.8172	Israel	Asia	Farmland	Spike Formation Is a Turning Point Determining Wheat Root Microbiome Abundance, Structures and Functions	Unfound	2016
SRR12823105	PRJNA669067	SRR12823105.bin	1	46.2528	-119.737	USA	North America	Farmland	The influence of alfalfa-switchgrass intercropping on microbial community structure and function	Unfound	2014
SRR12876854	PRJNA670518	SRR12876854.bin	2	40.6667	117.933	China	Asia	Farmland	A microbial consortium-based product promotes potato yield by recruiting rhizosphere bacteria involved in nitrogen and carbon metabolisms	Unfound	1905
SRR12915119	PRJNA671703	SRR12915119.bin	1	44.677	-90.177	USA	North America	Farmland	Manure Microbial Communities and Resistance Profiles Reconfigure after Transition to Manure Pits and Differ from Those in Fertilized Field Soil	Unfound	2015
SRR12915125	PRJNA671703	SRR12915125.bin	1	44.677	-90.177	USA	North America	Farmland	Manure Microbial Communities and Resistance Profiles Reconfigure after Transition to Manure Pits and Differ from Those in Fertilized Field Soil	Unfound	2015
SRR12915126	PRJNA671703	SRR12915126.bin	1	44.677	-90.177	USA	North America	Farmland	Manure Microbial Communities and Resistance Profiles Reconfigure after Transition to Manure Pits and Differ from Those in Fertilized Field Soil	Unfound	2015
SRR12915135	PRJNA671703	SRR12915135.bin	1	44.677	-90.177	USA	North America	Farmland	Manure Microbial Communities and Resistance Profiles Reconfigure after Transition to Manure Pits and Differ from Those in Fertilized Field Soil	Unfound	2016
SRR12915137	PRJNA671703	SRR12915137.bin	1	44.677	-90.177	USA	North America	Farmland	Manure Microbial Communities and Resistance Profiles Reconfigure after Transition to Manure Pits and Differ from Those in Fertilized Field Soil	Unfound	2015
SRR12915147	PRJNA671703	SRR12915147.bin	1	44.677	-90.177	USA	North America	Farmland	Manure Microbial Communities and Resistance Profiles Reconfigure after Transition to Manure Pits and Differ from Those in Fertilized Field Soil	Unfound	2015
SRR12915155	PRJNA671703	SRR12915155.bin	1	44.677	-90.177	USA	North America	Farmland	Manure Microbial Communities and Resistance Profiles Reconfigure after Transition to Manure Pits and Differ from Those in Fertilized Field Soil	Unfound	2015
SRR12915163	PRJNA671703	SRR12915163.bin	1	44.677	-90.177	USA	North America	Farmland	Manure Microbial Communities and Resistance Profiles Reconfigure after Transition to Manure Pits and Differ from Those in Fertilized Field Soil	Unfound	2015
SRR12915180	PRJNA671703	SRR12915180.bin	1	44.677	-90.177	USA	North America	Farmland	Manure Microbial Communities and Resistance Profiles Reconfigure after Transition to Manure Pits and Differ from Those in Fertilized Field Soil	Unfound	2016
SRR12915184	PRJNA671703	SRR12915184.bin	1	44.677	-90.177	USA	North America	Farmland	Manure Microbial Communities and Resistance Profiles Reconfigure after Transition to Manure Pits and Differ from Those in Fertilized Field Soil	Unfound	2015
SRR12915189	PRJNA671703	SRR12915189.bin	1	44.677	-90.177	USA	North America	Farmland	Manure Microbial Communities and Resistance Profiles Reconfigure after Transition to Manure Pits and Differ from Those in Fertilized Field Soil	Unfound	2016
SRR12915192	PRJNA671703	SRR12915192.bin	1	44.677	-90.177	USA	North America	Farmland	Manure Microbial Communities and Resistance Profiles Reconfigure after Transition to Manure Pits and Differ from Those in Fertilized Field Soil	Unfound	2016
SRR12915199	PRJNA671703	SRR12915199.bin	1	44.677	-90.177	USA	North America	Farmland	Manure Microbial Communities and Resistance Profiles Reconfigure after Transition to Manure Pits and Differ from Those in Fertilized Field Soil	Unfound	2016
SRR12915201	PRJNA671703	SRR12915201.bin	1	44.677	-90.177	USA	North America	Farmland	Manure Microbial Communities and Resistance Profiles Reconfigure after Transition to Manure Pits and Differ from Those in Fertilized Field Soil	Unfound	2016
SRR12915227	PRJNA671703	SRR12915227.bin	1	44.677	-90.177	USA	North America	Farmland	Manure Microbial Communities and Resistance Profiles Reconfigure after Transition to Manure Pits and Differ from Those in Fertilized Field Soil	Unfound	2015
SRR12915236	PRJNA671703	SRR12915236.bin	1	44.677	-90.177	USA	North America	Farmland	Manure Microbial Communities and Resistance Profiles Reconfigure after Transition to Manure Pits and Differ from Those in Fertilized Field Soil	Unfound	2015
SRR12915237	PRJNA671703	SRR12915237.bin	1	44.677	-90.177	USA	North America	Farmland	Manure Microbial Communities and Resistance Profiles Reconfigure after Transition to Manure Pits and Differ from Those in Fertilized Field Soil	Unfound	2015
SRR12915241	PRJNA671703	SRR12915241.bin	1	44.677	-90.177	USA	North America	Farmland	Manure Microbial Communities and Resistance Profiles Reconfigure after Transition to Manure Pits and Differ from Those in Fertilized Field Soil	Unfound	2016
SRR12915242	PRJNA671703	SRR12915242.bin	1	44.677	-90.177	USA	North America	Farmland	Manure Microbial Communities and Resistance Profiles Reconfigure after Transition to Manure Pits and Differ from Those in Fertilized Field Soil	Unfound	2015
SRR12915244	PRJNA671703	SRR12915244.bin	1	44.677	-90.177	USA	North America	Farmland	Manure Microbial Communities and Resistance Profiles Reconfigure after Transition to Manure Pits and Differ from Those in Fertilized Field Soil	Unfound	2016
SRR12915247	PRJNA671703	SRR12915247.bin	1	44.677	-90.177	USA	North America	Farmland	Manure Microbial Communities and Resistance Profiles Reconfigure after Transition to Manure Pits and Differ from Those in Fertilized Field Soil	Unfound	2015
SRR12915269	PRJNA671703	SRR12915269.bin	1	44.677	-90.177	USA	North America	Farmland	Manure Microbial Communities and Resistance Profiles Reconfigure after Transition to Manure Pits and Differ from Those in Fertilized Field Soil	Unfound	2015
SRR12915274	PRJNA671703	SRR12915274.bin	1	44.677	-90.177	USA	North America	Farmland	Manure Microbial Communities and Resistance Profiles Reconfigure after Transition to Manure Pits and Differ from Those in Fertilized Field Soil	Unfound	2015
SRR12915282	PRJNA671703	SRR12915282.bin	1	44.677	-90.177	USA	North America	Farmland	Manure Microbial Communities and Resistance Profiles Reconfigure after Transition to Manure Pits and Differ from Those in Fertilized Field Soil	Unfound	2015
SRR12915286	PRJNA671703	SRR12915286.bin	1	44.677	-90.177	USA	North America	Farmland	Manure Microbial Communities and Resistance Profiles Reconfigure after Transition to Manure Pits and Differ from Those in Fertilized Field Soil	Unfound	2015
SRR12915310	PRJNA671703	SRR12915310.bin	1	44.677	-90.177	USA	North America	Farmland	Manure Microbial Communities and Resistance Profiles Reconfigure after Transition to Manure Pits and Differ from Those in Fertilized Field Soil	Unfound	2016
SRR12915316	PRJNA671703	SRR12915316.bin	1	44.677	-90.177	USA	North America	Farmland	Manure Microbial Communities and Resistance Profiles Reconfigure after Transition to Manure Pits and Differ from Those in Fertilized Field Soil	Unfound	2016
SRR12915318	PRJNA671703	SRR12915318.bin	1	44.677	-90.177	USA	North America	Farmland	Manure Microbial Communities and Resistance Profiles Reconfigure after Transition to Manure Pits and Differ from Those in Fertilized Field Soil	Unfound	2015
SRR12915326	PRJNA671703	SRR12915326.bin	1	44.677	-90.177	USA	North America	Farmland	Manure Microbial Communities and Resistance Profiles Reconfigure after Transition to Manure Pits and Differ from Those in Fertilized Field Soil	Unfound	2015
SRR12915336	PRJNA671703	SRR12915336.bin	1	44.677	-90.177	USA	North America	Farmland	Manure Microbial Communities and Resistance Profiles Reconfigure after Transition to Manure Pits and Differ from Those in Fertilized Field Soil	Unfound	2016
SRR12915337	PRJNA671703	SRR12915337.bin	1	44.677	-90.177	USA	North America	Farmland	Manure Microbial Communities and Resistance Profiles Reconfigure after Transition to Manure Pits and Differ from Those in Fertilized Field Soil	Unfound	2015
SRR12915341	PRJNA671703	SRR12915341.bin	1	44.677	-90.177	USA	North America	Farmland	Manure Microbial Communities and Resistance Profiles Reconfigure after Transition to Manure Pits and Differ from Those in Fertilized Field Soil	Unfound	2016
SRR12915342	PRJNA671703	SRR12915342.bin	1	44.677	-90.177	USA	North America	Farmland	Manure Microbial Communities and Resistance Profiles Reconfigure after Transition to Manure Pits and Differ from Those in Fertilized Field Soil	Unfound	2016
SRR12915343	PRJNA671703	SRR12915343.bin	1	44.677	-90.177	USA	North America	Farmland	Manure Microbial Communities and Resistance Profiles Reconfigure after Transition to Manure Pits and Differ from Those in Fertilized Field Soil	Unfound	2015
SRR12915344	PRJNA671703	SRR12915344.bin	1	44.677	-90.177	USA	North America	Farmland	Manure Microbial Communities and Resistance Profiles Reconfigure after Transition to Manure Pits and Differ from Those in Fertilized Field Soil	Unfound	2015
SRR12964292	PRJNA673792	SRR12964292.bin	1	-25.59	26.31	South Africa	Africa	Farmland	Metagenomic profiling of rhizosphere microbial community structure and diversity associated with maize plant as affected by cropping systems	Unfound	2020
SRR12964294	PRJNA673792	SRR12964294.bin	1	-25.59	26.31	South Africa	Africa	Farmland	Metagenomic profiling of rhizosphere microbial community structure and diversity associated with maize plant as affected by cropping systems	Unfound	2020
SRR13336293	PRJNA688820	SRR13336293.bin	1	34.74	108.2	China	Asia	Farmland	Wheat Rhizosphere Metagenome Reveals Newfound Potential Soil Zn-Mobilizing Bacteria Contributing to Cultivars’ Variation in Grain Zn Concentration	Unfound	2019
SRR13336301	PRJNA688820	SRR13336301.bin	1	34.74	108.2	China	Asia	Farmland	Wheat Rhizosphere Metagenome Reveals Newfound Potential Soil Zn-Mobilizing Bacteria Contributing to Cultivars’ Variation in Grain Zn Concentration	Unfound	2019
SRR13336317	PRJNA688820	SRR13336317.bin	1	34.74	108.2	China	Asia	Farmland	Wheat Rhizosphere Metagenome Reveals Newfound Potential Soil Zn-Mobilizing Bacteria Contributing to Cultivars’ Variation in Grain Zn Concentration	Unfound	2019
SRR13614389	PRJNA697905	SRR13614389.bin	3	37.3	116.65	China	Asia	Farmland	Metagenomic and viromic analysis reveal the anthropogenic impacts on the plasmid and phage borne transferable resistome in soil	Unfound	2019
SRR13614390	PRJNA697905	SRR13614390.bin	3	37.3	116.65	China	Asia	Farmland	Viral Community and Virus-Associated Antibiotic Resistance Genes in Soils Amended with Organic Fertilizers	Unfound	2019
SRR13614394	PRJNA697905	SRR13614394.bin	3	37.3	116.65	China	Asia	Farmland	Viral Community and Virus-Associated Antibiotic Resistance Genes in Soils Amended with Organic Fertilizers	Unfound	2019
SRR13614401	PRJNA697905	SRR13614401.bin	3	37.3	116.65	China	Asia	Farmland	Viral Community and Virus-Associated Antibiotic Resistance Genes in Soils Amended with Organic Fertilizers	Unfound	2019
SRR14085588	PRJNA717813	SRR14085588.bin	3	48.5779	9.06419	Germany	Europe	Forest	Unfound	Unfound	2019
SRR14555687	PRJNA730191	SRR14555687.bin	3	45.6833	126.633	China	Asia	Farmland	Soil microbial metabolism on carbon and nitrogen transformation links the crop-residue contribution to soil organic carbon	Unfound	2019
SRR14555695	PRJNA730191	SRR14555695.bin	3	45.6833	126.633	China	Asia	Farmland	Soil microbial metabolism on carbon and nitrogen transformation links the crop-residue contribution to soil organic carbon	Unfound	2019
SRR14555698	PRJNA730191	SRR14555698.bin	3	45.6833	126.633	China	Asia	Farmland	Soil microbial metabolism on carbon and nitrogen transformation links the crop-residue contribution to soil organic carbon	Unfound	2020
SRR14555701	PRJNA730191	SRR14555701.bin	3	45.6833	126.633	China	Asia	Farmland	Soil microbial metabolism on carbon and nitrogen transformation links the crop-residue contribution to soil organic carbon	Unfound	2020
SRR14660889	PRJNA732820	SRR14660889.bin	3	46.7667	132.167	China	Asia	Farmland	Heterogeneity of soil bacterial and bacteriophage communities in three rice agroecosystems and potential impacts of bacteriophage on nutrient cycling	Unfound	2019
SRR14877752	PRJNA739041	SRR14877752.bin	3	39	116	China	Asia	Wetland	Enhancement of micropollutant biotransformation by adding manganese sand in constructed wetlands	Unfound	2019
SRR14877761	PRJNA739041	SRR14877761.bin	3	39	116	China	Asia	Wetland	Enhancement of micropollutant biotransformation by adding manganese sand in constructed wetlands	Unfound	2019
SRR16995656	PRJNA889178	SRR16995656.bin	3	33.29	100.85	China	Asia	Grassland	Distribution Characteristics of Soil Viruses Under Different Precipitation Gradients on the Qinghai-Tibet Plateau	Unfound	2020
SRR16995663	PRJNA889178	SRR16995663.bin	3	35.08	98.01	China	Asia	Grassland	Distribution Characteristics of Soil Viruses Under Different Precipitation Gradients on the Qinghai-Tibet Plateau	Unfound	2020
SRR16995664	PRJNA889178	SRR16995664.bin	3	35.08	98.01	China	Asia	Grassland	Distribution Characteristics of Soil Viruses Under Different Precipitation Gradients on the Qinghai-Tibet Plateau	Unfound	2020
SRR16995665	PRJNA889178	SRR16995665.bin	3	35.91	98	China	Asia	Grassland	Distribution Characteristics of Soil Viruses Under Different Precipitation Gradients on the Qinghai-Tibet Plateau	Unfound	2020
SRR17036902	PRJNA783518	SRR17036902.bin	3	28.41	106.62	China	Asia	Farmland	Reduced chemodiversity suppresses rhizosphere microbiome functioning in the mono-cropped agroecosystems	Unfound	2019
SRR17036903	PRJNA783518	SRR17036903.bin	3	28.42	106.63	China	Asia	Farmland	Reduced chemodiversity suppresses rhizosphere microbiome functioning in the mono-cropped agroecosystems	Unfound	2019
SRR17459079	PRJNA718849	SRR17459079.bin	3	39.0018	123.07	USA	North America	Grassland	Active populations and growth of soil microorganisms are framed by mean annual precipitation in three California annual grasslands	Unfound	2018
SRR17459091	PRJNA718849	SRR17459091.bin	3	39.0018	123.07	USA	North America	Grassland	Active populations and growth of soil microorganisms are framed by mean annual precipitation in three California annual grasslands	Unfound	2018
SRR17459095	PRJNA718849	SRR17459095.bin	3	39.0018	123.07	USA	North America	Grassland	Active populations and growth of soil microorganisms are framed by mean annual precipitation in three California annual grasslands	Unfound	2018
SRR17459104	PRJNA718849	SRR17459104.bin	3	39.0018	123.07	USA	North America	Grassland	Active populations and growth of soil microorganisms are framed by mean annual precipitation in three California annual grasslands	Unfound	2018
SRR17459107	PRJNA718849	SRR17459107.bin	3	39.0018	123.07	USA	North America	Grassland	Active populations and growth of soil microorganisms are framed by mean annual precipitation in three California annual grasslands	Unfound	2018
SRR17459110	PRJNA718849	SRR17459110.bin	3	39.0018	123.07	USA	North America	Grassland	Active populations and growth of soil microorganisms are framed by mean annual precipitation in three California annual grasslands	Unfound	2018
SRR17459122	PRJNA718849	SRR17459122.bin	3	39.0018	123.07	USA	North America	Grassland	Active populations and growth of soil microorganisms are framed by mean annual precipitation in three California annual grasslands	Unfound	2018
SRR17459128	PRJNA718849	SRR17459128.bin	3	39.0018	123.07	USA	North America	Grassland	Active populations and growth of soil microorganisms are framed by mean annual precipitation in three California annual grasslands	Unfound	2018
SRR17459129	PRJNA718849	SRR17459129.bin	3	39.0018	123.07	USA	North America	Grassland	Active populations and growth of soil microorganisms are framed by mean annual precipitation in three California annual grasslands	Unfound	2018
SRR17459130	PRJNA718849	SRR17459130.bin	3	39.0018	123.07	USA	North America	Grassland	Active populations and growth of soil microorganisms are framed by mean annual precipitation in three California annual grasslands	Unfound	2018
SRR17459148	PRJNA718849	SRR17459148.bin	3	39.0018	123.07	USA	North America	Grassland	Active populations and growth of soil microorganisms are framed by mean annual precipitation in three California annual grasslands	Unfound	2018
SRR17459170	PRJNA718849	SRR17459170.bin	3	39.0018	123.07	USA	North America	Grassland	Active populations and growth of soil microorganisms are framed by mean annual precipitation in three California annual grasslands	Unfound	2018
SRR17459172	PRJNA718849	SRR17459172.bin	3	39.0018	123.07	USA	North America	Grassland	Active populations and growth of soil microorganisms are framed by mean annual precipitation in three California annual grasslands	Unfound	2018
SRR17459179	PRJNA718849	SRR17459179.bin	3	39.0018	123.07	USA	North America	Grassland	Active populations and growth of soil microorganisms are framed by mean annual precipitation in three California annual grasslands	Unfound	2018
SRR17459187	PRJNA718849	SRR17459187.bin	3	39.0018	123.07	USA	North America	Grassland	Active populations and growth of soil microorganisms are framed by mean annual precipitation in three California annual grasslands	Unfound	2018
SRR17459189	PRJNA718849	SRR17459189.bin	3	39.0018	123.07	USA	North America	Grassland	Active populations and growth of soil microorganisms are framed by mean annual precipitation in three California annual grasslands	Unfound	2018
SRR17459191	PRJNA718849	SRR17459191.bin	3	39.0018	123.07	USA	North America	Grassland	Active populations and growth of soil microorganisms are framed by mean annual precipitation in three California annual grasslands	Unfound	2018
SRR17459197	PRJNA718849	SRR17459197.bin	3	39.0018	123.07	USA	North America	Grassland	Active populations and growth of soil microorganisms are framed by mean annual precipitation in three California annual grasslands	Unfound	2018
SRR17459203	PRJNA718849	SRR17459203.bin	3	39.0018	123.07	USA	North America	Grassland	Active populations and growth of soil microorganisms are framed by mean annual precipitation in three California annual grasslands	Unfound	2018
SRR17459222	PRJNA718849	SRR17459222.bin	3	39.0018	123.07	USA	North America	Grassland	Active populations and growth of soil microorganisms are framed by mean annual precipitation in three California annual grasslands	Unfound	2018
SRR17459228	PRJNA718849	SRR17459228.bin	3	39.0018	123.07	USA	North America	Grassland	Active populations and growth of soil microorganisms are framed by mean annual precipitation in three California annual grasslands	Unfound	2018
SRR17459237	PRJNA718849	SRR17459237.bin	3	39.0018	123.07	USA	North America	Grassland	Active populations and growth of soil microorganisms are framed by mean annual precipitation in three California annual grasslands	Unfound	2018
SRR18503736	PRJNA820715	SRR18503736.bin	3	35.62	-88.85	USA	North America	Farmland	Identification of Novel Viruses and Their Microbial Hosts from Soils with Long-Term Nitrogen Fertilization and Cover Cropping Management	Unfound	2019
SRR18503737	PRJNA820715	SRR18503737.bin	3	35.62	-88.85	USA	North America	Farmland	Identification of Novel Viruses and Their Microbial Hosts from Soils with Long-Term Nitrogen Fertilization and Cover Cropping Management	Unfound	2019
SRR19084110	PRJNA782633	SRR19084110.bin	3	2.46961	54.6472	Brazil	South America	Wetland	Metagenomes from Eastern Brazilian Amazonian Floodplains in the Wet and Dry Seasons	Unfound	2016
SRR19084118	PRJNA782633	SRR19084118.bin	3	2.46969	54.6474	Brazil	South America	Wetland	Metagenomes from Eastern Brazilian Amazonian Floodplains in the Wet and Dry Seasons	Unfound	2016
SRR21860276	PRJNA889178	SRR21860276.bin	3	32.657	85.52	USA	North America	Grassland	Xanthomonas infection and ozone stress distinctly influence the microbial community structure and interactions in the pepper phyllosphere	https://doi.org/10.1038/s43705-023-00232-w	2021
SRR22277741	PRJNA899702	SRR22277741.bin	3	39.51	116.6	China	Asia	Farmland	Nitrate Nitrogen and pH Correlate with Changes in Rhizosphere Microbial Community Assemblages during Invasion of Ambrosia artemisiifolia and Bidens pilosa	https://doi.org/10.1128/spectrum.03649-22	2019
SRR22277752	PRJNA899702	SRR22277752.bin	3	39.51	116.6	China	Asia	Farmland	Nitrate Nitrogen and pH Correlate with Changes in Rhizosphere Microbial Community Assemblages during Invasion of Ambrosia artemisiifolia and Bidens pilosa	https://doi.org/10.1128/spectrum.03649-22	2019
SRR22277753	PRJNA899702	SRR22277753.bin	3	39.51	116.6	China	Asia	Farmland	Nitrate Nitrogen and pH Correlate with Changes in Rhizosphere Microbial Community Assemblages during Invasion of Ambrosia artemisiifolia and Bidens pilosa	https://doi.org/10.1128/spectrum.03649-22	2019
SRR22277773	PRJNA899702	SRR22277773.bin	3	39.51	116.6	China	Asia	Farmland	Nitrate Nitrogen and pH Correlate with Changes in Rhizosphere Microbial Community Assemblages during Invasion of Ambrosia artemisiifolia and Bidens pilosa	https://doi.org/10.1128/spectrum.03649-22	2019
SRR22277774	PRJNA899702	SRR22277774.bin	3	39.51	116.6	China	Asia	Farmland	Nitrate Nitrogen and pH Correlate with Changes in Rhizosphere Microbial Community Assemblages during Invasion of Ambrosia artemisiifolia and Bidens pilosa	https://doi.org/10.1128/spectrum.03649-22	2019
SRR22277775	PRJNA899702	SRR22277775.bin	3	39.51	116.6	China	Asia	Farmland	Nitrate Nitrogen and pH Correlate with Changes in Rhizosphere Microbial Community Assemblages during Invasion of Ambrosia artemisiifolia and Bidens pilosa	https://doi.org/10.1128/spectrum.03649-22	2019
SRR22277780	PRJNA899702	SRR22277780.bin	3	39.51	116.6	China	Asia	Farmland	Nitrate Nitrogen and pH Correlate with Changes in Rhizosphere Microbial Community Assemblages during Invasion of Ambrosia artemisiifolia and Bidens pilosa	https://doi.org/10.1128/spectrum.03649-22	2019
SRR22277793	PRJNA899702	SRR22277793.bin	3	39.65	117.933	China	Asia	Farmland	Nitrate Nitrogen and pH Correlate with Changes in Rhizosphere Microbial Community Assemblages during Invasion of Ambrosia artemisiifolia and Bidens pilosa	10.1128/spectrum.03649-22	2019
SRR13614379	PRJNA697905	SRR13614379.bin	2	37.3	116.65	China	Asia	Farmland	Viral Community and Virus-Associated Antibiotic Resistance Genes in Soils Amended with Organic Fertilizers	Unfound	2019
SRR13614380	PRJNA697905	SRR13614380.bin	2	37.3	116.65	China	Asia	Farmland	Viral Community and Virus-Associated Antibiotic Resistance Genes in Soils Amended with Organic Fertilizers	Unfound	2019
SRR13614381	PRJNA697905	SRR13614381.bin	2	37.3	116.65	China	Asia	Farmland	Viral Community and Virus-Associated Antibiotic Resistance Genes in Soils Amended with Organic Fertilizers	Unfound	2019
SRR13614382	PRJNA697905	SRR13614382.bin	2	37.3	116.65	China	Asia	Farmland	Viral Community and Virus-Associated Antibiotic Resistance Genes in Soils Amended with Organic Fertilizers	Unfound	2019
SRR13614384	PRJNA697905	SRR13614384.bin	2	37.3	116.65	China	Asia	Farmland	Viral Community and Virus-Associated Antibiotic Resistance Genes in Soils Amended with Organic Fertilizers	Unfound	2019
SRR13614386	PRJNA697905	SRR13614386.bin	2	37.3	116.65	China	Asia	Farmland	Viral Community and Virus-Associated Antibiotic Resistance Genes in Soils Amended with Organic Fertilizers	Unfound	2019
SRR13614393	PRJNA697905	SRR13614393.bin	2	37.3	116.65	China	Asia	Farmland	Viral Community and Virus-Associated Antibiotic Resistance Genes in Soils Amended with Organic Fertilizers	Unfound	2019
SRR13614395	PRJNA697905	SRR13614395.bin	2	37.3	116.65	China	Asia	Farmland	Viral Community and Virus-Associated Antibiotic Resistance Genes in Soils Amended with Organic Fertilizers	Unfound	2019
SRR13614397	PRJNA697905	SRR13614397.bin	1	37.3	116.65	China	Asia	Farmland	Viral Community and Virus-Associated Antibiotic Resistance Genes in Soils Amended with Organic Fertilizers	Unfound	2019
SRR13614398	PRJNA697905	SRR13614398.bin	2	37.3	116.65	China	Asia	Farmland	Metagenomic and viromic analysis reveal the anthropogenic impacts on the plasmid and phage borne transferable resistome in soil	Unfound	2019
SRR13614399	PRJNA697905	SRR13614399.bin	2	37.3	116.65	China	Asia	Farmland	Viral Community and Virus-Associated Antibiotic Resistance Genes in Soils Amended with Organic Fertilizers	Unfound	2019
SRR13614400	PRJNA697905	SRR13614400.bin	2	37.3	116.65	China	Asia	Farmland	Viral Community and Virus-Associated Antibiotic Resistance Genes in Soils Amended with Organic Fertilizers	Unfound	2019
SRR13646113	PRJNA700090	SRR13646113.bin	2	36.094	120.369	China	Asia	Farmland	Soil salinity regulation of soil microbial carbon metabolic function in the Yellow River Delta, China	Unfound	2020
SRR13646115	PRJNA700090	SRR13646115.bin	2	36.094	120.369	China	Asia	Farmland	Soil salinity regulation of soil microbial carbon metabolic function in the Yellow River Delta, China	Unfound	2020
SRR13646119	PRJNA700090	SRR13646119.bin	2	36.094	120.369	China	Asia	Farmland	Soil salinity regulation of soil microbial carbon metabolic function in the Yellow River Delta, China	Unfound	2020
SRR13646123	PRJNA700090	SRR13646123.bin	2	36.094	120.369	China	Asia	Farmland	Soil salinity regulation of soil microbial carbon metabolic function in the Yellow River Delta, China	Unfound	2020
SRR13646124	PRJNA700090	SRR13646124.bin	2	36.094	120.369	China	Asia	Farmland	Soil salinity regulation of soil microbial carbon metabolic function in the Yellow River Delta, China	Unfound	2020
SRR13646125	PRJNA700090	SRR13646125.bin	2	36.094	120.369	China	Asia	Farmland	Soil salinity regulation of soil microbial carbon metabolic function in the Yellow River Delta, China	Unfound	2020
SRR13646132	PRJNA700090	SRR13646132.bin	2	36.094	120.369	China	Asia	Farmland	Soil salinity regulation of soil microbial carbon metabolic function in the Yellow River Delta, China	Unfound	2020
SRR14085593	PRJNA717813	SRR14085593.bin	2	48.5779	9.06419	Germany	Europe	Forest	Unfound	Unfound	2019
SRR14555688	PRJNA730191	SRR14555688.bin	2	45.6833	126.633	China	Asia	Farmland	Soil microbial metabolism on carbon and nitrogen transformation links the crop-residue contribution to soil organic carbon	Unfound	2019
SRR14555693	PRJNA730191	SRR14555693.bin	2	45.6833	126.633	China	Asia	Farmland	Soil microbial metabolism on carbon and nitrogen transformation links the crop-residue contribution to soil organic carbon	Unfound	2019
SRR14555694	PRJNA730191	SRR14555694.bin	2	45.6833	126.633	China	Asia	Farmland	Soil microbial metabolism on carbon and nitrogen transformation links the crop-residue contribution to soil organic carbon	Unfound	2019
SRR14555696	PRJNA730191	SRR14555696.bin	2	45.6833	126.633	China	Asia	Farmland	Soil microbial metabolism on carbon and nitrogen transformation links the crop-residue contribution to soil organic carbon	Unfound	2019
SRR14660892	PRJNA732820	SRR14660892.bin	2	46.7667	132.167	China	Asia	Farmland	Heterogeneity of soil bacterial and bacteriophage communities in three rice agroecosystems and potential impacts of bacteriophage on nutrient cycling	Unfound	2019
SRR14660894	PRJNA732820	SRR14660894.bin	2	30.03	118.77	China	Asia	Farmland	Heterogeneity of soil bacterial and bacteriophage communities in three rice agroecosystems and potential impacts of bacteriophage on nutrient cycling	Unfound	2019
SRR14699187	PRJNA699587	SRR14699187.bin	2	-12.675	-38.734	Brazil	South America	Wetland	Mangrove microbial community recovery and their role in early stages of forest recolonization within shrimp ponds	Unfound	2019
SRR16995637	PRJNA889178	SRR16995637.bin	2	35.08	98.01	China	Asia	Grassland	Distribution Characteristics of Soil Viruses Under Different Precipitation Gradients on the Qinghai-Tibet Plateau	Unfound	2020
SRR16995639	PRJNA889178	SRR16995639.bin	2	36.35	100.75	China	Asia	Grassland	Distribution Characteristics of Soil Viruses Under Different Precipitation Gradients on the Qinghai-Tibet Plateau	Unfound	2020
SRR16995640	PRJNA889178	SRR16995640.bin	2	36.35	100.75	China	Asia	Grassland	Distribution Characteristics of Soil Viruses Under Different Precipitation Gradients on the Qinghai-Tibet Plateau	Unfound	2020
SRR16995644	PRJNA889178	SRR16995644.bin	2	32.84	101.69	China	Asia	Grassland	Distribution Characteristics of Soil Viruses Under Different Precipitation Gradients on the Qinghai-Tibet Plateau	Unfound	2020
SRR16995648	PRJNA889178	SRR16995648.bin	2	34.58	101.32	China	Asia	Grassland	Distribution Characteristics of Soil Viruses Under Different Precipitation Gradients on the Qinghai-Tibet Plateau	Unfound	2020
SRR16995649	PRJNA889178	SRR16995649.bin	2	34.58	101.32	China	Asia	Grassland	Distribution Characteristics of Soil Viruses Under Different Precipitation Gradients on the Qinghai-Tibet Plateau	Unfound	2020
SRR16995653	PRJNA889178	SRR16995653.bin	2	33.29	100.85	China	Asia	Grassland	Distribution Characteristics of Soil Viruses Under Different Precipitation Gradients on the Qinghai-Tibet Plateau	Unfound	2020
SRR16995655	PRJNA889178	SRR16995655.bin	2	33.29	100.85	China	Asia	Grassland	Distribution Characteristics of Soil Viruses Under Different Precipitation Gradients on the Qinghai-Tibet Plateau	Unfound	2020
SRR16995660	PRJNA889178	SRR16995660.bin	2	36.37	99.87	China	Asia	Grassland	Distribution Characteristics of Soil Viruses Under Different Precipitation Gradients on the Qinghai-Tibet Plateau	Unfound	2020
SRR17459083	PRJNA718849	SRR17459083.bin	2	39.0018	123.07	USA	North America	Grassland	Active populations and growth of soil microorganisms are framed by mean annual precipitation in three California annual grasslands	Unfound	2018
SRR17459084	PRJNA718849	SRR17459084.bin	2	39.0018	123.07	USA	North America	Grassland	Active populations and growth of soil microorganisms are framed by mean annual precipitation in three California annual grasslands	Unfound	2018
SRR17459108	PRJNA718849	SRR17459108.bin	2	39.0018	123.07	USA	North America	Grassland	Active populations and growth of soil microorganisms are framed by mean annual precipitation in three California annual grasslands	Unfound	2018
SRR17459111	PRJNA718849	SRR17459111.bin	2	39.0018	123.07	USA	North America	Grassland	Active populations and growth of soil microorganisms are framed by mean annual precipitation in three California annual grasslands	Unfound	2018
SRR17459115	PRJNA718849	SRR17459115.bin	2	39.0018	123.07	USA	North America	Grassland	Active populations and growth of soil microorganisms are framed by mean annual precipitation in three California annual grasslands	Unfound	2018
SRR17459118	PRJNA718849	SRR17459118.bin	2	39.0018	123.07	USA	North America	Grassland	Active populations and growth of soil microorganisms are framed by mean annual precipitation in three California annual grasslands	Unfound	2018
SRR17459123	PRJNA718849	SRR17459123.bin	2	39.0018	123.07	USA	North America	Grassland	Active populations and growth of soil microorganisms are framed by mean annual precipitation in three California annual grasslands	Unfound	2018
SRR17459125	PRJNA718849	SRR17459125.bin	2	39.0018	123.07	USA	North America	Grassland	Active populations and growth of soil microorganisms are framed by mean annual precipitation in three California annual grasslands	Unfound	2018
SRR17459126	PRJNA718849	SRR17459126.bin	2	39.0018	123.07	USA	North America	Grassland	Active populations and growth of soil microorganisms are framed by mean annual precipitation in three California annual grasslands	Unfound	2018
SRR17459135	PRJNA718849	SRR17459135.bin	2	39.0018	123.07	USA	North America	Grassland	Active populations and growth of soil microorganisms are framed by mean annual precipitation in three California annual grasslands	Unfound	2018
SRR17459137	PRJNA718849	SRR17459137.bin	2	39.0018	123.07	USA	North America	Grassland	Active populations and growth of soil microorganisms are framed by mean annual precipitation in three California annual grasslands	Unfound	2018
SRR17459139	PRJNA718849	SRR17459139.bin	2	39.0018	123.07	USA	North America	Grassland	Active populations and growth of soil microorganisms are framed by mean annual precipitation in three California annual grasslands	Unfound	2018
SRR17459141	PRJNA718849	SRR17459141.bin	2	39.0018	123.07	USA	North America	Grassland	Active populations and growth of soil microorganisms are framed by mean annual precipitation in three California annual grasslands	Unfound	2018
SRR17459142	PRJNA718849	SRR17459142.bin	2	39.0018	123.07	USA	North America	Grassland	Active populations and growth of soil microorganisms are framed by mean annual precipitation in three California annual grasslands	Unfound	2018
SRR17459143	PRJNA718849	SRR17459143.bin	2	39.0018	123.07	USA	North America	Grassland	Active populations and growth of soil microorganisms are framed by mean annual precipitation in three California annual grasslands	Unfound	2018
SRR17459145	PRJNA718849	SRR17459145.bin	2	39.0018	123.07	USA	North America	Grassland	Active populations and growth of soil microorganisms are framed by mean annual precipitation in three California annual grasslands	Unfound	2018
SRR17459154	PRJNA718849	SRR17459154.bin	2	39.0018	123.07	USA	North America	Grassland	Active populations and growth of soil microorganisms are framed by mean annual precipitation in three California annual grasslands	Unfound	2018
SRR17459158	PRJNA718849	SRR17459158.bin	2	39.0018	123.07	USA	North America	Grassland	Active populations and growth of soil microorganisms are framed by mean annual precipitation in three California annual grasslands	Unfound	2018
SRR17459169	PRJNA718849	SRR17459169.bin	2	39.0018	123.07	USA	North America	Grassland	Active populations and growth of soil microorganisms are framed by mean annual precipitation in three California annual grasslands	Unfound	2018
SRR17459188	PRJNA718849	SRR17459188.bin	2	39.0018	123.07	USA	North America	Grassland	Active populations and growth of soil microorganisms are framed by mean annual precipitation in three California annual grasslands	Unfound	2018
SRR17459190	PRJNA718849	SRR17459190.bin	2	39.0018	123.07	USA	North America	Grassland	Active populations and growth of soil microorganisms are framed by mean annual precipitation in three California annual grasslands	Unfound	2018
SRR17459192	PRJNA718849	SRR17459192.bin	2	39.0018	123.07	USA	North America	Grassland	Active populations and growth of soil microorganisms are framed by mean annual precipitation in three California annual grasslands	Unfound	2018
SRR17459201	PRJNA718849	SRR17459201.bin	2	39.0018	123.07	USA	North America	Grassland	Active populations and growth of soil microorganisms are framed by mean annual precipitation in three California annual grasslands	Unfound	2018
SRR17459204	PRJNA718849	SRR17459204.bin	2	39.0018	123.07	USA	North America	Grassland	Active populations and growth of soil microorganisms are framed by mean annual precipitation in three California annual grasslands	Unfound	2018
SRR17459211	PRJNA718849	SRR17459211.bin	2	39.0018	123.07	USA	North America	Grassland	Active populations and growth of soil microorganisms are framed by mean annual precipitation in three California annual grasslands	Unfound	2018
SRR17459221	PRJNA718849	SRR17459221.bin	2	39.0018	123.07	USA	North America	Grassland	Active populations and growth of soil microorganisms are framed by mean annual precipitation in three California annual grasslands	Unfound	2018
SRR17459223	PRJNA718849	SRR17459223.bin	2	39.0018	123.07	USA	North America	Grassland	Active populations and growth of soil microorganisms are framed by mean annual precipitation in three California annual grasslands	Unfound	2018
SRR17459224	PRJNA718849	SRR17459224.bin	2	39.0018	123.07	USA	North America	Grassland	Active populations and growth of soil microorganisms are framed by mean annual precipitation in three California annual grasslands	Unfound	2018
SRR17459226	PRJNA718849	SRR17459226.bin	2	39.0018	123.07	USA	North America	Grassland	Active populations and growth of soil microorganisms are framed by mean annual precipitation in three California annual grasslands	Unfound	2018
SRR17459230	PRJNA718849	SRR17459230.bin	2	39.0018	123.07	USA	North America	Grassland	Active populations and growth of soil microorganisms are framed by mean annual precipitation in three California annual grasslands	Unfound	2018
SRR17459232	PRJNA718849	SRR17459232.bin	2	39.0018	123.07	USA	North America	Grassland	Active populations and growth of soil microorganisms are framed by mean annual precipitation in three California annual grasslands	Unfound	2018
SRR18503729	PRJNA820715	SRR18503729.bin	2	35.62	-88.85	USA	North America	Farmland	Identification of Novel Viruses and Their Microbial Hosts from Soils with Long-Term Nitrogen Fertilization and Cover Cropping Management	Unfound	2019
SRR18503731	PRJNA820715	SRR18503731.bin	2	35.62	-88.85	USA	North America	Farmland	Identification of Novel Viruses and Their Microbial Hosts from Soils with Long-Term Nitrogen Fertilization and Cover Cropping Management	Unfound	2019
SRR18503733	PRJNA820715	SRR18503733.bin	2	35.62	-88.85	USA	North America	Farmland	Identification of Novel Viruses and Their Microbial Hosts from Soils with Long-Term Nitrogen Fertilization and Cover Cropping Management	Unfound	2019
SRR19084115	PRJNA782633	SRR19084115.bin	2	2.46969	54.6474	Brazil	South America	Wetland	Metagenomes from Eastern Brazilian Amazonian Floodplains in the Wet and Dry Seasons	Unfound	2016
SRR13646128	PRJNA700090	SRR13646128.bin	1	36.094	120.369	China	Asia	Farmland	Soil salinity regulation of soil microbial carbon metabolic function in the Yellow River Delta, China	Unfound	2020
SRR13646131	PRJNA700090	SRR13646131.bin	1	36.094	120.369	China	Asia	Farmland	Soil salinity regulation of soil microbial carbon metabolic function in the Yellow River Delta, China	Unfound	2020
SRR14085592	PRJNA717813	SRR14085592.bin	1	48.5779	9.06419	Germany	Europe	Forest	Unfound	Unfound	2019
SRR14509071	PRJNA646773	SRR14509071.bin	1	38.5356	-121.773	USA	North America	Farmland	Viromes outperform total metagenomes in revealing the spatiotemporal patterns of agricultural soil viral communities	Unfound	2018
SRR14509072	PRJNA646773	SRR14509072.bin	1	38.5356	-121.773	USA	North America	Farmland	Viromes outperform total metagenomes in revealing the spatiotemporal patterns of agricultural soil viral communities	Unfound	2018
SRR14555697	PRJNA730191	SRR14555697.bin	1	45.6833	126.633	China	Asia	Farmland	Soil microbial metabolism on carbon and nitrogen transformation links the crop-residue contribution to soil organic carbon	Unfound	2020
SRR14660891	PRJNA732820	SRR14660891.bin	1	30.03	118.77	China	Asia	Farmland	Heterogeneity of soil bacterial and bacteriophage communities in three rice agroecosystems and potential impacts of bacteriophage on nutrient cycling	Unfound	2019
SRR14660896	PRJNA732820	SRR14660896.bin	1	23.22	113.45	China	Asia	Farmland	Heterogeneity of soil bacterial and bacteriophage communities in three rice agroecosystems and potential impacts of bacteriophage on nutrient cycling	Unfound	2019
SRR15522081	PRJNA756108	SRR15522081.bin	1	39.2	117.27	China	Asia	Farmland	Effects of hydroxyapatite on safe wheat production and soil microbial functional genes in an alkaline soil contaminated with heavy metals	Unfound	2019
SRR15947158	PRJNA763981	SRR15947158.bin	1	-27.28	26.72	South Africa	Africa	Farmland	Functional Diversity of Microbial Communities in the Soybean (Glycine max L.) Rhizosphere from Free State, South Africa	Unfound	2021
SRR16995646	PRJNA889178	SRR16995646.bin	1	32.84	101.69	China	Asia	Grassland	Distribution Characteristics of Soil Viruses Under Different Precipitation Gradients on the Qinghai-Tibet Plateau	Unfound	2020
SRR16995647	PRJNA889178	SRR16995647.bin	1	34.58	101.32	China	Asia	Grassland	Distribution Characteristics of Soil Viruses Under Different Precipitation Gradients on the Qinghai-Tibet Plateau	Unfound	2020
SRR16995650	PRJNA889178	SRR16995650.bin	1	34.5	102.12	China	Asia	Grassland	Distribution Characteristics of Soil Viruses Under Different Precipitation Gradients on the Qinghai-Tibet Plateau	Unfound	2020
SRR17459082	PRJNA718849	SRR17459082.bin	1	39.0018	123.07	USA	North America	Grassland	Active populations and growth of soil microorganisms are framed by mean annual precipitation in three California annual grasslands	Unfound	2018
SRR17459101	PRJNA718849	SRR17459101.bin	1	39.0018	123.07	USA	North America	Grassland	Active populations and growth of soil microorganisms are framed by mean annual precipitation in three California annual grasslands	Unfound	2018
SRR17459105	PRJNA718849	SRR17459105.bin	1	39.0018	123.07	USA	North America	Grassland	Active populations and growth of soil microorganisms are framed by mean annual precipitation in three California annual grasslands	Unfound	2018
SRR17459106	PRJNA718849	SRR17459106.bin	1	39.0018	123.07	USA	North America	Grassland	Active populations and growth of soil microorganisms are framed by mean annual precipitation in three California annual grasslands	Unfound	2018
SRR17459109	PRJNA718849	SRR17459109.bin	1	39.0018	123.07	USA	North America	Grassland	Active populations and growth of soil microorganisms are framed by mean annual precipitation in three California annual grasslands	Unfound	2018
SRR17459114	PRJNA718849	SRR17459114.bin	1	39.0018	123.07	USA	North America	Grassland	Active populations and growth of soil microorganisms are framed by mean annual precipitation in three California annual grasslands	Unfound	2018
SRR17459119	PRJNA718849	SRR17459119.bin	1	39.0018	123.07	USA	North America	Grassland	Active populations and growth of soil microorganisms are framed by mean annual precipitation in three California annual grasslands	Unfound	2018
SRR17459121	PRJNA718849	SRR17459121.bin	1	39.0018	123.07	USA	North America	Grassland	Active populations and growth of soil microorganisms are framed by mean annual precipitation in three California annual grasslands	Unfound	2018
SRR17459124	PRJNA718849	SRR17459124.bin	1	39.0018	123.07	USA	North America	Grassland	Active populations and growth of soil microorganisms are framed by mean annual precipitation in three California annual grasslands	Unfound	2018
SRR17459132	PRJNA718849	SRR17459132.bin	1	39.0018	123.07	USA	North America	Grassland	Active populations and growth of soil microorganisms are framed by mean annual precipitation in three California annual grasslands	Unfound	2018
SRR17459133	PRJNA718849	SRR17459133.bin	1	39.0018	123.07	USA	North America	Grassland	Active populations and growth of soil microorganisms are framed by mean annual precipitation in three California annual grasslands	Unfound	2018
SRR17459134	PRJNA718849	SRR17459134.bin	1	39.0018	123.07	USA	North America	Grassland	Active populations and growth of soil microorganisms are framed by mean annual precipitation in three California annual grasslands	Unfound	2018
SRR17459136	PRJNA718849	SRR17459136.bin	1	39.0018	123.07	USA	North America	Grassland	Active populations and growth of soil microorganisms are framed by mean annual precipitation in three California annual grasslands	Unfound	2018
SRR17459138	PRJNA718849	SRR17459138.bin	1	39.0018	123.07	USA	North America	Grassland	Active populations and growth of soil microorganisms are framed by mean annual precipitation in three California annual grasslands	Unfound	2018
SRR17459150	PRJNA718849	SRR17459150.bin	1	39.0018	123.07	USA	North America	Grassland	Active populations and growth of soil microorganisms are framed by mean annual precipitation in three California annual grasslands	Unfound	2018
SRR17459157	PRJNA718849	SRR17459157.bin	1	39.0018	123.07	USA	North America	Grassland	Active populations and growth of soil microorganisms are framed by mean annual precipitation in three California annual grasslands	Unfound	2018
SRR17459159	PRJNA718849	SRR17459159.bin	1	39.0018	123.07	USA	North America	Grassland	Active populations and growth of soil microorganisms are framed by mean annual precipitation in three California annual grasslands	Unfound	2018
SRR17459160	PRJNA718849	SRR17459160.bin	1	39.0018	123.07	USA	North America	Grassland	Active populations and growth of soil microorganisms are framed by mean annual precipitation in three California annual grasslands	Unfound	2018
SRR17459163	PRJNA718849	SRR17459163.bin	1	39.0018	123.07	USA	North America	Grassland	Active populations and growth of soil microorganisms are framed by mean annual precipitation in three California annual grasslands	Unfound	2018
SRR17459167	PRJNA718849	SRR17459167.bin	1	39.0018	123.07	USA	North America	Grassland	Active populations and growth of soil microorganisms are framed by mean annual precipitation in three California annual grasslands	Unfound	2018
SRR17459168	PRJNA718849	SRR17459168.bin	1	39.0018	123.07	USA	North America	Grassland	Active populations and growth of soil microorganisms are framed by mean annual precipitation in three California annual grasslands	Unfound	2018
SRR17459174	PRJNA718849	SRR17459174.bin	1	39.0018	123.07	USA	North America	Grassland	Active populations and growth of soil microorganisms are framed by mean annual precipitation in three California annual grasslands	Unfound	2018
SRR17459175	PRJNA718849	SRR17459175.bin	1	39.0018	123.07	USA	North America	Grassland	Active populations and growth of soil microorganisms are framed by mean annual precipitation in three California annual grasslands	Unfound	2018
SRR17459176	PRJNA718849	SRR17459176.bin	1	39.0018	123.07	USA	North America	Grassland	Active populations and growth of soil microorganisms are framed by mean annual precipitation in three California annual grasslands	Unfound	2018
SRR17459177	PRJNA718849	SRR17459177.bin	1	39.0018	123.07	USA	North America	Grassland	Active populations and growth of soil microorganisms are framed by mean annual precipitation in three California annual grasslands	Unfound	2018
SRR17459180	PRJNA718849	SRR17459180.bin	1	39.0018	123.07	USA	North America	Grassland	Active populations and growth of soil microorganisms are framed by mean annual precipitation in three California annual grasslands	Unfound	2018
SRR17459182	PRJNA718849	SRR17459182.bin	1	39.0018	123.07	USA	North America	Grassland	Active populations and growth of soil microorganisms are framed by mean annual precipitation in three California annual grasslands	Unfound	2018
SRR17459184	PRJNA718849	SRR17459184.bin	1	39.0018	123.07	USA	North America	Grassland	Active populations and growth of soil microorganisms are framed by mean annual precipitation in three California annual grasslands	Unfound	2018
SRR17459193	PRJNA718849	SRR17459193.bin	1	39.0018	123.07	USA	North America	Grassland	Active populations and growth of soil microorganisms are framed by mean annual precipitation in three California annual grasslands	Unfound	2018
SRR17459196	PRJNA718849	SRR17459196.bin	1	39.0018	123.07	USA	North America	Grassland	Active populations and growth of soil microorganisms are framed by mean annual precipitation in three California annual grasslands	Unfound	2018
SRR17459198	PRJNA718849	SRR17459198.bin	1	39.0018	123.07	USA	North America	Grassland	Active populations and growth of soil microorganisms are framed by mean annual precipitation in three California annual grasslands	Unfound	2018
SRR17459200	PRJNA718849	SRR17459200.bin	1	39.0018	123.07	USA	North America	Grassland	Active populations and growth of soil microorganisms are framed by mean annual precipitation in three California annual grasslands	Unfound	2018
SRR17459202	PRJNA718849	SRR17459202.bin	1	39.0018	123.07	USA	North America	Grassland	Active populations and growth of soil microorganisms are framed by mean annual precipitation in three California annual grasslands	Unfound	2018
SRR17459205	PRJNA718849	SRR17459205.bin	1	39.0018	123.07	USA	North America	Grassland	Active populations and growth of soil microorganisms are framed by mean annual precipitation in three California annual grasslands	Unfound	2018
SRR17459212	PRJNA718849	SRR17459212.bin	1	39.0018	123.07	USA	North America	Grassland	Active populations and growth of soil microorganisms are framed by mean annual precipitation in three California annual grasslands	Unfound	2018
SRR17459220	PRJNA718849	SRR17459220.bin	1	39.0018	123.07	USA	North America	Grassland	Active populations and growth of soil microorganisms are framed by mean annual precipitation in three California annual grasslands	Unfound	2018
SRR17459225	PRJNA718849	SRR17459225.bin	1	39.0018	123.07	USA	North America	Grassland	Active populations and growth of soil microorganisms are framed by mean annual precipitation in three California annual grasslands	Unfound	2018
SRR17459227	PRJNA718849	SRR17459227.bin	1	39.0018	123.07	USA	North America	Grassland	Active populations and growth of soil microorganisms are framed by mean annual precipitation in three California annual grasslands	Unfound	2018
SRR17459234	PRJNA718849	SRR17459234.bin	1	39.0018	123.07	USA	North America	Grassland	Active populations and growth of soil microorganisms are framed by mean annual precipitation in three California annual grasslands	Unfound	2018
SRR17459238	PRJNA718849	SRR17459238.bin	1	39.0018	123.07	USA	North America	Grassland	Active populations and growth of soil microorganisms are framed by mean annual precipitation in three California annual grasslands	Unfound	2018
SRR17459239	PRJNA718849	SRR17459239.bin	1	39.0018	123.07	USA	North America	Grassland	Active populations and growth of soil microorganisms are framed by mean annual precipitation in three California annual grasslands	Unfound	2018
SRR17459240	PRJNA718849	SRR17459240.bin	1	39.0018	123.07	USA	North America	Grassland	Active populations and growth of soil microorganisms are framed by mean annual precipitation in three California annual grasslands	Unfound	2018
SRR17459241	PRJNA718849	SRR17459241.bin	1	39.0018	123.07	USA	North America	Grassland	Active populations and growth of soil microorganisms are framed by mean annual precipitation in three California annual grasslands	Unfound	2018
SRR18503739	PRJNA820715	SRR18503739.bin	1	35.62	-88.85	USA	North America	Farmland	Identification of Novel Viruses and Their Microbial Hosts from Soils with Long-Term Nitrogen Fertilization and Cover Cropping Management	Unfound	2019
SRR21860274	PRJNA889178	SRR21860274.bin	1	32.657	85.52	USA	North America	Grassland	Xanthomonas infection and ozone stress distinctly influence the microbial community structure and interactions in the pepper phyllosphere	https://doi.org/10.1038/s43705-023-00232-w	2021
CRR211651	PRJCA003534	CRR211651.bin	6	30.2667	120.05	China	Asia	Wetland	Metagenomic insights into the effects of submerged plants on functional potential of microbial communities in wetland sediments	https://doi.org/10.1007/s42995-021-00100-3	2018
CRR211652	PRJCA003534	CRR211652.bin	9	30.2667	120.05	China	Asia	Wetland	Metagenomic insights into the effects of submerged plants on functional potential of microbial communities in wetland sediments	https://doi.org/10.1007/s42995-021-00100-3	2018
CRR211653	PRJCA003534	CRR211653.bin	9	30.2667	120.05	China	Asia	Wetland	Metagenomic insights into the effects of submerged plants on functional potential of microbial communities in wetland sediments	https://doi.org/10.1007/s42995-021-00100-3	2018
CRR211654	PRJCA003534	CRR211654.bin	8	30.2667	120.05	China	Asia	Wetland	Metagenomic insights into the effects of submerged plants on functional potential of microbial communities in wetland sediments	https://doi.org/10.1007/s42995-021-00100-3	2018
CRR211655	PRJCA003534	CRR211655.bin	7	30.2667	120.05	China	Asia	Wetland	Metagenomic insights into the effects of submerged plants on functional potential of microbial communities in wetland sediments	https://doi.org/10.1007/s42995-021-00100-3	2018
CRR211656	PRJCA003534	CRR211656.bin	3	30.2667	120.05	China	Asia	Wetland	Metagenomic insights into the effects of submerged plants on functional potential of microbial communities in wetland sediments	https://doi.org/10.1007/s42995-021-00100-3	2018
CRR211657	PRJCA003534	CRR211657.bin	2	30.2667	120.05	China	Asia	Wetland	Metagenomic insights into the effects of submerged plants on functional potential of microbial communities in wetland sediments	https://doi.org/10.1007/s42995-021-00100-3	2018
CRR211658	PRJCA003534	CRR211658.bin	2	30.2667	120.05	China	Asia	Wetland	Metagenomic insights into the effects of submerged plants on functional potential of microbial communities in wetland sediments	https://doi.org/10.1007/s42995-021-00100-3	2018
CRR211659	PRJCA003534	CRR211659.bin	4	30.2667	120.05	China	Asia	Wetland	Metagenomic insights into the effects of submerged plants on functional potential of microbial communities in wetland sediments	https://doi.org/10.1007/s42995-021-00100-3	2018
CRR211660	PRJCA003534	CRR211660.bin	1	30.2667	120.05	China	Asia	Wetland	Metagenomic insights into the effects of submerged plants on functional potential of microbial communities in wetland sediments	https://doi.org/10.1007/s42995-021-00100-3	2018
ERR1017187	PRJEB10725	ERR1017187.bin	8	63.8831	-149.226	USA	North America	Glacier	Unfound	Unfound	2010
ERR1019366	PRJEB10725	ERR1019366.bin	12	63.8831	-149.226	USA	North America	Glacier	Unfound	Unfound	2010
ERR1022686	PRJEB10725	ERR1022686.bin	1	63.8831	-149.226	USA	North America	Glacier	Unfound	Unfound	2010
ERR1022687	PRJEB10725	ERR1022687.bin	12	63.8831	-149.226	USA	North America	Glacier	Unfound	Unfound	2010
ERR1022692	PRJEB10725	ERR1022692.bin	6	63.8831	-149.226	USA	North America	Glacier	Unfound	Unfound	2010
ERR1034454	PRJEB10725	ERR1034454.bin	7	63.8831	-149.226	USA	North America	Glacier	Unfound	Unfound	2010
ERR1035437	PRJEB10725	ERR1035437.bin	12	63.8831	-149.226	USA	North America	Glacier	Unfound	Unfound	2010
ERR1035438	PRJEB10725	ERR1035438.bin	9	63.8831	-149.226	USA	North America	Glacier	Unfound	Unfound	2010
ERR1035441	PRJEB10725	ERR1035441.bin	8	63.8831	-149.226	USA	North America	Glacier	Unfound	Unfound	2010
ERR1039457	PRJEB10725	ERR1039457.bin	7	63.8831	-149.226	USA	North America	Glacier	Unfound	Unfound	2010
ERR1039458	PRJEB10725	ERR1039458.bin	9	63.8831	-149.226	USA	North America	Glacier	Unfound	Unfound	2010
ERR1041384	PRJEB10725	ERR1041384.bin	8	34.9817	-97.5206	USA	North America	Grassland	Unfound	Unfound	2010
ERR1041385	PRJEB10725	ERR1041385.bin	5	34.9817	-97.5206	USA	North America	Grassland	Unfound	Unfound	2010
ERR1043165	PRJEB10725	ERR1043165.bin	4	34.9817	-97.5206	USA	North America	Grassland	Unfound	Unfound	2010
ERR1043166	PRJEB10725	ERR1043166.bin	14	34.9817	-97.5206	USA	North America	Grassland	Unfound	Unfound	2010
ERR1044071	PRJEB10725	ERR1044071.bin	7	34.9817	-97.5206	USA	North America	Grassland	Unfound	Unfound	2010
ERR1044072	PRJEB10725	ERR1044072.bin	3	34.9817	-97.5206	USA	North America	Grassland	Unfound	Unfound	2010
ERR1051325	PRJEB10725	ERR1051325.bin	11	34.9817	-97.5206	USA	North America	Grassland	Unfound	Unfound	2010
ERR1051326	PRJEB10725	ERR1051326.bin	18	34.9817	-97.5206	USA	North America	Grassland	Unfound	Unfound	2010
ERR1700674	PRJEB8420	ERR1700674.bin	3	49.08	-89.38	Canada	North America	Forest	Unfound	Unfound	2011
ERR1700675	PRJEB8420	ERR1700675.bin	0	49.08	-89.38	Canada	North America	Forest	Unfound	Unfound	2011
ERR1700676	PRJEB8420	ERR1700676.bin	0	49.08	-89.38	Canada	North America	Forest	Unfound	Unfound	2011
ERR1700677	PRJEB8420	ERR1700677.bin	3	49.08	-89.38	Canada	North America	Forest	Unfound	Unfound	2011
ERR1700678	PRJEB8420	ERR1700678.bin	2	49.08	-89.38	Canada	North America	Forest	Unfound	Unfound	2011
ERR1700679	PRJEB8420	ERR1700679.bin	1	49.08	-89.38	Canada	North America	Forest	Unfound	Unfound	2011
ERR1700680	PRJEB8420	ERR1700680.bin	1	49.08	-89.38	Canada	North America	Forest	Unfound	Unfound	2011
ERR1700681	PRJEB8420	ERR1700681.bin	1	49.08	-89.38	Canada	North America	Forest	Unfound	Unfound	2011
ERR1700682	PRJEB8420	ERR1700682.bin	0	49.08	-89.38	Canada	North America	Forest	Unfound	Unfound	2011
ERR1700683	PRJEB8420	ERR1700683.bin	1	49.08	-89.38	Canada	North America	Forest	Unfound	Unfound	2011
ERR1700684	PRJEB8420	ERR1700684.bin	0	49.08	-89.38	Canada	North America	Forest	Unfound	Unfound	2011
ERR1700685	PRJEB8420	ERR1700685.bin	2	49.08	-89.38	Canada	North America	Forest	Unfound	Unfound	2011
ERR1700686	PRJEB8420	ERR1700686.bin	0	49.08	-89.38	Canada	North America	Forest	Unfound	Unfound	2011
ERR1700687	PRJEB8420	ERR1700687.bin	4	49.08	-89.38	Canada	North America	Forest	Unfound	Unfound	2011
ERR1700688	PRJEB8420	ERR1700688.bin	1	49.08	-89.38	Canada	North America	Forest	Unfound	Unfound	2011
ERR1700689	PRJEB8420	ERR1700689.bin	0	49.08	-89.38	Canada	North America	Forest	Unfound	Unfound	2011
ERR1700690	PRJEB8420	ERR1700690.bin	0	49.08	-89.38	Canada	North America	Forest	Unfound	Unfound	2011
ERR1700691	PRJEB8420	ERR1700691.bin	1	49.08	-89.38	Canada	North America	Forest	Unfound	Unfound	2011
ERR1700692	PRJEB8420	ERR1700692.bin	0	49.08	-89.38	Canada	North America	Forest	Unfound	Unfound	2011
ERR1700693	PRJEB8420	ERR1700693.bin	3	49.08	-89.38	Canada	North America	Forest	Unfound	Unfound	2011
ERR1700694	PRJEB8420	ERR1700694.bin	4	49.08	-89.38	Canada	North America	Forest	Unfound	Unfound	2011
ERR1700695	PRJEB8420	ERR1700695.bin	0	38.88	-120.64	Canada	North America	Forest	Unfound	Unfound	2011
ERR1700696	PRJEB8420	ERR1700696.bin	0	38.88	-120.64	Canada	North America	Forest	Unfound	Unfound	2011
ERR1700697	PRJEB8420	ERR1700697.bin	0	38.88	-120.64	Canada	North America	Forest	Unfound	Unfound	2011
ERR1700698	PRJEB8420	ERR1700698.bin	0	38.88	-120.64	Canada	North America	Forest	Unfound	Unfound	2011
ERR1700699	PRJEB8420	ERR1700699.bin	0	38.88	-120.64	Canada	North America	Forest	Unfound	Unfound	2011
ERR1700700	PRJEB8420	ERR1700700.bin	0	38.88	-120.64	Canada	North America	Forest	Unfound	Unfound	2011
ERR1700701	PRJEB8420	ERR1700701.bin	0	38.88	-120.64	Canada	North America	Forest	Unfound	Unfound	2011
ERR1700702	PRJEB8420	ERR1700702.bin	0	38.88	-120.64	Canada	North America	Forest	Unfound	Unfound	2011
ERR1700703	PRJEB8420	ERR1700703.bin	0	38.88	-120.64	Canada	North America	Forest	Unfound	Unfound	2011
ERR1700704	PRJEB8420	ERR1700704.bin	0	38.88	-120.64	Canada	North America	Forest	Unfound	Unfound	2011
ERR1700705	PRJEB8420	ERR1700705.bin	0	38.88	-120.64	Canada	North America	Forest	Unfound	Unfound	2011
ERR1700706	PRJEB8420	ERR1700706.bin	0	38.88	-120.64	Canada	North America	Forest	Unfound	Unfound	2011
ERR1700707	PRJEB8420	ERR1700707.bin	0	38.88	-120.64	Canada	North America	Forest	Unfound	Unfound	2011
ERR1700708	PRJEB8420	ERR1700708.bin	0	38.88	-120.64	Canada	North America	Forest	Unfound	Unfound	2011
ERR1700709	PRJEB8420	ERR1700709.bin	0	38.88	-120.64	Canada	North America	Forest	Unfound	Unfound	2011
ERR1700710	PRJEB8420	ERR1700710.bin	0	38.88	-120.64	Canada	North America	Forest	Unfound	Unfound	2011
ERR1700711	PRJEB8420	ERR1700711.bin	0	38.88	-120.64	Canada	North America	Forest	Unfound	Unfound	2011
ERR1700712	PRJEB8420	ERR1700712.bin	0	38.88	-120.64	Canada	North America	Forest	Unfound	Unfound	2011
ERR1700713	PRJEB8420	ERR1700713.bin	0	38.88	-120.64	Canada	North America	Forest	Unfound	Unfound	2011
ERR1700714	PRJEB8420	ERR1700714.bin	0	38.88	-120.64	Canada	North America	Forest	Unfound	Unfound	2011
ERR1700715	PRJEB8420	ERR1700715.bin	0	38.88	-120.64	Canada	North America	Forest	Unfound	Unfound	2011
ERR1700716	PRJEB8420	ERR1700716.bin	0	38.88	-120.64	Canada	North America	Forest	Unfound	Unfound	2011
ERR1700717	PRJEB8420	ERR1700717.bin	0	38.88	-120.64	Canada	North America	Forest	Unfound	Unfound	2011
ERR1700718	PRJEB8420	ERR1700718.bin	0	46.42	-83.37	Canada	North America	Forest	Unfound	Unfound	2011
ERR1700719	PRJEB8420	ERR1700719.bin	0	46.42	-83.37	Canada	North America	Forest	Unfound	Unfound	2011
ERR1700720	PRJEB8420	ERR1700720.bin	0	46.42	-83.37	Canada	North America	Forest	Unfound	Unfound	2011
ERR1700721	PRJEB8420	ERR1700721.bin	1	46.42	-83.37	Canada	North America	Forest	Unfound	Unfound	2011
ERR1700722	PRJEB8420	ERR1700722.bin	4	46.42	-83.37	Canada	North America	Forest	Unfound	Unfound	2011
ERR1700723	PRJEB8420	ERR1700723.bin	1	46.42	-83.37	Canada	North America	Forest	Unfound	Unfound	2011
ERR1700724	PRJEB8420	ERR1700724.bin	0	46.42	-83.37	Canada	North America	Forest	Unfound	Unfound	2011
ERR1700725	PRJEB8420	ERR1700725.bin	1	46.42	-83.37	Canada	North America	Forest	Unfound	Unfound	2011
ERR1700726	PRJEB8420	ERR1700726.bin	0	46.42	-83.37	Canada	North America	Forest	Unfound	Unfound	2011
ERR1700727	PRJEB8420	ERR1700727.bin	0	46.42	-83.37	Canada	North America	Forest	Unfound	Unfound	2011
ERR1700728	PRJEB8420	ERR1700728.bin	1	46.42	-83.37	Canada	North America	Forest	Unfound	Unfound	2011
ERR1700729	PRJEB8420	ERR1700729.bin	0	46.42	-83.37	Canada	North America	Forest	Unfound	Unfound	2011
ERR1700730	PRJEB8420	ERR1700730.bin	3	46.42	-83.37	Canada	North America	Forest	Unfound	Unfound	2011
ERR1700731	PRJEB8420	ERR1700731.bin	0	46.42	-83.37	Canada	North America	Forest	Unfound	Unfound	2011
ERR1700732	PRJEB8420	ERR1700732.bin	0	46.42	-83.37	Canada	North America	Forest	Unfound	Unfound	2011
ERR1700733	PRJEB8420	ERR1700733.bin	4	46.42	-83.37	Canada	North America	Forest	Unfound	Unfound	2011
ERR1700734	PRJEB8420	ERR1700734.bin	0	46.42	-83.37	Canada	North America	Forest	Unfound	Unfound	2011
ERR1700735	PRJEB8420	ERR1700735.bin	1	46.42	-83.37	Canada	North America	Forest	Unfound	Unfound	2011
ERR1700736	PRJEB8420	ERR1700736.bin	0	46.42	-83.37	Canada	North America	Forest	Unfound	Unfound	2011
ERR1700737	PRJEB8420	ERR1700737.bin	1	46.42	-83.37	Canada	North America	Forest	Unfound	Unfound	2011
ERR1700738	PRJEB8420	ERR1700738.bin	0	46.42	-83.37	Canada	North America	Forest	Unfound	Unfound	2011
ERR1700739	PRJEB8420	ERR1700739.bin	0	31.11	-95.15	USA	North America	Forest	Unfound	Unfound	2012
ERR1700740	PRJEB8420	ERR1700740.bin	0	31.11	-95.15	USA	North America	Forest	Unfound	Unfound	2012
ERR1700741	PRJEB8420	ERR1700741.bin	0	31.11	-95.15	USA	North America	Forest	Unfound	Unfound	2012
ERR1700742	PRJEB8420	ERR1700742.bin	0	31.11	-95.15	USA	North America	Forest	Unfound	Unfound	2012
ERR1700743	PRJEB8420	ERR1700743.bin	0	31.11	-95.15	USA	North America	Forest	Unfound	Unfound	2012
ERR1700744	PRJEB8420	ERR1700744.bin	0	31.11	-95.15	USA	North America	Forest	Unfound	Unfound	2012
ERR1700745	PRJEB8420	ERR1700745.bin	0	31.11	-95.15	USA	North America	Forest	Unfound	Unfound	2012
ERR1700746	PRJEB8420	ERR1700746.bin	0	31.11	-95.15	USA	North America	Forest	Unfound	Unfound	2012
ERR1700747	PRJEB8420	ERR1700747.bin	0	31.11	-95.15	USA	North America	Forest	Unfound	Unfound	2012
ERR1700748	PRJEB8420	ERR1700748.bin	0	31.11	-95.15	USA	North America	Forest	Unfound	Unfound	2012
ERR1700749	PRJEB8420	ERR1700749.bin	0	31.11	-95.15	USA	North America	Forest	Unfound	Unfound	2012
ERR1700750	PRJEB8420	ERR1700750.bin	0	31.11	-95.15	USA	North America	Forest	Unfound	Unfound	2012
ERR1700751	PRJEB8420	ERR1700751.bin	0	31.11	-95.15	USA	North America	Forest	Unfound	Unfound	2012
ERR1700752	PRJEB8420	ERR1700752.bin	2	31.11	-95.15	USA	North America	Forest	Unfound	Unfound	2012
ERR1700753	PRJEB8420	ERR1700753.bin	0	31.11	-95.15	USA	North America	Forest	Unfound	Unfound	2012
ERR1700754	PRJEB8420	ERR1700754.bin	1	31.11	-95.15	USA	North America	Forest	Unfound	Unfound	2012
ERR1700755	PRJEB8420	ERR1700755.bin	0	31.11	-95.15	USA	North America	Forest	Unfound	Unfound	2012
ERR1700756	PRJEB8420	ERR1700756.bin	0	31.11	-95.15	USA	North America	Forest	Unfound	Unfound	2012
ERR1700757	PRJEB8420	ERR1700757.bin	0	31.11	-95.15	USA	North America	Forest	Unfound	Unfound	2012
ERR1700758	PRJEB8420	ERR1700758.bin	0	31.11	-95.15	USA	North America	Forest	Unfound	Unfound	2012
ERR1700759	PRJEB8420	ERR1700759.bin	0	31.11	-95.15	USA	North America	Forest	Unfound	Unfound	2012
ERR1700760	PRJEB8420	ERR1700760.bin	0	31.11	-95.15	USA	North America	Forest	Unfound	Unfound	2012
ERR1700761	PRJEB8420	ERR1700761.bin	0	31.11	-95.15	USA	North America	Forest	Unfound	Unfound	2012
ERR1742252	PRJEB8420	ERR1742252.bin	0	52.32	-121.92	Canada	North America	Forest	Unfound	Unfound	2007
ERR1742253	PRJEB8420	ERR1742253.bin	4	52.32	-121.92	Canada	North America	Forest	Unfound	Unfound	2007
ERR1742254	PRJEB8420	ERR1742254.bin	0	52.32	-121.92	Canada	North America	Forest	Unfound	Unfound	2007
ERR1742255	PRJEB8420	ERR1742255.bin	1	52.32	-121.92	Canada	North America	Forest	Unfound	Unfound	2007
ERR1742256	PRJEB8420	ERR1742256.bin	0	52.32	-121.92	Canada	North America	Forest	Unfound	Unfound	2007
ERR1742257	PRJEB8420	ERR1742257.bin	1	52.32	-121.92	Canada	North America	Forest	Unfound	Unfound	2007
ERR1742258	PRJEB8420	ERR1742258.bin	0	52.32	-121.92	Canada	North America	Forest	Unfound	Unfound	2007
ERR1742259	PRJEB8420	ERR1742259.bin	3	52.32	-121.92	Canada	North America	Forest	Unfound	Unfound	2007
ERR1742260	PRJEB8420	ERR1742260.bin	2	52.32	-121.92	Canada	North America	Forest	Unfound	Unfound	2007
ERR1742261	PRJEB8420	ERR1742261.bin	1	52.32	-121.92	Canada	North America	Forest	Unfound	Unfound	2007
ERR1742262	PRJEB8420	ERR1742262.bin	1	52.32	-121.92	Canada	North America	Forest	Unfound	Unfound	2007
ERR1742263	PRJEB8420	ERR1742263.bin	0	52.32	-121.92	Canada	North America	Forest	Unfound	Unfound	2007
ERR1742264	PRJEB8420	ERR1742264.bin	1	52.32	-121.92	Canada	North America	Forest	Unfound	Unfound	2007
ERR1742265	PRJEB8420	ERR1742265.bin	1	52.32	-121.92	Canada	North America	Forest	Unfound	Unfound	2007
ERR1742266	PRJEB8420	ERR1742266.bin	0	52.32	-121.92	Canada	North America	Forest	Unfound	Unfound	2007
ERR1742267	PRJEB8420	ERR1742267.bin	0	52.32	-121.92	Canada	North America	Forest	Unfound	Unfound	2007
ERR1742268	PRJEB8420	ERR1742268.bin	3	52.32	-121.92	Canada	North America	Forest	Unfound	Unfound	2007
ERR1742269	PRJEB8420	ERR1742269.bin	0	52.32	-121.92	Canada	North America	Forest	Unfound	Unfound	2007
ERR1742270	PRJEB8420	ERR1742270.bin	0	52.32	-121.92	Canada	North America	Forest	Unfound	Unfound	2007
ERR1742271	PRJEB8420	ERR1742271.bin	0	52.32	-121.92	Canada	North America	Forest	Unfound	Unfound	2007
ERR1742272	PRJEB8420	ERR1742272.bin	1	52.32	-121.92	Canada	North America	Forest	Unfound	Unfound	2007
ERR1742273	PRJEB8420	ERR1742273.bin	2	52.32	-121.92	Canada	North America	Forest	Unfound	Unfound	2007
ERR1742274	PRJEB8420	ERR1742274.bin	0	52.32	-121.92	Canada	North America	Forest	Unfound	Unfound	2007
ERR1742275	PRJEB8420	ERR1742275.bin	0	52.32	-121.92	Canada	North America	Forest	Unfound	Unfound	2007
ERR1742276	PRJEB8420	ERR1742276.bin	0	52.32	-121.92	Canada	North America	Forest	Unfound	Unfound	2007
ERR1742277	PRJEB8420	ERR1742277.bin	7	52.32	-121.92	Canada	North America	Forest	Unfound	Unfound	2007
ERR1877693	PRJEB18701	ERR1877693.bin	0	29.7352	-82.4419	USA	North America	Forest	Unfound	Unfound	2014
ERR1877696	PRJEB18701	ERR1877696.bin	0	57.0987	53.1584	Russia	Europe	Forest	Unfound	Unfound	2014
ERR1877723	PRJEB18701	ERR1877723.bin	0	-24.755	46.85	Madagascar	Africa	Forest	Unfound	Unfound	2014
ERR1877758	PRJEB18701	ERR1877758.bin	0	29.4935	79.1376	India	Asia	Forest	Unfound	Unfound	2014
ERR1877785	PRJEB18701	ERR1877785.bin	0	6.42497	80.4176	Sri Lanka	Asia	Forest	Unfound	Unfound	2014
ERR1877787	PRJEB18701	ERR1877787.bin	0	39.9692	115.432	China	Asia	Forest	Unfound	Unfound	2014
ERR1877796	PRJEB18701	ERR1877796.bin	0	-12.7622	132.752	Australia	Oceania	Forest	Unfound	Unfound	2014
ERR1877813	PRJEB18701	ERR1877813.bin	0	42.0312	128.431	China	Asia	Forest	Unfound	Unfound	2014
ERR1877877	PRJEB18701	ERR1877877.bin	0	36.8185	12.015	Italy	Europe	Forest	Unfound	Unfound	2014
ERR1877880	PRJEB18701	ERR1877880.bin	0	3.30333	101.62	Malaysia	Asia	Forest	Unfound	Unfound	2014
ERR1877884	PRJEB18701	ERR1877884.bin	0	58.3886	22.6554	Estonia	Europe	Forest	Unfound	Unfound	2014
ERR1877887	PRJEB18701	ERR1877887.bin	0	59.4933	25.3625	Estonia	Europe	Forest	Unfound	Unfound	2014
ERR1877890	PRJEB18701	ERR1877890.bin	0	42.0602	128.261	China	Asia	Forest	Unfound	Unfound	2014
ERR1877921	PRJEB18701	ERR1877921.bin	1	-20.0186	29.4775	Zimbabwe	Africa	Forest	Unfound	Unfound	2014
ERR1877926	PRJEB18701	ERR1877926.bin	0	-13.5322	131.318	Australia	Oceania	Forest	Unfound	Unfound	2014
ERR1960503	PRJEB20765	ERR1960503.bin	15	71.3	-156.5	USA	North America	Glacier	Unfound	Unfound	2011
ERR1960504	PRJEB20765	ERR1960504.bin	7	71.3	-156.5	USA	North America	Glacier	Unfound	Unfound	2011
ERR1960505	PRJEB20765	ERR1960505.bin	14	71.3	-156.5	USA	North America	Glacier	Unfound	Unfound	2011
ERR1960506	PRJEB20765	ERR1960506.bin	0	71.3	-156.5	USA	North America	Glacier	Unfound	Unfound	2011
ERR1960508	PRJEB20765	ERR1960508.bin	5	71.3	-156.5	USA	North America	Glacier	Unfound	Unfound	2011
ERR1960509	PRJEB20765	ERR1960509.bin	0	71.3	-156.5	USA	North America	Glacier	Unfound	Unfound	2011
ERR1960510	PRJEB20765	ERR1960510.bin	6	71.3	-156.5	USA	North America	Glacier	Unfound	Unfound	2011
ERR1960511	PRJEB20765	ERR1960511.bin	0	71.3	-156.5	USA	North America	Glacier	Unfound	Unfound	2011
ERR1960512	PRJEB20765	ERR1960512.bin	9	71.3	-156.5	USA	North America	Glacier	Unfound	Unfound	2011
ERR1960513	PRJEB20765	ERR1960513.bin	12	71.3	-156.5	USA	North America	Glacier	Unfound	Unfound	2011
ERR1960515	PRJEB20765	ERR1960515.bin	7	71.3	-156.5	USA	North America	Glacier	Unfound	Unfound	2011
ERR2041960	PRJEB21930	ERR2041960.bin	3	4.991	-52.454	French Guiana	South America	Farmland	Differences in microbial community structure and nitrogen cycling in natural and drained tropical peatland soils	Unfound	2013
ERR2041961	PRJEB21930	ERR2041961.bin	0	4.991	-52.454	French Guiana	South America	Farmland	Differences in microbial community structure and nitrogen cycling in natural and drained tropical peatland soils	Unfound	2013
ERR2041962	PRJEB21930	ERR2041962.bin	2	4.991	-52.454	French Guiana	South America	Farmland	Differences in microbial community structure and nitrogen cycling in natural and drained tropical peatland soils	Unfound	2013
ERR2041963	PRJEB21930	ERR2041963.bin	0	4.991	-52.454	French Guiana	South America	Farmland	Differences in microbial community structure and nitrogen cycling in natural and drained tropical peatland soils	Unfound	2013
ERR2041964	PRJEB21930	ERR2041964.bin	0	4.991	-52.454	French Guiana	South America	Farmland	Differences in microbial community structure and nitrogen cycling in natural and drained tropical peatland soils	Unfound	2013
ERR2041965	PRJEB21930	ERR2041965.bin	1	4.991	-52.454	French Guiana	South America	Farmland	Differences in microbial community structure and nitrogen cycling in natural and drained tropical peatland soils	Unfound	2013
ERR2041966	PRJEB21930	ERR2041966.bin	0	4.991	-52.454	French Guiana	South America	Farmland	Differences in microbial community structure and nitrogen cycling in natural and drained tropical peatland soils	Unfound	2013
ERR2041967	PRJEB21930	ERR2041967.bin	3	4.991	-52.454	French Guiana	South America	Farmland	Differences in microbial community structure and nitrogen cycling in natural and drained tropical peatland soils	Unfound	2013
ERR2041968	PRJEB21930	ERR2041968.bin	3	4.991	-52.454	French Guiana	South America	Farmland	Differences in microbial community structure and nitrogen cycling in natural and drained tropical peatland soils	Unfound	2013
ERR2041969	PRJEB21930	ERR2041969.bin	10	5.162	-52.652	French Guiana	South America	Farmland	Differences in microbial community structure and nitrogen cycling in natural and drained tropical peatland soils	Unfound	2013
ERR2041970	PRJEB21930	ERR2041970.bin	4	5.162	-52.652	French Guiana	South America	Farmland	Differences in microbial community structure and nitrogen cycling in natural and drained tropical peatland soils	Unfound	2013
ERR2041971	PRJEB21930	ERR2041971.bin	10	5.162	-52.652	French Guiana	South America	Farmland	Differences in microbial community structure and nitrogen cycling in natural and drained tropical peatland soils	Unfound	2013
ERR2041972	PRJEB21930	ERR2041972.bin	5	5.162	-52.652	French Guiana	South America	Farmland	Differences in microbial community structure and nitrogen cycling in natural and drained tropical peatland soils	Unfound	2013
ERR2041973	PRJEB21930	ERR2041973.bin	3	5.162	-52.652	French Guiana	South America	Farmland	Differences in microbial community structure and nitrogen cycling in natural and drained tropical peatland soils	Unfound	2013
ERR2041974	PRJEB21930	ERR2041974.bin	6	5.162	-52.652	French Guiana	South America	Farmland	Differences in microbial community structure and nitrogen cycling in natural and drained tropical peatland soils	Unfound	2013
ERR2041975	PRJEB21930	ERR2041975.bin	9	5.162	-52.652	French Guiana	South America	Farmland	Differences in microbial community structure and nitrogen cycling in natural and drained tropical peatland soils	Unfound	2013
ERR2041976	PRJEB21930	ERR2041976.bin	8	5.162	-52.652	French Guiana	South America	Farmland	Differences in microbial community structure and nitrogen cycling in natural and drained tropical peatland soils	Unfound	2013
ERR2041977	PRJEB21930	ERR2041977.bin	9	5.162	-52.652	French Guiana	South America	Farmland	Differences in microbial community structure and nitrogen cycling in natural and drained tropical peatland soils	Unfound	2013
ERR2233336	PRJEB24179	ERR2233336.bin	0	43.9333	-71.75	USA	North America	Forest	Unfound	Unfound	2013
ERR2233339	PRJEB24179	ERR2233339.bin	0	43.9333	-71.75	USA	North America	Forest	Unfound	Unfound	2013
ERR2233340	PRJEB24179	ERR2233340.bin	0	43.9333	-71.75	USA	North America	Forest	Unfound	Unfound	2013
ERR2233342	PRJEB24179	ERR2233342.bin	0	43.9333	-71.75	USA	North America	Forest	Unfound	Unfound	2013
ERR2233343	PRJEB24179	ERR2233343.bin	0	43.9333	-71.75	USA	North America	Forest	Unfound	Unfound	2013
ERR2233345	PRJEB24179	ERR2233345.bin	0	43.9333	-71.75	USA	North America	Forest	Unfound	Unfound	2013
ERR2233346	PRJEB24179	ERR2233346.bin	0	43.9333	-71.75	USA	North America	Forest	Unfound	Unfound	2013
ERR2233347	PRJEB24179	ERR2233347.bin	0	43.9333	-71.75	USA	North America	Forest	Unfound	Unfound	2013
ERR2233350	PRJEB24179	ERR2233350.bin	0	43.9333	-71.75	USA	North America	Forest	Unfound	Unfound	2013
ERR2767285	PRJEB28446	ERR2767285.bin	0	42.4317	-76.2324	USA	North America	Wetland	Unfound	Unfound	2014
ERR2767286	PRJEB28446	ERR2767286.bin	0	42.4317	-76.2324	USA	North America	Wetland	Unfound	Unfound	2014
ERR2767287	PRJEB28446	ERR2767287.bin	0	42.4317	-76.2324	USA	North America	Wetland	Unfound	Unfound	2014
ERR2767288	PRJEB28446	ERR2767288.bin	0	42.4309	-76.2303	USA	North America	Wetland	Unfound	Unfound	2014
ERR2767290	PRJEB28446	ERR2767290.bin	0	42.4309	-76.2303	USA	North America	Wetland	Unfound	Unfound	2014
ERR2767291	PRJEB28446	ERR2767291.bin	0	42.4343	-76.2266	USA	North America	Forest	Unfound	Unfound	2014
ERR2767292	PRJEB28446	ERR2767292.bin	0	42.4343	-76.2266	USA	North America	Forest	Unfound	Unfound	2014
ERR2767293	PRJEB28446	ERR2767293.bin	0	42.4343	-76.2266	USA	North America	Forest	Unfound	Unfound	2014
ERR2767294	PRJEB28446	ERR2767294.bin	0	42.4318	-76.2322	USA	North America	Farmland	Unfound	Unfound	2014
ERR2767295	PRJEB28446	ERR2767295.bin	0	42.4318	-76.2322	USA	North America	Farmland	Unfound	Unfound	2014
ERR2767296	PRJEB28446	ERR2767296.bin	0	42.4318	-76.2322	USA	North America	Farmland	Unfound	Unfound	2014
ERR3029102	PRJEB30524	ERR3029102.bin	10	-34.5376	138.69	Australia	Oceania	Farmland	The preceding root system drives the composition and function of the rhizosphere microbiome	Unfound	2015
ERR3029103	PRJEB30524	ERR3029103.bin	8	-34.5376	138.69	Australia	Oceania	Farmland	The preceding root system drives the composition and function of the rhizosphere microbiome	Unfound	2015
ERR3029104	PRJEB30524	ERR3029104.bin	5	-34.5376	138.69	Australia	Oceania	Farmland	The preceding root system drives the composition and function of the rhizosphere microbiome	Unfound	2015
ERR3029105	PRJEB30524	ERR3029105.bin	4	-34.5376	138.69	Australia	Oceania	Farmland	The preceding root system drives the composition and function of the rhizosphere microbiome	Unfound	2015
ERR3029106	PRJEB30524	ERR3029106.bin	1	-34.5376	138.69	Australia	Oceania	Farmland	The preceding root system drives the composition and function of the rhizosphere microbiome	Unfound	2015
ERR3029107	PRJEB30524	ERR3029107.bin	1	-34.5376	138.69	Australia	Oceania	Farmland	The preceding root system drives the composition and function of the rhizosphere microbiome	Unfound	2015
ERR3029111	PRJEB30524	ERR3029111.bin	0	-34.5376	138.69	Australia	Oceania	Farmland	The preceding root system drives the composition and function of the rhizosphere microbiome	Unfound	2015
ERR3029112	PRJEB30524	ERR3029112.bin	0	-34.5376	138.69	Australia	Oceania	Farmland	The preceding root system drives the composition and function of the rhizosphere microbiome	Unfound	2015
ERR3029117	PRJEB30524	ERR3029117.bin	0	-34.5376	138.69	Australia	Oceania	Farmland	The preceding root system drives the composition and function of the rhizosphere microbiome	Unfound	2015
ERR3029120	PRJEB30524	ERR3029120.bin	1	-34.5376	138.69	Australia	Oceania	Farmland	The preceding root system drives the composition and function of the rhizosphere microbiome	Unfound	2015
ERR3029121	PRJEB30524	ERR3029121.bin	1	-34.5376	138.69	Australia	Oceania	Farmland	The preceding root system drives the composition and function of the rhizosphere microbiome	Unfound	2015
ERR3029122	PRJEB30524	ERR3029122.bin	1	-34.5376	138.69	Australia	Oceania	Farmland	The preceding root system drives the composition and function of the rhizosphere microbiome	Unfound	2015
ERR3029123	PRJEB30524	ERR3029123.bin	1	-34.5376	138.69	Australia	Oceania	Farmland	The preceding root system drives the composition and function of the rhizosphere microbiome	Unfound	2015
ERR3029124	PRJEB30524	ERR3029124.bin	1	-34.5376	138.69	Australia	Oceania	Farmland	The preceding root system drives the composition and function of the rhizosphere microbiome	Unfound	2015
ERR3029125	PRJEB30524	ERR3029125.bin	0	-34.5376	138.69	Australia	Oceania	Farmland	The preceding root system drives the composition and function of the rhizosphere microbiome	Unfound	2015
ERR3029126	PRJEB30524	ERR3029126.bin	7	-34.5376	138.69	Australia	Oceania	Farmland	The preceding root system drives the composition and function of the rhizosphere microbiome	Unfound	2015
ERR3029127	PRJEB30524	ERR3029127.bin	6	-34.5376	138.69	Australia	Oceania	Farmland	The preceding root system drives the composition and function of the rhizosphere microbiome	Unfound	2015
ERR3029128	PRJEB30524	ERR3029128.bin	7	-34.5376	138.69	Australia	Oceania	Farmland	The preceding root system drives the composition and function of the rhizosphere microbiome	Unfound	2015
ERR3029129	PRJEB30524	ERR3029129.bin	7	-34.5376	138.69	Australia	Oceania	Farmland	The preceding root system drives the composition and function of the rhizosphere microbiome	Unfound	2015
ERR3029130	PRJEB30524	ERR3029130.bin	6	-34.5376	138.69	Australia	Oceania	Farmland	The preceding root system drives the composition and function of the rhizosphere microbiome	Unfound	2015
ERR3029131	PRJEB30524	ERR3029131.bin	5	-34.5376	138.69	Australia	Oceania	Farmland	The preceding root system drives the composition and function of the rhizosphere microbiome	Unfound	2015
ERR3029132	PRJEB30524	ERR3029132.bin	6	-34.5376	138.69	Australia	Oceania	Farmland	The preceding root system drives the composition and function of the rhizosphere microbiome	Unfound	2015
ERR3029133	PRJEB30524	ERR3029133.bin	6	-34.5376	138.69	Australia	Oceania	Farmland	The preceding root system drives the composition and function of the rhizosphere microbiome	Unfound	2015
ERR3029134	PRJEB30524	ERR3029134.bin	5	-34.5376	138.69	Australia	Oceania	Farmland	The preceding root system drives the composition and function of the rhizosphere microbiome	Unfound	2015
ERR3029135	PRJEB30524	ERR3029135.bin	7	-34.5376	138.69	Australia	Oceania	Farmland	The preceding root system drives the composition and function of the rhizosphere microbiome	Unfound	2015
ERR3029139	PRJEB30524	ERR3029139.bin	1	-34.5376	138.69	Australia	Oceania	Farmland	The preceding root system drives the composition and function of the rhizosphere microbiome	Unfound	2015
ERR3029140	PRJEB30524	ERR3029140.bin	0	-34.5376	138.69	Australia	Oceania	Farmland	The preceding root system drives the composition and function of the rhizosphere microbiome	Unfound	2015
ERR3029141	PRJEB30524	ERR3029141.bin	0	-34.5376	138.69	Australia	Oceania	Farmland	The preceding root system drives the composition and function of the rhizosphere microbiome	Unfound	2015
ERR3029145	PRJEB30524	ERR3029145.bin	1	-34.5376	138.69	Australia	Oceania	Farmland	The preceding root system drives the composition and function of the rhizosphere microbiome	Unfound	2015
ERR3029146	PRJEB30524	ERR3029146.bin	0	-34.5376	138.69	Australia	Oceania	Farmland	The preceding root system drives the composition and function of the rhizosphere microbiome	Unfound	2015
ERR3029147	PRJEB30524	ERR3029147.bin	0	-34.5376	138.69	Australia	Oceania	Farmland	The preceding root system drives the composition and function of the rhizosphere microbiome	Unfound	2015
ERR3029151	PRJEB30524	ERR3029151.bin	0	-34.5376	138.69	Australia	Oceania	Farmland	The preceding root system drives the composition and function of the rhizosphere microbiome	Unfound	2015
ERR3029157	PRJEB30524	ERR3029157.bin	0	-34.5376	138.69	Australia	Oceania	Farmland	The preceding root system drives the composition and function of the rhizosphere microbiome	Unfound	2015
ERR3029158	PRJEB30524	ERR3029158.bin	0	-34.5376	138.69	Australia	Oceania	Farmland	The preceding root system drives the composition and function of the rhizosphere microbiome	Unfound	2015
ERR3029163	PRJEB30524	ERR3029163.bin	0	-34.5376	138.69	Australia	Oceania	Farmland	The preceding root system drives the composition and function of the rhizosphere microbiome	Unfound	2015
ERR3029164	PRJEB30524	ERR3029164.bin	0	-34.5376	138.69	Australia	Oceania	Farmland	The preceding root system drives the composition and function of the rhizosphere microbiome	Unfound	2015
ERR3078909	PRJEB30872	ERR3078909.bin	6	78.186	15.9248	Norway	Europe	Glacier	Unfound	Unfound	1900
ERR3078910	PRJEB30872	ERR3078910.bin	3	78.186	15.9248	Norway	Europe	Glacier	Unfound	Unfound	1900
ERR3078911	PRJEB30872	ERR3078911.bin	10	78.186	15.9248	Norway	Europe	Glacier	Unfound	Unfound	1900
ERR3078912	PRJEB30872	ERR3078912.bin	6	78.186	15.9248	Norway	Europe	Glacier	Unfound	Unfound	1900
ERR3078913	PRJEB30872	ERR3078913.bin	11	78.186	15.9248	Norway	Europe	Glacier	Unfound	Unfound	1900
ERR4245117	PRJEB31111	ERR4245117.bin	1	51.82	11.7	Germany	Europe	Farmland	Effect of Long-Term Farming Practices on Agricultural Soil Microbiome Members Represented by Metagenomically Assembled Genomes (MAGs) and Their Predicted Plant-Beneficial Genes	Unfound	2015
ERR4245118	PRJEB31111	ERR4245118.bin	2	51.82	11.7	Germany	Europe	Farmland	Effect of Long-Term Farming Practices on Agricultural Soil Microbiome Members Represented by Metagenomically Assembled Genomes (MAGs) and Their Predicted Plant-Beneficial Genes	Unfound	2015
ERR4245119	PRJEB31111	ERR4245119.bin	2	51.82	11.7	Germany	Europe	Farmland	Effect of Long-Term Farming Practices on Agricultural Soil Microbiome Members Represented by Metagenomically Assembled Genomes (MAGs) and Their Predicted Plant-Beneficial Genes	Unfound	2015
ERR4245120	PRJEB31111	ERR4245120.bin	3	51.82	11.7	Germany	Europe	Farmland	Effect of Long-Term Farming Practices on Agricultural Soil Microbiome Members Represented by Metagenomically Assembled Genomes (MAGs) and Their Predicted Plant-Beneficial Genes	Unfound	2015
ERR4245121	PRJEB31111	ERR4245121.bin	1	51.82	11.7	Germany	Europe	Farmland	Effect of Long-Term Farming Practices on Agricultural Soil Microbiome Members Represented by Metagenomically Assembled Genomes (MAGs) and Their Predicted Plant-Beneficial Genes	Unfound	2015
ERR4245122	PRJEB31111	ERR4245122.bin	1	51.82	11.7	Germany	Europe	Farmland	Effect of Long-Term Farming Practices on Agricultural Soil Microbiome Members Represented by Metagenomically Assembled Genomes (MAGs) and Their Predicted Plant-Beneficial Genes	Unfound	2015
ERR4245123	PRJEB31111	ERR4245123.bin	1	51.82	11.7	Germany	Europe	Farmland	Effect of Long-Term Farming Practices on Agricultural Soil Microbiome Members Represented by Metagenomically Assembled Genomes (MAGs) and Their Predicted Plant-Beneficial Genes	Unfound	2015
ERR4245124	PRJEB31111	ERR4245124.bin	1	51.82	11.7	Germany	Europe	Farmland	Effect of Long-Term Farming Practices on Agricultural Soil Microbiome Members Represented by Metagenomically Assembled Genomes (MAGs) and Their Predicted Plant-Beneficial Genes	Unfound	2015
ERR4245125	PRJEB31111	ERR4245125.bin	2	51.82	11.7	Germany	Europe	Farmland	Effect of Long-Term Farming Practices on Agricultural Soil Microbiome Members Represented by Metagenomically Assembled Genomes (MAGs) and Their Predicted Plant-Beneficial Genes	Unfound	2015
ERR4245126	PRJEB31111	ERR4245126.bin	1	51.82	11.7	Germany	Europe	Farmland	Effect of Long-Term Farming Practices on Agricultural Soil Microbiome Members Represented by Metagenomically Assembled Genomes (MAGs) and Their Predicted Plant-Beneficial Genes	Unfound	2015
ERR4245127	PRJEB31111	ERR4245127.bin	2	51.82	11.7	Germany	Europe	Farmland	Effect of Long-Term Farming Practices on Agricultural Soil Microbiome Members Represented by Metagenomically Assembled Genomes (MAGs) and Their Predicted Plant-Beneficial Genes	Unfound	2015
ERR4245128	PRJEB31111	ERR4245128.bin	2	51.82	11.7	Germany	Europe	Farmland	Effect of Long-Term Farming Practices on Agricultural Soil Microbiome Members Represented by Metagenomically Assembled Genomes (MAGs) and Their Predicted Plant-Beneficial Genes	Unfound	2015
ERR4245129	PRJEB31111	ERR4245129.bin	0	51.82	11.7	Germany	Europe	Farmland	Effect of Long-Term Farming Practices on Agricultural Soil Microbiome Members Represented by Metagenomically Assembled Genomes (MAGs) and Their Predicted Plant-Beneficial Genes	Unfound	2015
ERR4245130	PRJEB31111	ERR4245130.bin	2	51.82	11.7	Germany	Europe	Farmland	Effect of Long-Term Farming Practices on Agricultural Soil Microbiome Members Represented by Metagenomically Assembled Genomes (MAGs) and Their Predicted Plant-Beneficial Genes	Unfound	2015
ERR4245131	PRJEB31111	ERR4245131.bin	2	51.82	11.7	Germany	Europe	Farmland	Effect of Long-Term Farming Practices on Agricultural Soil Microbiome Members Represented by Metagenomically Assembled Genomes (MAGs) and Their Predicted Plant-Beneficial Genes	Unfound	2015
ERR4245132	PRJEB31111	ERR4245132.bin	0	51.82	11.7	Germany	Europe	Farmland	Effect of Long-Term Farming Practices on Agricultural Soil Microbiome Members Represented by Metagenomically Assembled Genomes (MAGs) and Their Predicted Plant-Beneficial Genes	Unfound	2015
ERR4245133	PRJEB31111	ERR4245133.bin	1	51.82	11.7	Germany	Europe	Farmland	Effect of Long-Term Farming Practices on Agricultural Soil Microbiome Members Represented by Metagenomically Assembled Genomes (MAGs) and Their Predicted Plant-Beneficial Genes	Unfound	2015
ERR4245134	PRJEB31111	ERR4245134.bin	1	51.82	11.7	Germany	Europe	Farmland	Effect of Long-Term Farming Practices on Agricultural Soil Microbiome Members Represented by Metagenomically Assembled Genomes (MAGs) and Their Predicted Plant-Beneficial Genes	Unfound	2015
ERR4245135	PRJEB31111	ERR4245135.bin	0	51.82	11.7	Germany	Europe	Farmland	Effect of Long-Term Farming Practices on Agricultural Soil Microbiome Members Represented by Metagenomically Assembled Genomes (MAGs) and Their Predicted Plant-Beneficial Genes	Unfound	2015
ERR4245136	PRJEB31111	ERR4245136.bin	1	51.82	11.7	Germany	Europe	Farmland	Effect of Long-Term Farming Practices on Agricultural Soil Microbiome Members Represented by Metagenomically Assembled Genomes (MAGs) and Their Predicted Plant-Beneficial Genes	Unfound	2015
ERR4245137	PRJEB31111	ERR4245137.bin	3	51.82	11.7	Germany	Europe	Farmland	Effect of Long-Term Farming Practices on Agricultural Soil Microbiome Members Represented by Metagenomically Assembled Genomes (MAGs) and Their Predicted Plant-Beneficial Genes	Unfound	2015
ERR4245138	PRJEB31111	ERR4245138.bin	4	51.82	11.7	Germany	Europe	Farmland	Effect of Long-Term Farming Practices on Agricultural Soil Microbiome Members Represented by Metagenomically Assembled Genomes (MAGs) and Their Predicted Plant-Beneficial Genes	Unfound	2015
ERR4245139	PRJEB31111	ERR4245139.bin	2	51.82	11.7	Germany	Europe	Farmland	Effect of Long-Term Farming Practices on Agricultural Soil Microbiome Members Represented by Metagenomically Assembled Genomes (MAGs) and Their Predicted Plant-Beneficial Genes	Unfound	2015
ERR4245140	PRJEB31111	ERR4245140.bin	2	51.82	11.7	Germany	Europe	Farmland	Effect of Long-Term Farming Practices on Agricultural Soil Microbiome Members Represented by Metagenomically Assembled Genomes (MAGs) and Their Predicted Plant-Beneficial Genes	Unfound	2015
ERR4245141	PRJEB31111	ERR4245141.bin	3	51.82	11.7	Germany	Europe	Farmland	Effect of Long-Term Farming Practices on Agricultural Soil Microbiome Members Represented by Metagenomically Assembled Genomes (MAGs) and Their Predicted Plant-Beneficial Genes	Unfound	2015
ERR4245142	PRJEB31111	ERR4245142.bin	3	51.82	11.7	Germany	Europe	Farmland	Effect of Long-Term Farming Practices on Agricultural Soil Microbiome Members Represented by Metagenomically Assembled Genomes (MAGs) and Their Predicted Plant-Beneficial Genes	Unfound	2015
ERR4245143	PRJEB31111	ERR4245143.bin	1	51.82	11.7	Germany	Europe	Farmland	Effect of Long-Term Farming Practices on Agricultural Soil Microbiome Members Represented by Metagenomically Assembled Genomes (MAGs) and Their Predicted Plant-Beneficial Genes	Unfound	2015
ERR4245144	PRJEB31111	ERR4245144.bin	1	51.82	11.7	Germany	Europe	Farmland	Effect of Long-Term Farming Practices on Agricultural Soil Microbiome Members Represented by Metagenomically Assembled Genomes (MAGs) and Their Predicted Plant-Beneficial Genes	Unfound	2015
ERR4245145	PRJEB31111	ERR4245145.bin	1	51.82	11.7	Germany	Europe	Farmland	Effect of Long-Term Farming Practices on Agricultural Soil Microbiome Members Represented by Metagenomically Assembled Genomes (MAGs) and Their Predicted Plant-Beneficial Genes	Unfound	2015
ERR4245146	PRJEB31111	ERR4245146.bin	1	51.82	11.7	Germany	Europe	Farmland	Effect of Long-Term Farming Practices on Agricultural Soil Microbiome Members Represented by Metagenomically Assembled Genomes (MAGs) and Their Predicted Plant-Beneficial Genes	Unfound	2015
ERR4245147	PRJEB31111	ERR4245147.bin	2	51.82	11.7	Germany	Europe	Farmland	Effect of Long-Term Farming Practices on Agricultural Soil Microbiome Members Represented by Metagenomically Assembled Genomes (MAGs) and Their Predicted Plant-Beneficial Genes	Unfound	2015
ERR4245148	PRJEB31111	ERR4245148.bin	2	51.82	11.7	Germany	Europe	Farmland	Effect of Long-Term Farming Practices on Agricultural Soil Microbiome Members Represented by Metagenomically Assembled Genomes (MAGs) and Their Predicted Plant-Beneficial Genes	Unfound	2015
ERR753910	PRJEB8420	ERR753910.bin	0	50.88	-120.35	Canada	North America	Forest	Unfound	Unfound	2011
ERR753911	PRJEB8420	ERR753911.bin	1	50.88	-120.35	Canada	North America	Forest	Unfound	Unfound	2011
ERR753912	PRJEB8420	ERR753912.bin	0	50.88	-120.35	Canada	North America	Forest	Unfound	Unfound	2011
ERR753913	PRJEB8420	ERR753913.bin	0	50.88	-120.35	Canada	North America	Forest	Unfound	Unfound	2011
ERR753914	PRJEB8420	ERR753914.bin	0	50.88	-120.35	Canada	North America	Forest	Unfound	Unfound	2011
ERR753915	PRJEB8420	ERR753915.bin	0	50.88	-120.35	Canada	North America	Forest	Unfound	Unfound	2011
ERR753916	PRJEB8420	ERR753916.bin	0	50.88	-120.35	Canada	North America	Forest	Unfound	Unfound	2011
ERR753917	PRJEB8420	ERR753917.bin	1	50.88	-120.35	Canada	North America	Forest	Unfound	Unfound	2011
ERR753918	PRJEB8420	ERR753918.bin	0	50.88	-120.35	Canada	North America	Forest	Unfound	Unfound	2011
ERR753919	PRJEB8420	ERR753919.bin	0	50.88	-120.35	Canada	North America	Forest	Unfound	Unfound	2011
ERR753920	PRJEB8420	ERR753920.bin	0	50.88	-120.35	Canada	North America	Forest	Unfound	Unfound	2011
ERR753921	PRJEB8420	ERR753921.bin	0	50.88	-120.35	Canada	North America	Forest	Unfound	Unfound	2011
ERR753922	PRJEB8420	ERR753922.bin	0	50.88	-120.35	Canada	North America	Forest	Unfound	Unfound	2011
ERR753924	PRJEB8420	ERR753924.bin	0	50.88	-120.35	Canada	North America	Forest	Unfound	Unfound	2011
ERR753925	PRJEB8420	ERR753925.bin	0	50.88	-120.35	Canada	North America	Forest	Unfound	Unfound	2011
ERR753926	PRJEB8420	ERR753926.bin	0	50.88	-120.35	Canada	North America	Forest	Unfound	Unfound	2011
ERR753927	PRJEB8420	ERR753927.bin	0	50.88	-120.35	Canada	North America	Forest	Unfound	Unfound	2011
ERR753928	PRJEB8420	ERR753928.bin	0	50.88	-120.35	Canada	North America	Forest	Unfound	Unfound	2011
ERR753929	PRJEB8420	ERR753929.bin	0	50.88	-120.35	Canada	North America	Forest	Unfound	Unfound	2011
ERR753930	PRJEB8420	ERR753930.bin	0	50.88	-120.35	Canada	North America	Forest	Unfound	Unfound	2011
ERR911324	PRJEB9549	ERR911324.bin	1	34.48	148.42	Australia	Oceania	Grassland	NA	Unfound	2013
ERR911325	PRJEB9549	ERR911325.bin	1	34.48	148.42	Australia	Oceania	Grassland	NA	Unfound	2013
ERR911328	PRJEB9549	ERR911328.bin	0	34.48	148.42	Australia	Oceania	Grassland	NA	Unfound	2013
ERR911354	PRJEB9549	ERR911354.bin	1	34.48	148.42	Australia	Oceania	Grassland	NA	Unfound	2013
SRR10011675	PRJNA554847	SRR10011675.bin	0	42.53	-72.19	USA	North America	Forest	Unfound	Unfound	1900
SRR10011679	PRJNA554847	SRR10011679.bin	0	42.53	-72.19	USA	North America	Forest	Unfound	Unfound	1900
SRR10011770	PRJNA554847	SRR10011770.bin	1	42.53	-72.19	USA	North America	Forest	Unfound	Unfound	1900
SRR10011772	PRJNA554847	SRR10011772.bin	0	42.53	-72.19	USA	North America	Forest	Unfound	Unfound	1900
SRR10011775	PRJNA554847	SRR10011775.bin	0	42.53	-72.19	USA	North America	Forest	Unfound	Unfound	1900
SRR10011777	PRJNA554847	SRR10011777.bin	0	42.53	-72.19	USA	North America	Forest	Unfound	Unfound	1900
SRR10011779	PRJNA554847	SRR10011779.bin	0	42.53	-72.19	USA	North America	Forest	Unfound	Unfound	1900
SRR10011781	PRJNA554847	SRR10011781.bin	0	42.53	-72.19	USA	North America	Forest	Unfound	Unfound	1900
SRR10011783	PRJNA554847	SRR10011783.bin	1	42.53	-72.19	USA	North America	Forest	Unfound	Unfound	1900
SRR10034925	PRJNA562849	SRR10034925.bin	1	55.38	13.4	Sweden	Europe	Farmland	Long-term application of Swedish sewage sludge on farmland does not cause clear changes in the soil bacterial resistome	Unfound	2017
SRR10034926	PRJNA562849	SRR10034926.bin	1	55.38	13.4	Sweden	Europe	Farmland	Long-term application of Swedish sewage sludge on farmland does not cause clear changes in the soil bacterial resistome	Unfound	2017
SRR10034927	PRJNA562849	SRR10034927.bin	2	55.38	13.4	Sweden	Europe	Farmland	Long-term application of Swedish sewage sludge on farmland does not cause clear changes in the soil bacterial resistome	Unfound	2017
SRR10034928	PRJNA562849	SRR10034928.bin	4	55.38	13.4	Sweden	Europe	Farmland	Long-term application of Swedish sewage sludge on farmland does not cause clear changes in the soil bacterial resistome	Unfound	2017
SRR10034932	PRJNA562849	SRR10034932.bin	2	55.38	13.4	Sweden	Europe	Farmland	Long-term application of Swedish sewage sludge on farmland does not cause clear changes in the soil bacterial resistome	Unfound	2017
SRR10034943	PRJNA562849	SRR10034943.bin	2	55.38	13.4	Sweden	Europe	Farmland	Long-term application of Swedish sewage sludge on farmland does not cause clear changes in the soil bacterial resistome	Unfound	2017
SRR10034954	PRJNA562849	SRR10034954.bin	4	55.38	13.4	Sweden	Europe	Farmland	Long-term application of Swedish sewage sludge on farmland does not cause clear changes in the soil bacterial resistome	Unfound	2017
SRR10034965	PRJNA562849	SRR10034965.bin	2	55.38	13.4	Sweden	Europe	Farmland	Long-term application of Swedish sewage sludge on farmland does not cause clear changes in the soil bacterial resistome	Unfound	2017
SRR10034970	PRJNA562849	SRR10034970.bin	0	55.38	13.4	Sweden	Europe	Farmland	Long-term application of Swedish sewage sludge on farmland does not cause clear changes in the soil bacterial resistome	Unfound	2017
SRR10034971	PRJNA562849	SRR10034971.bin	1	55.38	13.4	Sweden	Europe	Farmland	Long-term application of Swedish sewage sludge on farmland does not cause clear changes in the soil bacterial resistome	Unfound	2017
SRR10034972	PRJNA562849	SRR10034972.bin	0	55.38	13.4	Sweden	Europe	Farmland	Long-term application of Swedish sewage sludge on farmland does not cause clear changes in the soil bacterial resistome	Unfound	2017
SRR10034973	PRJNA562849	SRR10034973.bin	1	55.38	13.4	Sweden	Europe	Farmland	Long-term application of Swedish sewage sludge on farmland does not cause clear changes in the soil bacterial resistome	Unfound	2017
SRR10034974	PRJNA562849	SRR10034974.bin	2	55.38	13.4	Sweden	Europe	Farmland	Long-term application of Swedish sewage sludge on farmland does not cause clear changes in the soil bacterial resistome	Unfound	2017
SRR10034975	PRJNA562849	SRR10034975.bin	1	55.38	13.4	Sweden	Europe	Farmland	Long-term application of Swedish sewage sludge on farmland does not cause clear changes in the soil bacterial resistome	Unfound	2017
SRR10034976	PRJNA562849	SRR10034976.bin	4	55.38	13.4	Sweden	Europe	Farmland	Long-term application of Swedish sewage sludge on farmland does not cause clear changes in the soil bacterial resistome	Unfound	2017
SRR10034977	PRJNA562849	SRR10034977.bin	3	55.38	13.4	Sweden	Europe	Farmland	Long-term application of Swedish sewage sludge on farmland does not cause clear changes in the soil bacterial resistome	Unfound	2017
SRR10161434	PRJNA573580	SRR10161434.bin	2	35.21	109.56	China	Asia	Farmland	The diversity of microbial community and function varied in response to different agricultural residues composting	Unfound	2018
SRR10161435	PRJNA573580	SRR10161435.bin	3	35.21	109.56	China	Asia	Farmland	The diversity of microbial community and function varied in response to different agricultural residues composting	Unfound	2018
SRR10161436	PRJNA573580	SRR10161436.bin	5	35.21	109.56	China	Asia	Farmland	The diversity of microbial community and function varied in response to different agricultural residues composting	Unfound	2018
SRR10161437	PRJNA573580	SRR10161437.bin	1	35.21	109.56	China	Asia	Farmland	The diversity of microbial community and function varied in response to different agricultural residues composting	Unfound	2018
SRR10161438	PRJNA573580	SRR10161438.bin	2	35.21	109.56	China	Asia	Farmland	The diversity of microbial community and function varied in response to different agricultural residues composting	Unfound	2018
SRR10161439	PRJNA573580	SRR10161439.bin	0	35.21	109.56	China	Asia	Farmland	The diversity of microbial community and function varied in response to different agricultural residues composting	Unfound	2018
SRR10161440	PRJNA573580	SRR10161440.bin	1	35.21	109.56	China	Asia	Farmland	The diversity of microbial community and function varied in response to different agricultural residues composting	Unfound	2018
SRR10161441	PRJNA573580	SRR10161441.bin	2	35.21	109.56	China	Asia	Farmland	The diversity of microbial community and function varied in response to different agricultural residues composting	Unfound	2018
SRR10161442	PRJNA573580	SRR10161442.bin	1	35.21	109.56	China	Asia	Farmland	The diversity of microbial community and function varied in response to different agricultural residues composting	Unfound	2018
SRR10161443	PRJNA573580	SRR10161443.bin	0	35.21	109.56	China	Asia	Farmland	The diversity of microbial community and function varied in response to different agricultural residues composting	Unfound	2018
SRR10161444	PRJNA573580	SRR10161444.bin	0	35.21	109.56	China	Asia	Farmland	The diversity of microbial community and function varied in response to different agricultural residues composting	Unfound	2018
SRR10161445	PRJNA573580	SRR10161445.bin	1	35.21	109.56	China	Asia	Farmland	The diversity of microbial community and function varied in response to different agricultural residues composting	Unfound	2018
SRR10161446	PRJNA573580	SRR10161446.bin	4	35.21	109.56	China	Asia	Farmland	The diversity of microbial community and function varied in response to different agricultural residues composting	Unfound	2018
SRR10161447	PRJNA573580	SRR10161447.bin	1	35.21	109.56	China	Asia	Farmland	The diversity of microbial community and function varied in response to different agricultural residues composting	Unfound	2018
SRR10161448	PRJNA573580	SRR10161448.bin	1	35.21	109.56	China	Asia	Farmland	The diversity of microbial community and function varied in response to different agricultural residues composting	Unfound	2018
SRR10161449	PRJNA573580	SRR10161449.bin	1	35.21	109.56	China	Asia	Farmland	The diversity of microbial community and function varied in response to different agricultural residues composting	Unfound	2018
SRR10161450	PRJNA573580	SRR10161450.bin	1	35.21	109.56	China	Asia	Farmland	The diversity of microbial community and function varied in response to different agricultural residues composting	Unfound	2018
SRR10161451	PRJNA573580	SRR10161451.bin	2	35.21	109.56	China	Asia	Farmland	The diversity of microbial community and function varied in response to different agricultural residues composting	Unfound	2018
SRR10186383	PRJNA573913	SRR10186383.bin	9	20.3103	-68.8783	Chile	South America	Wetland	Living to the High Extreme: Unraveling the Composition, Structure, and Functional Insights of Bacterial Communities Thriving in the Arsenic-Rich Salar de Huasco Altiplanic Ecosystem	Unfound	2018
SRR10186384	PRJNA573913	SRR10186384.bin	13	20.2947	-68.8881	Chile	South America	Wetland	Living to the High Extreme: Unraveling the Composition, Structure, and Functional Insights of Bacterial Communities Thriving in the Arsenic-Rich Salar de Huasco Altiplanic Ecosystem	Unfound	2018
SRR10186385	PRJNA573913	SRR10186385.bin	26	20.2831	-68.888	Chile	South America	Wetland	Living to the High Extreme: Unraveling the Composition, Structure, and Functional Insights of Bacterial Communities Thriving in the Arsenic-Rich Salar de Huasco Altiplanic Ecosystem	Unfound	2018
SRR10186386	PRJNA573913	SRR10186386.bin	6	20.2744	-68.8842	Chile	South America	Wetland	Living to the High Extreme: Unraveling the Composition, Structure, and Functional Insights of Bacterial Communities Thriving in the Arsenic-Rich Salar de Huasco Altiplanic Ecosystem	Unfound	2018
SRR10186387	PRJNA573913	SRR10186387.bin	8	20.2636	-68.8746	Chile	South America	Wetland	Living to the High Extreme: Unraveling the Composition, Structure, and Functional Insights of Bacterial Communities Thriving in the Arsenic-Rich Salar de Huasco Altiplanic Ecosystem	Unfound	2018
SRR1022653	PRJNA225837	SRR1022653.bin	0	30.1	92.2303	China	Asia	Farmland	Unfound	Unfound	2011
SRR1023222	PRJNA225837	SRR1023222.bin	0	30.1	92.2303	China	Asia	Farmland	Unfound	Unfound	2011
SRR1024100	PRJNA225837	SRR1024100.bin	2	30.1	92.2303	China	Asia	Farmland	Unfound	Unfound	2011
SRR1026849	PRJNA225837	SRR1026849.bin	2	30.1	92.2303	China	Asia	Farmland	Unfound	Unfound	2011
SRR1026851	PRJNA225837	SRR1026851.bin	0	30.1	92.2303	China	Asia	Farmland	Unfound	Unfound	2011
SRR1026852	PRJNA225837	SRR1026852.bin	0	30.1	92.2303	China	Asia	Farmland	Unfound	Unfound	2011
SRR1026853	PRJNA225837	SRR1026853.bin	0	30.1	92.2303	China	Asia	Farmland	Unfound	Unfound	2011
SRR1026855	PRJNA225837	SRR1026855.bin	0	30.1	92.2303	China	Asia	Farmland	Unfound	Unfound	2011
SRR10418054	PRJNA588182	SRR10418054.bin	1	-26.296	26.97	South Africa	Africa	Farmland	Shotgun metagenomic sequencing data of sunflower rhizosphere microbial community in South Africa	Unfound	2018
SRR10418081	PRJNA588182	SRR10418081.bin	0	-26.296	26.97	South Africa	Africa	Farmland	Shotgun metagenomic sequencing data of sunflower rhizosphere microbial community in South Africa	Unfound	2018
SRR10985504	PRJNA603437	SRR10985504.bin	0	15.39	73.88	India	Asia	Wetland	NA	Unfound	2019
SRR10985505	PRJNA603437	SRR10985505.bin	5	15.39	73.88	India	Asia	Wetland	NA	Unfound	2019
SRR10985506	PRJNA603437	SRR10985506.bin	3	15.39	73.88	India	Asia	Wetland	NA	Unfound	2019
SRR10985507	PRJNA603437	SRR10985507.bin	10	15.39	73.88	India	Asia	Wetland	NA	Unfound	2019
SRR10985508	PRJNA603437	SRR10985508.bin	2	15.39	73.88	India	Asia	Wetland	NA	Unfound	2019
SRR10985509	PRJNA603437	SRR10985509.bin	11	15.39	73.88	India	Asia	Wetland	NA	Unfound	2019
SRR10985510	PRJNA603437	SRR10985510.bin	3	15.39	73.88	India	Asia	Wetland	NA	Unfound	2019
SRR10985511	PRJNA603437	SRR10985511.bin	1	15.39	73.88	India	Asia	Wetland	NA	Unfound	2019
SRR10985513	PRJNA603437	SRR10985513.bin	37	15.39	73.88	India	Asia	Wetland	NA	Unfound	2019
SRR10985514	PRJNA603437	SRR10985514.bin	13	15.39	73.88	India	Asia	Wetland	NA	Unfound	2019
SRR10985515	PRJNA603437	SRR10985515.bin	0	15.39	73.88	India	Asia	Wetland	NA	Unfound	2019
SRR10985516	PRJNA603437	SRR10985516.bin	1	15.39	73.88	India	Asia	Wetland	NA	Unfound	2019
SRR10985517	PRJNA603437	SRR10985517.bin	0	15.39	73.88	India	Asia	Wetland	NA	Unfound	2019
SRR10985518	PRJNA603437	SRR10985518.bin	1	15.39	73.88	India	Asia	Wetland	NA	Unfound	2019
SRR10985519	PRJNA603437	SRR10985519.bin	0	15.39	73.88	India	Asia	Wetland	NA	Unfound	2019
SRR11128411	PRJNA607213	SRR11128411.bin	1	-25.78	25.61	South Africa	Africa	Farmland	Metagenomics Assessment of Soil Fertilization on the Chemotaxis and Disease Suppressive Genes Abundance in the Maize Rhizosphere	Unfound	2018
SRR11128412	PRJNA607213	SRR11128412.bin	11	-25.79	25.61	South Africa	Africa	Farmland	Metagenomes of Maize Rhizosphere Samples after Different Fertilization Treatments at Molelwane Farm, Located in North-West Province, South Africa	Unfound	2018
SRR11128413	PRJNA607213	SRR11128413.bin	0	-25.78	25.61	South Africa	Africa	Farmland	Metagenomics Assessment of Soil Fertilization on the Chemotaxis and Disease Suppressive Genes Abundance in the Maize Rhizosphere	Unfound	2018
SRR11128414	PRJNA607213	SRR11128414.bin	1	-25.79	25.61	South Africa	Africa	Farmland	Metagenomes of Maize Rhizosphere Samples after Different Fertilization Treatments at Molelwane Farm, Located in North-West Province, South Africa	Unfound	2018
SRR11128415	PRJNA607213	SRR11128415.bin	0	-25.78	25.61	South Africa	Africa	Farmland	Metagenomics Assessment of Soil Fertilization on the Chemotaxis and Disease Suppressive Genes Abundance in the Maize Rhizosphere	Unfound	2018
SRR11241196	PRJNA587831	SRR11241196.bin	0	22.5288	114.03	China	Asia	Wetland	Genomic and transcriptomic insights into methanogenesis potential of novel methanogens from mangrove sediments	Unfound	2018
SRR11241197	PRJNA587831	SRR11241197.bin	3	22.5288	114.03	China	Asia	Wetland	Genomic and transcriptomic insights into methanogenesis potential of novel methanogens from mangrove sediments	Unfound	2018
SRR11241198	PRJNA587831	SRR11241198.bin	0	22.5288	114.03	China	Asia	Wetland	Genomic and transcriptomic insights into methanogenesis potential of novel methanogens from mangrove sediments	Unfound	2018
SRR1157607	PRJNA221719	SRR1157607.bin	4	47.5062	-93.45426667	USA	North America	Forest	Unfound	Unfound	2012
SRR1157608	PRJNA221719	SRR1157608.bin	6	47.5062	-93.45426667	USA	North America	Forest	Unfound	Unfound	2012
SRR1157609	PRJNA221719	SRR1157609.bin	6	47.5062	-93.45426667	USA	North America	Forest	Unfound	Unfound	2012
SRR1157614	PRJNA221719	SRR1157614.bin	0	47.5062	-93.45426667	USA	North America	Forest	Unfound	Unfound	2012
SRR1157615	PRJNA221719	SRR1157615.bin	0	47.5062	-93.45426667	USA	North America	Forest	Unfound	Unfound	2012
SRR1157616	PRJNA221719	SRR1157616.bin	0	47.5062	-93.45426667	USA	North America	Forest	Unfound	Unfound	2012
SRR1157617	PRJNA221719	SRR1157617.bin	0	47.5062	-93.45426667	USA	North America	Forest	Unfound	Unfound	2012
SRR11734602	PRJNA629394	SRR11734602.bin	0	21.62	108.23	China	Asia	Wetland	Deciphering the Microbial Taxonomy and Functionality of Two Diverse Mangrove Ecosystems and Their Potential Abilities To Produce Bioactive Compounds	Unfound	2017
SRR11734621	PRJNA629394	SRR11734621.bin	0	21.87	108.58	China	Asia	Wetland	Deciphering the Microbial Taxonomy and Functionality of Two Diverse Mangrove Ecosystems and Their Potential Abilities To Produce Bioactive Compounds	Unfound	2017
SRR11734624	PRJNA629394	SRR11734624.bin	0	22.53	113.99	China	Asia	Wetland	Deciphering the Microbial Taxonomy and Functionality of Two Diverse Mangrove Ecosystems and Their Potential Abilities To Produce Bioactive Compounds	Unfound	2017
SRR11734625	PRJNA629394	SRR11734625.bin	0	22.53	113.99	China	Asia	Wetland	Deciphering the Microbial Taxonomy and Functionality of Two Diverse Mangrove Ecosystems and Their Potential Abilities To Produce Bioactive Compounds	Unfound	2017
SRR11734626	PRJNA629394	SRR11734626.bin	0	22.53	113.99	China	Asia	Wetland	Deciphering the Microbial Taxonomy and Functionality of Two Diverse Mangrove Ecosystems and Their Potential Abilities To Produce Bioactive Compounds	Unfound	2017
SRR11734627	PRJNA629394	SRR11734627.bin	0	22.53	113.99	China	Asia	Wetland	Deciphering the Microbial Taxonomy and Functionality of Two Diverse Mangrove Ecosystems and Their Potential Abilities To Produce Bioactive Compounds	Unfound	2017
SRR11734628	PRJNA629394	SRR11734628.bin	0	22.53	113.99	China	Asia	Wetland	Deciphering the Microbial Taxonomy and Functionality of Two Diverse Mangrove Ecosystems and Their Potential Abilities To Produce Bioactive Compounds	Unfound	2017
SRR11734630	PRJNA629394	SRR11734630.bin	0	21.87	108.58	China	Asia	Wetland	Deciphering the Microbial Taxonomy and Functionality of Two Diverse Mangrove Ecosystems and Their Potential Abilities To Produce Bioactive Compounds	Unfound	2017
SRR11734632	PRJNA629394	SRR11734632.bin	0	21.87	108.58	China	Asia	Wetland	Deciphering the Microbial Taxonomy and Functionality of Two Diverse Mangrove Ecosystems and Their Potential Abilities To Produce Bioactive Compounds	Unfound	2017
SRR11734637	PRJNA629394	SRR11734637.bin	0	22.53	113.99	China	Asia	Wetland	Deciphering the Microbial Taxonomy and Functionality of Two Diverse Mangrove Ecosystems and Their Potential Abilities To Produce Bioactive Compounds	Unfound	2017
SRR11734640	PRJNA629394	SRR11734640.bin	0	22.53	113.99	China	Asia	Wetland	Deciphering the Microbial Taxonomy and Functionality of Two Diverse Mangrove Ecosystems and Their Potential Abilities To Produce Bioactive Compounds	Unfound	2017
SRR11734682	PRJNA629394	SRR11734682.bin	0	21.6	108.99	China	Asia	Wetland	Deciphering the Microbial Taxonomy and Functionality of Two Diverse Mangrove Ecosystems and Their Potential Abilities To Produce Bioactive Compounds	Unfound	2017
SRR11734684	PRJNA629394	SRR11734684.bin	0	21.62	108.23	China	Asia	Wetland	Deciphering the Microbial Taxonomy and Functionality of Two Diverse Mangrove Ecosystems and Their Potential Abilities To Produce Bioactive Compounds	Unfound	2017
SRR11734685	PRJNA629394	SRR11734685.bin	0	21.62	108.23	China	Asia	Wetland	Deciphering the Microbial Taxonomy and Functionality of Two Diverse Mangrove Ecosystems and Their Potential Abilities To Produce Bioactive Compounds	Unfound	2017
SRR11734686	PRJNA629394	SRR11734686.bin	0	21.62	108.23	China	Asia	Wetland	Deciphering the Microbial Taxonomy and Functionality of Two Diverse Mangrove Ecosystems and Their Potential Abilities To Produce Bioactive Compounds	Unfound	2017
SRR11734687	PRJNA629394	SRR11734687.bin	0	21.62	108.23	China	Asia	Wetland	Deciphering the Microbial Taxonomy and Functionality of Two Diverse Mangrove Ecosystems and Their Potential Abilities To Produce Bioactive Compounds	Unfound	2017
SRR11734703	PRJNA629394	SRR11734703.bin	0	21.62	108.23	China	Asia	Wetland	Deciphering the Microbial Taxonomy and Functionality of Two Diverse Mangrove Ecosystems and Their Potential Abilities To Produce Bioactive Compounds	Unfound	2017
SRR11734704	PRJNA629394	SRR11734704.bin	0	21.62	108.23	China	Asia	Wetland	Deciphering the Microbial Taxonomy and Functionality of Two Diverse Mangrove Ecosystems and Their Potential Abilities To Produce Bioactive Compounds	Unfound	2017
SRR11734706	PRJNA629394	SRR11734706.bin	0	21.62	108.23	China	Asia	Wetland	Deciphering the Microbial Taxonomy and Functionality of Two Diverse Mangrove Ecosystems and Their Potential Abilities To Produce Bioactive Compounds	Unfound	2017
SRR11734708	PRJNA629394	SRR11734708.bin	0	21.62	108.23	China	Asia	Wetland	Deciphering the Microbial Taxonomy and Functionality of Two Diverse Mangrove Ecosystems and Their Potential Abilities To Produce Bioactive Compounds	Unfound	2017
SRR11734712	PRJNA629394	SRR11734712.bin	0	21.6	108.99	China	Asia	Wetland	Deciphering the Microbial Taxonomy and Functionality of Two Diverse Mangrove Ecosystems and Their Potential Abilities To Produce Bioactive Compounds	Unfound	2017
SRR11734714	PRJNA629394	SRR11734714.bin	0	21.6	108.99	China	Asia	Wetland	Deciphering the Microbial Taxonomy and Functionality of Two Diverse Mangrove Ecosystems and Their Potential Abilities To Produce Bioactive Compounds	Unfound	2017
SRR11805812	PRJNA629832	SRR11805812.bin	0	35.06	-93.56	USA	North America	Grassland	Antimicrobial resistant gene prevalence in soils due to animal manure deposition and long-term pasture management	Unfound	2018
SRR11805817	PRJNA629832	SRR11805817.bin	0	35.06	-93.56	USA	North America	Grassland	Antimicrobial resistant gene prevalence in soils due to animal manure deposition and long-term pasture management	Unfound	2018
SRR11844050	PRJNA634917	SRR11844050.bin	0	46.9989	-118.563	USA	North America	Farmland	Global landscape of phenazine biosynthesis and biodegradation reveals species-specific colonization patterns in agricultural soils and crop microbiomes	Unfound	2019
SRR11844051	PRJNA634917	SRR11844051.bin	0	46.9989	-118.563	USA	North America	Farmland	Global landscape of phenazine biosynthesis and biodegradation reveals species-specific colonization patterns in agricultural soils and crop microbiomes	Unfound	2019
SRR11844052	PRJNA634917	SRR11844052.bin	0	46.9989	-118.563	USA	North America	Farmland	Global landscape of phenazine biosynthesis and biodegradation reveals species-specific colonization patterns in agricultural soils and crop microbiomes	Unfound	2019
SRR11844053	PRJNA634917	SRR11844053.bin	0	46.9989	-118.563	USA	North America	Farmland	Global landscape of phenazine biosynthesis and biodegradation reveals species-specific colonization patterns in agricultural soils and crop microbiomes	Unfound	2019
SRR11844054	PRJNA634917	SRR11844054.bin	0	46.9989	-118.563	USA	North America	Farmland	Global landscape of phenazine biosynthesis and biodegradation reveals species-specific colonization patterns in agricultural soils and crop microbiomes	Unfound	2019
SRR12042674	PRJNA640245	SRR12042674.bin	0	26.02	119.2	China	Asia	Farmland	Herbicide Selection Promotes Antibiotic Resistance in Soil Microbiomes	Unfound	2019
SRR12042675	PRJNA640245	SRR12042675.bin	0	26.02	119.2	China	Asia	Farmland	Herbicide Selection Promotes Antibiotic Resistance in Soil Microbiomes	Unfound	2019
SRR12152375	PRJNA644254	SRR12152375.bin	0	32.2	101.36	China	Asia	Forest	Unfound	Unfound	2016
SRR12550785	PRJNA632564	SRR12550785.bin	0	18.33	109.45	China	Asia	Farmland	Comparison of methane metabolism in the rhizomicrobiomes of wild and related cultivated rice accessions reveals a strong impact of crop domestication	Unfound	2018
SRR12550787	PRJNA632564	SRR12550787.bin	0	18.33	109.45	China	Asia	Farmland	Comparison of methane metabolism in the rhizomicrobiomes of wild and related cultivated rice accessions reveals a strong impact of crop domestication	Unfound	2018
SRR12550788	PRJNA632564	SRR12550788.bin	0	18.33	109.45	China	Asia	Farmland	Comparison of methane metabolism in the rhizomicrobiomes of wild and related cultivated rice accessions reveals a strong impact of crop domestication	Unfound	2018
SRR12550789	PRJNA632564	SRR12550789.bin	0	18.33	109.45	China	Asia	Farmland	Comparison of methane metabolism in the rhizomicrobiomes of wild and related cultivated rice accessions reveals a strong impact of crop domestication	Unfound	2018
SRR12550790	PRJNA632564	SRR12550790.bin	0	18.33	109.45	China	Asia	Farmland	Comparison of methane metabolism in the rhizomicrobiomes of wild and related cultivated rice accessions reveals a strong impact of crop domestication	Unfound	2018
SRR12550791	PRJNA632564	SRR12550791.bin	0	18.33	109.45	China	Asia	Farmland	Comparison of methane metabolism in the rhizomicrobiomes of wild and related cultivated rice accessions reveals a strong impact of crop domestication	Unfound	2018
SRR12550792	PRJNA632564	SRR12550792.bin	0	18.33	109.45	China	Asia	Farmland	Comparison of methane metabolism in the rhizomicrobiomes of wild and related cultivated rice accessions reveals a strong impact of crop domestication	Unfound	2018
SRR12550793	PRJNA632564	SRR12550793.bin	0	18.33	109.45	China	Asia	Farmland	Comparison of methane metabolism in the rhizomicrobiomes of wild and related cultivated rice accessions reveals a strong impact of crop domestication	Unfound	2018
SRR12550794	PRJNA632564	SRR12550794.bin	0	18.33	109.45	China	Asia	Farmland	Comparison of methane metabolism in the rhizomicrobiomes of wild and related cultivated rice accessions reveals a strong impact of crop domestication	Unfound	2018
SRR12550795	PRJNA632564	SRR12550795.bin	0	18.33	109.45	China	Asia	Farmland	Comparison of methane metabolism in the rhizomicrobiomes of wild and related cultivated rice accessions reveals a strong impact of crop domestication	Unfound	2018
SRR12550796	PRJNA632564	SRR12550796.bin	0	18.33	109.45	China	Asia	Farmland	Comparison of methane metabolism in the rhizomicrobiomes of wild and related cultivated rice accessions reveals a strong impact of crop domestication	Unfound	2018
SRR12550798	PRJNA632564	SRR12550798.bin	0	18.33	109.45	China	Asia	Farmland	Comparison of methane metabolism in the rhizomicrobiomes of wild and related cultivated rice accessions reveals a strong impact of crop domestication	Unfound	2018
SRR12550799	PRJNA632564	SRR12550799.bin	0	18.33	109.45	China	Asia	Farmland	Comparison of methane metabolism in the rhizomicrobiomes of wild and related cultivated rice accessions reveals a strong impact of crop domestication	Unfound	2018
SRR12550800	PRJNA632564	SRR12550800.bin	0	18.33	109.45	China	Asia	Farmland	Comparison of methane metabolism in the rhizomicrobiomes of wild and related cultivated rice accessions reveals a strong impact of crop domestication	Unfound	2018
SRR12550802	PRJNA632564	SRR12550802.bin	0	18.33	109.45	China	Asia	Farmland	Comparison of methane metabolism in the rhizomicrobiomes of wild and related cultivated rice accessions reveals a strong impact of crop domestication	Unfound	2018
SRR12550804	PRJNA632564	SRR12550804.bin	0	18.33	109.45	China	Asia	Farmland	Comparison of methane metabolism in the rhizomicrobiomes of wild and related cultivated rice accessions reveals a strong impact of crop domestication	Unfound	2018
SRR12550805	PRJNA632564	SRR12550805.bin	0	18.33	109.45	China	Asia	Farmland	Comparison of methane metabolism in the rhizomicrobiomes of wild and related cultivated rice accessions reveals a strong impact of crop domestication	Unfound	2018
SRR12550809	PRJNA632564	SRR12550809.bin	0	18.33	109.45	China	Asia	Farmland	Comparison of methane metabolism in the rhizomicrobiomes of wild and related cultivated rice accessions reveals a strong impact of crop domestication	Unfound	2018
SRR12550811	PRJNA632564	SRR12550811.bin	0	18.33	109.45	China	Asia	Farmland	Comparison of methane metabolism in the rhizomicrobiomes of wild and related cultivated rice accessions reveals a strong impact of crop domestication	Unfound	2018
SRR12550812	PRJNA632564	SRR12550812.bin	0	18.33	109.45	China	Asia	Farmland	Comparison of methane metabolism in the rhizomicrobiomes of wild and related cultivated rice accessions reveals a strong impact of crop domestication	Unfound	2018
SRR12550813	PRJNA632564	SRR12550813.bin	0	18.33	109.45	China	Asia	Farmland	Comparison of methane metabolism in the rhizomicrobiomes of wild and related cultivated rice accessions reveals a strong impact of crop domestication	Unfound	2018
SRR12550815	PRJNA632564	SRR12550815.bin	0	18.33	109.45	China	Asia	Farmland	Comparison of methane metabolism in the rhizomicrobiomes of wild and related cultivated rice accessions reveals a strong impact of crop domestication	Unfound	2018
SRR12550816	PRJNA632564	SRR12550816.bin	0	18.33	109.45	China	Asia	Farmland	Comparison of methane metabolism in the rhizomicrobiomes of wild and related cultivated rice accessions reveals a strong impact of crop domestication	Unfound	2018
SRR12550820	PRJNA632564	SRR12550820.bin	0	18.33	109.45	China	Asia	Farmland	Comparison of methane metabolism in the rhizomicrobiomes of wild and related cultivated rice accessions reveals a strong impact of crop domestication	Unfound	2018
SRR12550825	PRJNA632564	SRR12550825.bin	0	18.33	109.45	China	Asia	Farmland	Comparison of methane metabolism in the rhizomicrobiomes of wild and related cultivated rice accessions reveals a strong impact of crop domestication	Unfound	2018
SRR12550826	PRJNA632564	SRR12550826.bin	0	18.33	109.45	China	Asia	Farmland	Comparison of methane metabolism in the rhizomicrobiomes of wild and related cultivated rice accessions reveals a strong impact of crop domestication	Unfound	2018
SRR12550827	PRJNA632564	SRR12550827.bin	0	18.33	109.45	China	Asia	Farmland	Comparison of methane metabolism in the rhizomicrobiomes of wild and related cultivated rice accessions reveals a strong impact of crop domestication	Unfound	2018
SRR12550828	PRJNA632564	SRR12550828.bin	0	18.33	109.45	China	Asia	Farmland	Comparison of methane metabolism in the rhizomicrobiomes of wild and related cultivated rice accessions reveals a strong impact of crop domestication	Unfound	2018
SRR12550830	PRJNA632564	SRR12550830.bin	0	18.33	109.45	China	Asia	Farmland	Comparison of methane metabolism in the rhizomicrobiomes of wild and related cultivated rice accessions reveals a strong impact of crop domestication	Unfound	2018
SRR12550836	PRJNA632564	SRR12550836.bin	0	18.33	109.45	China	Asia	Farmland	Comparison of methane metabolism in the rhizomicrobiomes of wild and related cultivated rice accessions reveals a strong impact of crop domestication	Unfound	2018
SRR12550838	PRJNA632564	SRR12550838.bin	0	18.33	109.45	China	Asia	Farmland	Comparison of methane metabolism in the rhizomicrobiomes of wild and related cultivated rice accessions reveals a strong impact of crop domestication	Unfound	2018
SRR12550846	PRJNA632564	SRR12550846.bin	0	18.33	109.45	China	Asia	Farmland	Comparison of methane metabolism in the rhizomicrobiomes of wild and related cultivated rice accessions reveals a strong impact of crop domestication	Unfound	2018
SRR12550847	PRJNA632564	SRR12550847.bin	0	18.33	109.45	China	Asia	Farmland	Comparison of methane metabolism in the rhizomicrobiomes of wild and related cultivated rice accessions reveals a strong impact of crop domestication	Unfound	2018
SRR12550848	PRJNA632564	SRR12550848.bin	0	18.33	109.45	China	Asia	Farmland	Comparison of methane metabolism in the rhizomicrobiomes of wild and related cultivated rice accessions reveals a strong impact of crop domestication	Unfound	2018
SRR12550849	PRJNA632564	SRR12550849.bin	0	18.33	109.45	China	Asia	Farmland	Comparison of methane metabolism in the rhizomicrobiomes of wild and related cultivated rice accessions reveals a strong impact of crop domestication	Unfound	2018
SRR12588181	PRJNA661428	SRR12588181.bin	0	26.13	119.38	China	Asia	Farmland	Metagenomic Analysis Exploring Taxonomic and Functional Diversity of Soil Microbial Communities in Sugarcane Fields Applied with Organic Fertilizer	Unfound	2017
SRR12588184	PRJNA661428	SRR12588184.bin	0	26.13	119.38	China	Asia	Farmland	Metagenomic Analysis Exploring Taxonomic and Functional Diversity of Soil Microbial Communities in Sugarcane Fields Applied with Organic Fertilizer	Unfound	2017
SRR12588185	PRJNA661428	SRR12588185.bin	0	26.13	119.38	China	Asia	Farmland	Metagenomic Analysis Exploring Taxonomic and Functional Diversity of Soil Microbial Communities in Sugarcane Fields Applied with Organic Fertilizer	Unfound	2017
SRR12714263	PRJNA665605	SRR12714263.bin	0	21.04	79.04	India	Asia	Farmland	Intercrop mulch affects soil biology and microbial diversity in rainfed transgenic Bt cotton hybrids	Unfound	2019
SRR12738804	PRJNA664890	SRR12738804.bin	0	31.9927	34.8172	Israel	Asia	Farmland	Spike Formation Is a Turning Point Determining Wheat Root Microbiome Abundance, Structures and Functions	Unfound	2015
SRR12738806	PRJNA664890	SRR12738806.bin	0	31.9927	34.8172	Israel	Asia	Farmland	Spike Formation Is a Turning Point Determining Wheat Root Microbiome Abundance, Structures and Functions	Unfound	2015
SRR12738807	PRJNA664890	SRR12738807.bin	0	31.9927	34.8172	Israel	Asia	Farmland	Spike Formation Is a Turning Point Determining Wheat Root Microbiome Abundance, Structures and Functions	Unfound	2015
SRR12738808	PRJNA664890	SRR12738808.bin	0	31.9927	34.8172	Israel	Asia	Farmland	Spike Formation Is a Turning Point Determining Wheat Root Microbiome Abundance, Structures and Functions	Unfound	2016
SRR12738809	PRJNA664890	SRR12738809.bin	0	31.9927	34.8172	Israel	Asia	Farmland	Spike Formation Is a Turning Point Determining Wheat Root Microbiome Abundance, Structures and Functions	Unfound	2015
SRR12738810	PRJNA664890	SRR12738810.bin	0	31.9927	34.8172	Israel	Asia	Farmland	Spike Formation Is a Turning Point Determining Wheat Root Microbiome Abundance, Structures and Functions	Unfound	2015
SRR12738819	PRJNA664890	SRR12738819.bin	0	31.9927	34.8172	Israel	Asia	Farmland	Spike Formation Is a Turning Point Determining Wheat Root Microbiome Abundance, Structures and Functions	Unfound	2016
SRR12738820	PRJNA664890	SRR12738820.bin	0	31.9927	34.8172	Israel	Asia	Farmland	Spike Formation Is a Turning Point Determining Wheat Root Microbiome Abundance, Structures and Functions	Unfound	2016
SRR12738821	PRJNA664890	SRR12738821.bin	0	31.9927	34.8172	Israel	Asia	Farmland	Spike Formation Is a Turning Point Determining Wheat Root Microbiome Abundance, Structures and Functions	Unfound	2016
SRR12738825	PRJNA664890	SRR12738825.bin	0	31.9927	34.8172	Israel	Asia	Farmland	Spike Formation Is a Turning Point Determining Wheat Root Microbiome Abundance, Structures and Functions	Unfound	2016
SRR12738826	PRJNA664890	SRR12738826.bin	0	31.9927	34.8172	Israel	Asia	Farmland	Spike Formation Is a Turning Point Determining Wheat Root Microbiome Abundance, Structures and Functions	Unfound	2016
SRR12738829	PRJNA664890	SRR12738829.bin	0	31.9927	34.8172	Israel	Asia	Farmland	Spike Formation Is a Turning Point Determining Wheat Root Microbiome Abundance, Structures and Functions	Unfound	2016
SRR12738830	PRJNA664890	SRR12738830.bin	0	31.9927	34.8172	Israel	Asia	Farmland	Spike Formation Is a Turning Point Determining Wheat Root Microbiome Abundance, Structures and Functions	Unfound	2016
SRR12738832	PRJNA664890	SRR12738832.bin	0	31.9927	34.8172	Israel	Asia	Farmland	Spike Formation Is a Turning Point Determining Wheat Root Microbiome Abundance, Structures and Functions	Unfound	2016
SRR12738833	PRJNA664890	SRR12738833.bin	0	31.9927	34.8172	Israel	Asia	Farmland	Spike Formation Is a Turning Point Determining Wheat Root Microbiome Abundance, Structures and Functions	Unfound	2016
SRR12738837	PRJNA664890	SRR12738837.bin	0	31.9927	34.8172	Israel	Asia	Farmland	Spike Formation Is a Turning Point Determining Wheat Root Microbiome Abundance, Structures and Functions	Unfound	2016
SRR12738838	PRJNA664890	SRR12738838.bin	0	31.9927	34.8172	Israel	Asia	Farmland	Spike Formation Is a Turning Point Determining Wheat Root Microbiome Abundance, Structures and Functions	Unfound	2016
SRR12738839	PRJNA664890	SRR12738839.bin	0	31.9927	34.8172	Israel	Asia	Farmland	Spike Formation Is a Turning Point Determining Wheat Root Microbiome Abundance, Structures and Functions	Unfound	2015
SRR12738840	PRJNA664890	SRR12738840.bin	0	31.9927	34.8172	Israel	Asia	Farmland	Spike Formation Is a Turning Point Determining Wheat Root Microbiome Abundance, Structures and Functions	Unfound	2015
SRR12823098	PRJNA669067	SRR12823098.bin	0	46.2528	-119.737	USA	North America	Farmland	The influence of alfalfa-switchgrass intercropping on microbial community structure and function	Unfound	2012
SRR12915124	PRJNA671703	SRR12915124.bin	0	44.677	-90.177	USA	North America	Farmland	Manure Microbial Communities and Resistance Profiles Reconfigure after Transition to Manure Pits and Differ from Those in Fertilized Field Soil	Unfound	2016
SRR12915131	PRJNA671703	SRR12915131.bin	0	44.677	-90.177	USA	North America	Farmland	Manure Microbial Communities and Resistance Profiles Reconfigure after Transition to Manure Pits and Differ from Those in Fertilized Field Soil	Unfound	2015
SRR12915136	PRJNA671703	SRR12915136.bin	0	44.677	-90.177	USA	North America	Farmland	Manure Microbial Communities and Resistance Profiles Reconfigure after Transition to Manure Pits and Differ from Those in Fertilized Field Soil	Unfound	2016
SRR12915138	PRJNA671703	SRR12915138.bin	0	44.677	-90.177	USA	North America	Farmland	Manure Microbial Communities and Resistance Profiles Reconfigure after Transition to Manure Pits and Differ from Those in Fertilized Field Soil	Unfound	2015
SRR12915148	PRJNA671703	SRR12915148.bin	0	44.677	-90.177	USA	North America	Farmland	Manure Microbial Communities and Resistance Profiles Reconfigure after Transition to Manure Pits and Differ from Those in Fertilized Field Soil	Unfound	2015
SRR12915151	PRJNA671703	SRR12915151.bin	0	44.677	-90.177	USA	North America	Farmland	Manure Microbial Communities and Resistance Profiles Reconfigure after Transition to Manure Pits and Differ from Those in Fertilized Field Soil	Unfound	2016
SRR12915152	PRJNA671703	SRR12915152.bin	0	44.677	-90.177	USA	North America	Farmland	Manure Microbial Communities and Resistance Profiles Reconfigure after Transition to Manure Pits and Differ from Those in Fertilized Field Soil	Unfound	2016
SRR12915154	PRJNA671703	SRR12915154.bin	0	44.677	-90.177	USA	North America	Farmland	Manure Microbial Communities and Resistance Profiles Reconfigure after Transition to Manure Pits and Differ from Those in Fertilized Field Soil	Unfound	2015
SRR12915171	PRJNA671703	SRR12915171.bin	0	44.677	-90.177	USA	North America	Farmland	Manure Microbial Communities and Resistance Profiles Reconfigure after Transition to Manure Pits and Differ from Those in Fertilized Field Soil	Unfound	2015
SRR12915174	PRJNA671703	SRR12915174.bin	0	44.677	-90.177	USA	North America	Farmland	Manure Microbial Communities and Resistance Profiles Reconfigure after Transition to Manure Pits and Differ from Those in Fertilized Field Soil	Unfound	2015
SRR12915177	PRJNA671703	SRR12915177.bin	0	44.677	-90.177	USA	North America	Farmland	Manure Microbial Communities and Resistance Profiles Reconfigure after Transition to Manure Pits and Differ from Those in Fertilized Field Soil	Unfound	2015
SRR12915178	PRJNA671703	SRR12915178.bin	0	44.677	-90.177	USA	North America	Farmland	Manure Microbial Communities and Resistance Profiles Reconfigure after Transition to Manure Pits and Differ from Those in Fertilized Field Soil	Unfound	2015
SRR12915191	PRJNA671703	SRR12915191.bin	0	44.677	-90.177	USA	North America	Farmland	Manure Microbial Communities and Resistance Profiles Reconfigure after Transition to Manure Pits and Differ from Those in Fertilized Field Soil	Unfound	2015
SRR12915198	PRJNA671703	SRR12915198.bin	0	44.677	-90.177	USA	North America	Farmland	Manure Microbial Communities and Resistance Profiles Reconfigure after Transition to Manure Pits and Differ from Those in Fertilized Field Soil	Unfound	2015
SRR12915200	PRJNA671703	SRR12915200.bin	0	44.677	-90.177	USA	North America	Farmland	Manure Microbial Communities and Resistance Profiles Reconfigure after Transition to Manure Pits and Differ from Those in Fertilized Field Soil	Unfound	2016
SRR12915214	PRJNA671703	SRR12915214.bin	0	44.677	-90.177	USA	North America	Farmland	Manure Microbial Communities and Resistance Profiles Reconfigure after Transition to Manure Pits and Differ from Those in Fertilized Field Soil	Unfound	2015
SRR12915216	PRJNA671703	SRR12915216.bin	0	44.677	-90.177	USA	North America	Farmland	Manure Microbial Communities and Resistance Profiles Reconfigure after Transition to Manure Pits and Differ from Those in Fertilized Field Soil	Unfound	2015
SRR12915221	PRJNA671703	SRR12915221.bin	0	44.677	-90.177	USA	North America	Farmland	Manure Microbial Communities and Resistance Profiles Reconfigure after Transition to Manure Pits and Differ from Those in Fertilized Field Soil	Unfound	2015
SRR12915230	PRJNA671703	SRR12915230.bin	0	44.677	-90.177	USA	North America	Farmland	Manure Microbial Communities and Resistance Profiles Reconfigure after Transition to Manure Pits and Differ from Those in Fertilized Field Soil	Unfound	2015
SRR12915238	PRJNA671703	SRR12915238.bin	0	44.677	-90.177	USA	North America	Farmland	Manure Microbial Communities and Resistance Profiles Reconfigure after Transition to Manure Pits and Differ from Those in Fertilized Field Soil	Unfound	2016
SRR12915243	PRJNA671703	SRR12915243.bin	0	44.677	-90.177	USA	North America	Farmland	Manure Microbial Communities and Resistance Profiles Reconfigure after Transition to Manure Pits and Differ from Those in Fertilized Field Soil	Unfound	2015
SRR12915251	PRJNA671703	SRR12915251.bin	0	44.677	-90.177	USA	North America	Farmland	Manure Microbial Communities and Resistance Profiles Reconfigure after Transition to Manure Pits and Differ from Those in Fertilized Field Soil	Unfound	2016
SRR12915258	PRJNA671703	SRR12915258.bin	0	44.677	-90.177	USA	North America	Farmland	Manure Microbial Communities and Resistance Profiles Reconfigure after Transition to Manure Pits and Differ from Those in Fertilized Field Soil	Unfound	2015
SRR12915264	PRJNA671703	SRR12915264.bin	0	44.677	-90.177	USA	North America	Farmland	Manure Microbial Communities and Resistance Profiles Reconfigure after Transition to Manure Pits and Differ from Those in Fertilized Field Soil	Unfound	2015
SRR12915270	PRJNA671703	SRR12915270.bin	0	44.677	-90.177	USA	North America	Farmland	Manure Microbial Communities and Resistance Profiles Reconfigure after Transition to Manure Pits and Differ from Those in Fertilized Field Soil	Unfound	2015
SRR12915285	PRJNA671703	SRR12915285.bin	0	44.677	-90.177	USA	North America	Farmland	Manure Microbial Communities and Resistance Profiles Reconfigure after Transition to Manure Pits and Differ from Those in Fertilized Field Soil	Unfound	2016
SRR12915294	PRJNA671703	SRR12915294.bin	0	44.677	-90.177	USA	North America	Farmland	Manure Microbial Communities and Resistance Profiles Reconfigure after Transition to Manure Pits and Differ from Those in Fertilized Field Soil	Unfound	2015
SRR12915303	PRJNA671703	SRR12915303.bin	0	44.677	-90.177	USA	North America	Farmland	Manure Microbial Communities and Resistance Profiles Reconfigure after Transition to Manure Pits and Differ from Those in Fertilized Field Soil	Unfound	2015
SRR12915307	PRJNA671703	SRR12915307.bin	0	44.677	-90.177	USA	North America	Farmland	Manure Microbial Communities and Resistance Profiles Reconfigure after Transition to Manure Pits and Differ from Those in Fertilized Field Soil	Unfound	2015
SRR12915311	PRJNA671703	SRR12915311.bin	0	44.677	-90.177	USA	North America	Farmland	Manure Microbial Communities and Resistance Profiles Reconfigure after Transition to Manure Pits and Differ from Those in Fertilized Field Soil	Unfound	2015
SRR12915314	PRJNA671703	SRR12915314.bin	0	44.677	-90.177	USA	North America	Farmland	Manure Microbial Communities and Resistance Profiles Reconfigure after Transition to Manure Pits and Differ from Those in Fertilized Field Soil	Unfound	2015
SRR12915317	PRJNA671703	SRR12915317.bin	0	44.677	-90.177	USA	North America	Farmland	Manure Microbial Communities and Resistance Profiles Reconfigure after Transition to Manure Pits and Differ from Those in Fertilized Field Soil	Unfound	2016
SRR12915319	PRJNA671703	SRR12915319.bin	0	44.677	-90.177	USA	North America	Farmland	Manure Microbial Communities and Resistance Profiles Reconfigure after Transition to Manure Pits and Differ from Those in Fertilized Field Soil	Unfound	2015
SRR12915320	PRJNA671703	SRR12915320.bin	0	44.677	-90.177	USA	North America	Farmland	Manure Microbial Communities and Resistance Profiles Reconfigure after Transition to Manure Pits and Differ from Those in Fertilized Field Soil	Unfound	2016
SRR12915323	PRJNA671703	SRR12915323.bin	0	44.677	-90.177	USA	North America	Farmland	Manure Microbial Communities and Resistance Profiles Reconfigure after Transition to Manure Pits and Differ from Those in Fertilized Field Soil	Unfound	2016
SRR12915329	PRJNA671703	SRR12915329.bin	0	44.677	-90.177	USA	North America	Farmland	Manure Microbial Communities and Resistance Profiles Reconfigure after Transition to Manure Pits and Differ from Those in Fertilized Field Soil	Unfound	2016
SRR12915331	PRJNA671703	SRR12915331.bin	0	44.677	-90.177	USA	North America	Farmland	Manure Microbial Communities and Resistance Profiles Reconfigure after Transition to Manure Pits and Differ from Those in Fertilized Field Soil	Unfound	2015
SRR12915334	PRJNA671703	SRR12915334.bin	0	44.677	-90.177	USA	North America	Farmland	Manure Microbial Communities and Resistance Profiles Reconfigure after Transition to Manure Pits and Differ from Those in Fertilized Field Soil	Unfound	2015
SRR12915335	PRJNA671703	SRR12915335.bin	0	44.677	-90.177	USA	North America	Farmland	Manure Microbial Communities and Resistance Profiles Reconfigure after Transition to Manure Pits and Differ from Those in Fertilized Field Soil	Unfound	2016
SRR12964293	PRJNA673792	SRR12964293.bin	0	-25.59	26.31	South Africa	Africa	Farmland	Metagenomic profiling of rhizosphere microbial community structure and diversity associated with maize plant as affected by cropping systems	Unfound	2020
SRR12964295	PRJNA673792	SRR12964295.bin	0	-25.59	26.31	South Africa	Africa	Farmland	Metagenomic profiling of rhizosphere microbial community structure and diversity associated with maize plant as affected by cropping systems	Unfound	2020
SRR13100614	PRJNA679917	SRR13100614.bin	0	34.14	113.81	China	Asia	Farmland	Plant developmental stage drives the differentiation in ecological role of the maize microbiome	Unfound	2016
SRR13100621	PRJNA679917	SRR13100621.bin	0	34.14	113.81	China	Asia	Farmland	Plant developmental stage drives the differentiation in ecological role of the maize microbiome	Unfound	2016
SRR13100628	PRJNA679917	SRR13100628.bin	0	34.14	113.81	China	Asia	Farmland	Plant developmental stage drives the differentiation in ecological role of the maize microbiome	Unfound	2016
SRR13100629	PRJNA679917	SRR13100629.bin	0	34.14	113.81	China	Asia	Farmland	Plant developmental stage drives the differentiation in ecological role of the maize microbiome	Unfound	2016
SRR13100630	PRJNA679917	SRR13100630.bin	0	34.14	113.81	China	Asia	Farmland	Plant developmental stage drives the differentiation in ecological role of the maize microbiome	Unfound	2016
SRR13646114	PRJNA700090	SRR13646114.bin	0	36.094	120.369	China	Asia	Farmland	Soil salinity regulation of soil microbial carbon metabolic function in the Yellow River Delta, China	Unfound	2020
SRR13646116	PRJNA700090	SRR13646116.bin	0	36.094	120.369	China	Asia	Farmland	Soil salinity regulation of soil microbial carbon metabolic function in the Yellow River Delta, China	Unfound	2020
SRR13646117	PRJNA700090	SRR13646117.bin	0	36.094	120.369	China	Asia	Farmland	Soil salinity regulation of soil microbial carbon metabolic function in the Yellow River Delta, China	Unfound	2020
SRR13646118	PRJNA700090	SRR13646118.bin	0	36.094	120.369	China	Asia	Farmland	Soil salinity regulation of soil microbial carbon metabolic function in the Yellow River Delta, China	Unfound	2020
SRR13646120	PRJNA700090	SRR13646120.bin	0	36.094	120.369	China	Asia	Farmland	Soil salinity regulation of soil microbial carbon metabolic function in the Yellow River Delta, China	Unfound	2020
SRR13646127	PRJNA700090	SRR13646127.bin	0	36.094	120.369	China	Asia	Farmland	Soil salinity regulation of soil microbial carbon metabolic function in the Yellow River Delta, China	Unfound	2020
SRR13646130	PRJNA700090	SRR13646130.bin	0	36.094	120.369	China	Asia	Farmland	Soil salinity regulation of soil microbial carbon metabolic function in the Yellow River Delta, China	Unfound	2020
SRR14085589	PRJNA717813	SRR14085589.bin	0	48.5779	9.06419	Germany	Europe	Forest	Unfound	Unfound	2016
SRR14085590	PRJNA717813	SRR14085590.bin	0	48.5779	9.06419	Germany	Europe	Forest	Unfound	Unfound	2016
SRR14509065	PRJNA646773	SRR14509065.bin	0	38.5356	-121.773	USA	North America	Farmland	Viromes outperform total metagenomes in revealing the spatiotemporal patterns of agricultural soil viral communities	Unfound	2018
SRR14509066	PRJNA646773	SRR14509066.bin	0	38.5356	-121.773	USA	North America	Farmland	Viromes outperform total metagenomes in revealing the spatiotemporal patterns of agricultural soil viral communities	Unfound	2018
SRR14509067	PRJNA646773	SRR14509067.bin	0	38.5356	-121.773	USA	North America	Farmland	Viromes outperform total metagenomes in revealing the spatiotemporal patterns of agricultural soil viral communities	Unfound	2018
SRR14509068	PRJNA646773	SRR14509068.bin	0	38.5356	-121.773	USA	North America	Farmland	Viromes outperform total metagenomes in revealing the spatiotemporal patterns of agricultural soil viral communities	Unfound	2018
SRR14509069	PRJNA646773	SRR14509069.bin	0	38.5356	-121.773	USA	North America	Farmland	Viromes outperform total metagenomes in revealing the spatiotemporal patterns of agricultural soil viral communities	Unfound	2018
SRR14509070	PRJNA646773	SRR14509070.bin	0	38.5356	-121.773	USA	North America	Farmland	Viromes outperform total metagenomes in revealing the spatiotemporal patterns of agricultural soil viral communities	Unfound	2018
SRR14660887	PRJNA732820	SRR14660887.bin	0	23.22	113.45	China	Asia	Farmland	Heterogeneity of soil bacterial and bacteriophage communities in three rice agroecosystems and potential impacts of bacteriophage on nutrient cycling	Unfound	2019
SRR14660888	PRJNA732820	SRR14660888.bin	0	23.22	113.45	China	Asia	Farmland	Heterogeneity of soil bacterial and bacteriophage communities in three rice agroecosystems and potential impacts of bacteriophage on nutrient cycling	Unfound	2019
SRR14660895	PRJNA732820	SRR14660895.bin	0	46.7667	132.167	China	Asia	Farmland	Heterogeneity of soil bacterial and bacteriophage communities in three rice agroecosystems and potential impacts of bacteriophage on nutrient cycling	Unfound	2019
SRR14877764	PRJNA739041	SRR14877764.bin	0	39	116	China	Asia	Wetland	Enhancement of micropollutant biotransformation by adding manganese sand in constructed wetlands	Unfound	2019
SRR15522080	PRJNA756108	SRR15522080.bin	0	39.2	117.27	China	Asia	Farmland	Effects of hydroxyapatite on safe wheat production and soil microbial functional genes in an alkaline soil contaminated with heavy metals	Unfound	2019
SRR1586250	PRJNA261849	SRR1586250.bin	0	79.4161	-90.76295	Canada	North America	Glacier	Unfound	Unfound	not applicable
SRR1586251	PRJNA261849	SRR1586251.bin	0	79.4161	-90.76295	Canada	North America	Glacier	Unfound	Unfound	not applicable
SRR1586252	PRJNA261849	SRR1586252.bin	1	79.4161	-90.76295	Canada	North America	Glacier	Unfound	Unfound	not applicable
SRR1586253	PRJNA261849	SRR1586253.bin	2	79.4161	-90.76295	Canada	North America	Glacier	Unfound	Unfound	not applicable
SRR1586254	PRJNA261849	SRR1586254.bin	0	79.4161	-90.76295	Canada	North America	Glacier	Unfound	Unfound	not applicable
SRR1586255	PRJNA261849	SRR1586255.bin	0	79.4161	-90.76295	Canada	North America	Glacier	Unfound	Unfound	not applicable
SRR1586256	PRJNA261849	SRR1586256.bin	1	79.4161	-90.76295	Canada	North America	Glacier	Unfound	Unfound	not applicable
SRR1586257	PRJNA261849	SRR1586257.bin	6	79.4161	-90.76295	Canada	North America	Glacier	Unfound	Unfound	not applicable
SRR1586258	PRJNA261849	SRR1586258.bin	0	79.4161	-90.76295	Canada	North America	Glacier	Unfound	Unfound	not applicable
SRR1586259	PRJNA261849	SRR1586259.bin	0	79.4161	-90.76295	Canada	North America	Glacier	Unfound	Unfound	not applicable
SRR1586260	PRJNA261849	SRR1586260.bin	2	79.4161	-90.76295	Canada	North America	Glacier	Unfound	Unfound	not applicable
SRR1586261	PRJNA261849	SRR1586261.bin	0	79.4161	-90.76295	Canada	North America	Glacier	Unfound	Unfound	not applicable
SRR1586262	PRJNA261849	SRR1586262.bin	0	79.4161	-90.76295	Canada	North America	Glacier	Unfound	Unfound	not applicable
SRR1586263	PRJNA261849	SRR1586263.bin	1	79.4161	-90.76295	Canada	North America	Glacier	Unfound	Unfound	not applicable
SRR1586264	PRJNA261849	SRR1586264.bin	3	79.4161	-90.76295	Canada	North America	Glacier	Unfound	Unfound	not applicable
SRR1586265	PRJNA261849	SRR1586265.bin	0	79.4161	-90.76295	Canada	North America	Glacier	Unfound	Unfound	not applicable
SRR1586266	PRJNA261849	SRR1586266.bin	4	79.4161	-90.76295	Canada	North America	Glacier	Unfound	Unfound	not applicable
SRR1586267	PRJNA261849	SRR1586267.bin	6	79.4161	-90.76295	Canada	North America	Glacier	Unfound	Unfound	not applicable
SRR1586268	PRJNA261849	SRR1586268.bin	0	79.4161	-90.76295	Canada	North America	Glacier	Unfound	Unfound	not applicable
SRR1586269	PRJNA261849	SRR1586269.bin	5	79.4161	-90.76295	Canada	North America	Glacier	Unfound	Unfound	not applicable
SRR1586270	PRJNA261849	SRR1586270.bin	10	79.4161	-90.76295	Canada	North America	Glacier	Unfound	Unfound	not applicable
SRR1586271	PRJNA261849	SRR1586271.bin	0	79.4161	-90.76295	Canada	North America	Glacier	Unfound	Unfound	not applicable
SRR1586272	PRJNA261849	SRR1586272.bin	3	79.4161	-90.76295	Canada	North America	Glacier	Unfound	Unfound	not applicable
SRR1586274	PRJNA261849	SRR1586274.bin	1	79.4161	-90.76295	Canada	North America	Glacier	Unfound	Unfound	not applicable
SRR1586275	PRJNA261849	SRR1586275.bin	5	79.4161	-90.76295	Canada	North America	Glacier	Unfound	Unfound	not applicable
SRR1586276	PRJNA261849	SRR1586276.bin	10	79.4161	-90.76295	Canada	North America	Glacier	Unfound	Unfound	not applicable
SRR1586277	PRJNA261849	SRR1586277.bin	0	79.4161	-90.76295	Canada	North America	Glacier	Unfound	Unfound	not applicable
SRR1586278	PRJNA261849	SRR1586278.bin	0	79.4161	-90.76295	Canada	North America	Glacier	Unfound	Unfound	not applicable
SRR1586279	PRJNA261849	SRR1586279.bin	11	79.4161	-90.76295	Canada	North America	Glacier	Unfound	Unfound	not applicable
SRR1586280	PRJNA261849	SRR1586280.bin	0	79.4161	-90.76295	Canada	North America	Glacier	Unfound	Unfound	not applicable
SRR1586281	PRJNA261849	SRR1586281.bin	0	79.4161	-90.76295	Canada	North America	Glacier	Unfound	Unfound	not applicable
SRR1586282	PRJNA261849	SRR1586282.bin	3	79.4161	-90.76295	Canada	North America	Glacier	Unfound	Unfound	not applicable
SRR1586283	PRJNA261849	SRR1586283.bin	0	79.4161	-90.76295	Canada	North America	Glacier	Unfound	Unfound	not applicable
SRR1586284	PRJNA261849	SRR1586284.bin	0	79.4161	-90.76295	Canada	North America	Glacier	Unfound	Unfound	not applicable
SRR1586285	PRJNA261849	SRR1586285.bin	3	79.4161	-90.76295	Canada	North America	Glacier	Unfound	Unfound	not applicable
SRR1586286	PRJNA261849	SRR1586286.bin	3	79.4161	-90.76295	Canada	North America	Glacier	Unfound	Unfound	not applicable
SRR1586287	PRJNA261849	SRR1586287.bin	0	79.4161	-90.76295	Canada	North America	Glacier	Unfound	Unfound	not applicable
SRR1586288	PRJNA261849	SRR1586288.bin	3	79.4161	-90.76295	Canada	North America	Glacier	Unfound	Unfound	not applicable
SRR1586289	PRJNA261849	SRR1586289.bin	1	79.4161	-90.76295	Canada	North America	Glacier	Unfound	Unfound	not applicable
SRR1586290	PRJNA261849	SRR1586290.bin	0	79.4161	-90.76295	Canada	North America	Glacier	Unfound	Unfound	not applicable
SRR1586291	PRJNA261849	SRR1586291.bin	1	79.4161	-90.76295	Canada	North America	Glacier	Unfound	Unfound	not applicable
SRR1586292	PRJNA261849	SRR1586292.bin	0	79.4161	-90.76295	Canada	North America	Glacier	Unfound	Unfound	not applicable
SRR1586293	PRJNA261849	SRR1586293.bin	4	79.4161	-90.76295	Canada	North America	Glacier	Unfound	Unfound	not applicable
SRR1586294	PRJNA261849	SRR1586294.bin	2	79.4161	-90.76295	Canada	North America	Glacier	Unfound	Unfound	not applicable
SRR1586295	PRJNA261849	SRR1586295.bin	1	79.4161	-90.76295	Canada	North America	Glacier	Unfound	Unfound	not applicable
SRR1586296	PRJNA261849	SRR1586296.bin	0	79.4161	-90.76295	Canada	North America	Glacier	Unfound	Unfound	not applicable
SRR1586297	PRJNA261849	SRR1586297.bin	4	79.4161	-90.76295	Canada	North America	Glacier	Unfound	Unfound	not applicable
SRR1586298	PRJNA261849	SRR1586298.bin	2	79.4161	-90.76295	Canada	North America	Glacier	Unfound	Unfound	not applicable
SRR1586299	PRJNA261849	SRR1586299.bin	0	79.4161	-90.76295	Canada	North America	Glacier	Unfound	Unfound	not applicable
SRR1586300	PRJNA261849	SRR1586300.bin	1	79.4161	-90.76295	Canada	North America	Glacier	Unfound	Unfound	not applicable
SRR1586301	PRJNA261849	SRR1586301.bin	3	79.4161	-90.76295	Canada	North America	Glacier	Unfound	Unfound	not applicable
SRR1586302	PRJNA261849	SRR1586302.bin	0	79.4161	-90.76295	Canada	North America	Glacier	Unfound	Unfound	not applicable
SRR1586303	PRJNA261849	SRR1586303.bin	1	79.4161	-90.76295	Canada	North America	Glacier	Unfound	Unfound	not applicable
SRR1586304	PRJNA261849	SRR1586304.bin	1	79.4161	-90.76295	Canada	North America	Glacier	Unfound	Unfound	not applicable
SRR1586306	PRJNA261849	SRR1586306.bin	1	79.4161	-90.76295	Canada	North America	Glacier	Unfound	Unfound	not applicable
SRR1586308	PRJNA261849	SRR1586308.bin	1	79.4161	-90.76295	Canada	North America	Glacier	Unfound	Unfound	not applicable
SRR1586309	PRJNA261849	SRR1586309.bin	1	79.4161	-90.76295	Canada	North America	Glacier	Unfound	Unfound	not applicable
SRR1586310	PRJNA261849	SRR1586310.bin	1	79.4161	-90.76295	Canada	North America	Glacier	Unfound	Unfound	not applicable
SRR1586311	PRJNA261849	SRR1586311.bin	2	79.4161	-90.76295	Canada	North America	Glacier	Unfound	Unfound	not applicable
SRR1586312	PRJNA261849	SRR1586312.bin	1	79.4161	-90.76295	Canada	North America	Glacier	Unfound	Unfound	not applicable
SRR1586313	PRJNA261849	SRR1586313.bin	2	79.4161	-90.76295	Canada	North America	Glacier	Unfound	Unfound	not applicable
SRR1586314	PRJNA261849	SRR1586314.bin	1	79.4161	-90.76295	Canada	North America	Glacier	Unfound	Unfound	not applicable
SRR1586315	PRJNA261849	SRR1586315.bin	1	79.4161	-90.76295	Canada	North America	Glacier	Unfound	Unfound	not applicable
SRR1586316	PRJNA261849	SRR1586316.bin	1	79.4161	-90.76295	Canada	North America	Glacier	Unfound	Unfound	not applicable
SRR1586317	PRJNA261849	SRR1586317.bin	2	79.4161	-90.76295	Canada	North America	Glacier	Unfound	Unfound	not applicable
SRR1586318	PRJNA261849	SRR1586318.bin	0	79.4161	-90.76295	Canada	North America	Glacier	Unfound	Unfound	not applicable
SRR1586319	PRJNA261849	SRR1586319.bin	6	79.4161	-90.76295	Canada	North America	Glacier	Unfound	Unfound	not applicable
SRR1586320	PRJNA261849	SRR1586320.bin	5	79.4161	-90.76295	Canada	North America	Glacier	Unfound	Unfound	not applicable
SRR1586321	PRJNA261849	SRR1586321.bin	5	79.4161	-90.76295	Canada	North America	Glacier	Unfound	Unfound	not applicable
SRR1586322	PRJNA261849	SRR1586322.bin	1	79.4161	-90.76295	Canada	North America	Glacier	Unfound	Unfound	not applicable
SRR1586323	PRJNA261849	SRR1586323.bin	0	79.4161	-90.76295	Canada	North America	Glacier	Unfound	Unfound	not applicable
SRR1586324	PRJNA261849	SRR1586324.bin	10	79.4161	-90.76295	Canada	North America	Glacier	Unfound	Unfound	not applicable
SRR1586325	PRJNA261849	SRR1586325.bin	6	79.4161	-90.76295	Canada	North America	Glacier	Unfound	Unfound	not applicable
SRR15947147	PRJNA763981	SRR15947147.bin	0	-27.28	26.72	South Africa	Africa	Farmland	Functional Diversity of Microbial Communities in the Soybean (Glycine max L.) Rhizosphere from Free State, South Africa	Unfound	2021
SRR15947148	PRJNA763981	SRR15947148.bin	0	-27.28	26.72	South Africa	Africa	Farmland	Functional Diversity of Microbial Communities in the Soybean (Glycine max L.) Rhizosphere from Free State, South Africa	Unfound	2021
SRR15947149	PRJNA763981	SRR15947149.bin	0	-27.28	26.72	South Africa	Africa	Farmland	Functional Diversity of Microbial Communities in the Soybean (Glycine max L.) Rhizosphere from Free State, South Africa	Unfound	2021
SRR15947150	PRJNA763981	SRR15947150.bin	0	-27.28	26.72	South Africa	Africa	Farmland	Functional Diversity of Microbial Communities in the Soybean (Glycine max L.) Rhizosphere from Free State, South Africa	Unfound	2021
SRR15947151	PRJNA763981	SRR15947151.bin	0	-27.28	26.72	South Africa	Africa	Farmland	Functional Diversity of Microbial Communities in the Soybean (Glycine max L.) Rhizosphere from Free State, South Africa	Unfound	2021
SRR15947152	PRJNA763981	SRR15947152.bin	0	-27.28	26.72	South Africa	Africa	Farmland	Functional Diversity of Microbial Communities in the Soybean (Glycine max L.) Rhizosphere from Free State, South Africa	Unfound	2021
SRR15947153	PRJNA763981	SRR15947153.bin	0	-27.28	26.72	South Africa	Africa	Farmland	Functional Diversity of Microbial Communities in the Soybean (Glycine max L.) Rhizosphere from Free State, South Africa	Unfound	2021
SRR15947156	PRJNA763981	SRR15947156.bin	0	-27.28	26.72	South Africa	Africa	Farmland	Functional Diversity of Microbial Communities in the Soybean (Glycine max L.) Rhizosphere from Free State, South Africa	Unfound	2021
SRR16995651	PRJNA889178	SRR16995651.bin	0	34.5	102.12	China	Asia	Grassland	Distribution Characteristics of Soil Viruses Under Different Precipitation Gradients on the Qinghai-Tibet Plateau	Unfound	2020
SRR16995652	PRJNA889178	SRR16995652.bin	0	34.5	102.12	China	Asia	Grassland	Distribution Characteristics of Soil Viruses Under Different Precipitation Gradients on the Qinghai-Tibet Plateau	Unfound	2020
SRR17459076	PRJNA718849	SRR17459076.bin	0	39.0018	123.07	USA	North America	Grassland	Active populations and growth of soil microorganisms are framed by mean annual precipitation in three California annual grasslands	Unfound	2018
SRR17459077	PRJNA718849	SRR17459077.bin	0	39.0018	123.07	USA	North America	Grassland	Active populations and growth of soil microorganisms are framed by mean annual precipitation in three California annual grasslands	Unfound	2018
SRR17459078	PRJNA718849	SRR17459078.bin	0	39.0018	123.07	USA	North America	Grassland	Active populations and growth of soil microorganisms are framed by mean annual precipitation in three California annual grasslands	Unfound	2018
SRR17459080	PRJNA718849	SRR17459080.bin	0	39.0018	123.07	USA	North America	Grassland	Active populations and growth of soil microorganisms are framed by mean annual precipitation in three California annual grasslands	Unfound	2018
SRR17459081	PRJNA718849	SRR17459081.bin	0	39.0018	123.07	USA	North America	Grassland	Active populations and growth of soil microorganisms are framed by mean annual precipitation in three California annual grasslands	Unfound	2018
SRR17459085	PRJNA718849	SRR17459085.bin	0	39.0018	123.07	USA	North America	Grassland	Active populations and growth of soil microorganisms are framed by mean annual precipitation in three California annual grasslands	Unfound	2018
SRR17459086	PRJNA718849	SRR17459086.bin	0	39.0018	123.07	USA	North America	Grassland	Active populations and growth of soil microorganisms are framed by mean annual precipitation in three California annual grasslands	Unfound	2018
SRR17459087	PRJNA718849	SRR17459087.bin	0	39.0018	123.07	USA	North America	Grassland	Active populations and growth of soil microorganisms are framed by mean annual precipitation in three California annual grasslands	Unfound	2018
SRR17459089	PRJNA718849	SRR17459089.bin	0	39.0018	123.07	USA	North America	Grassland	Active populations and growth of soil microorganisms are framed by mean annual precipitation in three California annual grasslands	Unfound	2018
SRR17459090	PRJNA718849	SRR17459090.bin	0	39.0018	123.07	USA	North America	Grassland	Active populations and growth of soil microorganisms are framed by mean annual precipitation in three California annual grasslands	Unfound	2018
SRR17459092	PRJNA718849	SRR17459092.bin	0	39.0018	123.07	USA	North America	Grassland	Active populations and growth of soil microorganisms are framed by mean annual precipitation in three California annual grasslands	Unfound	2018
SRR17459094	PRJNA718849	SRR17459094.bin	0	39.0018	123.07	USA	North America	Grassland	Active populations and growth of soil microorganisms are framed by mean annual precipitation in three California annual grasslands	Unfound	2018
SRR17459096	PRJNA718849	SRR17459096.bin	0	39.0018	123.07	USA	North America	Grassland	Active populations and growth of soil microorganisms are framed by mean annual precipitation in three California annual grasslands	Unfound	2018
SRR17459097	PRJNA718849	SRR17459097.bin	0	39.0018	123.07	USA	North America	Grassland	Active populations and growth of soil microorganisms are framed by mean annual precipitation in three California annual grasslands	Unfound	2018
SRR17459098	PRJNA718849	SRR17459098.bin	0	39.0018	123.07	USA	North America	Grassland	Active populations and growth of soil microorganisms are framed by mean annual precipitation in three California annual grasslands	Unfound	2018
SRR17459099	PRJNA718849	SRR17459099.bin	0	39.0018	123.07	USA	North America	Grassland	Active populations and growth of soil microorganisms are framed by mean annual precipitation in three California annual grasslands	Unfound	2018
SRR17459100	PRJNA718849	SRR17459100.bin	0	39.0018	123.07	USA	North America	Grassland	Active populations and growth of soil microorganisms are framed by mean annual precipitation in three California annual grasslands	Unfound	2018
SRR17459102	PRJNA718849	SRR17459102.bin	0	39.0018	123.07	USA	North America	Grassland	Active populations and growth of soil microorganisms are framed by mean annual precipitation in three California annual grasslands	Unfound	2018
SRR17459103	PRJNA718849	SRR17459103.bin	0	39.0018	123.07	USA	North America	Grassland	Active populations and growth of soil microorganisms are framed by mean annual precipitation in three California annual grasslands	Unfound	2018
SRR17459116	PRJNA718849	SRR17459116.bin	0	39.0018	123.07	USA	North America	Grassland	Active populations and growth of soil microorganisms are framed by mean annual precipitation in three California annual grasslands	Unfound	2018
SRR17459127	PRJNA718849	SRR17459127.bin	0	39.0018	123.07	USA	North America	Grassland	Active populations and growth of soil microorganisms are framed by mean annual precipitation in three California annual grasslands	Unfound	2018
SRR17459131	PRJNA718849	SRR17459131.bin	0	39.0018	123.07	USA	North America	Grassland	Active populations and growth of soil microorganisms are framed by mean annual precipitation in three California annual grasslands	Unfound	2018
SRR17459147	PRJNA718849	SRR17459147.bin	0	39.0018	123.07	USA	North America	Grassland	Active populations and growth of soil microorganisms are framed by mean annual precipitation in three California annual grasslands	Unfound	2018
SRR17459149	PRJNA718849	SRR17459149.bin	0	39.0018	123.07	USA	North America	Grassland	Active populations and growth of soil microorganisms are framed by mean annual precipitation in three California annual grasslands	Unfound	2018
SRR17459153	PRJNA718849	SRR17459153.bin	0	39.0018	123.07	USA	North America	Grassland	Active populations and growth of soil microorganisms are framed by mean annual precipitation in three California annual grasslands	Unfound	2018
SRR17459161	PRJNA718849	SRR17459161.bin	0	39.0018	123.07	USA	North America	Grassland	Active populations and growth of soil microorganisms are framed by mean annual precipitation in three California annual grasslands	Unfound	2018
SRR17459162	PRJNA718849	SRR17459162.bin	0	39.0018	123.07	USA	North America	Grassland	Active populations and growth of soil microorganisms are framed by mean annual precipitation in three California annual grasslands	Unfound	2018
SRR17459164	PRJNA718849	SRR17459164.bin	0	39.0018	123.07	USA	North America	Grassland	Active populations and growth of soil microorganisms are framed by mean annual precipitation in three California annual grasslands	Unfound	2018
SRR17459165	PRJNA718849	SRR17459165.bin	0	39.0018	123.07	USA	North America	Grassland	Active populations and growth of soil microorganisms are framed by mean annual precipitation in three California annual grasslands	Unfound	2018
SRR17459166	PRJNA718849	SRR17459166.bin	0	39.0018	123.07	USA	North America	Grassland	Active populations and growth of soil microorganisms are framed by mean annual precipitation in three California annual grasslands	Unfound	2018
SRR17459173	PRJNA718849	SRR17459173.bin	0	39.0018	123.07	USA	North America	Grassland	Active populations and growth of soil microorganisms are framed by mean annual precipitation in three California annual grasslands	Unfound	2018
SRR17459195	PRJNA718849	SRR17459195.bin	0	39.0018	123.07	USA	North America	Grassland	Active populations and growth of soil microorganisms are framed by mean annual precipitation in three California annual grasslands	Unfound	2018
SRR17459199	PRJNA718849	SRR17459199.bin	0	39.0018	123.07	USA	North America	Grassland	Active populations and growth of soil microorganisms are framed by mean annual precipitation in three California annual grasslands	Unfound	2018
SRR17459206	PRJNA718849	SRR17459206.bin	0	39.0018	123.07	USA	North America	Grassland	Active populations and growth of soil microorganisms are framed by mean annual precipitation in three California annual grasslands	Unfound	2018
SRR17459209	PRJNA718849	SRR17459209.bin	0	39.0018	123.07	USA	North America	Grassland	Active populations and growth of soil microorganisms are framed by mean annual precipitation in three California annual grasslands	Unfound	2018
SRR17459210	PRJNA718849	SRR17459210.bin	0	39.0018	123.07	USA	North America	Grassland	Active populations and growth of soil microorganisms are framed by mean annual precipitation in three California annual grasslands	Unfound	2018
SRR17459217	PRJNA718849	SRR17459217.bin	0	39.0018	123.07	USA	North America	Grassland	Active populations and growth of soil microorganisms are framed by mean annual precipitation in three California annual grasslands	Unfound	2018
SRR17459229	PRJNA718849	SRR17459229.bin	0	39.0018	123.07	USA	North America	Grassland	Active populations and growth of soil microorganisms are framed by mean annual precipitation in three California annual grasslands	Unfound	2018
SRR17459231	PRJNA718849	SRR17459231.bin	0	39.0018	123.07	USA	North America	Grassland	Active populations and growth of soil microorganisms are framed by mean annual precipitation in three California annual grasslands	Unfound	2018
SRR17459236	PRJNA718849	SRR17459236.bin	0	39.0018	123.07	USA	North America	Grassland	Active populations and growth of soil microorganisms are framed by mean annual precipitation in three California annual grasslands	Unfound	2018
SRR18503734	PRJNA820715	SRR18503734.bin	0	35.62	-88.85	USA	North America	Farmland	Identification of Novel Viruses and Their Microbial Hosts from Soils with Long-Term Nitrogen Fertilization and Cover Cropping Management	Unfound	2019
SRR18503735	PRJNA820715	SRR18503735.bin	0	35.62	-88.85	USA	North America	Farmland	Identification of Novel Viruses and Their Microbial Hosts from Soils with Long-Term Nitrogen Fertilization and Cover Cropping Management	Unfound	2019
SRR18673642	PRJNA821718	SRR18673642.bin	0	-25.47	25.37	South Africa	Africa	Farmland	Shotgun Metagenomic Survey of the Diseased and Healthy Maize (Zea mays L.) Rhizobiomes	Unfound	2021
SRR18673643	PRJNA821718	SRR18673643.bin	0	-25.47	25.37	South Africa	Africa	Farmland	Maize rhizosphere modulates the microbiome diversity and community structure to enhance plant health	Unfound	2021
SRR19084117	PRJNA782633	SRR19084117.bin	0	2.37917	54.7393	Brazil	South America	Wetland	Metagenomes from Eastern Brazilian Amazonian Floodplains in the Wet and Dry Seasons	Unfound	2016
SRR2546421	PRJNA297196	SRR2546421.bin	0	34.09	-118.43	USA	North America	Grassland	Unfound	Unfound	2013
SRR2546422	PRJNA297196	SRR2546422.bin	0	34.09	-118.43	USA	North America	Grassland	Unfound	Unfound	2013
SRR2546424	PRJNA297196	SRR2546424.bin	0	34.09	-118.43	USA	North America	Grassland	Unfound	Unfound	2013
SRR2546425	PRJNA297196	SRR2546425.bin	0	34.09	-118.43	USA	North America	Grassland	Unfound	Unfound	2013
SRR2546427	PRJNA297196	SRR2546427.bin	1	34.09	-118.43	USA	North America	Grassland	Unfound	Unfound	2013
SRR2546428	PRJNA297196	SRR2546428.bin	0	34.09	-118.43	USA	North America	Grassland	Unfound	Unfound	2013
SRR2546429	PRJNA297196	SRR2546429.bin	0	34.09	-118.43	USA	North America	Grassland	Unfound	Unfound	2013
SRR2844600	PRJNA298972	SRR2844600.bin	3	8.5	76.7	India	Asia	Wetland	Anthropogenic impact accelerates antibiotic resistome diversity in the mangrove sediment of Indian Sundarban	https://doi.org/10.1016/j.chemosphere.2022.136806	2013
SRR2844601	PRJNA298972	SRR2844601.bin	2	8.5	76.7	India	Asia	Wetland	Anthropogenic impact accelerates antibiotic resistome diversity in the mangrove sediment of Indian Sundarban	https://doi.org/10.1016/j.chemosphere.2022.136806	2014
SRR2844602	PRJNA298972	SRR2844602.bin	0	8.5	76.7	India	Asia	Wetland	Anthropogenic impact accelerates antibiotic resistome diversity in the mangrove sediment of Indian Sundarban	https://doi.org/10.1016/j.chemosphere.2022.136806	2014
SRR2844616	PRJNA298972	SRR2844616.bin	0	8.5	76.7	India	Asia	Wetland	Anthropogenic impact accelerates antibiotic resistome diversity in the mangrove sediment of Indian Sundarban	https://doi.org/10.1016/j.chemosphere.2022.136806	2014
SRR3977090	PRJNA330104	SRR3977090.bin	0	38.88	-120.64	USA	North America	Forest	Unfound	Unfound	2011
SRR3977097	PRJNA330000	SRR3977097.bin	0	38.88	-120.64	USA	North America	Forest	Unfound	Unfound	2011
SRR3977098	PRJNA330000	SRR3977098.bin	0	38.88	-120.64	USA	North America	Forest	Unfound	Unfound	2011
SRR3977124	PRJNA330105	SRR3977124.bin	0	38.88	-120.64	USA	North America	Forest	Unfound	Unfound	2011
SRR3977125	PRJNA330105	SRR3977125.bin	0	38.88	-120.64	USA	North America	Forest	Unfound	Unfound	2011
SRR3977135	PRJNA330074	SRR3977135.bin	0	38.88	-120.64	USA	North America	Forest	Unfound	Unfound	2011
SRR3977136	PRJNA330074	SRR3977136.bin	0	38.88	-120.64	USA	North America	Forest	Unfound	Unfound	2011
SRR3977139	PRJNA330072	SRR3977139.bin	0	38.88	-120.64	USA	North America	Forest	Unfound	Unfound	2011
SRR3977438	PRJNA329992	SRR3977438.bin	0	38.88	-120.64	USA	North America	Forest	Unfound	Unfound	2011
SRR3977439	PRJNA329992	SRR3977439.bin	0	38.88	-120.64	USA	North America	Forest	Unfound	Unfound	2011
SRR3978320	PRJNA330151	SRR3978320.bin	0	38.88	-120.64	USA	North America	Forest	Unfound	Unfound	2011
SRR3978321	PRJNA330151	SRR3978321.bin	0	38.88	-120.64	USA	North America	Forest	Unfound	Unfound	2011
SRR3978361	PRJNA330078	SRR3978361.bin	0	38.88	-120.64	USA	North America	Forest	Unfound	Unfound	2011
SRR3978390	PRJNA330078	SRR3978390.bin	0	38.88	-120.64	USA	North America	Forest	Unfound	Unfound	2011
SRR3979409	PRJNA329985	SRR3979409.bin	0	38.88	-120.64	USA	North America	Forest	Unfound	Unfound	2011
SRR3979410	PRJNA329985	SRR3979410.bin	0	38.88	-120.64	USA	North America	Forest	Unfound	Unfound	2011
SRR3979411	PRJNA330146	SRR3979411.bin	0	38.88	-120.64	USA	North America	Forest	Unfound	Unfound	2011
SRR3979412	PRJNA330146	SRR3979412.bin	0	38.88	-120.64	USA	North America	Forest	Unfound	Unfound	2011
SRR3979453	PRJNA330075	SRR3979453.bin	0	38.88	-120.64	USA	North America	Forest	Unfound	Unfound	2011
SRR3979454	PRJNA330075	SRR3979454.bin	0	38.88	-120.64	USA	North America	Forest	Unfound	Unfound	2011
SRR3979490	PRJNA330134	SRR3979490.bin	0	38.88	-120.64	USA	North America	Forest	Unfound	Unfound	2011
SRR3979491	PRJNA330134	SRR3979491.bin	0	38.88	-120.64	USA	North America	Forest	Unfound	Unfound	2011
SRR3979977	PRJNA330090	SRR3979977.bin	0	38.88	-120.64	USA	North America	Forest	Unfound	Unfound	2011
SRR3979978	PRJNA330090	SRR3979978.bin	0	38.88	-120.64	USA	North America	Forest	Unfound	Unfound	2011
SRR3981081	PRJNA330092	SRR3981081.bin	0	38.88	-120.64	USA	North America	Forest	Unfound	Unfound	2011
SRR3981082	PRJNA330092	SRR3981082.bin	0	38.88	-120.64	USA	North America	Forest	Unfound	Unfound	2011
SRR3981189	PRJNA330021	SRR3981189.bin	0	38.88	-120.64	USA	North America	Forest	Unfound	Unfound	2011
SRR3981190	PRJNA330021	SRR3981190.bin	0	38.88	-120.64	USA	North America	Forest	Unfound	Unfound	2011
SRR3982067	PRJNA330137	SRR3982067.bin	0	38.88	-120.64	USA	North America	Forest	Unfound	Unfound	2011
SRR3982068	PRJNA330137	SRR3982068.bin	0	38.88	-120.64	USA	North America	Forest	Unfound	Unfound	2011
SRR3982072	PRJNA330125	SRR3982072.bin	0	38.88	-120.64	USA	North America	Forest	Unfound	Unfound	2011
SRR3982073	PRJNA330107	SRR3982073.bin	0	40.8167	-104.76667	USA	North America	Forest	Unfound	Unfound	2011
SRR3982488	PRJNA330003	SRR3982488.bin	0	40.8167	-104.76667	USA	North America	Forest	Unfound	Unfound	2011
SRR3982750	PRJNA330143	SRR3982750.bin	0	44.2052	-122.1284473	USA	North America	Forest	Unfound	Unfound	2011
SRR3982751	PRJNA330143	SRR3982751.bin	0	44.2052	-122.1284473	USA	North America	Forest	Unfound	Unfound	2011
SRR3983528	PRJNA330053	SRR3983528.bin	0	40.8167	-104.76667	USA	North America	Forest	Unfound	Unfound	2011
SRR3983529	PRJNA330025	SRR3983529.bin	0	44.2052	-122.1284473	USA	North America	Forest	Unfound	Unfound	2011
SRR3983531	PRJNA329997	SRR3983531.bin	0	44.2052	-122.1284473	USA	North America	Forest	Unfound	Unfound	2011
SRR3983532	PRJNA329994	SRR3983532.bin	0	40.8167	-104.76667	USA	North America	Forest	Unfound	Unfound	2011
SRR3984564	PRJNA330142	SRR3984564.bin	0	44.2052	-122.1284473	USA	North America	Forest	Unfound	Unfound	2011
SRR3984565	PRJNA330124	SRR3984565.bin	0	44.2052	-122.1284473	USA	North America	Forest	Unfound	Unfound	2011
SRR3984568	PRJNA330121	SRR3984568.bin	0	40.8167	-104.76667	USA	North America	Grassland	Unfound	Unfound	2011
SRR3984665	PRJNA330101	SRR3984665.bin	0	40.8167	-104.76667	USA	North America	Grassland	Unfound	Unfound	2011
SRR3984668	PRJNA330116	SRR3984668.bin	0	40.8167	-104.76667	USA	North America	Grassland	Unfound	Unfound	2011
SRR3984669	PRJNA330015	SRR3984669.bin	0	40.8167	-104.76667	USA	North America	Grassland	Unfound	Unfound	2011
SRR3984670	PRJNA330102	SRR3984670.bin	0	40.8167	-104.76667	USA	North America	Grassland	Unfound	Unfound	2011
SRR3984684	PRJNA329995	SRR3984684.bin	0	40.8167	-104.76667	USA	North America	Grassland	Unfound	Unfound	2011
SRR3984685	PRJNA330120	SRR3984685.bin	0	40.8167	-104.76667	USA	North America	Grassland	Unfound	Unfound	2011
SRR3984697	PRJNA330141	SRR3984697.bin	0	40.8167	-104.76667	USA	North America	Grassland	Unfound	Unfound	2011
SRR3984698	PRJNA330100	SRR3984698.bin	0	40.8167	-104.76667	USA	North America	Grassland	Unfound	Unfound	2011
SRR3984703	PRJNA330029	SRR3984703.bin	0	40.8167	-104.76667	USA	North America	Grassland	Unfound	Unfound	2011
SRR3984704	PRJNA330157	SRR3984704.bin	0	40.8167	-104.76667	USA	North America	Grassland	Unfound	Unfound	2011
SRR3984705	PRJNA330047	SRR3984705.bin	0	40.8167	-104.76667	USA	North America	Grassland	Unfound	Unfound	2011
SRR3984706	PRJNA330014	SRR3984706.bin	0	40.8167	-104.76667	USA	North America	Grassland	Unfound	Unfound	2011
SRR3984869	PRJNA330052	SRR3984869.bin	0	40.8167	-104.76667	USA	North America	Grassland	Unfound	Unfound	2011
SRR3984885	PRJNA330050	SRR3984885.bin	3	46.42	-83.37	Canada	North America	Forest	Unfound	Unfound	2011
SRR3984893	PRJNA330046	SRR3984893.bin	5	46.42	-83.37	Canada	North America	Forest	Unfound	Unfound	2011
SRR3984957	PRJNA330037	SRR3984957.bin	4	46.42	-83.37	Canada	North America	Forest	Unfound	Unfound	2011
SRR3989440	PRJNA329926	SRR3989440.bin	0	39.7182	-123.652732	USA	North America	Grassland	Unfound	Unfound	2013
SRR3989441	PRJNA329927	SRR3989441.bin	0	39.7182	-123.652732	USA	North America	Grassland	Unfound	Unfound	2013
SRR3989442	PRJNA329927	SRR3989442.bin	0	39.7182	-123.652732	USA	North America	Grassland	Unfound	Unfound	2013
SRR3989449	PRJNA329928	SRR3989449.bin	0	39.7182	-123.652732	USA	North America	Grassland	Unfound	Unfound	2013
SRR3989454	PRJNA329929	SRR3989454.bin	0	39.7182	-123.652732	USA	North America	Grassland	Unfound	Unfound	2013
SRR3989475	PRJNA329930	SRR3989475.bin	1	39.7182	-123.652732	USA	North America	Grassland	Unfound	Unfound	2013
SRR4021130	PRJNA336383	SRR4021130.bin	0	42.5504	-72.180244	USA	North America	Forest	Unfound	Unfound	missing
SRR4022079	PRJNA336409	SRR4022079.bin	0	42.5504	-72.180244	USA	North America	Forest	Unfound	Unfound	missing
SRR4022081	PRJNA336389	SRR4022081.bin	0	42.5504	-72.180244	USA	North America	Forest	Unfound	Unfound	missing
SRR4022082	PRJNA336388	SRR4022082.bin	0	42.5504	-72.180244	USA	North America	Forest	Unfound	Unfound	missing
SRR4022083	PRJNA336415	SRR4022083.bin	0	42.5504	-72.180244	USA	North America	Forest	Unfound	Unfound	missing
SRR4022084	PRJNA336403	SRR4022084.bin	0	42.5504	-72.180244	USA	North America	Forest	Unfound	Unfound	missing
SRR4022085	PRJNA336397	SRR4022085.bin	0	42.5504	-72.180244	USA	North America	Forest	Unfound	Unfound	missing
SRR4022086	PRJNA336387	SRR4022086.bin	0	42.5504	-72.180244	USA	North America	Forest	Unfound	Unfound	missing
SRR4022087	PRJNA336396	SRR4022087.bin	0	42.5504	-72.180244	USA	North America	Forest	Unfound	Unfound	missing
SRR4022088	PRJNA336327	SRR4022088.bin	0	42.5504	-72.180244	USA	North America	Forest	Unfound	Unfound	missing
SRR4022089	PRJNA336398	SRR4022089.bin	0	42.5504	-72.180244	USA	North America	Forest	Unfound	Unfound	missing
SRR4022090	PRJNA336386	SRR4022090.bin	0	42.5504	-72.180244	USA	North America	Forest	Unfound	Unfound	missing
SRR4022091	PRJNA336390	SRR4022091.bin	1	42.5504	-72.180244	USA	North America	Forest	Unfound	Unfound	missing
SRR4022092	PRJNA336391	SRR4022092.bin	0	42.5504	-72.180244	USA	North America	Forest	Unfound	Unfound	missing
SRR4022093	PRJNA336404	SRR4022093.bin	0	42.5504	-72.180244	USA	North America	Forest	Unfound	Unfound	missing
SRR4022094	PRJNA336408	SRR4022094.bin	0	42.5504	-72.180244	USA	North America	Forest	Unfound	Unfound	missing
SRR4022095	PRJNA336429	SRR4022095.bin	0	42.5504	-72.180244	USA	North America	Forest	Unfound	Unfound	missing
SRR4022096	PRJNA336395	SRR4022096.bin	0	42.5504	-72.180244	USA	North America	Forest	Unfound	Unfound	missing
SRR4022097	PRJNA336392	SRR4022097.bin	0	42.5504	-72.180244	USA	North America	Forest	Unfound	Unfound	missing
SRR4022098	PRJNA336399	SRR4022098.bin	0	42.5504	-72.180244	USA	North America	Forest	Unfound	Unfound	missing
SRR4022099	PRJNA336402	SRR4022099.bin	0	42.5504	-72.180244	USA	North America	Forest	Unfound	Unfound	missing
SRR4022100	PRJNA336428	SRR4022100.bin	0	42.5504	-72.180244	USA	North America	Forest	Unfound	Unfound	missing
SRR4022101	PRJNA336406	SRR4022101.bin	0	42.5504	-72.180244	USA	North America	Forest	Unfound	Unfound	missing
SRR4022102	PRJNA336393	SRR4022102.bin	0	42.5504	-72.180244	USA	North America	Forest	Unfound	Unfound	missing
SRR4022103	PRJNA336400	SRR4022103.bin	0	42.5504	-72.180244	USA	North America	Forest	Unfound	Unfound	missing
SRR4022105	PRJNA336401	SRR4022105.bin	0	42.5504	-72.180244	USA	North America	Forest	Unfound	Unfound	missing
SRR4022106	PRJNA336394	SRR4022106.bin	0	42.5504	-72.180244	USA	North America	Forest	Unfound	Unfound	missing
SRR4022107	PRJNA336405	SRR4022107.bin	0	42.5504	-72.180244	USA	North America	Forest	Unfound	Unfound	missing
SRR4022109	PRJNA336413	SRR4022109.bin	0	42.5504	-72.180244	USA	North America	Forest	Unfound	Unfound	missing
SRR4022111	PRJNA336412	SRR4022111.bin	0	42.5504	-72.180244	USA	North America	Forest	Unfound	Unfound	missing
SRR4022140	PRJNA336417	SRR4022140.bin	0	42.5504	-72.180244	USA	North America	Forest	Unfound	Unfound	missing
SRR4022141	PRJNA336418	SRR4022141.bin	0	42.5504	-72.180244	USA	North America	Forest	Unfound	Unfound	missing
SRR4022142	PRJNA336417	SRR4022142.bin	0	42.5504	-72.180244	USA	North America	Forest	Unfound	Unfound	missing
SRR4022143	PRJNA336414	SRR4022143.bin	0	42.5504	-72.180244	USA	North America	Forest	Unfound	Unfound	missing
SRR4022146	PRJNA336382	SRR4022146.bin	0	42.5504	-72.180244	USA	North America	Forest	Unfound	Unfound	missing
SRR4022147	PRJNA336424	SRR4022147.bin	0	42.5504	-72.180244	USA	North America	Forest	Unfound	Unfound	missing
SRR4022148	PRJNA336384	SRR4022148.bin	0	42.5504	-72.180244	USA	North America	Forest	Unfound	Unfound	missing
SRR4022149	PRJNA336423	SRR4022149.bin	0	42.5504	-72.180244	USA	North America	Forest	Unfound	Unfound	missing
SRR4022150	PRJNA336419	SRR4022150.bin	0	42.5504	-72.180244	USA	North America	Forest	Unfound	Unfound	missing
SRR4022152	PRJNA336421	SRR4022152.bin	0	42.5504	-72.180244	USA	North America	Forest	Unfound	Unfound	missing
SRR4022153	PRJNA336426	SRR4022153.bin	0	42.5504	-72.180244	USA	North America	Forest	Unfound	Unfound	missing
SRR4022155	PRJNA336425	SRR4022155.bin	0	42.5504	-72.180244	USA	North America	Forest	Unfound	Unfound	missing
SRR4022156	PRJNA336420	SRR4022156.bin	0	42.5504	-72.180244	USA	North America	Forest	Unfound	Unfound	missing
SRR4022159	PRJNA336427	SRR4022159.bin	0	42.5504	-72.180244	USA	North America	Forest	Unfound	Unfound	missing
SRR4022160	PRJNA336422	SRR4022160.bin	0	42.5504	-72.180244	USA	North America	Forest	Unfound	Unfound	missing
SRR4030077	PRJNA330074	SRR4030077.bin	0	38.88	-120.64	USA	North America	Forest	Unfound	Unfound	2011
SRR4030078	PRJNA329985	SRR4030078.bin	0	38.88	-120.64	USA	North America	Forest	Unfound	Unfound	2011
SRR4030080	PRJNA330000	SRR4030080.bin	0	38.88	-120.64	USA	North America	Forest	Unfound	Unfound	2011
SRR4030081	PRJNA330146	SRR4030081.bin	0	38.88	-120.64	USA	North America	Forest	Unfound	Unfound	2011
SRR4030082	PRJNA330104	SRR4030082.bin	0	38.88	-120.64	USA	North America	Forest	Unfound	Unfound	2011
SRR4030084	PRJNA330105	SRR4030084.bin	0	38.88	-120.64	USA	North America	Forest	Unfound	Unfound	2011
SRR4030085	PRJNA329992	SRR4030085.bin	0	38.88	-120.64	USA	North America	Forest	Unfound	Unfound	2011
SRR4030086	PRJNA330078	SRR4030086.bin	0	38.88	-120.64	USA	North America	Forest	Unfound	Unfound	2011
SRR4030087	PRJNA330137	SRR4030087.bin	0	38.88	-120.64	USA	North America	Forest	Unfound	Unfound	2011
SRR4030088	PRJNA330092	SRR4030088.bin	0	38.88	-120.64	USA	North America	Forest	Unfound	Unfound	2011
SRR4030091	PRJNA330072	SRR4030091.bin	0	38.88	-120.64	USA	North America	Forest	Unfound	Unfound	2011
SRR4030096	PRJNA330090	SRR4030096.bin	0	38.88	-120.64	USA	North America	Forest	Unfound	Unfound	2011
SRR4030097	PRJNA330021	SRR4030097.bin	0	38.88	-120.64	USA	North America	Forest	Unfound	Unfound	2011
SRR4289280	PRJNA343355	SRR4289280.bin	0	36.02	108.32	China	Asia	Forest	Unfound	Unfound	2015
SRR4289282	PRJNA343355	SRR4289282.bin	0	36.02	108.32	China	Asia	Forest	Unfound	Unfound	2015
SRR4289283	PRJNA343355	SRR4289283.bin	0	36.02	108.32	China	Asia	Forest	Unfound	Unfound	2015
SRR4289284	PRJNA343355	SRR4289284.bin	0	36.02	108.32	China	Asia	Forest	Unfound	Unfound	2015
SRR4289285	PRJNA343355	SRR4289285.bin	0	36.02	108.32	China	Asia	Forest	Unfound	Unfound	2015
SRR4289286	PRJNA343355	SRR4289286.bin	0	36.02	108.32	China	Asia	Forest	Unfound	Unfound	2015
SRR4289287	PRJNA343355	SRR4289287.bin	0	36.02	108.32	China	Asia	Forest	Unfound	Unfound	2015
SRR4289288	PRJNA343355	SRR4289288.bin	0	36.02	108.32	China	Asia	Forest	Unfound	Unfound	2015
SRR4289289	PRJNA343355	SRR4289289.bin	0	36.02	108.32	China	Asia	Forest	Unfound	Unfound	2015
SRR4289290	PRJNA343355	SRR4289290.bin	1	36.02	108.32	China	Asia	Forest	Unfound	Unfound	2015
SRR4289291	PRJNA343355	SRR4289291.bin	1	36.02	108.32	China	Asia	Forest	Unfound	Unfound	2015
SRR4289292	PRJNA343355	SRR4289292.bin	0	36.02	108.32	China	Asia	Forest	Unfound	Unfound	2015
SRR5035371	PRJNA352707	SRR5035371.bin	4	50.8	8.812	Germany	Europe	Forest	Unfound	Unfound	2014
SRR516942	PRJNA169429	SRR516942.bin	0	48.2833	4.08333	France	Europe	Forest	Specific impacts of beech and Norway spruce on the structure and diversity of the rhizosphere and soil microbial communities	10.1038/srep27756	2010
SRR516943	PRJNA169429	SRR516943.bin	0	48.2833	4.08333	France	Europe	Forest	Specific impacts of beech and Norway spruce on the structure and diversity of the rhizosphere and soil microbial communities	10.1038/srep27756	2010
SRR516944	PRJNA169429	SRR516944.bin	0	48.2833	4.08333	France	Europe	Forest	Specific impacts of beech and Norway spruce on the structure and diversity of the rhizosphere and soil microbial communities	10.1038/srep27756	2010
SRR516945	PRJNA169429	SRR516945.bin	0	48.2833	4.08333	France	Europe	Forest	Specific impacts of beech and Norway spruce on the structure and diversity of the rhizosphere and soil microbial communities	10.1038/srep27756	2010
SRR516946	PRJNA169429	SRR516946.bin	0	48.2833	4.08333	France	Europe	Forest	Specific impacts of beech and Norway spruce on the structure and diversity of the rhizosphere and soil microbial communities	10.1038/srep27756	2010
SRR516947	PRJNA169429	SRR516947.bin	0	48.2833	4.08333	France	Europe	Forest	Specific impacts of beech and Norway spruce on the structure and diversity of the rhizosphere and soil microbial communities	10.1038/srep27756	2010
SRR5204862	PRJNA365672	SRR5204862.bin	0	39.7392	-123.631	USA	North America	Grassland	Unfound	Unfound	2014
SRR5205085	PRJNA365692	SRR5205085.bin	0	39.7392	-123.631	USA	North America	Grassland	Unfound	Unfound	2014
SRR5205814	PRJNA365694	SRR5205814.bin	0	39.7392	-123.631	USA	North America	Grassland	Unfound	Unfound	2014
SRR5205823	PRJNA365696	SRR5205823.bin	0	39.7392	-123.631	USA	North America	Grassland	Unfound	Unfound	2014
SRR5206468	PRJNA365697	SRR5206468.bin	0	39.7392	-123.631	USA	North America	Grassland	Unfound	Unfound	2014
SRR5207236	PRJNA365700	SRR5207236.bin	0	39.7392	-123.631	USA	North America	Grassland	Unfound	Unfound	2014
SRR5207237	PRJNA365698	SRR5207237.bin	2	39.7392	-123.631	USA	North America	Grassland	Unfound	Unfound	2014
SRR5207244	PRJNA365699	SRR5207244.bin	0	39.7392	-123.631	USA	North America	Grassland	Unfound	Unfound	2014
SRR5207245	PRJNA365701	SRR5207245.bin	4	39.7392	-123.631	USA	North America	Grassland	Unfound	Unfound	2014
SRR5207247	PRJNA365704	SRR5207247.bin	5	39.7392	-123.631	USA	North America	Grassland	Unfound	Unfound	2014
SRR5207248	PRJNA365705	SRR5207248.bin	0	39.7392	-123.631	USA	North America	Grassland	Unfound	Unfound	2014
SRR5207249	PRJNA365706	SRR5207249.bin	0	39.7392	-123.631	USA	North America	Grassland	Unfound	Unfound	2014
SRR5207253	PRJNA365709	SRR5207253.bin	2	39.7392	-123.631	USA	North America	Grassland	Unfound	Unfound	2014
SRR5208282	PRJNA365560	SRR5208282.bin	8	51.62	-128.09	USA	North America	Forest	Unfound	Unfound	missing
SRR5208283	PRJNA365561	SRR5208283.bin	9	51.62	-128.09	USA	North America	Forest	Unfound	Unfound	missing
SRR5208337	PRJNA365562	SRR5208337.bin	4	51.62	-128.09	USA	North America	Forest	Unfound	Unfound	missing
SRR5209944	PRJNA365332	SRR5209944.bin	22	37.4969	122.133	USA	North America	Wetland	Methanogenesis and Salt Tolerance Genes of a Novel Halophilic Methanosarcinaceae Metagenome-Assembled Genome from a Former Solar Saltern	https://doi.org/10.3390/genes12101609	2014
SRR5211154	PRJNA449266	SRR5211154.bin	0	39.7181	-123.6527	USA	North America	Grassland	Unfound	Unfound	2015
SRR5211155	PRJNA449266	SRR5211155.bin	0	39.7181	-123.6527	USA	North America	Grassland	Unfound	Unfound	2015
SRR5211156	PRJNA449266	SRR5211156.bin	0	39.7181	-123.6527	USA	North America	Grassland	Unfound	Unfound	2015
SRR5211157	PRJNA449266	SRR5211157.bin	0	39.7181	-123.6527	USA	North America	Grassland	Unfound	Unfound	2015
SRR5211158	PRJNA449266	SRR5211158.bin	0	39.7181	-123.6527	USA	North America	Grassland	Unfound	Unfound	2015
SRR5211159	PRJNA449266	SRR5211159.bin	0	39.7181	-123.6527	USA	North America	Grassland	Unfound	Unfound	2015
SRR5211362	PRJNA449266	SRR5211362.bin	0	39.7181	-123.6527	USA	North America	Grassland	Unfound	Unfound	2015
SRR5211363	PRJNA449266	SRR5211363.bin	0	39.7181	-123.6527	USA	North America	Grassland	Unfound	Unfound	2015
SRR5211364	PRJNA449266	SRR5211364.bin	0	39.7181	-123.6527	USA	North America	Grassland	Unfound	Unfound	2015
SRR5211365	PRJNA449266	SRR5211365.bin	0	39.7181	-123.6527	USA	North America	Grassland	Unfound	Unfound	2015
SRR5211366	PRJNA449266	SRR5211366.bin	0	39.7181	-123.6527	USA	North America	Grassland	Unfound	Unfound	2015
SRR5211367	PRJNA449266	SRR5211367.bin	0	39.7181	-123.6527	USA	North America	Grassland	Unfound	Unfound	2015
SRR5211368	PRJNA449266	SRR5211368.bin	0	39.7181	-123.6527	USA	North America	Grassland	Unfound	Unfound	2015
SRR5211369	PRJNA449266	SRR5211369.bin	0	39.7181	-123.6527	USA	North America	Grassland	Unfound	Unfound	2015
SRR5211370	PRJNA449266	SRR5211370.bin	0	39.7181	-123.6527	USA	North America	Grassland	Unfound	Unfound	2015
SRR5211371	PRJNA449266	SRR5211371.bin	0	39.7181	-123.6527	USA	North America	Grassland	Unfound	Unfound	2015
SRR5211373	PRJNA449266	SRR5211373.bin	0	39.7181	-123.6527	USA	North America	Grassland	Unfound	Unfound	2015
SRR5211374	PRJNA449266	SRR5211374.bin	0	39.7181	-123.6527	USA	North America	Grassland	Unfound	Unfound	2015
SRR5211376	PRJNA449266	SRR5211376.bin	0	39.7181	-123.6527	USA	North America	Grassland	Unfound	Unfound	2015
SRR5211378	PRJNA449266	SRR5211378.bin	0	39.7181	-123.6527	USA	North America	Grassland	Unfound	Unfound	2015
SRR5211379	PRJNA449266	SRR5211379.bin	0	39.7181	-123.6527	USA	North America	Grassland	Unfound	Unfound	2015
SRR5211380	PRJNA449266	SRR5211380.bin	0	39.7181	-123.6527	USA	North America	Grassland	Unfound	Unfound	2015
SRR5211381	PRJNA449266	SRR5211381.bin	0	39.7181	-123.6527	USA	North America	Grassland	Unfound	Unfound	2015
SRR5211382	PRJNA449266	SRR5211382.bin	0	39.7181	-123.6527	USA	North America	Grassland	Unfound	Unfound	2015
SRR5211383	PRJNA449266	SRR5211383.bin	0	39.7181	-123.6527	USA	North America	Grassland	Unfound	Unfound	2015
SRR5211385	PRJNA449266	SRR5211385.bin	0	39.7181	-123.6527	USA	North America	Grassland	Unfound	Unfound	2015
SRR5211386	PRJNA449266	SRR5211386.bin	0	39.7181	-123.6527	USA	North America	Grassland	Unfound	Unfound	2015
SRR5211388	PRJNA449266	SRR5211388.bin	0	39.7181	-123.6527	USA	North America	Grassland	Unfound	Unfound	2015
SRR5211389	PRJNA449266	SRR5211389.bin	0	39.7181	-123.6527	USA	North America	Grassland	Unfound	Unfound	2015
SRR5211390	PRJNA449266	SRR5211390.bin	0	39.7181	-123.6527	USA	North America	Grassland	Unfound	Unfound	2015
SRR5211391	PRJNA449266	SRR5211391.bin	0	39.7181	-123.6527	USA	North America	Grassland	Unfound	Unfound	2015
SRR5211392	PRJNA449266	SRR5211392.bin	0	39.7181	-123.6527	USA	North America	Grassland	Unfound	Unfound	2015
SRR5211393	PRJNA449266	SRR5211393.bin	0	39.7181	-123.6527	USA	North America	Grassland	Unfound	Unfound	2015
SRR5211394	PRJNA449266	SRR5211394.bin	0	39.7181	-123.6527	USA	North America	Grassland	Unfound	Unfound	2015
SRR5211395	PRJNA449266	SRR5211395.bin	0	39.7181	-123.6527	USA	North America	Grassland	Unfound	Unfound	2015
SRR5211396	PRJNA449266	SRR5211396.bin	0	39.7181	-123.6527	USA	North America	Grassland	Unfound	Unfound	2015
SRR5211397	PRJNA449266	SRR5211397.bin	0	39.7181	-123.6527	USA	North America	Grassland	Unfound	Unfound	2015
SRR5211398	PRJNA449266	SRR5211398.bin	0	39.7181	-123.6527	USA	North America	Grassland	Unfound	Unfound	2015
SRR5211399	PRJNA449266	SRR5211399.bin	0	39.7181	-123.6527	USA	North America	Grassland	Unfound	Unfound	2015
SRR5211401	PRJNA449266	SRR5211401.bin	0	39.7181	-123.6527	USA	North America	Grassland	Unfound	Unfound	2015
SRR5211402	PRJNA449266	SRR5211402.bin	0	39.7181	-123.6527	USA	North America	Grassland	Unfound	Unfound	2015
SRR5212071	PRJNA449266	SRR5212071.bin	0	39.7181	-123.6527	USA	North America	Grassland	Unfound	Unfound	2015
SRR5212072	PRJNA449266	SRR5212072.bin	0	39.7181	-123.6527	USA	North America	Grassland	Unfound	Unfound	2015
SRR5212074	PRJNA449266	SRR5212074.bin	0	39.7181	-123.6527	USA	North America	Grassland	Unfound	Unfound	2015
SRR5212076	PRJNA449266	SRR5212076.bin	0	39.7181	-123.6527	USA	North America	Grassland	Unfound	Unfound	2015
SRR5212077	PRJNA449266	SRR5212077.bin	0	39.7181	-123.6527	USA	North America	Grassland	Unfound	Unfound	2015
SRR5212078	PRJNA449266	SRR5212078.bin	0	39.7181	-123.6527	USA	North America	Grassland	Unfound	Unfound	2015
SRR5212079	PRJNA449266	SRR5212079.bin	0	39.7181	-123.6527	USA	North America	Grassland	Unfound	Unfound	2015
SRR5212080	PRJNA449266	SRR5212080.bin	0	39.7181	-123.6527	USA	North America	Grassland	Unfound	Unfound	2015
SRR5212533	PRJNA449266	SRR5212533.bin	0	39.7181	-123.6527	USA	North America	Grassland	Unfound	Unfound	2015
SRR5212534	PRJNA449266	SRR5212534.bin	0	39.7181	-123.6527	USA	North America	Grassland	Unfound	Unfound	2015
SRR5212535	PRJNA449266	SRR5212535.bin	0	39.7181	-123.6527	USA	North America	Grassland	Unfound	Unfound	2015
SRR5212536	PRJNA449266	SRR5212536.bin	0	39.7181	-123.6527	USA	North America	Grassland	Unfound	Unfound	2015
SRR5212537	PRJNA449266	SRR5212537.bin	0	39.7181	-123.6527	USA	North America	Grassland	Unfound	Unfound	2015
SRR5212538	PRJNA449266	SRR5212538.bin	0	39.7181	-123.6527	USA	North America	Grassland	Unfound	Unfound	2015
SRR5212539	PRJNA449266	SRR5212539.bin	0	39.7181	-123.6527	USA	North America	Grassland	Unfound	Unfound	2015
SRR5212540	PRJNA449266	SRR5212540.bin	0	39.7181	-123.6527	USA	North America	Grassland	Unfound	Unfound	2015
SRR5212541	PRJNA449266	SRR5212541.bin	0	39.7181	-123.6527	USA	North America	Grassland	Unfound	Unfound	2015
SRR5212542	PRJNA449266	SRR5212542.bin	0	39.7181	-123.6527	USA	North America	Grassland	Unfound	Unfound	2015
SRR5212862	PRJNA449266	SRR5212862.bin	0	39.7181	-123.6527	USA	North America	Grassland	Unfound	Unfound	2015
SRR5212864	PRJNA449266	SRR5212864.bin	0	39.7181	-123.6527	USA	North America	Grassland	Unfound	Unfound	2015
SRR5212865	PRJNA449266	SRR5212865.bin	0	39.7181	-123.6527	USA	North America	Grassland	Unfound	Unfound	2015
SRR5212866	PRJNA449266	SRR5212866.bin	0	39.7181	-123.6527	USA	North America	Grassland	Unfound	Unfound	2015
SRR5212867	PRJNA449266	SRR5212867.bin	0	39.7181	-123.6527	USA	North America	Grassland	Unfound	Unfound	2015
SRR5212868	PRJNA449266	SRR5212868.bin	0	39.7181	-123.6527	USA	North America	Grassland	Unfound	Unfound	2015
SRR5212869	PRJNA449266	SRR5212869.bin	0	39.7181	-123.6527	USA	North America	Grassland	Unfound	Unfound	2015
SRR5212871	PRJNA449266	SRR5212871.bin	0	39.7181	-123.6527	USA	North America	Grassland	Unfound	Unfound	2015
SRR5212872	PRJNA449266	SRR5212872.bin	0	39.7181	-123.6527	USA	North America	Grassland	Unfound	Unfound	2015
SRR5213073	PRJNA449266	SRR5213073.bin	0	39.7181	-123.6527	USA	North America	Grassland	Unfound	Unfound	2015
SRR5213074	PRJNA449266	SRR5213074.bin	0	39.7181	-123.6527	USA	North America	Grassland	Unfound	Unfound	2015
SRR5213075	PRJNA449266	SRR5213075.bin	0	39.7181	-123.6527	USA	North America	Grassland	Unfound	Unfound	2015
SRR5213077	PRJNA449266	SRR5213077.bin	0	39.7181	-123.6527	USA	North America	Grassland	Unfound	Unfound	2015
SRR5213080	PRJNA449266	SRR5213080.bin	1	39.7181	-123.6527	USA	North America	Grassland	Unfound	Unfound	2015
SRR5213081	PRJNA449266	SRR5213081.bin	0	39.7181	-123.6527	USA	North America	Grassland	Unfound	Unfound	2015
SRR5213082	PRJNA367561	SRR5213082.bin	0	39.7181	-123.6527	USA	North America	Grassland	Unfound	Unfound	2015
SRR5213083	PRJNA367563	SRR5213083.bin	1	39.7181	-123.6527	USA	North America	Grassland	Unfound	Unfound	2015
SRR5213593	PRJNA367564	SRR5213593.bin	0	39.7181	-123.6527	USA	North America	Grassland	Unfound	Unfound	2015
SRR5213594	PRJNA367578	SRR5213594.bin	0	39.7181	-123.6527	USA	North America	Grassland	Unfound	Unfound	2015
SRR5213596	PRJNA367577	SRR5213596.bin	0	39.7181	-123.6527	USA	North America	Grassland	Unfound	Unfound	2015
SRR5215203	PRJNA364854	SRR5215203.bin	1	9.1086	-79.8436	Panama	North America	Forest	Unfound	Unfound	2013
SRR5215208	PRJNA364857	SRR5215208.bin	2	9.1086	-79.8436	Panama	North America	Forest	Unfound	Unfound	2013
SRR5215210	PRJNA364858	SRR5215210.bin	0	9.1086	-79.8436	Panama	North America	Forest	Unfound	Unfound	2013
SRR5215211	PRJNA364861	SRR5215211.bin	0	9.1086	-79.8436	Panama	North America	Forest	Unfound	Unfound	2013
SRR5215213	PRJNA364860	SRR5215213.bin	0	9.1086	-79.8436	Panama	North America	Forest	Unfound	Unfound	2013
SRR5215218	PRJNA364862	SRR5215218.bin	0	9.1086	-79.8436	Panama	North America	Forest	Unfound	Unfound	2013
SRR5215467	PRJNA364906	SRR5215467.bin	0	9.1086	-79.8436	Panama	North America	Forest	Unfound	Unfound	2016
SRR5215468	PRJNA364910	SRR5215468.bin	0	9.1086	-79.8436	Panama	North America	Forest	Unfound	Unfound	2016
SRR5215469	PRJNA364909	SRR5215469.bin	1	9.1086	-79.8436	Panama	North America	Forest	Unfound	Unfound	2016
SRR5215470	PRJNA364908	SRR5215470.bin	0	9.1086	-79.8436	Panama	North America	Forest	Unfound	Unfound	2016
SRR5215471	PRJNA364914	SRR5215471.bin	2	9.1086	-79.8436	Panama	North America	Forest	Unfound	Unfound	2016
SRR5215472	PRJNA364913	SRR5215472.bin	1	9.1086	-79.8436	Panama	North America	Forest	Unfound	Unfound	2016
SRR5215473	PRJNA364912	SRR5215473.bin	4	9.1086	-79.8436	Panama	North America	Forest	Unfound	Unfound	2016
SRR5215474	PRJNA364911	SRR5215474.bin	0	9.1086	-79.8436	Panama	North America	Forest	Unfound	Unfound	2016
SRR5215475	PRJNA364915	SRR5215475.bin	0	9.1086	-79.8436	Panama	North America	Forest	Unfound	Unfound	2016
SRR5215510	PRJNA364917	SRR5215510.bin	1	9.1086	-79.8436	Panama	North America	Forest	Unfound	Unfound	2016
SRR5215545	PRJNA364916	SRR5215545.bin	7	9.1086	-79.8436	Panama	North America	Forest	Unfound	Unfound	2016
SRR5215813	PRJNA365070	SRR5215813.bin	1	9.1086	-79.8436	Panama	North America	Forest	Unfound	Unfound	2016
SRR5215831	PRJNA364918	SRR5215831.bin	2	9.1086	-79.8436	Panama	North America	Forest	Unfound	Unfound	2016
SRR5216110	PRJNA367580	SRR5216110.bin	0	39.7181	-123.6527	USA	North America	Forest	Unfound	Unfound	2015
SRR5216117	PRJNA367581	SRR5216117.bin	0	39.7181	-123.6527	USA	North America	Forest	Unfound	Unfound	2015
SRR5245598	PRJNA366304	SRR5245598.bin	0	39.2355	-121.2836963	USA	North America	Forest	Unfound	Unfound	2011
SRR5246127	PRJNA366302	SRR5246127.bin	1	31.11	-95.15	USA	North America	Forest	Unfound	Unfound	2012
SRR5246500	PRJNA366302	SRR5246500.bin	1	31.11	-95.15	USA	North America	Forest	Unfound	Unfound	2012
SRR5256712	PRJNA365977	SRR5256712.bin	0	39.7392	-123.6308	USA	North America	Forest	Unfound	Unfound	2013
SRR5256714	PRJNA365978	SRR5256714.bin	0	39.7392	-123.6308	USA	North America	Forest	Unfound	Unfound	2013
SRR5256885	PRJNA365980	SRR5256885.bin	0	39.7392	-123.6308	USA	North America	Forest	Unfound	Unfound	2013
SRR5256886	PRJNA365981	SRR5256886.bin	0	39.7392	-123.6308	USA	North America	Forest	Unfound	Unfound	2013
SRR5258705	PRJNA366010	SRR5258705.bin	0	39.7392	-123.6308	USA	North America	Forest	Unfound	Unfound	2013
SRR5258706	PRJNA366011	SRR5258706.bin	0	39.7392	-123.6308	USA	North America	Forest	Unfound	Unfound	2013
SRR5259542	PRJNA371700	SRR5259542.bin	0	51.5192	6.16918	Netherlands	Europe	Wetland	Linking Nitrogen Load to the Structure and Function of Wetland Soil and Rhizosphere Microbial Communities	10.1128/mSystems.00214-17	2015
SRR5259543	PRJNA371700	SRR5259543.bin	0	51.5192	6.16918	Netherlands	Europe	Wetland	Linking Nitrogen Load to the Structure and Function of Wetland Soil and Rhizosphere Microbial Communities	10.1128/mSystems.00214-17	2015
SRR5260221	PRJNA366012	SRR5260221.bin	0	39.7392	-123.6308	USA	North America	Forest	Unfound	Unfound	2013
SRR5260370	PRJNA366015	SRR5260370.bin	0	39.7392	-123.6308	Canada	North America	Forest	Unfound	Unfound	2013
SRR5262244	PRJNA374886	SRR5262244.bin	1	9.1086	-79.8436	Panama	North America	Forest	Unfound	Unfound	2014
SRR5262246	PRJNA374886	SRR5262246.bin	1	9.1086	-79.8436	Panama	North America	Forest	Unfound	Unfound	2014
SRR5262247	PRJNA374886	SRR5262247.bin	0	9.1086	-79.8436	Panama	North America	Forest	Unfound	Unfound	2014
SRR5262250	PRJNA374886	SRR5262250.bin	0	9.1086	-79.8436	Panama	North America	Forest	Unfound	Unfound	2014
SRR5262252	PRJNA374886	SRR5262252.bin	0	9.1086	-79.8436	Panama	North America	Forest	Unfound	Unfound	2014
SRR5271154	PRJNA365844	SRR5271154.bin	1	51.62	-128.09	Canada	North America	Forest	Unfound	Unfound	missing
SRR5271155	PRJNA365846	SRR5271155.bin	0	51.62	-128.09	Canada	North America	Forest	Unfound	Unfound	missing
SRR5271156	PRJNA365847	SRR5271156.bin	0	51.62	-128.09	Canada	North America	Forest	Unfound	Unfound	missing
SRR5271157	PRJNA365847	SRR5271157.bin	7	51.62	-128.09	Canada	North America	Forest	Unfound	Unfound	missing
SRR5271163	PRJNA365850	SRR5271163.bin	0	51.62	-128.09	Canada	North America	Forest	Unfound	Unfound	missing
SRR5271165	PRJNA365849	SRR5271165.bin	6	51.62	-128.09	Canada	North America	Forest	Unfound	Unfound	missing
SRR5271166	PRJNA365849	SRR5271166.bin	2	51.62	-128.09	Canada	North America	Forest	Unfound	Unfound	missing
SRR5271167	PRJNA365851	SRR5271167.bin	1	51.62	-128.09	Canada	North America	Forest	Unfound	Unfound	missing
SRR5271168	PRJNA365852	SRR5271168.bin	0	51.62	-128.09	Canada	North America	Forest	Unfound	Unfound	missing
SRR5271169	PRJNA365729	SRR5271169.bin	0	51.62	-128.09	Canada	North America	Forest	Unfound	Unfound	missing
SRR5271170	PRJNA365853	SRR5271170.bin	0	51.62	-128.09	Canada	North America	Forest	Unfound	Unfound	missing
SRR5277367	PRJNA365730	SRR5277367.bin	1	51.62	-128.09	Canada	North America	Forest	Unfound	Unfound	missing
SRR5428011	PRJNA365880	SRR5428011.bin	0	42.5502	-72.1737	USA	North America	Forest	Unfound	Unfound	2013
SRR5428012	PRJNA365882	SRR5428012.bin	0	42.5502	-72.1737	USA	North America	Forest	Unfound	Unfound	2013
SRR5436189	PRJNA365674	SRR5436189.bin	1	39.7392	-123.6308	USA	North America	Grassland	Unfound	Unfound	2014
SRR5436190	PRJNA365673	SRR5436190.bin	0	39.7392	-123.6308	USA	North America	Grassland	Unfound	Unfound	2014
SRR5436305	PRJNA365675	SRR5436305.bin	0	39.7392	-123.6308	USA	North America	Grassland	Unfound	Unfound	2014
SRR5436309	PRJNA365677	SRR5436309.bin	0	39.7392	-123.6308	USA	North America	Grassland	Unfound	Unfound	2014
SRR5436853	PRJNA365679	SRR5436853.bin	4	39.7392	-123.6308	USA	North America	Grassland	Unfound	Unfound	2014
SRR5437016	PRJNA365680	SRR5437016.bin	0	39.7392	-123.6308	USA	North America	Grassland	Unfound	Unfound	2014
SRR5437660	PRJNA365682	SRR5437660.bin	0	39.7392	-123.6308	USA	North America	Grassland	Unfound	Unfound	2014
SRR5437667	PRJNA365686	SRR5437667.bin	0	39.7392	-123.6308	USA	North America	Grassland	Unfound	Unfound	2014
SRR5437762	PRJNA365702	SRR5437762.bin	0	39.7392	-123.6308	USA	North America	Grassland	Unfound	Unfound	2014
SRR5437764	PRJNA365691	SRR5437764.bin	0	39.7392	-123.6308	USA	North America	Grassland	Unfound	Unfound	2014
SRR5437868	PRJNA365708	SRR5437868.bin	0	39.7392	-123.6308	USA	North America	Grassland	Unfound	Unfound	2014
SRR5437870	PRJNA365710	SRR5437870.bin	0	39.7392	-123.6308	USA	North America	Grassland	Unfound	Unfound	2014
SRR5437879	PRJNA365712	SRR5437879.bin	0	39.7392	-123.6308	USA	North America	Grassland	Unfound	Unfound	2014
SRR5437899	PRJNA365713	SRR5437899.bin	2	39.7392	-123.6308	USA	North America	Grassland	Unfound	Unfound	2014
SRR5438034	PRJNA365716	SRR5438034.bin	4	39.7392	-123.6308	USA	North America	Grassland	Unfound	Unfound	2014
SRR5438046	PRJNA365715	SRR5438046.bin	0	39.7392	-123.6308	USA	North America	Grassland	Unfound	Unfound	2014
SRR5438093	PRJNA365719	SRR5438093.bin	0	39.7392	-123.6308	USA	North America	Grassland	Unfound	Unfound	2014
SRR5438094	PRJNA365718	SRR5438094.bin	0	39.7392	-123.6308	USA	North America	Grassland	Unfound	Unfound	2014
SRR5438105	PRJNA365720	SRR5438105.bin	3	39.7392	-123.6308	USA	North America	Grassland	Unfound	Unfound	2014
SRR5438128	PRJNA365722	SRR5438128.bin	0	39.7392	-123.6308	USA	North America	Grassland	Unfound	Unfound	2014
SRR5438132	PRJNA365721	SRR5438132.bin	0	39.7392	-123.6308	USA	North America	Grassland	Unfound	Unfound	2014
SRR5438270	PRJNA365723	SRR5438270.bin	0	39.7392	-123.6308	USA	North America	Grassland	Unfound	Unfound	2014
SRR5438309	PRJNA365724	SRR5438309.bin	0	39.7392	-123.6308	USA	North America	Grassland	Unfound	Unfound	2014
SRR5438445	PRJNA365725	SRR5438445.bin	0	39.7392	-123.6308	USA	North America	Grassland	Unfound	Unfound	2014
SRR5438874	PRJNA365884	SRR5438874.bin	1	39.7392	-123.6308	USA	North America	Grassland	Unfound	Unfound	2014
SRR5439155	PRJNA375313	SRR5439155.bin	0	43.9333	-71.75	USA	North America	Forest	Unfound	Unfound	2014
SRR5440529	PRJNA382698	SRR5440529.bin	6	47.506	-93.454	USA	North America	Forest	Unfound	Unfound	2013
SRR5440530	PRJNA382698	SRR5440530.bin	4	47.506	-93.454	USA	North America	Forest	Unfound	Unfound	2013
SRR5440531	PRJNA382698	SRR5440531.bin	0	47.506	-93.454	USA	North America	Forest	Unfound	Unfound	2013
SRR5440533	PRJNA382698	SRR5440533.bin	8	47.506	-93.454	USA	North America	Forest	Unfound	Unfound	2013
SRR5440534	PRJNA382698	SRR5440534.bin	0	47.506	-93.454	USA	North America	Forest	Unfound	Unfound	2013
SRR5440535	PRJNA382698	SRR5440535.bin	5	47.506	-93.454	USA	North America	Forest	Unfound	Unfound	2013
SRR5580658	PRJNA375313	SRR5580658.bin	5	43.9333	-71.75	USA	North America	Forest	Unfound	Unfound	2017
SRR5580704	PRJNA338276	SRR5580704.bin	2	41.3828	-82.51465	USA	North America	Wetland	Unfound	Unfound	missing
SRR5639132	PRJNA388750	SRR5639132.bin	1	36.52	115.01	China	Asia	Farmland	Microbial taxonomic, nitrogen cycling and phosphorus recycling community composition during long-term organic greenhouse farming	10.1093/femsec/fiz042	2014
SRR5639133	PRJNA388750	SRR5639133.bin	4	36.52	115.01	China	Asia	Farmland	Microbial taxonomic, nitrogen cycling and phosphorus recycling community composition during long-term organic greenhouse farming	10.1093/femsec/fiz042	2014
SRR5639135	PRJNA388750	SRR5639135.bin	2	36.52	115.01	China	Asia	Farmland	Microbial taxonomic, nitrogen cycling and phosphorus recycling community composition during long-term organic greenhouse farming	10.1093/femsec/fiz042	2014
SRR5639136	PRJNA388750	SRR5639136.bin	3	36.52	115.01	China	Asia	Farmland	Microbial taxonomic, nitrogen cycling and phosphorus recycling community composition during long-term organic greenhouse farming	10.1093/femsec/fiz042	2014
SRR5639137	PRJNA388750	SRR5639137.bin	1	36.52	115.01	China	Asia	Farmland	Microbial taxonomic, nitrogen cycling and phosphorus recycling community composition during long-term organic greenhouse farming	10.1093/femsec/fiz042	2014
SRR5639138	PRJNA388750	SRR5639138.bin	3	36.52	115.01	China	Asia	Farmland	Microbial taxonomic, nitrogen cycling and phosphorus recycling community composition during long-term organic greenhouse farming	10.1093/femsec/fiz042	2014
SRR5639139	PRJNA388750	SRR5639139.bin	2	36.52	115.01	China	Asia	Farmland	Microbial taxonomic, nitrogen cycling and phosphorus recycling community composition during long-term organic greenhouse farming	10.1093/femsec/fiz042	2014
SRR5639141	PRJNA388750	SRR5639141.bin	3	36.52	115.01	China	Asia	Farmland	Microbial taxonomic, nitrogen cycling and phosphorus recycling community composition during long-term organic greenhouse farming	10.1093/femsec/fiz042	2014
SRR5639169	PRJNA388750	SRR5639169.bin	1	36.52	115.01	China	Asia	Farmland	Microbial taxonomic, nitrogen cycling and phosphorus recycling community composition during long-term organic greenhouse farming	10.1093/femsec/fiz042	2014
SRR5639170	PRJNA388750	SRR5639170.bin	4	36.52	115.01	China	Asia	Farmland	Microbial taxonomic, nitrogen cycling and phosphorus recycling community composition during long-term organic greenhouse farming	10.1093/femsec/fiz042	2014
SRR5639171	PRJNA388750	SRR5639171.bin	2	36.52	115.01	China	Asia	Farmland	Microbial taxonomic, nitrogen cycling and phosphorus recycling community composition during long-term organic greenhouse farming	10.1093/femsec/fiz042	2014
SRR5639172	PRJNA388750	SRR5639172.bin	3	36.52	115.01	China	Asia	Farmland	Microbial taxonomic, nitrogen cycling and phosphorus recycling community composition during long-term organic greenhouse farming	10.1093/femsec/fiz042	2014
SRR5639177	PRJNA388750	SRR5639177.bin	2	36.52	115.01	China	Asia	Farmland	Microbial taxonomic, nitrogen cycling and phosphorus recycling community composition during long-term organic greenhouse farming	10.1093/femsec/fiz042	2014
SRR5639178	PRJNA388750	SRR5639178.bin	2	36.52	115.01	China	Asia	Farmland	Microbial taxonomic, nitrogen cycling and phosphorus recycling community composition during long-term organic greenhouse farming	10.1093/femsec/fiz042	2014
SRR5639179	PRJNA388750	SRR5639179.bin	3	36.52	115.01	China	Asia	Farmland	Microbial taxonomic, nitrogen cycling and phosphorus recycling community composition during long-term organic greenhouse farming	10.1093/femsec/fiz042	2014
SRR5639180	PRJNA388750	SRR5639180.bin	1	36.52	115.01	China	Asia	Farmland	Microbial taxonomic, nitrogen cycling and phosphorus recycling community composition during long-term organic greenhouse farming	10.1093/femsec/fiz042	2014
SRR5639191	PRJNA388750	SRR5639191.bin	2	36.52	115.01	China	Asia	Farmland	Microbial taxonomic, nitrogen cycling and phosphorus recycling community composition during long-term organic greenhouse farming	10.1093/femsec/fiz042	2014
SRR5687767	PRJNA375186	SRR5687767.bin	5	41.7655	-111.814	USA	North America	Farmland	Short-Term Nitrogen Fertilization Affects Microbial Community Composition and Nitrogen Mineralization Functions in an Agricultural Soil	10.1128/AEM.02278-19	2014
SRR5817585	PRJNA338276	SRR5817585.bin	0	41.3828	-82.51465	USA	North America	Wetland	Unfound	Unfound	2014
SRR5817587	PRJNA338276	SRR5817587.bin	0	41.3828	-82.51465	USA	North America	Wetland	Unfound	Unfound	2014
SRR5817588	PRJNA338276	SRR5817588.bin	0	41.3828	-82.51465	USA	North America	Wetland	Unfound	Unfound	2015
SRR5817589	PRJNA338276	SRR5817589.bin	0	41.3828	-82.51465	USA	North America	Wetland	Unfound	Unfound	2015
SRR5817590	PRJNA338276	SRR5817590.bin	0	41.3828	-82.51465	USA	North America	Wetland	Unfound	Unfound	2015
SRR5818290	PRJNA449266	SRR5818290.bin	0	39.7181	-123.653	USA	North America	Grassland	Unfound	Unfound	2015
SRR5818291	PRJNA449266	SRR5818291.bin	0	39.7181	-123.653	USA	North America	Grassland	Unfound	Unfound	2015
SRR5818292	PRJNA449266	SRR5818292.bin	0	39.7181	-123.653	USA	North America	Grassland	Unfound	Unfound	2015
SRR5818293	PRJNA449266	SRR5818293.bin	0	39.7181	-123.653	USA	North America	Grassland	Unfound	Unfound	2015
SRR5818294	PRJNA449266	SRR5818294.bin	0	39.7181	-123.653	USA	North America	Grassland	Unfound	Unfound	2015
SRR5818295	PRJNA449266	SRR5818295.bin	0	39.7181	-123.653	USA	North America	Grassland	Unfound	Unfound	2015
SRR5818296	PRJNA449266	SRR5818296.bin	0	39.7181	-123.653	USA	North America	Grassland	Unfound	Unfound	2015
SRR5818309	PRJNA449266	SRR5818309.bin	0	39.7181	-123.653	USA	North America	Grassland	Unfound	Unfound	2015
SRR5818310	PRJNA449266	SRR5818310.bin	0	39.7181	-123.653	USA	North America	Grassland	Unfound	Unfound	2015
SRR5818311	PRJNA449266	SRR5818311.bin	0	39.7181	-123.653	USA	North America	Grassland	Unfound	Unfound	2015
SRR5818312	PRJNA449266	SRR5818312.bin	0	39.7181	-123.653	USA	North America	Grassland	Unfound	Unfound	2015
SRR5818313	PRJNA449266	SRR5818313.bin	0	39.7181	-123.653	USA	North America	Grassland	Unfound	Unfound	2015
SRR5818314	PRJNA449266	SRR5818314.bin	0	39.7181	-123.653	USA	North America	Grassland	Unfound	Unfound	2015
SRR5818331	PRJNA449266	SRR5818331.bin	0	39.7181	-123.653	USA	North America	Grassland	Unfound	Unfound	2015
SRR5818377	PRJNA449266	SRR5818377.bin	0	39.7181	-123.653	USA	North America	Grassland	Unfound	Unfound	2015
SRR5818378	PRJNA449266	SRR5818378.bin	0	39.7181	-123.653	USA	North America	Grassland	Unfound	Unfound	2015
SRR5818379	PRJNA449266	SRR5818379.bin	0	39.7181	-123.653	USA	North America	Grassland	Unfound	Unfound	2015
SRR5818809	PRJNA449266	SRR5818809.bin	0	39.7181	-123.653	USA	North America	Grassland	Unfound	Unfound	2015
SRR5818813	PRJNA449266	SRR5818813.bin	0	39.7181	-123.653	USA	North America	Grassland	Unfound	Unfound	2015
SRR5818822	PRJNA449266	SRR5818822.bin	0	39.7181	-123.653	USA	North America	Grassland	Unfound	Unfound	2015
SRR5818823	PRJNA449266	SRR5818823.bin	0	39.7181	-123.653	USA	North America	Grassland	Unfound	Unfound	2015
SRR5818826	PRJNA449266	SRR5818826.bin	0	39.7181	-123.653	USA	North America	Grassland	Unfound	Unfound	2015
SRR5818827	PRJNA449266	SRR5818827.bin	0	39.7181	-123.653	USA	North America	Grassland	Unfound	Unfound	2015
SRR5818832	PRJNA449266	SRR5818832.bin	0	39.7181	-123.653	USA	North America	Grassland	Unfound	Unfound	2015
SRR5818841	PRJNA449266	SRR5818841.bin	0	39.7181	-123.6527	USA	North America	Grassland	Unfound	Unfound	2015
SRR5818911	PRJNA449266	SRR5818911.bin	0	39.7181	-123.6527	USA	North America	Grassland	Unfound	Unfound	2015
SRR5818912	PRJNA449266	SRR5818912.bin	0	39.7181	-123.6527	USA	North America	Grassland	Unfound	Unfound	2015
SRR5818964	PRJNA449266	SRR5818964.bin	0	39.7181	-123.6527	USA	North America	Grassland	Unfound	Unfound	2015
SRR5818998	PRJNA449266	SRR5818998.bin	0	39.7181	-123.6527	USA	North America	Grassland	Unfound	Unfound	2015
SRR5818999	PRJNA449266	SRR5818999.bin	0	39.7181	-123.6527	USA	North America	Grassland	Unfound	Unfound	2015
SRR5819003	PRJNA449266	SRR5819003.bin	0	39.7181	-123.6527	USA	North America	Grassland	Unfound	Unfound	2015
SRR5819004	PRJNA449266	SRR5819004.bin	0	39.7181	-123.6527	USA	North America	Grassland	Unfound	Unfound	2015
SRR5819005	PRJNA449266	SRR5819005.bin	0	39.7181	-123.6527	USA	North America	Grassland	Unfound	Unfound	2015
SRR5819006	PRJNA449266	SRR5819006.bin	0	39.7181	-123.6527	USA	North America	Grassland	Unfound	Unfound	2015
SRR5819117	PRJNA449266	SRR5819117.bin	0	39.7181	-123.6527	USA	North America	Grassland	Unfound	Unfound	2015
SRR5819118	PRJNA449266	SRR5819118.bin	0	39.7181	-123.6527	USA	North America	Grassland	Unfound	Unfound	2015
SRR5819155	PRJNA449266	SRR5819155.bin	0	39.7181	-123.6527	USA	North America	Grassland	Unfound	Unfound	2015
SRR5819235	PRJNA449266	SRR5819235.bin	0	39.7181	-123.6527	USA	North America	Grassland	Unfound	Unfound	2015
SRR5819236	PRJNA449266	SRR5819236.bin	0	39.7181	-123.6527	USA	North America	Grassland	Unfound	Unfound	2015
SRR5819237	PRJNA449266	SRR5819237.bin	0	39.7181	-123.6527	USA	North America	Grassland	Unfound	Unfound	2015
SRR5823595	PRJNA393632	SRR5823595.bin	26	45.19	8.25	Italy	Europe	Farmland	Abundance, classification and genetic potential of Thaumarchaeota in metagenomes of European agricultural soils: a meta-analysis	10.1186/s40793-023-00479-9	2010
SRR5823596	PRJNA393632	SRR5823596.bin	16	45.19	8.25	Italy	Europe	Farmland	Abundance, classification and genetic potential of Thaumarchaeota in metagenomes of European agricultural soils: a meta-analysis	10.1186/s40793-023-00479-9	2010
SRR5823597	PRJNA393632	SRR5823597.bin	25	45.19	8.25	Italy	Europe	Farmland	Abundance, classification and genetic potential of Thaumarchaeota in metagenomes of European agricultural soils: a meta-analysis	10.1186/s40793-023-00479-9	2010
SRR5823598	PRJNA393632	SRR5823598.bin	31	45.19	8.25	Italy	Europe	Farmland	Abundance, classification and genetic potential of Thaumarchaeota in metagenomes of European agricultural soils: a meta-analysis	10.1186/s40793-023-00479-9	2010
SRR5823599	PRJNA393632	SRR5823599.bin	8	45.19	8.25	Italy	Europe	Farmland	Abundance, classification and genetic potential of Thaumarchaeota in metagenomes of European agricultural soils: a meta-analysis	10.1186/s40793-023-00479-9	2010
SRR5823600	PRJNA393632	SRR5823600.bin	32	45.19	8.25	Italy	Europe	Farmland	Abundance, classification and genetic potential of Thaumarchaeota in metagenomes of European agricultural soils: a meta-analysis	10.1186/s40793-023-00479-9	2010
SRR5823601	PRJNA393632	SRR5823601.bin	20	45.19	8.25	Italy	Europe	Farmland	Abundance, classification and genetic potential of Thaumarchaeota in metagenomes of European agricultural soils: a meta-analysis	10.1186/s40793-023-00479-9	2010
SRR5823602	PRJNA393632	SRR5823602.bin	26	45.19	8.25	Italy	Europe	Farmland	Abundance, classification and genetic potential of Thaumarchaeota in metagenomes of European agricultural soils: a meta-analysis	10.1186/s40793-023-00479-9	2010
SRR5823603	PRJNA393632	SRR5823603.bin	18	45.19	8.25	Italy	Europe	Farmland	Abundance, classification and genetic potential of Thaumarchaeota in metagenomes of European agricultural soils: a meta-analysis	10.1186/s40793-023-00479-9	2010
SRR5823604	PRJNA393632	SRR5823604.bin	7	45.19	8.25	Italy	Europe	Farmland	Abundance, classification and genetic potential of Thaumarchaeota in metagenomes of European agricultural soils: a meta-analysis	10.1186/s40793-023-00479-9	2010
SRR5823605	PRJNA393632	SRR5823605.bin	8	45.19	8.25	Italy	Europe	Farmland	Abundance, classification and genetic potential of Thaumarchaeota in metagenomes of European agricultural soils: a meta-analysis	10.1186/s40793-023-00479-9	2010
SRR5823606	PRJNA393632	SRR5823606.bin	11	45.19	8.25	Italy	Europe	Farmland	Abundance, classification and genetic potential of Thaumarchaeota in metagenomes of European agricultural soils: a meta-analysis	10.1186/s40793-023-00479-9	2010
SRR5823607	PRJNA393632	SRR5823607.bin	8	45.19	8.25	Italy	Europe	Farmland	Abundance, classification and genetic potential of Thaumarchaeota in metagenomes of European agricultural soils: a meta-analysis	10.1186/s40793-023-00479-9	2010
SRR5823608	PRJNA393632	SRR5823608.bin	5	45.19	8.25	Italy	Europe	Farmland	Abundance, classification and genetic potential of Thaumarchaeota in metagenomes of European agricultural soils: a meta-analysis	10.1186/s40793-023-00479-9	2010
SRR5823609	PRJNA393632	SRR5823609.bin	7	45.19	8.25	Italy	Europe	Farmland	Abundance, classification and genetic potential of Thaumarchaeota in metagenomes of European agricultural soils: a meta-analysis	10.1186/s40793-023-00479-9	2010
SRR5823610	PRJNA393632	SRR5823610.bin	7	45.19	8.25	Italy	Europe	Farmland	Abundance, classification and genetic potential of Thaumarchaeota in metagenomes of European agricultural soils: a meta-analysis	10.1186/s40793-023-00479-9	2010
SRR5823611	PRJNA393632	SRR5823611.bin	1	45.19	8.25	Italy	Europe	Farmland	Abundance, classification and genetic potential of Thaumarchaeota in metagenomes of European agricultural soils: a meta-analysis	10.1186/s40793-023-00479-9	2010
SRR5823612	PRJNA393632	SRR5823612.bin	14	45.19	8.25	Italy	Europe	Farmland	Abundance, classification and genetic potential of Thaumarchaeota in metagenomes of European agricultural soils: a meta-analysis	10.1186/s40793-023-00479-9	2010
SRR5823613	PRJNA393632	SRR5823613.bin	9	45.19	8.25	Italy	Europe	Farmland	Abundance, classification and genetic potential of Thaumarchaeota in metagenomes of European agricultural soils: a meta-analysis	10.1186/s40793-023-00479-9	2010
SRR5829926	PRJNA364884	SRR5829926.bin	0	63.883	-145.733	USA	North America	Forest	Unfound	Unfound	2015
SRR5881195	PRJNA367562	SRR5881195.bin	0	39.7181	-123.6527	USA	North America	Grassland	Unfound	Unfound	2015
SRR5881275	PRJNA367566	SRR5881275.bin	0	39.7181	-123.6527	USA	North America	Grassland	Unfound	Unfound	2015
SRR5881293	PRJNA367567	SRR5881293.bin	0	39.7181	-123.6527	USA	North America	Grassland	Unfound	Unfound	2015
SRR5881394	PRJNA367570	SRR5881394.bin	1	39.7181	-123.6527	USA	North America	Grassland	Unfound	Unfound	2015
SRR5881396	PRJNA367576	SRR5881396.bin	0	39.7181	-123.6527	USA	North America	Grassland	Unfound	Unfound	2015
SRR5881398	PRJNA367572	SRR5881398.bin	0	39.7181	-123.6527	USA	North America	Grassland	Unfound	Unfound	2015
SRR5881409	PRJNA367574	SRR5881409.bin	0	39.7181	-123.6527	USA	North America	Grassland	Unfound	Unfound	2015
SRR5881628	PRJNA367582	SRR5881628.bin	1	39.7181	-123.6527	USA	North America	Grassland	Unfound	Unfound	2015
SRR5891568	PRJNA394028	SRR5891568.bin	0	38.0033	100.907	China	Asia	Glacier	Unfound	Unfound	2016
SRR5891569	PRJNA394028	SRR5891569.bin	0	38.0033	100.907	China	Asia	Glacier	Unfound	Unfound	2016
SRR5891570	PRJNA394028	SRR5891570.bin	6	38.0033	100.907	China	Asia	Glacier	Unfound	Unfound	2012
SRR5891571	PRJNA394028	SRR5891571.bin	5	38.0033	100.907	China	Asia	Glacier	Unfound	Unfound	2012
SRR5891572	PRJNA394028	SRR5891572.bin	5	38.0033	100.907	China	Asia	Glacier	Unfound	Unfound	2012
SRR5891573	PRJNA394028	SRR5891573.bin	0	38.2186	81.1203	China	Asia	Glacier	Unfound	Unfound	2013
SRR5891574	PRJNA394028	SRR5891574.bin	0	38.2186	81.1203	China	Asia	Glacier	Unfound	Unfound	2013
SRR5891575	PRJNA394028	SRR5891575.bin	1	38.2186	81.1203	China	Asia	Glacier	Unfound	Unfound	2013
SRR5891576	PRJNA394028	SRR5891576.bin	0	38.2186	81.1203	China	Asia	Glacier	Unfound	Unfound	2016
SRR5896096	PRJNA394028	SRR5896096.bin	1	38.2186	81.1203	China	Asia	Glacier	Unfound	Unfound	2013
SRR5915934	PRJNA317932	SRR5915934.bin	1	-41.75804	147.171	Australia	Oceania	Forest	Unfound	Unfound	2014
SRR5915945	PRJNA317932	SRR5915945.bin	0	-13.67883	143.141	Australia	Oceania	Forest	Unfound	Unfound	1905
SRR5915952	PRJNA317932	SRR5915952.bin	0	-42.38459	147.311	Australia	Oceania	Forest	Unfound	Unfound	2014
SRR5915956	PRJNA317932	SRR5915956.bin	0	-42.24227	147.46	Australia	Oceania	Forest	Unfound	Unfound	2014
SRR5915970	PRJNA317932	SRR5915970.bin	0	-13.60315	141.684	Australia	Oceania	Forest	Unfound	Unfound	1905
SRR5915983	PRJNA317932	SRR5915983.bin	0	-42.54686	146.849	Australia	Oceania	Forest	Unfound	Unfound	2014
SRR5915990	PRJNA317932	SRR5915990.bin	0	-13.53401	143.048	Australia	Oceania	Forest	Unfound	Unfound	1905
SRR5915997	PRJNA317932	SRR5915997.bin	2	-42.61742	147.423	Australia	Oceania	Forest	Unfound	Unfound	2014
SRR5916017	PRJNA317932	SRR5916017.bin	0	-41.75815	147.172	Australia	Oceania	Forest	Unfound	Unfound	2014
SRR5916029	PRJNA317932	SRR5916029.bin	0	-24.853827	147.521	Australia	Oceania	Desert	Unfound	Unfound	2014
SRR5916035	PRJNA317932	SRR5916035.bin	0	-13.84394	141.616	Australia	Oceania	Forest	Unfound	Unfound	1905
SRR5916047	PRJNA317932	SRR5916047.bin	0	-42.54522	147.456	Australia	Oceania	Forest	Unfound	Unfound	2014
SRR5916050	PRJNA317932	SRR5916050.bin	0	-42.27943	147.614	Australia	Oceania	Forest	Unfound	Unfound	2014
SRR5916057	PRJNA317932	SRR5916057.bin	0	-42.27031	146.896	Australia	Oceania	Forest	Unfound	Unfound	2014
SRR5916065	PRJNA317932	SRR5916065.bin	0	-42.57264	146.773	Australia	Oceania	Forest	Unfound	Unfound	2014
SRR5916069	PRJNA317932	SRR5916069.bin	0	-13.68124	143.14	Australia	Oceania	Forest	Unfound	Unfound	1905
SRR5916087	PRJNA317932	SRR5916087.bin	0	-42.8223	147.506	Australia	Oceania	Forest	Unfound	Unfound	2014
SRR5916093	PRJNA317932	SRR5916093.bin	0	-42.27154	146.893	Australia	Oceania	Forest	Unfound	Unfound	2014
SRR5916105	PRJNA317932	SRR5916105.bin	0	-13.60245	141.681	Australia	Oceania	Forest	Unfound	Unfound	1905
SRR5916120	PRJNA317932	SRR5916120.bin	0	-13.74768	141.506	Australia	Oceania	Forest	Unfound	Unfound	1905
SRR5916129	PRJNA317932	SRR5916129.bin	0	-13.53235	143.048	Australia	Oceania	Forest	Unfound	Unfound	1905
SRR5916140	PRJNA317932	SRR5916140.bin	1	-42.61778	147.422	Australia	Oceania	Forest	Unfound	Unfound	2014
SRR5916156	PRJNA317932	SRR5916156.bin	0	-42.27962	147.468	Australia	Oceania	Forest	Unfound	Unfound	2014
SRR5916161	PRJNA317932	SRR5916161.bin	0	-42.27659	147.466	Australia	Oceania	Forest	Unfound	Unfound	2014
SRR5916164	PRJNA317932	SRR5916164.bin	0	-41.65563	145.082	Australia	Oceania	Forest	Unfound	Unfound	2015
SRR5916173	PRJNA317932	SRR5916173.bin	0	-13.77233	141.888	Australia	Oceania	Forest	Unfound	Unfound	1905
SRR5916175	PRJNA317932	SRR5916175.bin	1	-42.38784	147.047	Australia	Oceania	Forest	Unfound	Unfound	2014
SRR5916184	PRJNA317932	SRR5916184.bin	0	-42.80744	147.439	Australia	Oceania	Forest	Unfound	Unfound	2014
SRR5916189	PRJNA317932	SRR5916189.bin	0	-24.83835	147.781	Australia	Oceania	Desert	Unfound	Unfound	2014
SRR5916193	PRJNA317932	SRR5916193.bin	0	-42.5705	146.771	Australia	Oceania	Forest	Unfound	Unfound	2014
SRR5916209	PRJNA317932	SRR5916209.bin	0	-13.83469	143.098	Australia	Oceania	Forest	Unfound	Unfound	1905
SRR5916217	PRJNA317932	SRR5916217.bin	0	-42.27904	147.615	Australia	Oceania	Forest	Unfound	Unfound	2014
SRR5916225	PRJNA317932	SRR5916225.bin	0	-42.27335	146.895	Australia	Oceania	Forest	Unfound	Unfound	2014
SRR5916236	PRJNA317932	SRR5916236.bin	0	-42.3985	147.079	Australia	Oceania	Forest	Unfound	Unfound	2014
SRR5916247	PRJNA317932	SRR5916247.bin	0	-42.42688	146.699	Australia	Oceania	Forest	Unfound	Unfound	2014
SRR5916257	PRJNA317932	SRR5916257.bin	0	-13.74184	141.507	Australia	Oceania	Forest	Unfound	Unfound	1905
SRR5916262	PRJNA317932	SRR5916262.bin	0	-42.55907	147.206	Australia	Oceania	Forest	Unfound	Unfound	2014
SRR5916267	PRJNA317932	SRR5916267.bin	0	-42.55907	147.206	Australia	Oceania	Forest	Unfound	Unfound	2014
SRR5916275	PRJNA317932	SRR5916275.bin	0	-41.77754	147.319	Australia	Oceania	Forest	Unfound	Unfound	2014
SRR5916285	PRJNA317932	SRR5916285.bin	0	-41.58365	145.093	Australia	Oceania	Forest	Unfound	Unfound	2015
SRR5916294	PRJNA317932	SRR5916294.bin	0	-42.38433	147.311	Australia	Oceania	Forest	Unfound	Unfound	2014
SRR5916310	PRJNA317932	SRR5916310.bin	0	-42.28444	147.402	Australia	Oceania	Forest	Unfound	Unfound	2014
SRR5916312	PRJNA317932	SRR5916312.bin	0	-13.77007	141.89	Australia	Oceania	Forest	Unfound	Unfound	1905
SRR5916321	PRJNA317932	SRR5916321.bin	0	-13.5153	143.042	Australia	Oceania	Forest	Unfound	Unfound	1905
SRR5916329	PRJNA317932	SRR5916329.bin	0	-42.54652	146.849	Australia	Oceania	Forest	Unfound	Unfound	2014
SRR5916332	PRJNA317932	SRR5916332.bin	0	-30.19443861	120.634	Australia	Oceania	Desert	Unfound	Unfound	2013
SRR5916333	PRJNA317932	SRR5916333.bin	0	-35.8748166	149.012	Australia	Oceania	Forest	Unfound	Unfound	2014
SRR5916336	PRJNA317932	SRR5916336.bin	0	-30.19191	120.655	Australia	Oceania	Desert	Unfound	Unfound	2013
SRR5916337	PRJNA317932	SRR5916337.bin	0	-30.19191	120.655	Australia	Oceania	Desert	Unfound	Unfound	2013
SRR5916339	PRJNA317932	SRR5916339.bin	0	-30.19192055	120.643	Australia	Oceania	Desert	Unfound	Unfound	2013
SRR5916340	PRJNA317932	SRR5916340.bin	0	-13.82992	143.099	Australia	Oceania	Forest	Unfound	Unfound	1905
SRR5916354	PRJNA317932	SRR5916354.bin	0	-42.8072	147.44	Australia	Oceania	Forest	Unfound	Unfound	2014
SRR5916360	PRJNA317932	SRR5916360.bin	0	-42.39835	147.08	Australia	Oceania	Forest	Unfound	Unfound	2014
SRR5916380	PRJNA317932	SRR5916380.bin	0	-42.40184	147.02	Australia	Oceania	Forest	Unfound	Unfound	2014
SRR5916384	PRJNA317932	SRR5916384.bin	0	-42.40319	147.012	Australia	Oceania	Forest	Unfound	Unfound	2014
SRR5916395	PRJNA317932	SRR5916395.bin	0	-13.97474	141.653	Australia	Oceania	Forest	Unfound	Unfound	1905
SRR5916405	PRJNA317932	SRR5916405.bin	0	-42.55598	147.2	Australia	Oceania	Forest	Unfound	Unfound	2014
SRR5916420	PRJNA317932	SRR5916420.bin	0	-42.40422	147.408	Australia	Oceania	Forest	Unfound	Unfound	2014
SRR5916425	PRJNA317932	SRR5916425.bin	0	-42.32849	147.398	Australia	Oceania	Forest	Unfound	Unfound	2014
SRR5918894	PRJNA317932	SRR5918894.bin	0	-34.88076	138.708	Australia	Oceania	Forest	Unfound	Unfound	2013
SRR5918895	PRJNA317932	SRR5918895.bin	0	-34.60901	138.861	Australia	Oceania	Forest	Unfound	Unfound	2013
SRR5918896	PRJNA317932	SRR5918896.bin	0	-34.57692	139.006	Australia	Oceania	Forest	Unfound	Unfound	2013
SRR5918897	PRJNA317932	SRR5918897.bin	0	-32.74842	138.136	Australia	Oceania	Desert	Unfound	Unfound	2013
SRR5918898	PRJNA317932	SRR5918898.bin	0	-33.9142	138.604	Australia	Oceania	Forest	Unfound	Unfound	2013
SRR5918899	PRJNA317932	SRR5918899.bin	0	-32.82851	138.033	Australia	Oceania	Forest	Unfound	Unfound	2013
SRR5918900	PRJNA317932	SRR5918900.bin	0	-32.30339	137.957	Australia	Oceania	Desert	Unfound	Unfound	2013
SRR5918901	PRJNA317932	SRR5918901.bin	0	-33.68836111	119.762	Australia	Oceania	Forest	Unfound	Unfound	2013
SRR5918903	PRJNA317932	SRR5918903.bin	0	-35.8766833	149.01	Australia	Oceania	Forest	Unfound	Unfound	2014
SRR5918904	PRJNA317932	SRR5918904.bin	0	-35.8811	149.008	Australia	Oceania	Forest	Unfound	Unfound	2014
SRR5918905	PRJNA317932	SRR5918905.bin	0	-35.8748666	149.011	Australia	Oceania	Forest	Unfound	Unfound	2014
SRR5918906	PRJNA317932	SRR5918906.bin	0	-35.8769333	149.01	Australia	Oceania	Forest	Unfound	Unfound	2014
SRR5918907	PRJNA317932	SRR5918907.bin	1	-30.20055997	149.598	Australia	Oceania	Grassland	Unfound	Unfound	2014
SRR5918908	PRJNA317932	SRR5918908.bin	0	-30.20071	149.598	Australia	Oceania	Grassland	Unfound	Unfound	2014
SRR5918909	PRJNA317932	SRR5918909.bin	0	-35.881	149.008	Australia	Oceania	Forest	Unfound	Unfound	2014
SRR5918910	PRJNA317932	SRR5918910.bin	0	-35.8748166	149.012	Australia	Oceania	Forest	Unfound	Unfound	2014
SRR5918911	PRJNA317932	SRR5918911.bin	0	-25.351	131.042	Australia	Oceania	Desert	Unfound	Unfound	2012
SRR5918912	PRJNA317932	SRR5918912.bin	0	-25.351	131.042	Australia	Oceania	Desert	Unfound	Unfound	2012
SRR5918913	PRJNA317932	SRR5918913.bin	0	-33.652613	150.268	Australia	Oceania	Forest	Unfound	Unfound	2014
SRR5918914	PRJNA317932	SRR5918914.bin	1	-33.652974	150.268	Australia	Oceania	Forest	Unfound	Unfound	2014
SRR5918916	PRJNA317932	SRR5918916.bin	0	-16.10341667	145.448	Australia	Oceania	Desert	Unfound	Unfound	2013
SRR5918917	PRJNA317932	SRR5918917.bin	0	-16.10298333	145.447	Australia	Oceania	Desert	Unfound	Unfound	2013
SRR5918919	PRJNA317932	SRR5918919.bin	0	-16.10341667	145.448	Australia	Oceania	Desert	Unfound	Unfound	2013
SRR5918920	PRJNA317932	SRR5918920.bin	0	-16.10298333	145.447	Australia	Oceania	Desert	Unfound	Unfound	2013
SRR5918921	PRJNA317932	SRR5918921.bin	1	-17.12108333	145.631	Australia	Oceania	Desert	Unfound	Unfound	2013
SRR5918922	PRJNA317932	SRR5918922.bin	0	-16.10341667	145.448	Australia	Oceania	Desert	Unfound	Unfound	2013
SRR5918926	PRJNA317932	SRR5918926.bin	0	-34.24008888	118.721	Australia	Oceania	Forest	Unfound	Unfound	2013
SRR5918929	PRJNA317932	SRR5918929.bin	0	-34.08486777	118.851	Australia	Oceania	Forest	Unfound	Unfound	2013
SRR5918930	PRJNA317932	SRR5918930.bin	0	-34.08486777	118.851	Australia	Oceania	Forest	Unfound	Unfound	2013
SRR5918931	PRJNA317932	SRR5918931.bin	0	-34.08631805	118.853	Australia	Oceania	Forest	Unfound	Unfound	2013
SRR5918943	PRJNA317932	SRR5918943.bin	0	-33.9556	140.719	Australia	Oceania	Forest	Unfound	Unfound	2013
SRR5918944	PRJNA317932	SRR5918944.bin	0	-34.03715	140.706	Australia	Oceania	Forest	Unfound	Unfound	2013
SRR5918945	PRJNA317932	SRR5918945.bin	0	-41.183515	148.032	Australia	Oceania	Forest	Unfound	Unfound	2013
SRR5918946	PRJNA317932	SRR5918946.bin	0	-41.183047	148.029	Australia	Oceania	Forest	Unfound	Unfound	2013
SRR5918947	PRJNA317932	SRR5918947.bin	0	-34.05624	140.735	Australia	Oceania	Forest	Unfound	Unfound	2013
[truncated: 728 more rows]
