# Supplementary material for: Cobamide-producing microbes as a model for understanding general nutritional interdependencies in soil food webs
Source: Nat Commun. 2026 Jan 13;17:1533. doi: 10.1038/s41467-025-68255-6 (PMC12891699; doi:10.1038/s41467-025-68255-6)
Supplement: Supplementary file 5 — Supplementary Data 3 [file 41467_2025_68255_MOESM5_ESM.xlsx]

## Sheet: Supplementary Data 3
Name	group	group1	group2	taxa-kingdom	taxa-phylum	taxa-class	taxa-order	taxa-family	taxa-genus	taxa-species
BL1bin.6	Possible Producer	Aerobic	none	Bacteria	Proteobacteria	Alphaproteobacteria	Sphingomonadales	Sphingomonadaceae	Allosphingosinicella	Unclassified
BL2bin.6	Possible Producer	Aerobic	none	Bacteria	Actinomycetota	Actinomycetia	Mycobacteriales	Mycobacteriaceae	Mycobacterium	Unclassified
BRice_126bin.3	Possible Producer	Aerobic	none	Bacteria	Firmicutes	Bacilli	Bacillales	Bacillaceae	Priestia	Priestia zanthoxyli
BRice_130bin.4	Possible Producer	Aerobic	Anaerobic	Bacteria	Firmicutes	Bacilli	Bacillales	Bacillaceae	Priestia	Priestia zanthoxyli
BRice_131bin.3	Likely Producer	Aerobic	Anaerobic	Bacteria	Firmicutes	Bacilli	Bacillales	Bacillaceae	Priestia	Priestia megaterium
BRice_134bin.2	Possible Producer	Aerobic	Anaerobic	Bacteria	Firmicutes	Bacilli	Bacillales	Bacillaceae	Priestia	Priestia zanthoxyli
BRice_139bin.1	Possible Producer	None	Anaerobic	Bacteria	Desulfobacterota	Desulfuromonadia	Geobacterales	Geobacteraceae	JAMPXD01	Unclassified
BRice_139bin.5	Possible Producer	Aerobic	none	Bacteria	Myxococcota	Myxococcia	Myxococcales	Anaeromyxobacteraceae	JADKCZ01	Unclassified
BRice_17rbin.7	Possible Producer	Aerobic	Anaerobic	Bacteria	Proteobacteria	Gammaproteobacteria	Burkholderiales	Gallionellaceae	Gallionella	Unclassified
BRice_19rbin.2	Possible Producer	Aerobic	none	Bacteria	Actinomycetota	Actinomycetia	Propionibacteriales	Nocardioidaceae	JABFXA01	Unclassified
BRice_42rbin.2	Possible Producer	Aerobic	none	Bacteria	Actinomycetota	Actinomycetia	Propionibacteriales	Nocardioidaceae	JABFXA01	Unclassified
Cjian4_bin.4	Possible Producer	Aerobic	Anaerobic	Archaea	Thermoproteota	Nitrososphaeria	Nitrososphaerales	Nitrosopumilaceae	Nitrosopumilus	Unclassified
Cjian5_bin.11	Possible Producer	Aerobic	Anaerobic	Archaea	Thermoproteota	Nitrososphaeria	Nitrososphaerales	Nitrosopumilaceae	Nitrosopumilus	Unclassified
Cjian5_bin.3	Likely Producer	Aerobic	Anaerobic	Archaea	Thermoproteota	Nitrososphaeria	Nitrososphaerales	Nitrosopumilaceae	Nitrosopumilus	Unclassified
Cjian5_bin.9	Possible Producer	Aerobic	Anaerobic	Bacteria	Proteobacteria	Alphaproteobacteria	Rhodobacterales	Rhodobacteraceae	Thermohalobaculum	Unclassified
Cshang1bin.2	Very-Likely Producer	Aerobic	Anaerobic	Bacteria	Proteobacteria	Alphaproteobacteria	Rhodobacterales	Rhodobacteraceae	Thermohalobaculum	Unclassified
Cshang1bin.20	Likely Producer	Aerobic	Anaerobic	Archaea	Thermoproteota	Nitrososphaeria	Nitrososphaerales	Nitrosopumilaceae	Nitrosopumilus	Unclassified
Cshang1bin.22	Likely Producer	Aerobic	Anaerobic	Archaea	Thermoproteota	Nitrososphaeria	Nitrososphaerales	Nitrosopumilaceae	Nitrosopumilus	Unclassified
Cshang4bin.3	Likely Producer	Aerobic	Anaerobic	Archaea	Thermoproteota	Nitrososphaeria	Nitrososphaerales	Nitrosopumilaceae	Nitrosopumilus	Unclassified
Cshang4bin.5	Likely Producer	Aerobic	Anaerobic	Archaea	Thermoproteota	Nitrososphaeria	Nitrososphaerales	Nitrosopumilaceae	Nitrosopumilus	Unclassified
Cshang5bin.5	Likely Producer	Aerobic	Anaerobic	Archaea	Thermoproteota	Nitrososphaeria	Nitrososphaerales	Nitrosopumilaceae	Nitrosopumilus	Unclassified
Cshang5bin.6	Likely Producer	Aerobic	Anaerobic	Archaea	Thermoproteota	Nitrososphaeria	Nitrososphaerales	Nitrosopumilaceae	Nitrosopumilus	Unclassified
Ctu1_BDbin.15	Likely Producer	Aerobic	Anaerobic	Archaea	Thermoproteota	Nitrososphaeria	Nitrososphaerales	Nitrosopumilaceae	Nitrosopumilus	Unclassified
Ctu1_BDbin.5	Possible Producer	Aerobic	none	Bacteria	Proteobacteria	Alphaproteobacteria	Rhodobacterales	Rhodobacteraceae	Thermohalobaculum	Unclassified
Ctu1_BDbin.7	Possible Producer	Aerobic	Anaerobic	Archaea	Thermoproteota	Nitrososphaeria	Nitrososphaerales	Nitrosopumilaceae	Nitrosopumilus	Unclassified
Ctu5_BDbin.12	Likely Producer	Aerobic	Anaerobic	Archaea	Thermoproteota	Nitrososphaeria	Nitrososphaerales	Nitrosopumilaceae	Nitrosopumilus	Unclassified
Ctu5_BDbin.13	Likely Producer	Aerobic	Anaerobic	Archaea	Thermoproteota	Nitrososphaeria	Nitrososphaerales	Nitrosopumilaceae	Nitrosopumilus	Unclassified
Cxia3_Bbin.12	Likely Producer	Aerobic	Anaerobic	Archaea	Thermoproteota	Nitrososphaeria	Nitrososphaerales	Nitrosopumilaceae	Nitrosopumilus	Unclassified
Cxia4_Bbin.2	Likely Producer	Aerobic	Anaerobic	Archaea	Thermoproteota	Nitrososphaeria	Nitrososphaerales	Nitrosopumilaceae	Nitrosopumilus	Unclassified
Cxia5_Bbin.12	Possible Producer	Aerobic	Anaerobic	Archaea	Thermoproteota	Nitrososphaeria	Nitrososphaerales	Nitrosopumilaceae	Nitrosopumilus	Unclassified
Cxia5_Bbin.3	Likely Producer	Aerobic	Anaerobic	Bacteria	Proteobacteria	Alphaproteobacteria	Rhodobacterales	Rhodobacteraceae	Thermohalobaculum	Unclassified
D1rbin.14	Possible Producer	Aerobic	none	Bacteria	Actinomycetota	Actinomycetia	Mycobacteriales	Mycobacteriaceae	Mycobacterium	Unclassified
D2rbin.13	Likely Producer	Aerobic	Anaerobic	Bacteria	Actinomycetota	Actinomycetia	Propionibacteriales	Propionibacteriaceae	Microlunatus	Unclassified
D2rbin.9	Possible Producer	Aerobic	none	Bacteria	Proteobacteria	Alphaproteobacteria	Sphingomonadales	Sphingomonadaceae	Allosphingosinicella	Unclassified
D3rbin.14	Possible Producer	Aerobic	none	Bacteria	Proteobacteria	Gammaproteobacteria	Xanthomonadales	Xanthomonadaceae	Pseudoxanthomonas	Unclassified
D3rbin.15	Possible Producer	Aerobic	Anaerobic	Bacteria	Actinomycetota	Actinomycetia	Mycobacteriales	Nakamurellaceae	Nakamurella	Unclassified
D3rbin.2	Possible Producer	Aerobic	none	Bacteria	Proteobacteria	Gammaproteobacteria	Xanthomonadales	Xanthomonadaceae	Lysobacter	Unclassified
D3rbin.3	Very-Likely Producer	Aerobic	Anaerobic	Bacteria	Actinomycetota	Actinomycetia	Streptomycetales	Streptomycetaceae	Streptomyces	Unclassified
D3rbin.4	Likely Producer	Aerobic	Anaerobic	Bacteria	Actinomycetota	Actinomycetia	Propionibacteriales	Propionibacteriaceae	Microlunatus	Unclassified
D3rbin.6	Possible Producer	Aerobic	none	Bacteria	Proteobacteria	Gammaproteobacteria	Xanthomonadales	Xanthomonadaceae	Lysobacter	Unclassified
D3rbin.9	Possible Producer	Aerobic	none	Bacteria	Proteobacteria	Gammaproteobacteria	Xanthomonadales	Xanthomonadaceae	Lysobacter	Unclassified
D4rbin.11	Possible Producer	Aerobic	none	Bacteria	Actinomycetota	Actinomycetia	Mycobacteriales	Nakamurellaceae	Nakamurella	Unclassified
D4rbin.12	Possible Producer	Aerobic	Anaerobic	Bacteria	Actinomycetota	Actinomycetia	Propionibacteriales	Propionibacteriaceae	Microlunatus	Unclassified
D4rbin.13	Very-Likely Producer	Aerobic	Anaerobic	Bacteria	Actinomycetota	Actinomycetia	Mycobacteriales	Mycobacteriaceae	Mycobacterium	Unclassified
D5rbin.5	Likely Producer	Aerobic	Anaerobic	Bacteria	Actinomycetota	Actinomycetia	Mycobacteriales	Nakamurellaceae	Nakamurella	Unclassified
DRR101455rebin.2	Possible Producer	Aerobic	Anaerobic	Bacteria	Desulfobacterota	Desulfuromonadia	Geobacterales	Geobacteraceae	Unclassified	Unclassified
DRR101456rebin.12	Possible Producer	Aerobic	Anaerobic	Bacteria	Desulfobacterota	Desulfuromonadia	Geobacterales	Geobacteraceae	JAMXLF01	Unclassified
DRR101456rebin.4	Likely Producer	Aerobic	Anaerobic	Bacteria	Desulfobacterota	Desulfuromonadia	Geobacterales	Geobacteraceae	Unclassified	Unclassified
DRR101458rebin.2	Possible Producer	Aerobic	none	Bacteria	Firmicutes	Bacilli	Bacillales	Bacillaceae	Bacillus	Bacillus cereus
DRR101463rebin.2	Possible Producer	Aerobic	Anaerobic	Bacteria	Desulfobacterota	Desulfuromonadia	Geobacterales	Geobacteraceae	Unclassified	Unclassified
DRR160706rebin.2	Possible Producer	Aerobic	Anaerobic	Bacteria	Desulfobacterota	Desulfuromonadia	Geobacterales	Geobacteraceae	Unclassified	Unclassified
DRR160709rebin.2	Possible Producer	Aerobic	Anaerobic	Bacteria	Desulfobacterota	Desulfuromonadia	Geobacterales	Geobacteraceae	Unclassified	Unclassified
DRR160713rebin.2	Possible Producer	Aerobic	Anaerobic	Bacteria	Desulfobacterota	Desulfuromonadia	Geobacterales	Geobacteraceae	Unclassified	Unclassified
ED2bin.11	Possible Producer	Aerobic	none	Bacteria	Firmicutes	Bacilli	Bacillales	Bacillaceae	Bacillus	Bacillus mycoides
ED2bin.2	Possible Producer	Aerobic	none	Bacteria	Bacteroidota	Bacteroidia	Flavobacteriales	Flavobacteriaceae	Flavobacterium	Unclassified
ED2bin.8	Very-Likely Producer	Aerobic	Anaerobic	Bacteria	Proteobacteria	Gammaproteobacteria	Pseudomonadales	Pseudomonadaceae	Pseudomonas	Pseudomonas neuropathica
ERR1034454.bin.28	Possible Producer	Aerobic	Anaerobic	Bacteria	Myxococcota	Polyangia	Polyangiales	Polyangiaceae	Palsa-1150	Unclassified
ERR1700677.bin.2	Very-Likely Producer	Aerobic	Anaerobic	Bacteria	Actinomycetota	Actinomycetia	Mycobacteriales	Mycobacteriaceae	Mycobacterium	Unclassified
ERR1700722.bin.13	Possible Producer	Aerobic	Anaerobic	Bacteria	Actinomycetota	Actinomycetia	Mycobacteriales	Mycobacteriaceae	Mycobacterium	Unclassified
ERR2041972.bin.5	Very-Likely Producer	Aerobic	Anaerobic	Bacteria	Actinomycetota	Actinomycetia	Mycobacteriales	Mycobacteriaceae	Mycobacterium	Unclassified
ERR3078913.bin.12	Possible Producer	Aerobic	none	Bacteria	Proteobacteria	Gammaproteobacteria	Burkholderiales	Gallionellaceae	Gallionella	Unclassified
ERR4245141.bin.5	Possible Producer	Aerobic	none	Bacteria	Proteobacteria	Gammaproteobacteria	Pseudomonadales	Pseudomonadaceae	Pseudomonas	Unclassified
ERR4245142.bin.3	Possible Producer	Aerobic	Anaerobic	Bacteria	Proteobacteria	Gammaproteobacteria	Pseudomonadales	Pseudomonadaceae	Pseudomonas	Unclassified
ERR4660996bin.4	Likely Producer	Aerobic	Anaerobic	Bacteria	Actinomycetota	Actinomycetia	Mycobacteriales	Pseudonocardiaceae	GCA-003244245	GCA-003244245 sp003244245
GCA_000164865.1_ASM16486v1_genomic	Very-Likely Producer	Aerobic	Anaerobic	Bacteria	Proteobacteria	Gammaproteobacteria	Enterobacterales	Enterobacteriaceae	Enterobacter	Enterobacter lignolyticus
GCA_000186385.1_ASM18638v1_genomic	Very-Likely Producer	Aerobic	Anaerobic	Bacteria	Deinococcota	Deinococci	Deinococcales	Deinococcaceae	Deinococcus	Deinococcus maricopensis
GCA_000317535.1_ASM31753v1_genomic	Very-Likely Producer	Aerobic	Anaerobic	Bacteria	Cyanobacteriota	Cyanobacteriia	Cyanobacteriales	Nostocaceae	Cylindrospermum	Cylindrospermum stagnale
GCA_000317835.1_ASM31783v1_genomic	Very-Likely Producer	Aerobic	Anaerobic	Bacteria	Deinococcota	Deinococci	Deinococcales	Deinococcaceae	Deinococcus	Deinococcus peraridilitoris
GCA_000379625.1_ASM37962v1_genomic	Very-Likely Producer	Aerobic	Anaerobic	Bacteria	Actinomycetota	Actinomycetia	Mycobacteriales	Pseudonocardiaceae	Actinomycetospora	Actinomycetospora chiangmaiensis
GCA_000379885.1_ASM37988v1_genomic	Possible Producer	Aerobic	Anaerobic	Bacteria	Actinomycetota	Actinomycetia	Streptosporangiales	Streptosporangiaceae	Nonomuraea	Nonomuraea coxensis
GCA_000412265.2_ASM41226v2_genomic	Very-Likely Producer	Aerobic	Anaerobic	Bacteria	Actinomycetota	Actinomycetia	Streptomycetales	Streptomycetaceae	Streptomyces	Streptomyces goshikiensis
GCA_000478605.2_ASM47860v2_genomic	Very-Likely Producer	Aerobic	Anaerobic	Bacteria	Actinomycetota	Actinomycetia	Streptomycetales	Streptomycetaceae	Streptomyces	Streptomyces thermolilacinus
GCA_000725385.1_ASM72538v1_genomic	Likely Producer	Aerobic	Anaerobic	Bacteria	Proteobacteria	Gammaproteobacteria	Xanthomonadales	Rhodanobacteraceae	Dyella	Dyella japonica
GCA_000731655.1_ASM73165v1_genomic	Very-Likely Producer	Aerobic	Anaerobic	Bacteria	Proteobacteria	Gammaproteobacteria	Burkholderiales	Burkholderiaceae	Burkholderia	Burkholderia paludis
GCA_000732055.1_ASM73205v1_genomic	Possible Producer	Aerobic	none	Bacteria	Firmicutes	Bacilli	Bacillales	Bacillaceae	Bacillus	Bacillus velezensis
GCA_000732615.1_ASM73261v1_genomic	Very-Likely Producer	Aerobic	Anaerobic	Bacteria	Proteobacteria	Gammaproteobacteria	Burkholderiales	Burkholderiaceae	Burkholderia	Burkholderia paludis
GCA_000760595.1_ASM76059v1_genomic	Possible Producer	Aerobic	none	Bacteria	Proteobacteria	Gammaproteobacteria	Pseudomonadales	Moraxellaceae	Acinetobacter	Acinetobacter soli
GCA_000761195.1_ASM76119v1_genomic	Very-Likely Producer	Aerobic	Anaerobic	Bacteria	Proteobacteria	Gammaproteobacteria	Pseudomonadales	Pseudomonadaceae	Pseudomonas	Pseudomonas chlororaphis
GCA_000764405.1_ASM76440v1_genomic	Very-Likely Producer	Aerobic	Anaerobic	Bacteria	Proteobacteria	Gammaproteobacteria	Pseudomonadales	Pseudomonadaceae	Pseudomonas	Pseudomonas asiatica
GCA_000764915.1_Acinetobater_Genome_Assembly_genomic	Possible Producer	Aerobic	none	Bacteria	Proteobacteria	Gammaproteobacteria	Pseudomonadales	Moraxellaceae	Acinetobacter	Acinetobacter sp000369525
GCA_000769405.2_CC275e2020_genomic	Very-Likely Producer	Aerobic	Anaerobic	Bacteria	Proteobacteria	Alphaproteobacteria	Rhizobiales	Rhizobiaceae	Rhizobium	Rhizobium leguminosarum
GCA_000773055.1_BzhMx1.0_genomic	Very-Likely Producer	Aerobic	Anaerobic	Bacteria	Proteobacteria	Gammaproteobacteria	Burkholderiales	Burkholderiaceae	Caballeronia	Caballeronia zhejiangensis
GCA_000785165.1_ASM78516v1_genomic	Possible Producer	Aerobic	none	Bacteria	Actinomycetota	Actinomycetia	Actinomycetales	Microbacteriaceae	Clavibacter	Clavibacter capsici
GCA_000797515.1_ASM79751v1_genomic	Very-Likely Producer	Aerobic	Anaerobic	Bacteria	Proteobacteria	Alphaproteobacteria	Sphingomonadales	Sphingomonadaceae	Sphingomonas	Sphingomonas sp000797515
GCA_000802245.2_ASM80224v2_genomic	Very-Likely Producer	Aerobic	Anaerobic	Bacteria	Actinomycetota	Actinomycetia	Streptomycetales	Streptomycetaceae	Streptomyces	Streptomyces pluripotens
GCA_000806225.2_ASM80622v2_genomic	Likely Producer	Aerobic	Anaerobic	Bacteria	Firmicutes	Thermoanaerobacteria	Thermoanaerobacterales	Thermoanaerobacteraceae	Thermoanaerobacter	Thermoanaerobacter uzonensis
GCA_000806455.1_ASM80645v1_genomic	Likely Producer	Aerobic	Anaerobic	Bacteria	Firmicutes	Bacilli	Lactobacillales	Listeriaceae	Listeria	Listeria monocytogenes
GCA_000816555.1_ASM81655v1_genomic	Possible Producer	Aerobic	none	Bacteria	Firmicutes	Bacilli	Bacillales	Bacillaceae	Bacillus	Bacillus bombysepticus
GCA_000816575.1_ASM81657v1_genomic	Very-Likely Producer	Aerobic	Anaerobic	Bacteria	Desulfobacterota	Desulfuromonadia	Geobacterales	Geobacteraceae	Geobacter	Geobacter anodireducens
GCA_000817655.1_ASM81765v1_genomic	Very-Likely Producer	Aerobic	Anaerobic	Bacteria	Actinomycetota	Actinomycetia	Streptomycetales	Streptomycetaceae	Streptomyces	Unclassified
GCA_000818175.1_ASM81817v1_genomic	Likely Producer	Aerobic	Anaerobic	Bacteria	Actinomycetota	Actinomycetia	Streptomycetales	Streptomycetaceae	Streptomyces	Streptomyces sp000818175
GCA_000818575.1_BcenoS511.01_genomic	Very-Likely Producer	Aerobic	Anaerobic	Bacteria	Proteobacteria	Gammaproteobacteria	Burkholderiales	Burkholderiaceae	Burkholderia	Burkholderia sp002223185
GCA_000831655.1_ASM83165v1_genomic	Possible Producer	Aerobic	none	Bacteria	Firmicutes	Bacilli	Bacillales	Bacillaceae	Bacillus	Bacillus altitudinis
GCA_000833105.2_ASM83310v2_genomic	Very-Likely Producer	Aerobic	Anaerobic	Bacteria	Firmicutes	Clostridia	Clostridiales	Clostridiaceae	Clostridium	Clostridium beijerinckii
GCA_000836415.1_ASM83641v1_genomic	Very-Likely Producer	Aerobic	Anaerobic	Bacteria	Proteobacteria	Gammaproteobacteria	Pseudomonadales	Pseudomonadaceae	Pseudomonas	Pseudomonas chlororaphis
GCA_000876465.1_ASM87646v1_genomic	Very-Likely Producer	Aerobic	Anaerobic	Bacteria	Firmicutes	Bacilli	Bacillales	Bacillaceae	Priestia	Priestia megaterium
GCA_000931815.1_G1A3_genomic	Possible Producer	Aerobic	none	Bacteria	Firmicutes	Bacilli	Bacillales	Bacillaceae	Bacillus	Bacillus spizizenii
GCA_000931825.1_G1A4_genomic	Possible Producer	Aerobic	none	Bacteria	Firmicutes	Bacilli	Bacillales	Bacillaceae	Bacillus	Bacillus spizizenii
GCA_000931835.1_G4C10_genomic	Possible Producer	Aerobic	none	Bacteria	Firmicutes	Bacilli	Bacillales	Bacillaceae	Bacillus	Bacillus spizizenii
GCA_000931845.1_G5B15_genomic	Possible Producer	Aerobic	none	Bacteria	Firmicutes	Bacilli	Bacillales	Bacillaceae	Bacillus	Bacillus spizizenii
GCA_000935845.1_ASM93584v1_genomic	Possible Producer	Aerobic	Anaerobic	Bacteria	Firmicutes	Bacilli	Paenibacillales	Paenibacillaceae	Paenibacillus	Paenibacillus sp001894745
GCA_000949385.2_ASM94938v2_genomic	Very-Likely Producer	Aerobic	Anaerobic	Bacteria	Proteobacteria	Gammaproteobacteria	Pseudomonadales	Pseudomonadaceae	Pseudomonas	Pseudomonas sp000949385
GCA_000949425.1_ASM94942v1_genomic	Possible Producer	Aerobic	Anaerobic	Bacteria	Firmicutes	Bacilli	Paenibacillales	Paenibacillaceae	Paenibacillus	Paenibacillus sp000949425
GCA_000952205.1_ASM95220v1_genomic	Likely Producer	Aerobic	Anaerobic	Bacteria	Proteobacteria	Gammaproteobacteria	Pseudomonadales	Pseudomonadaceae	Stutzerimonas	Stutzerimonas stutzeri
GCA_000952685.1_ASM95268v1_genomic	Possible Producer	Aerobic	Anaerobic	Bacteria	Proteobacteria	Gammaproteobacteria	Pseudomonadales	Pseudomonadaceae	Stutzerimonas	Stutzerimonas stutzeri
GCA_000952735.1_ASM95273v1_genomic	Very-Likely Producer	Aerobic	Anaerobic	Bacteria	Proteobacteria	Gammaproteobacteria	Pseudomonadales	Pseudomonadaceae	Pseudomonas	Pseudomonas frederiksbergensis
GCA_000967945.1_ASM96794v1_genomic	Very-Likely Producer	Aerobic	Anaerobic	Bacteria	Proteobacteria	Gammaproteobacteria	Pseudomonadales	Pseudomonadaceae	Pseudomonas	Pseudomonas sp002000165
GCA_000967955.1_ASM96795v1_genomic	Very-Likely Producer	Aerobic	Anaerobic	Bacteria	Proteobacteria	Gammaproteobacteria	Pseudomonadales	Pseudomonadaceae	Pseudomonas	Pseudomonas sp900187425
GCA_000968015.1_ASM96801v1_genomic	Very-Likely Producer	Aerobic	Anaerobic	Bacteria	Proteobacteria	Gammaproteobacteria	Pseudomonadales	Pseudomonadaceae	Pseudomonas	Pseudomonas fluorescens
GCA_000968025.1_ASM96802v1_genomic	Very-Likely Producer	Aerobic	Anaerobic	Bacteria	Proteobacteria	Gammaproteobacteria	Pseudomonadales	Pseudomonadaceae	Pseudomonas	Pseudomonas marginalis
GCA_000972495.1_ASM97249v1_genomic	Possible Producer	Aerobic	none	Bacteria	Bacteroidota	Bacteroidia	Cytophagales	Hymenobacteraceae	Hymenobacter	Hymenobacter terrenus
GCA_000993785.3_ASM99378v3_genomic	Possible Producer	Aerobic	Anaerobic	Bacteria	Actinomycetota	Actinomycetia	Streptomycetales	Streptomycetaceae	Streptomyces	Streptomyces xiamenensis
GCA_008502245.1_CC33_genomic	Possible Producer	Aerobic	Anaerobic	Bacteria	Proteobacteria	Gammaproteobacteria	Enterobacterales	Enterobacteriaceae	Escherichia	Escherichia coli
GCA_010365175.1_ASM1036517v1_genomic	Possible Producer	Aerobic	none	Bacteria	Proteobacteria	Gammaproteobacteria	Burkholderiales	Thiobacillaceae	Thiobacillus	Thiobacillus sp010365175
GCA_010435925.1_ASM1043592v1_genomic	Very-Likely Producer	Aerobic	Anaerobic	Bacteria	Proteobacteria	Alphaproteobacteria	Rhodobacterales	Rhodobacteraceae	Pseudoroseicyclus	Pseudoroseicyclus tamaricis
GCA_010668055.1_ASM1066805v1_genomic	Very-Likely Producer	Aerobic	Anaerobic	Bacteria	Proteobacteria	Alphaproteobacteria	Rhizobiales	Rhizobiaceae	Rhizobium	Rhizobium ruizarguesonis
GCA_010668065.1_ASM1066806v1_genomic	Very-Likely Producer	Aerobic	Anaerobic	Bacteria	Proteobacteria	Alphaproteobacteria	Rhizobiales	Rhizobiaceae	Rhizobium	Rhizobium leguminosarum
GCA_010668085.1_ASM1066808v1_genomic	Very-Likely Producer	Aerobic	Anaerobic	Bacteria	Proteobacteria	Alphaproteobacteria	Rhizobiales	Rhizobiaceae	Rhizobium	Rhizobium ruizarguesonis
GCA_010668125.1_ASM1066812v1_genomic	Very-Likely Producer	Aerobic	Anaerobic	Bacteria	Proteobacteria	Alphaproteobacteria	Rhizobiales	Rhizobiaceae	Rhizobium	Rhizobium leguminosarum
GCA_010668145.1_ASM1066814v1_genomic	Very-Likely Producer	Aerobic	Anaerobic	Bacteria	Proteobacteria	Alphaproteobacteria	Rhizobiales	Rhizobiaceae	Rhizobium	Rhizobium ruizarguesonis
GCA_010668165.1_ASM1066816v1_genomic	Very-Likely Producer	Aerobic	Anaerobic	Bacteria	Proteobacteria	Alphaproteobacteria	Rhizobiales	Rhizobiaceae	Rhizobium	Rhizobium laguerreae
GCA_010668175.1_ASM1066817v1_genomic	Very-Likely Producer	Aerobic	Anaerobic	Bacteria	Proteobacteria	Alphaproteobacteria	Rhizobiales	Rhizobiaceae	Rhizobium	Rhizobium leguminosarum
GCA_010668195.1_ASM1066819v1_genomic	Very-Likely Producer	Aerobic	Anaerobic	Bacteria	Proteobacteria	Alphaproteobacteria	Rhizobiales	Rhizobiaceae	Rhizobium	Rhizobium leguminosarum
GCA_010668215.1_ASM1066821v1_genomic	Very-Likely Producer	Aerobic	Anaerobic	Bacteria	Proteobacteria	Alphaproteobacteria	Rhizobiales	Rhizobiaceae	Rhizobium	Rhizobium ruizarguesonis
GCA_010668245.1_ASM1066824v1_genomic	Very-Likely Producer	Aerobic	Anaerobic	Bacteria	Proteobacteria	Alphaproteobacteria	Rhizobiales	Rhizobiaceae	Rhizobium	Rhizobium ruizarguesonis
GCA_010668265.1_ASM1066826v1_genomic	Very-Likely Producer	Aerobic	Anaerobic	Bacteria	Proteobacteria	Alphaproteobacteria	Rhizobiales	Rhizobiaceae	Rhizobium	Rhizobium leguminosarum
GCA_010668275.1_ASM1066827v1_genomic	Likely Producer	Aerobic	Anaerobic	Bacteria	Proteobacteria	Alphaproteobacteria	Rhizobiales	Rhizobiaceae	Rhizobium	Rhizobium ruizarguesonis
GCA_010668315.1_ASM1066831v1_genomic	Very-Likely Producer	Aerobic	Anaerobic	Bacteria	Proteobacteria	Alphaproteobacteria	Rhizobiales	Rhizobiaceae	Rhizobium	Rhizobium ruizarguesonis
GCA_010668355.1_ASM1066835v1_genomic	Very-Likely Producer	Aerobic	Anaerobic	Bacteria	Proteobacteria	Alphaproteobacteria	Rhizobiales	Rhizobiaceae	Rhizobium	Rhizobium leguminosarum
GCA_010668395.1_ASM1066839v1_genomic	Very-Likely Producer	Aerobic	Anaerobic	Bacteria	Proteobacteria	Alphaproteobacteria	Rhizobiales	Rhizobiaceae	Rhizobium	Rhizobium lusitanum
GCA_010668425.1_ASM1066842v1_genomic	Very-Likely Producer	Aerobic	Anaerobic	Bacteria	Proteobacteria	Alphaproteobacteria	Rhizobiales	Rhizobiaceae	Rhizobium	Rhizobium leguminosarum
GCA_010668465.1_ASM1066846v1_genomic	Likely Producer	Aerobic	Anaerobic	Bacteria	Proteobacteria	Alphaproteobacteria	Rhizobiales	Rhizobiaceae	Rhizobium	Rhizobium ruizarguesonis
GCA_010668475.1_ASM1066847v1_genomic	Very-Likely Producer	Aerobic	Anaerobic	Bacteria	Proteobacteria	Alphaproteobacteria	Rhizobiales	Rhizobiaceae	Rhizobium	Rhizobium leguminosarum
GCA_010668505.1_ASM1066850v1_genomic	Very-Likely Producer	Aerobic	Anaerobic	Bacteria	Proteobacteria	Alphaproteobacteria	Rhizobiales	Rhizobiaceae	Rhizobium	Rhizobium leguminosarum
GCA_010668515.1_ASM1066851v1_genomic	Very-Likely Producer	Aerobic	Anaerobic	Bacteria	Proteobacteria	Alphaproteobacteria	Rhizobiales	Rhizobiaceae	Rhizobium	Rhizobium leguminosarum
GCA_010668545.1_ASM1066854v1_genomic	Very-Likely Producer	Aerobic	Anaerobic	Bacteria	Proteobacteria	Alphaproteobacteria	Rhizobiales	Rhizobiaceae	Rhizobium	Rhizobium leguminosarum
GCA_010668555.1_ASM1066855v1_genomic	Very-Likely Producer	Aerobic	Anaerobic	Bacteria	Proteobacteria	Alphaproteobacteria	Rhizobiales	Rhizobiaceae	Rhizobium	Rhizobium ruizarguesonis
GCA_010668585.1_ASM1066858v1_genomic	Very-Likely Producer	Aerobic	Anaerobic	Bacteria	Proteobacteria	Alphaproteobacteria	Rhizobiales	Rhizobiaceae	Rhizobium	Rhizobium ruizarguesonis
GCA_010668605.1_ASM1066860v1_genomic	Very-Likely Producer	Aerobic	Anaerobic	Bacteria	Proteobacteria	Alphaproteobacteria	Rhizobiales	Rhizobiaceae	Rhizobium	Rhizobium leguminosarum
GCA_010668625.1_ASM1066862v1_genomic	Likely Producer	Aerobic	Anaerobic	Bacteria	Proteobacteria	Alphaproteobacteria	Rhizobiales	Rhizobiaceae	Rhizobium	Rhizobium ruizarguesonis
GCA_010668635.1_ASM1066863v1_genomic	Very-Likely Producer	Aerobic	Anaerobic	Bacteria	Proteobacteria	Alphaproteobacteria	Rhizobiales	Rhizobiaceae	Rhizobium	Rhizobium ruizarguesonis
GCA_010668685.1_ASM1066868v1_genomic	Very-Likely Producer	Aerobic	Anaerobic	Bacteria	Proteobacteria	Alphaproteobacteria	Rhizobiales	Rhizobiaceae	Rhizobium	Rhizobium ruizarguesonis
GCA_010668705.1_ASM1066870v1_genomic	Very-Likely Producer	Aerobic	Anaerobic	Bacteria	Proteobacteria	Alphaproteobacteria	Rhizobiales	Rhizobiaceae	Rhizobium	Rhizobium leguminosarum
GCA_010668715.1_ASM1066871v1_genomic	Very-Likely Producer	Aerobic	Anaerobic	Bacteria	Proteobacteria	Alphaproteobacteria	Rhizobiales	Rhizobiaceae	Rhizobium	Rhizobium leguminosarum
GCA_010668735.1_ASM1066873v1_genomic	Very-Likely Producer	Aerobic	Anaerobic	Bacteria	Proteobacteria	Alphaproteobacteria	Rhizobiales	Rhizobiaceae	Rhizobium	Rhizobium ruizarguesonis
GCA_010668765.1_ASM1066876v1_genomic	Very-Likely Producer	Aerobic	Anaerobic	Bacteria	Proteobacteria	Alphaproteobacteria	Rhizobiales	Rhizobiaceae	Rhizobium	Rhizobium ruizarguesonis
GCA_010668785.1_ASM1066878v1_genomic	Very-Likely Producer	Aerobic	Anaerobic	Bacteria	Proteobacteria	Alphaproteobacteria	Rhizobiales	Rhizobiaceae	Rhizobium	Rhizobium ruizarguesonis
GCA_010668805.1_ASM1066880v1_genomic	Very-Likely Producer	Aerobic	Anaerobic	Bacteria	Proteobacteria	Alphaproteobacteria	Rhizobiales	Rhizobiaceae	Rhizobium	Rhizobium phaseoli
GCA_010668825.1_ASM1066882v1_genomic	Very-Likely Producer	Aerobic	Anaerobic	Bacteria	Proteobacteria	Alphaproteobacteria	Rhizobiales	Rhizobiaceae	Rhizobium	Rhizobium ruizarguesonis
GCA_010668835.1_ASM1066883v1_genomic	Very-Likely Producer	Aerobic	Anaerobic	Bacteria	Proteobacteria	Alphaproteobacteria	Rhizobiales	Rhizobiaceae	Rhizobium	Rhizobium ruizarguesonis
GCA_010668865.1_ASM1066886v1_genomic	Very-Likely Producer	Aerobic	Anaerobic	Bacteria	Proteobacteria	Alphaproteobacteria	Rhizobiales	Rhizobiaceae	Rhizobium	Rhizobium ruizarguesonis
GCA_010668875.1_ASM1066887v1_genomic	Likely Producer	Aerobic	Anaerobic	Bacteria	Proteobacteria	Alphaproteobacteria	Rhizobiales	Rhizobiaceae	Rhizobium	Rhizobium leguminosarum
GCA_010668905.1_ASM1066890v1_genomic	Very-Likely Producer	Aerobic	Anaerobic	Bacteria	Proteobacteria	Alphaproteobacteria	Rhizobiales	Rhizobiaceae	Rhizobium	Rhizobium ruizarguesonis
GCA_010668925.1_ASM1066892v1_genomic	Likely Producer	Aerobic	Anaerobic	Bacteria	Proteobacteria	Alphaproteobacteria	Rhizobiales	Rhizobiaceae	Rhizobium	Rhizobium leguminosarum
GCA_010668945.1_ASM1066894v1_genomic	Very-Likely Producer	Aerobic	Anaerobic	Bacteria	Proteobacteria	Alphaproteobacteria	Rhizobiales	Rhizobiaceae	Rhizobium	Rhizobium leguminosarum
GCA_010906935.1_ASM1090693v1_genomic	Possible Producer	Aerobic	none	Bacteria	Bacteroidota	Bacteroidia	Flavobacteriales	Flavobacteriaceae	Lutibacter	Lutibacter sp010906935
GCA_011007525.1_ASM1100752v1_genomic	Very-Likely Producer	Aerobic	Anaerobic	Bacteria	Actinomycetota	Actinomycetia	Streptomycetales	Streptomycetaceae	Streptomyces	Streptomyces sp000772045
GCA_011008945.1_ASM1100894v1_genomic	Very-Likely Producer	Aerobic	Anaerobic	Bacteria	Actinomycetota	Actinomycetia	Streptomycetales	Streptomycetaceae	Streptomyces	Streptomyces harenosi
GCA_011055525.1_ASM1105552v1_genomic	Very-Likely Producer	Aerobic	Anaerobic	Bacteria	Actinomycetota	Actinomycetia	Streptomycetales	Streptomycetaceae	Streptomyces	Streptomyces bacillaris
GCA_011193355.1_ASM1119335v1_genomic	Very-Likely Producer	Aerobic	Anaerobic	Bacteria	Actinomycetota	Actinomycetia	Streptomycetales	Streptomycetaceae	Streptomyces	Streptomyces sp011193355
GCA_011605305.1_ASM1160530v1_genomic	Very-Likely Producer	Aerobic	Anaerobic	Bacteria	Proteobacteria	Gammaproteobacteria	Pseudomonadales	Pseudomonadaceae	Pseudomonas	Pseudomonas putida
GCA_011620125.1_ASM1162012v1_genomic	Possible Producer	Aerobic	none	Bacteria	Proteobacteria	Gammaproteobacteria	Xanthomonadales	Rhodanobacteraceae	Dyella	Unclassified
GCA_011620215.1_ASM1162021v1_genomic	Possible Producer	Aerobic	none	Bacteria	Proteobacteria	Gammaproteobacteria	Burkholderiales	Rhodocyclaceae	Rugosibacter	Rugosibacter sp011620215
GCA_011620315.1_ASM1162031v1_genomic	Possible Producer	Aerobic	none	Bacteria	Proteobacteria	Gammaproteobacteria	Burkholderiales	Gallionellaceae	Sideroxyarcus	Sideroxyarcus sp011620315
GCA_011620645.1_ASM1162064v1_genomic	Very-Likely Producer	Aerobic	Anaerobic	Bacteria	Actinomycetota	Actinomycetia	Mycobacteriales	Mycobacteriaceae	Mycobacterium	Mycobacterium sp011620645
GCA_011620715.1_ASM1162071v1_genomic	Possible Producer	Aerobic	none	Bacteria	Actinomycetota	Actinomycetia	Actinomycetales	Microbacteriaceae	Microbacterium	Microbacterium sp011620715
GCA_011777485.1_ASM1177748v1_genomic	Very-Likely Producer	Aerobic	Anaerobic	Bacteria	Proteobacteria	Gammaproteobacteria	Pseudomonadales	Pseudomonadaceae	Pseudomonas	Pseudomonas parafulva
GCA_011784665.1_ASM1178466v1_genomic	Possible Producer	Aerobic	none	Bacteria	Firmicutes	Bacilli	Bacillales	Bacillaceae	Bacillus	Bacillus velezensis
GCA_012034655.1_ASM1203465v1_genomic	Possible Producer	Aerobic	Anaerobic	Bacteria	Cyanobacteriota	Cyanobacteriia	Leptolyngbyales	Leptolyngbyaceae	JAAUOZ01	JAAUOZ01 sp012034655
GCA_012184385.1_ASM1218438v1_genomic	Very-Likely Producer	Aerobic	Anaerobic	Bacteria	Actinomycetota	Actinomycetia	Mycobacteriales	Pseudonocardiaceae	Lentzea	Lentzea indica
GCA_012843185.1_ASM1284318v1_genomic	Possible Producer	Aerobic	none	Bacteria	Proteobacteria	Gammaproteobacteria	Enterobacterales	Shewanellaceae	Shewanella	Shewanella xiamenensis
GCA_012843205.1_ASM1284320v1_genomic	Very-Likely Producer	Aerobic	Anaerobic	Bacteria	Proteobacteria	Gammaproteobacteria	Enterobacterales	Enterobacteriaceae	Klebsiella	Klebsiella grimontii
GCA_012843215.1_ASM1284321v1_genomic	Very-Likely Producer	Aerobic	Anaerobic	Bacteria	Proteobacteria	Gammaproteobacteria	Enterobacterales	Enterobacteriaceae	Citrobacter	Citrobacter portucalensis
GCA_012843225.1_ASM1284322v1_genomic	Possible Producer	Aerobic	none	Bacteria	Proteobacteria	Gammaproteobacteria	Enterobacterales	Enterobacteriaceae	Enterobacter	Enterobacter cloacae
GCA_012843275.1_ASM1284327v1_genomic	Possible Producer	Aerobic	none	Bacteria	Proteobacteria	Gammaproteobacteria	Enterobacterales	Aeromonadaceae	Aeromonas	Aeromonas hydrophila
GCA_012912005.1_ASM1291200v1_genomic	Likely Producer	Aerobic	Anaerobic	Bacteria	Firmicutes	Bacilli	Paenibacillales	Paenibacillaceae	Paenibacillus	Paenibacillus sp012912005
GCA_012935655.1_ASM1293565v1_genomic	Very-Likely Producer	Aerobic	Anaerobic	Bacteria	Proteobacteria	Gammaproteobacteria	Pseudomonadales	Pseudomonadaceae	Pseudomonas	Pseudomonas sp003014915
GCA_012935695.1_ASM1293569v1_genomic	Very-Likely Producer	Aerobic	Anaerobic	Bacteria	Proteobacteria	Gammaproteobacteria	Pseudomonadales	Pseudomonadaceae	Pseudomonas	Pseudomonas sp012935695
GCA_012935735.1_ASM1293573v1_genomic	Very-Likely Producer	Aerobic	Anaerobic	Bacteria	Proteobacteria	Gammaproteobacteria	Pseudomonadales	Pseudomonadaceae	Pseudomonas	Pseudomonas proteolytica
GCA_012935755.1_ASM1293575v1_genomic	Very-Likely Producer	Aerobic	Anaerobic	Bacteria	Proteobacteria	Gammaproteobacteria	Pseudomonadales	Pseudomonadaceae	Pseudomonas	Pseudomonas sp012935755
GCA_012935775.1_ASM1293577v1_genomic	Very-Likely Producer	Aerobic	Anaerobic	Bacteria	Proteobacteria	Gammaproteobacteria	Pseudomonadales	Pseudomonadaceae	Pseudomonas	Pseudomonas proteolytica
GCA_013002405.1_ASM1300240v1_genomic	Very-Likely Producer	Aerobic	Anaerobic	Bacteria	Proteobacteria	Alphaproteobacteria	Rhodobacterales	Rhodobacteraceae	Sulfitobacter	Sulfitobacter sp013002405
GCA_013002465.1_ASM1300246v1_genomic	Very-Likely Producer	Aerobic	Anaerobic	Bacteria	Proteobacteria	Alphaproteobacteria	Rhodobacterales	Rhodobacteraceae	JABDJO01	JABDJO01 sp013002465
GCA_013003245.1_ASM1300324v1_genomic	Likely Producer	Aerobic	Anaerobic	Bacteria	Proteobacteria	Alphaproteobacteria	Rhodobacterales	Rhodobacteraceae	JABDJX01	JABDJX01 sp013003245
GCA_013004275.1_ASM1300427v1_genomic	Possible Producer	Aerobic	none	Bacteria	Proteobacteria	Gammaproteobacteria	Pseudomonadales	Moraxellaceae	Acinetobacter	Acinetobacter terrae
GCA_013004355.1_ASM1300435v1_genomic	Possible Producer	Aerobic	none	Bacteria	Proteobacteria	Gammaproteobacteria	Pseudomonadales	Moraxellaceae	Acinetobacter	Acinetobacter terrae
GCA_013004365.1_ASM1300436v1_genomic	Possible Producer	Aerobic	none	Bacteria	Proteobacteria	Gammaproteobacteria	Pseudomonadales	Moraxellaceae	Acinetobacter	Acinetobacter terrae
GCA_013004375.1_ASM1300437v1_genomic	Possible Producer	Aerobic	none	Bacteria	Proteobacteria	Gammaproteobacteria	Pseudomonadales	Moraxellaceae	Acinetobacter	Acinetobacter terrae
GCA_013004415.1_ASM1300441v1_genomic	Possible Producer	Aerobic	none	Bacteria	Proteobacteria	Gammaproteobacteria	Pseudomonadales	Moraxellaceae	Acinetobacter	Acinetobacter terrestris
GCA_013042155.1_ASM1304215v1_genomic	Possible Producer	Aerobic	Anaerobic	Bacteria	Proteobacteria	Alphaproteobacteria	Rhodobacterales	Rhodobacteraceae	Sulfitobacter	Unclassified
GCA_013042605.1_ASM1304260v1_genomic	Possible Producer	Aerobic	none	Bacteria	Proteobacteria	Alphaproteobacteria	Rhodobacterales	Rhodobacteraceae	IMCC34051	IMCC34051 sp013042605
GCA_013043365.1_ASM1304336v1_genomic	Likely Producer	Aerobic	Anaerobic	Archaea	Thermoproteota	Nitrososphaeria	Nitrososphaerales	Nitrosopumilaceae	Nitrosopumilus	Nitrosopumilus sp013002265
GCA_013128195.2_ASM1312819v2_genomic	Possible Producer	Aerobic	none	Bacteria	Planctomycetota	Planctomycetia	Gemmatales	Gemmataceae	Gemmata	Gemmata tundricola
GCA_013177695.1_ASM1317769v1_genomic	Very-Likely Producer	Aerobic	Anaerobic	Bacteria	Proteobacteria	Gammaproteobacteria	Burkholderiales	Burkholderiaceae	Paraburkholderia	Paraburkholderia solitsugae
GCA_013177705.1_ASM1317770v1_genomic	Very-Likely Producer	Aerobic	Anaerobic	Bacteria	Proteobacteria	Gammaproteobacteria	Burkholderiales	Burkholderiaceae	Paraburkholderia	Paraburkholderia xenovorans
GCA_013177715.1_ASM1317771v1_genomic	Very-Likely Producer	Aerobic	Anaerobic	Bacteria	Proteobacteria	Gammaproteobacteria	Burkholderiales	Burkholderiaceae	Paraburkholderia	Paraburkholderia madseniana
GCA_013177735.1_ASM1317773v1_genomic	Very-Likely Producer	Aerobic	Anaerobic	Bacteria	Proteobacteria	Gammaproteobacteria	Burkholderiales	Burkholderiaceae	Paraburkholderia	Paraburkholderia elongata
GCA_013177745.1_ASM1317774v1_genomic	Possible Producer	Aerobic	Anaerobic	Bacteria	Proteobacteria	Gammaproteobacteria	Burkholderiales	Burkholderiaceae	Ralstonia	Ralstonia pickettii
GCA_013283895.1_ASM1328389v1_genomic	Very-Likely Producer	Aerobic	Anaerobic	Bacteria	Proteobacteria	Gammaproteobacteria	Pseudomonadales	Pseudomonadaceae	Pseudomonas	Pseudomonas rhizophila
GCA_013285705.1_ASM1328570v1_genomic	Possible Producer	Aerobic	Anaerobic	Bacteria	Acidobacteriota	Terriglobia	Terriglobales	Acidobacteriaceae	Alloacidobacterium	Alloacidobacterium sp013285705
GCA_013288235.1_ASM1328823v1_genomic	Very-Likely Producer	Aerobic	Anaerobic	Bacteria	Bacteroidota	Bacteroidia	Sphingobacteriales	Sphingobacteriaceae	Mucilaginibacter	Mucilaginibacter sp013288235
GCA_013288405.1_ASM1328840v1_genomic	Possible Producer	Aerobic	Anaerobic	Bacteria	Bacteroidota	Bacteroidia	Sphingobacteriales	Sphingobacteriaceae	Mucilaginibacter	Mucilaginibacter sp013288235
GCA_013336775.1_ASM1333677v1_genomic	Very-Likely Producer	Aerobic	Anaerobic	Bacteria	Proteobacteria	Gammaproteobacteria	Burkholderiales	Burkholderiaceae	Burkholderia	Burkholderia sp001522585
GCA_013336785.1_ASM1333678v1_genomic	Very-Likely Producer	Aerobic	Anaerobic	Bacteria	Proteobacteria	Gammaproteobacteria	Pseudomonadales	Pseudomonadaceae	Pseudomonas	Pseudomonas putida
GCA_013337165.1_ASM1333716v1_genomic	Possible Producer	Aerobic	Anaerobic	Bacteria	Proteobacteria	Gammaproteobacteria	Enterobacterales	Enterobacteriaceae	Escherichia	Escherichia coli
GCA_013337265.1_ASM1333726v1_genomic	Very-Likely Producer	Aerobic	Anaerobic	Bacteria	Proteobacteria	Gammaproteobacteria	Pseudomonadales	Pseudomonadaceae	Pseudomonas	Pseudomonas putida
GCA_013337275.1_ASM1333727v1_genomic	Very-Likely Producer	Aerobic	Anaerobic	Bacteria	Proteobacteria	Gammaproteobacteria	Pseudomonadales	Pseudomonadaceae	Pseudomonas	Pseudomonas putida
GCA_013337285.1_ASM1333728v1_genomic	Likely Producer	Aerobic	Anaerobic	Bacteria	Proteobacteria	Alphaproteobacteria	Rhizobiales	Rhizobiaceae	Agrobacterium	Agrobacterium tumefaciens
GCA_013337325.1_ASM1333732v1_genomic	Very-Likely Producer	Aerobic	Anaerobic	Bacteria	Proteobacteria	Gammaproteobacteria	Pseudomonadales	Pseudomonadaceae	Pseudomonas	Pseudomonas putida
GCA_013337345.1_ASM1333734v1_genomic	Very-Likely Producer	Aerobic	Anaerobic	Bacteria	Proteobacteria	Gammaproteobacteria	Pseudomonadales	Pseudomonadaceae	Pseudomonas	Pseudomonas putida
GCA_013337355.1_ASM1333735v1_genomic	Very-Likely Producer	Aerobic	Anaerobic	Bacteria	Proteobacteria	Gammaproteobacteria	Pseudomonadales	Pseudomonadaceae	Pseudomonas	Pseudomonas putida
GCA_013337385.1_ASM1333738v1_genomic	Very-Likely Producer	Aerobic	Anaerobic	Bacteria	Proteobacteria	Gammaproteobacteria	Pseudomonadales	Pseudomonadaceae	Pseudomonas	Pseudomonas putida
GCA_013337395.1_ASM1333739v1_genomic	Very-Likely Producer	Aerobic	Anaerobic	Bacteria	Proteobacteria	Gammaproteobacteria	Pseudomonadales	Pseudomonadaceae	Pseudomonas	Pseudomonas putida
GCA_013337415.1_ASM1333741v1_genomic	Very-Likely Producer	Aerobic	Anaerobic	Bacteria	Proteobacteria	Gammaproteobacteria	Pseudomonadales	Pseudomonadaceae	Pseudomonas	Pseudomonas putida
GCA_013337445.1_ASM1333744v1_genomic	Very-Likely Producer	Aerobic	Anaerobic	Bacteria	Proteobacteria	Gammaproteobacteria	Pseudomonadales	Pseudomonadaceae	Pseudomonas	Pseudomonas protegens
GCA_013337485.1_ASM1333748v1_genomic	Very-Likely Producer	Aerobic	Anaerobic	Bacteria	Proteobacteria	Gammaproteobacteria	Pseudomonadales	Pseudomonadaceae	Pseudomonas	Pseudomonas citronellolis
GCA_013337495.1_ASM1333749v1_genomic	Very-Likely Producer	Aerobic	Anaerobic	Bacteria	Proteobacteria	Gammaproteobacteria	Pseudomonadales	Pseudomonadaceae	Pseudomonas	Pseudomonas citronellolis
GCA_013337505.1_ASM1333750v1_genomic	Very-Likely Producer	Aerobic	Anaerobic	Bacteria	Proteobacteria	Gammaproteobacteria	Pseudomonadales	Pseudomonadaceae	Pseudomonas	Pseudomonas citronellolis
GCA_013337545.1_ASM1333754v1_genomic	Very-Likely Producer	Aerobic	Anaerobic	Bacteria	Proteobacteria	Gammaproteobacteria	Pseudomonadales	Pseudomonadaceae	Pseudomonas	Pseudomonas citronellolis
GCA_013337565.1_ASM1333756v1_genomic	Very-Likely Producer	Aerobic	Anaerobic	Bacteria	Proteobacteria	Gammaproteobacteria	Pseudomonadales	Pseudomonadaceae	Pseudomonas	Pseudomonas citronellolis
GCA_013337585.1_ASM1333758v1_genomic	Very-Likely Producer	Aerobic	Anaerobic	Bacteria	Proteobacteria	Gammaproteobacteria	Pseudomonadales	Pseudomonadaceae	Pseudomonas	Pseudomonas citronellolis
GCA_013337595.1_ASM1333759v1_genomic	Very-Likely Producer	Aerobic	Anaerobic	Bacteria	Proteobacteria	Gammaproteobacteria	Pseudomonadales	Pseudomonadaceae	Pseudomonas	Pseudomonas citronellolis
GCA_013337645.1_ASM1333764v1_genomic	Possible Producer	Aerobic	Anaerobic	Bacteria	Proteobacteria	Gammaproteobacteria	Burkholderiales	Burkholderiaceae	Cupriavidus	Cupriavidus basilensis
GCA_013337655.1_ASM1333765v1_genomic	Possible Producer	Aerobic	none	Bacteria	Proteobacteria	Gammaproteobacteria	Enterobacterales	Enterobacteriaceae	Lelliottia	Lelliottia jeotgali
GCA_013337685.1_ASM1333768v1_genomic	Very-Likely Producer	Aerobic	Anaerobic	Bacteria	Proteobacteria	Gammaproteobacteria	Enterobacterales	Enterobacteriaceae	Citrobacter	Citrobacter gillenii
GCA_013337705.1_ASM1333770v1_genomic	Very-Likely Producer	Aerobic	Anaerobic	Bacteria	Proteobacteria	Gammaproteobacteria	Burkholderiales	Burkholderiaceae	Burkholderia	Burkholderia pyrrocinia
GCA_013337715.1_ASM1333771v1_genomic	Very-Likely Producer	Aerobic	Anaerobic	Bacteria	Proteobacteria	Gammaproteobacteria	Burkholderiales	Burkholderiaceae	Burkholderia	Burkholderia sp001522585
GCA_013363455.1_ASM1336345v1_genomic	Very-Likely Producer	Aerobic	Anaerobic	Bacteria	Actinomycetota	Actinomycetia	Streptomycetales	Streptomycetaceae	Streptomyces	Streptomyces parvus
GCA_013363465.1_ASM1336346v1_genomic	Very-Likely Producer	Aerobic	Anaerobic	Bacteria	Actinomycetota	Actinomycetia	Streptomycetales	Streptomycetaceae	Streptomyces	Streptomyces albidoflavus
GCA_013363485.1_ASM1336348v1_genomic	Very-Likely Producer	Aerobic	Anaerobic	Bacteria	Actinomycetota	Actinomycetia	Streptomycetales	Streptomycetaceae	Streptomyces	Streptomyces albidoflavus
GCA_013363505.1_ASM1336350v1_genomic	Very-Likely Producer	Aerobic	Anaerobic	Bacteria	Actinomycetota	Actinomycetia	Streptomycetales	Streptomycetaceae	Streptomyces	Streptomyces bacillaris
GCA_013363555.1_ASM1336355v1_genomic	Very-Likely Producer	Aerobic	Anaerobic	Bacteria	Actinomycetota	Actinomycetia	Streptomycetales	Streptomycetaceae	Streptomyces	Streptomyces albidoflavus
GCA_013363575.1_ASM1336357v1_genomic	Very-Likely Producer	Aerobic	Anaerobic	Bacteria	Actinomycetota	Actinomycetia	Streptomycetales	Streptomycetaceae	Streptomyces	Streptomyces rochei
GCA_013363585.1_ASM1336358v1_genomic	Very-Likely Producer	Aerobic	Anaerobic	Bacteria	Actinomycetota	Actinomycetia	Streptomycetales	Streptomycetaceae	Streptomyces	Streptomyces albidoflavus
GCA_013363615.1_ASM1336361v1_genomic	Very-Likely Producer	Aerobic	Anaerobic	Bacteria	Actinomycetota	Actinomycetia	Streptomycetales	Streptomycetaceae	Streptomyces	Streptomyces antibioticus
GCA_013363625.1_ASM1336362v1_genomic	Very-Likely Producer	Aerobic	Anaerobic	Bacteria	Actinomycetota	Actinomycetia	Streptomycetales	Streptomycetaceae	Streptomyces	Streptomyces griseoincarnatus
GCA_013363655.1_ASM1336365v1_genomic	Very-Likely Producer	Aerobic	Anaerobic	Bacteria	Actinomycetota	Actinomycetia	Streptomycetales	Streptomycetaceae	Streptomyces	Streptomyces parvus
GCA_013363665.1_ASM1336366v1_genomic	Very-Likely Producer	Aerobic	Anaerobic	Bacteria	Actinomycetota	Actinomycetia	Streptomycetales	Streptomycetaceae	Streptomyces	Streptomyces parvus
GCA_013363675.1_ASM1336367v1_genomic	Very-Likely Producer	Aerobic	Anaerobic	Bacteria	Actinomycetota	Actinomycetia	Streptomycetales	Streptomycetaceae	Streptomyces	Streptomyces bacillaris
GCA_013363735.1_ASM1336373v1_genomic	Very-Likely Producer	Aerobic	Anaerobic	Bacteria	Actinomycetota	Actinomycetia	Streptomycetales	Streptomycetaceae	Streptomyces	Streptomyces bacillaris
GCA_013368115.1_ASM1336811v1_genomic	Possible Producer	Aerobic	none	Bacteria	Firmicutes	Bacilli	Bacillales	Bacillaceae	Bacillus	Bacillus haynesii
GCA_013371785.1_ASM1337178v1_genomic	Very-Likely Producer	Aerobic	Anaerobic	Bacteria	Proteobacteria	Gammaproteobacteria	Pseudomonadales	Pseudomonadaceae	Pseudomonas	Pseudomonas simiae
GCA_013403875.1_ASM1340387v1_genomic	Likely Producer	Aerobic	Anaerobic	Bacteria	Proteobacteria	Gammaproteobacteria	Burkholderiales	Burkholderiaceae	Burkholderia	Burkholderia guangdongensis
GCA_013421635.1_ASM1342163v1_genomic	Possible Producer	Aerobic	Anaerobic	Bacteria	Actinomycetota	Actinomycetia	Streptomycetales	Streptomycetaceae	Streptomyces	Streptomyces abyssomicinicus
GCA_013423695.1_ASM1342369v1_genomic	Possible Producer	Aerobic	none	Bacteria	Firmicutes	Bacilli	Bacillales	Bacillaceae	Bacillus	Bacillus velezensis
GCA_013618475.1_ASM1361847v1_genomic	Possible Producer	Aerobic	none	Bacteria	Firmicutes	Bacilli	Paenibacillales	Paenibacillaceae	Saccharibacillus	Saccharibacillus deserti
GCA_013815575.1_ASM1381557v1_genomic	Possible Producer	Aerobic	Anaerobic	Bacteria	Actinomycetota	Rubrobacteria	Rubrobacterales	Rubrobacteraceae	Rubrobacter	Rubrobacter sp013815575
GCA_013815725.1_ASM1381572v1_genomic	Possible Producer	Aerobic	Anaerobic	Bacteria	Actinomycetota	Actinomycetia	Propionibacteriales	Nocardioidaceae	Nocardioides	Nocardioides sp013815725
GCA_013815995.1_ASM1381599v1_genomic	Possible Producer	Aerobic	none	Bacteria	Actinomycetota	Actinomycetia	Sporichthyales	Sporichthyaceae	Sporichthya	Sporichthya sp013815995
GCA_013821195.1_ASM1382119v1_genomic	Possible Producer	Aerobic	none	Bacteria	Actinomycetota	Actinomycetia	Propionibacteriales	Nocardioidaceae	JACDHG01	JACDHG01 sp013821195
GCA_013821425.1_ASM1382142v1_genomic	Possible Producer	Aerobic	none	Bacteria	Proteobacteria	Gammaproteobacteria	Burkholderiales	Nitrosomonadaceae	Nitrosospira	Nitrosospira sp013821425
GCA_013821565.1_ASM1382156v1_genomic	Possible Producer	Aerobic	none	Bacteria	Actinomycetota	Actinomycetia	Mycobacteriales	Pseudonocardiaceae	Pseudonocardia	Unclassified
GCA_014076605.1_ASM1407660v1_genomic	Very-Likely Producer	Aerobic	Anaerobic	Bacteria	Actinomycetota	Actinomycetia	Streptomycetales	Streptomycetaceae	Streptomyces	Streptomyces asiaticus
GCA_014216315.1_ASM1421631v1_genomic	Very-Likely Producer	Aerobic	Anaerobic	Bacteria	Actinomycetota	Actinomycetia	Streptomycetales	Streptomycetaceae	Streptomyces	Streptomyces finlayi
GCA_014216335.1_ASM1421633v1_genomic	Very-Likely Producer	Aerobic	Anaerobic	Bacteria	Actinomycetota	Actinomycetia	Streptomycetales	Streptomycetaceae	Streptomyces	Streptomyces diastaticus
GCA_014217585.1_ASM1421758v1_genomic	Very-Likely Producer	Aerobic	Anaerobic	Bacteria	Actinomycetota	Actinomycetia	Streptomycetales	Streptomycetaceae	Streptomyces	Streptomyces virginiae
GCA_014217605.1_ASM1421760v1_genomic	Possible Producer	Aerobic	none	Bacteria	Proteobacteria	Alphaproteobacteria	Sphingomonadales	Sphingomonadaceae	Sphingomonas	Sphingomonas sp014217605
GCA_014217625.1_ASM1421762v1_genomic	Possible Producer	Aerobic	none	Bacteria	Actinomycetota	Actinomycetia	Actinomycetales	Microbacteriaceae	Leifsonia	Leifsonia shinshuensis
GCA_014217645.1_ASM1421764v1_genomic	Possible Producer	Aerobic	none	Bacteria	Bacteroidota	Bacteroidia	Cytophagales	Hymenobacteraceae	Hymenobacter	Hymenobacter profundi
GCA_014218215.1_ASM1421821v1_genomic	Very-Likely Producer	Aerobic	Anaerobic	Bacteria	Actinomycetota	Actinomycetia	Mycobacteriales	Geodermatophilaceae	Klenkia	Klenkia sp001424455
GCA_014274465.1_ASM1427446v1_genomic	Possible Producer	Aerobic	none	Bacteria	Acidobacteriota	Terriglobia	Terriglobales	Acidobacteriaceae	Alloacidobacterium	Alloacidobacterium dinghuense
GCA_014280995.1_ASM1428099v1_genomic	Very-Likely Producer	Aerobic	Anaerobic	Bacteria	Actinomycetota	Actinomycetia	Streptomycetales	Streptomycetaceae	Streptomyces	Streptomyces albidoflavus
GCA_014283215.1_ASM1428321v1_genomic	Possible Producer	Aerobic	none	Bacteria	Proteobacteria	Alphaproteobacteria	Acetobacterales	Acetobacteraceae	Siccirubricoccus	Siccirubricoccus deserti
GCA_014297575.1_ASM1429757v1_genomic	Likely Producer	Aerobic	Anaerobic	Bacteria	Proteobacteria	Gammaproteobacteria	Xanthomonadales	Rhodanobacteraceae	Dyella	Dyella telluris
GCA_014376815.1_ASM1437681v1_genomic	Possible Producer	Aerobic	none	Bacteria	Actinomycetota	Actinomycetia	Actinomycetales	Microbacteriaceae	Cryobacterium	Cryobacterium sp014376815
GCA_014377085.1_ASM1437708v1_genomic	Possible Producer	Aerobic	none	Bacteria	Proteobacteria	Alphaproteobacteria	Rhodobacterales	Rhodobacteraceae	CAMBWO01	Unclassified
GCA_014378035.1_ASM1437803v1_genomic	Likely Producer	Aerobic	Anaerobic	Bacteria	Actinomycetota	Actinomycetia	Propionibacteriales	Nocardioidaceae	Aeromicrobium	Aeromicrobium sp014378035
GCA_014378105.1_ASM1437810v1_genomic	Possible Producer	Aerobic	none	Bacteria	Bacteroidota	Bacteroidia	Sphingobacteriales	Sphingobacteriaceae	Pelobium	Pelobium sp014378105
GCA_014378155.1_ASM1437815v1_genomic	Likely Producer	Aerobic	Anaerobic	Bacteria	Proteobacteria	Alphaproteobacteria	Caulobacterales	Caulobacteraceae	Caulobacter	Caulobacter sp014378155
GCA_014378495.1_ASM1437849v1_genomic	Possible Producer	Aerobic	none	Bacteria	Proteobacteria	Gammaproteobacteria	Burkholderiales	Methylophilaceae	Methylotenera	Methylotenera sp014378495
GCA_014378845.1_ASM1437884v1_genomic	Possible Producer	Aerobic	none	Bacteria	Proteobacteria	Gammaproteobacteria	Burkholderiales	Methylophilaceae	Methylotenera	Methylotenera sp014378845
GCA_014378915.1_ASM1437891v1_genomic	Possible Producer	Aerobic	Anaerobic	Bacteria	Proteobacteria	Gammaproteobacteria	Burkholderiales	Methylophilaceae	JACMMS01	JACMMS01 sp014378915
GCA_014378945.1_ASM1437894v1_genomic	Very-Likely Producer	Aerobic	Anaerobic	Bacteria	Cyanobacteriota	Cyanobacteriia	Leptolyngbyales	Leptolyngbyaceae	Phormidesmis	Phormidesmis priestleyi
GCA_014380115.1_ASM1438011v1_genomic	Possible Producer	Aerobic	none	Bacteria	Proteobacteria	Gammaproteobacteria	Xanthomonadales	Xanthomonadaceae	JACMKK01	JACMKK01 sp014380115
GCA_014380625.1_ASM1438062v1_genomic	Very-Likely Producer	Aerobic	Anaerobic	Bacteria	Firmicutes	Clostridia	Clostridiales	Clostridiaceae	JACMJL01	JACMJL01 sp014380625
GCA_014380935.1_ASM1438093v1_genomic	Possible Producer	Aerobic	Anaerobic	Bacteria	Cyanobacteriota	Cyanobacteriia	Gloeobacterales	Gloeobacteraceae	JACMIX01	JACMIX01 sp014380935
GCA_014489275.1_ASM1448927v1_genomic	Possible Producer	Aerobic	none	Bacteria	Firmicutes	Bacilli	Bacillales	Bacillaceae	Bacillus	Bacillus subtilis
GCA_014534555.1_ASM1453455v1_genomic	Very-Likely Producer	Aerobic	Anaerobic	Bacteria	Cyanobacteriota	Cyanobacteriia	Cyanobacteriales	Nostocaceae	Nostoc	Unclassified
GCA_014596565.1_ASM1459656v1_genomic	Very-Likely Producer	Aerobic	Anaerobic	Bacteria	Proteobacteria	Gammaproteobacteria	Pseudomonadales	Pseudomonadaceae	Pseudomonas	Pseudomonas sp000801235
GCA_014596605.1_ASM1459660v1_genomic	Very-Likely Producer	Aerobic	Anaerobic	Bacteria	Proteobacteria	Gammaproteobacteria	Pseudomonadales	Pseudomonadaceae	Pseudomonas	Pseudomonas umsongensis
GCA_014596625.1_ASM1459662v1_genomic	Very-Likely Producer	Aerobic	Anaerobic	Bacteria	Proteobacteria	Gammaproteobacteria	Pseudomonadales	Pseudomonadaceae	Pseudomonas	Pseudomonas rhizophila
GCA_014697915.1_ASM1469791v1_genomic	Possible Producer	Aerobic	Anaerobic	Bacteria	Actinomycetota	Actinomycetia	Streptomycetales	Streptomycetaceae	Streptomyces	Streptomyces rochei
GCA_014697935.1_ASM1469793v1_genomic	Likely Producer	Aerobic	Anaerobic	Bacteria	Actinomycetota	Actinomycetia	Streptomycetales	Streptomycetaceae	Streptomyces	Streptomyces californicus
GCA_014697945.1_ASM1469794v1_genomic	Very-Likely Producer	Aerobic	Anaerobic	Bacteria	Actinomycetota	Actinomycetia	Streptomycetales	Streptomycetaceae	Streptomyces	Streptomyces papulosus
GCA_014750705.1_ASM1475070v1_genomic	Likely Producer	Aerobic	Anaerobic	Bacteria	Proteobacteria	Alphaproteobacteria	Geminicoccales	Geminicoccaceae	Geminicoccus	Geminicoccus sp019800005
GCA_014764445.1_ASM1476444v1_genomic	Possible Producer	Aerobic	none	Bacteria	Actinomycetota	Actinomycetia	Actinomycetales	Micrococcaceae	Arthrobacter	Arthrobacter luteus
GCA_014822145.1_ASM1482214v1_genomic	Possible Producer	Aerobic	none	Bacteria	Firmicutes	Bacilli	Bacillales	Bacillaceae	Bacillus	Bacillus pseudomycoides
GCA_014863405.1_ASM1486340v1_genomic	Likely Producer	Aerobic	Anaerobic	Bacteria	Proteobacteria	Gammaproteobacteria	Xanthomonadales	Rhodanobacteraceae	Dyella	Dyella acidiphila
GCA_014872775.1_ASM1487277v1_genomic	Very-Likely Producer	Aerobic	Anaerobic	Bacteria	Proteobacteria	Alphaproteobacteria	Rhodobacterales	Rhodobacteraceae	Pseudophaeobacter	Pseudophaeobacter sp014884385
GCA_014872815.1_ASM1487281v1_genomic	Very-Likely Producer	Aerobic	Anaerobic	Bacteria	Proteobacteria	Alphaproteobacteria	Rhodobacterales	Rhodobacteraceae	Shimia	Shimia sp014872815
GCA_014872875.1_ASM1487287v1_genomic	Very-Likely Producer	Aerobic	Anaerobic	Bacteria	Proteobacteria	Alphaproteobacteria	Rhodobacterales	Rhodobacteraceae	WKFI01	WKFI01 sp014872875
GCA_014905535.1_ASM1490553v1_genomic	Very-Likely Producer	Aerobic	Anaerobic	Bacteria	Actinomycetota	Actinomycetia	Streptomycetales	Streptomycetaceae	Streptomyces	Streptomyces hydrogenans
GCA_014905555.1_ASM1490555v1_genomic	Very-Likely Producer	Aerobic	Anaerobic	Bacteria	Actinomycetota	Actinomycetia	Streptomycetales	Streptomycetaceae	Streptomyces	Streptomyces sp014905555
GCA_015354235.1_ASM1535423v1_genomic	Very-Likely Producer	Aerobic	Anaerobic	Bacteria	Proteobacteria	Gammaproteobacteria	Burkholderiales	Burkholderiaceae	Burkholderia	Burkholderia pseudomultivorans
GCA_015390225.1_ASM1539022v1_genomic	Very-Likely Producer	Aerobic	Anaerobic	Bacteria	Proteobacteria	Alphaproteobacteria	Sphingomonadales	Sphingomonadaceae	Novosphingobium	Novosphingobium sp002336885
GCA_015390265.1_ASM1539026v1_genomic	Possible Producer	Aerobic	Anaerobic	Bacteria	Proteobacteria	Alphaproteobacteria	Rhodobacterales	Rhodobacteraceae	Paracoccus	Paracoccus marcusii
GCA_015751645.1_ASM1575164v1_genomic	Possible Producer	Aerobic	none	Bacteria	Bacteroidota	Bacteroidia	Flavobacteriales	Flavobacteriaceae	Flavobacterium	Flavobacterium xanthum
GCA_015752155.1_ASM1575215v1_genomic	Possible Producer	Aerobic	none	Bacteria	Actinomycetota	Actinomycetia	Actinomycetales	Microbacteriaceae	Cryobacterium	Cryobacterium sp015752155
GCA_016019935.1_ASM1601993v1_genomic	Possible Producer	Aerobic	Anaerobic	Bacteria	Firmicutes	Bacilli	Paenibacillales	Paenibacillaceae	Pristimantibacillus	Pristimantibacillus sp016019935
GCA_016103465.1_ASM1610346v1_genomic	Very-Likely Producer	Aerobic	Anaerobic	Bacteria	Actinomycetota	Actinomycetia	Streptomycetales	Streptomycetaceae	Streptomyces	Streptomyces sabulosicollis
GCA_016107395.1_INACH3013-01_genomic	Very-Likely Producer	Aerobic	Anaerobic	Bacteria	Actinomycetota	Actinomycetia	Streptomycetales	Streptomycetaceae	Streptomyces	Streptomyces fildesensis
GCA_016413685.1_ASM1641368v1_genomic	Very-Likely Producer	Aerobic	Anaerobic	Bacteria	Proteobacteria	Gammaproteobacteria	Pseudomonadales	Pseudomonadaceae	Pseudomonas	Pseudomonas chlororaphis
GCA_016483165.1_ASM1648316v1_genomic	Possible Producer	Aerobic	none	Bacteria	Firmicutes	Bacilli	Bacillales	Bacillaceae	Bacillus	Bacillus mycoides
GCA_016483175.1_ASM1648317v1_genomic	Possible Producer	Aerobic	none	Bacteria	Firmicutes	Bacilli	Bacillales	Bacillaceae	Bacillus	Bacillus mycoides
GCA_016483205.1_ASM1648320v1_genomic	Possible Producer	Aerobic	none	Bacteria	Firmicutes	Bacilli	Bacillales	Bacillaceae	Bacillus	Bacillus cereus
GCA_016483245.1_ASM1648324v1_genomic	Possible Producer	Aerobic	none	Bacteria	Firmicutes	Bacilli	Bacillales	Bacillaceae	Bacillus	Bacillus toyonensis
GCA_016483265.1_ASM1648326v1_genomic	Possible Producer	Aerobic	none	Bacteria	Firmicutes	Bacilli	Bacillales	Bacillaceae	Bacillus	Bacillus cereus
GCA_016483285.1_ASM1648328v1_genomic	Possible Producer	Aerobic	none	Bacteria	Firmicutes	Bacilli	Bacillales	Bacillaceae	Bacillus	Bacillus thuringiensis
GCA_016483295.1_ASM1648329v1_genomic	Possible Producer	Aerobic	none	Bacteria	Firmicutes	Bacilli	Bacillales	Bacillaceae	Bacillus	Bacillus mycoides
GCA_016483305.1_ASM1648330v1_genomic	Possible Producer	Aerobic	none	Bacteria	Firmicutes	Bacilli	Bacillales	Bacillaceae	Bacillus	Bacillus thuringiensis
GCA_016483345.1_ASM1648334v1_genomic	Possible Producer	Aerobic	none	Bacteria	Firmicutes	Bacilli	Bacillales	Bacillaceae	Bacillus	Bacillus toyonensis
GCA_016483355.1_ASM1648335v1_genomic	Possible Producer	Aerobic	none	Bacteria	Firmicutes	Bacilli	Bacillales	Bacillaceae	Bacillus	Bacillus thuringiensis
GCA_016483385.1_ASM1648338v1_genomic	Possible Producer	Aerobic	none	Bacteria	Firmicutes	Bacilli	Bacillales	Bacillaceae	Bacillus	Bacillus cereus
GCA_016483425.1_ASM1648342v1_genomic	Possible Producer	Aerobic	none	Bacteria	Firmicutes	Bacilli	Bacillales	Bacillaceae	Bacillus	Bacillus thuringiensis
GCA_016483445.1_ASM1648344v1_genomic	Possible Producer	Aerobic	none	Bacteria	Firmicutes	Bacilli	Bacillales	Bacillaceae	Bacillus	Bacillus toyonensis
GCA_016483455.1_ASM1648345v1_genomic	Possible Producer	Aerobic	none	Bacteria	Firmicutes	Bacilli	Bacillales	Bacillaceae	Bacillus	Bacillus toyonensis
GCA_016483465.1_ASM1648346v1_genomic	Possible Producer	Aerobic	none	Bacteria	Firmicutes	Bacilli	Bacillales	Bacillaceae	Bacillus	Bacillus thuringiensis
GCA_016483475.1_ASM1648347v1_genomic	Possible Producer	Aerobic	none	Bacteria	Firmicutes	Bacilli	Bacillales	Bacillaceae	Bacillus	Bacillus mycoides
GCA_016483525.1_ASM1648352v1_genomic	Possible Producer	Aerobic	none	Bacteria	Firmicutes	Bacilli	Bacillales	Bacillaceae	Bacillus	Bacillus thuringiensis
GCA_016483545.1_ASM1648354v1_genomic	Possible Producer	Aerobic	none	Bacteria	Firmicutes	Bacilli	Bacillales	Bacillaceae	Bacillus	Bacillus toyonensis
GCA_016483555.1_ASM1648355v1_genomic	Possible Producer	Aerobic	none	Bacteria	Firmicutes	Bacilli	Bacillales	Bacillaceae	Bacillus	Bacillus wiedmannii
GCA_016483575.1_ASM1648357v1_genomic	Possible Producer	Aerobic	none	Bacteria	Firmicutes	Bacilli	Bacillales	Bacillaceae	Bacillus	Bacillus toyonensis
GCA_016483605.1_ASM1648360v1_genomic	Possible Producer	Aerobic	none	Bacteria	Firmicutes	Bacilli	Bacillales	Bacillaceae	Bacillus	Bacillus toyonensis
GCA_016483615.1_ASM1648361v1_genomic	Possible Producer	Aerobic	none	Bacteria	Firmicutes	Bacilli	Bacillales	Bacillaceae	Bacillus	Bacillus thuringiensis
GCA_016483645.1_ASM1648364v1_genomic	Possible Producer	Aerobic	none	Bacteria	Firmicutes	Bacilli	Bacillales	Bacillaceae	Bacillus	Bacillus cereus
GCA_016483685.1_ASM1648368v1_genomic	Possible Producer	Aerobic	none	Bacteria	Firmicutes	Bacilli	Bacillales	Bacillaceae	Bacillus	Bacillus proteolyticus
GCA_016483705.1_ASM1648370v1_genomic	Possible Producer	Aerobic	none	Bacteria	Firmicutes	Bacilli	Bacillales	Bacillaceae	Bacillus	Bacillus wiedmannii
GCA_016483725.1_ASM1648372v1_genomic	Possible Producer	Aerobic	none	Bacteria	Firmicutes	Bacilli	Bacillales	Bacillaceae	Bacillus	Bacillus wiedmannii
GCA_016483765.1_ASM1648376v1_genomic	Possible Producer	Aerobic	none	Bacteria	Firmicutes	Bacilli	Bacillales	Bacillaceae	Bacillus	Bacillus thuringiensis
GCA_016483785.1_ASM1648378v1_genomic	Possible Producer	Aerobic	none	Bacteria	Firmicutes	Bacilli	Bacillales	Bacillaceae	Bacillus	Bacillus toyonensis
GCA_016483835.1_ASM1648383v1_genomic	Possible Producer	Aerobic	none	Bacteria	Firmicutes	Bacilli	Bacillales	Bacillaceae	Bacillus	Bacillus thuringiensis
GCA_016483925.1_ASM1648392v1_genomic	Possible Producer	Aerobic	none	Bacteria	Firmicutes	Bacilli	Bacillales	Bacillaceae	Bacillus	Bacillus thuringiensis
GCA_016586125.1_ASM1658612v1_genomic	Very-Likely Producer	Aerobic	Anaerobic	Bacteria	Proteobacteria	Gammaproteobacteria	Burkholderiales	Burkholderiaceae	Burkholderia	Burkholderia orbicola
GCA_016586145.1_ASM1658614v1_genomic	Very-Likely Producer	Aerobic	Anaerobic	Bacteria	Proteobacteria	Gammaproteobacteria	Burkholderiales	Burkholderiaceae	Burkholderia	Burkholderia orbicola
GCA_016586165.1_ASM1658616v1_genomic	Possible Producer	Aerobic	Anaerobic	Bacteria	Proteobacteria	Gammaproteobacteria	Xanthomonadales	Rhodanobacteraceae	Dyella	Dyella sp016586165
GCA_016595135.1_ASM1659513v1_genomic	Possible Producer	Aerobic	Anaerobic	Bacteria	Proteobacteria	Gammaproteobacteria	Enterobacterales	Enterobacteriaceae	Escherichia	Escherichia coli
GCA_016650035.1_ASM1665003v1_genomic	Likely Producer	Aerobic	Anaerobic	Bacteria	Firmicutes	Clostridia	Clostridiales	Clostridiaceae	Clostridium	Clostridium sp016650035
GCA_016650045.1_ASM1665004v1_genomic	Likely Producer	Aerobic	Anaerobic	Bacteria	Firmicutes	Clostridia	Eubacteriales	Eubacteriaceae	Acetobacterium	Acetobacterium sp016650045
GCA_016650095.1_ASM1665009v1_genomic	Possible Producer	Aerobic	none	Bacteria	Firmicutes	Clostridia	Clostridiales	Clostridiaceae	Clostridium	Clostridium sp016650095
GCA_016650275.1_ASM1665027v1_genomic	Possible Producer	Aerobic	none	Bacteria	Nitrospirota	Nitrospiria	Nitrospirales	Nitrospiraceae	Palsa-1315	Palsa-1315 sp005239475
GCA_016650315.1_ASM1665031v1_genomic	Possible Producer	Aerobic	none	Bacteria	Proteobacteria	Alphaproteobacteria	Sphingomonadales	Sphingomonadaceae	Rhizorhapis	Rhizorhapis sp016650315
GCA_016650535.1_ASM1665053v1_genomic	Very-Likely Producer	Aerobic	Anaerobic	Bacteria	Proteobacteria	Gammaproteobacteria	Pseudomonadales	Pseudomonadaceae	Pseudomonas	Pseudomonas farris
GCA_016650565.1_ASM1665056v1_genomic	Possible Producer	Aerobic	none	Bacteria	Firmicutes	Bacilli	Bacillales	Bacillaceae	Bacillus	Bacillus mycoides
GCA_016650615.1_ASM1665061v1_genomic	Possible Producer	Aerobic	none	Bacteria	Firmicutes	Bacilli	Bacillales	Bacillaceae	Bacillus	Bacillus mycoides
GCA_016650625.1_ASM1665062v1_genomic	Very-Likely Producer	Aerobic	Anaerobic	Bacteria	Proteobacteria	Gammaproteobacteria	Pseudomonadales	Pseudomonadaceae	Pseudomonas	Pseudomonas fluorescens
GCA_016650635.1_ASM1665063v1_genomic	Very-Likely Producer	Aerobic	Anaerobic	Bacteria	Proteobacteria	Gammaproteobacteria	Pseudomonadales	Pseudomonadaceae	Pseudomonas	Pseudomonas sp016650635
GCA_016650645.1_ASM1665064v1_genomic	Possible Producer	Aerobic	none	Bacteria	Firmicutes	Bacilli	Bacillales	Bacillaceae	Bacillus	Bacillus mycoides
GCA_016650695.1_ASM1665069v1_genomic	Very-Likely Producer	Aerobic	Anaerobic	Bacteria	Proteobacteria	Gammaproteobacteria	Pseudomonadales	Pseudomonadaceae	Pseudomonas	Pseudomonas sp016650695
GCA_016650715.1_ASM1665071v1_genomic	Very-Likely Producer	Aerobic	Anaerobic	Bacteria	Proteobacteria	Gammaproteobacteria	Pseudomonadales	Pseudomonadaceae	Pseudomonas	Pseudomonas mandelii
GCA_016650725.1_ASM1665072v1_genomic	Very-Likely Producer	Aerobic	Anaerobic	Bacteria	Proteobacteria	Gammaproteobacteria	Pseudomonadales	Pseudomonadaceae	Pseudomonas	Pseudomonas farris
GCA_016650735.1_ASM1665073v1_genomic	Very-Likely Producer	Aerobic	Anaerobic	Bacteria	Proteobacteria	Gammaproteobacteria	Pseudomonadales	Pseudomonadaceae	Pseudomonas	Pseudomonas farris
GCA_016650745.1_ASM1665074v1_genomic	Very-Likely Producer	Aerobic	Anaerobic	Bacteria	Proteobacteria	Gammaproteobacteria	Pseudomonadales	Pseudomonadaceae	Pseudomonas	Pseudomonas farris
GCA_016650765.1_ASM1665076v1_genomic	Very-Likely Producer	Aerobic	Anaerobic	Bacteria	Proteobacteria	Gammaproteobacteria	Pseudomonadales	Pseudomonadaceae	Pseudomonas	Pseudomonas farris
GCA_016650815.1_ASM1665081v1_genomic	Very-Likely Producer	Aerobic	Anaerobic	Bacteria	Proteobacteria	Gammaproteobacteria	Pseudomonadales	Pseudomonadaceae	Pseudomonas	Pseudomonas sp016650815
GCA_016650865.1_ASM1665086v1_genomic	Very-Likely Producer	Aerobic	Anaerobic	Bacteria	Proteobacteria	Gammaproteobacteria	Pseudomonadales	Pseudomonadaceae	Pseudomonas	Pseudomonas yamanorum
GCA_016650875.1_ASM1665087v1_genomic	Possible Producer	Aerobic	none	Bacteria	Firmicutes	Bacilli	Bacillales	Bacillaceae	Bacillus	Bacillus mycoides
GCA_016650935.1_ASM1665093v1_genomic	Possible Producer	Aerobic	none	Bacteria	Firmicutes	Bacilli	Bacillales	Bacillaceae	Bacillus	Bacillus mycoides
GCA_016650995.1_ASM1665099v1_genomic	Possible Producer	Aerobic	none	Bacteria	Firmicutes	Bacilli	Bacillales	Bacillaceae	Bacillus	Bacillus mycoides
GCA_016651015.1_ASM1665101v1_genomic	Possible Producer	Aerobic	none	Bacteria	Firmicutes	Bacilli	Bacillales	Bacillaceae	Bacillus	Bacillus mycoides
GCA_016651025.1_ASM1665102v1_genomic	Very-Likely Producer	Aerobic	Anaerobic	Bacteria	Proteobacteria	Gammaproteobacteria	Pseudomonadales	Pseudomonadaceae	Pseudomonas	Pseudomonas aylmerensis
GCA_016651045.1_ASM1665104v1_genomic	Very-Likely Producer	Aerobic	Anaerobic	Bacteria	Proteobacteria	Gammaproteobacteria	Pseudomonadales	Pseudomonadaceae	Pseudomonas	Pseudomonas farris
GCA_016651075.1_ASM1665107v1_genomic	Possible Producer	Aerobic	none	Bacteria	Firmicutes	Bacilli	Bacillales	Bacillaceae	Bacillus	Bacillus mycoides
GCA_016651105.1_ASM1665110v1_genomic	Very-Likely Producer	Aerobic	Anaerobic	Bacteria	Proteobacteria	Gammaproteobacteria	Pseudomonadales	Pseudomonadaceae	Pseudomonas	Pseudomonas sp016651105
GCA_016651125.1_ASM1665112v1_genomic	Possible Producer	Aerobic	none	Bacteria	Firmicutes	Bacilli	Bacillales	Bacillaceae	Bacillus	Bacillus mycoides
GCA_016651175.1_ASM1665117v1_genomic	Possible Producer	Aerobic	none	Bacteria	Firmicutes	Bacilli	Bacillales	Bacillaceae	Bacillus	Bacillus thuringiensis
GCA_016651205.1_ASM1665120v1_genomic	Very-Likely Producer	Aerobic	Anaerobic	Bacteria	Proteobacteria	Gammaproteobacteria	Pseudomonadales	Pseudomonadaceae	Pseudomonas	Pseudomonas farris
GCA_016651225.1_ASM1665122v1_genomic	Possible Producer	Aerobic	none	Bacteria	Firmicutes	Bacilli	Bacillales	Bacillaceae	Bacillus	Bacillus mycoides
GCA_016651255.1_ASM1665125v1_genomic	Possible Producer	Aerobic	Anaerobic	Bacteria	Proteobacteria	Gammaproteobacteria	Pseudomonadales	Pseudomonadaceae	Pseudomonas	Pseudomonas sp016651255
GCA_016651275.1_ASM1665127v1_genomic	Very-Likely Producer	Aerobic	Anaerobic	Bacteria	Proteobacteria	Gammaproteobacteria	Pseudomonadales	Pseudomonadaceae	Pseudomonas	Pseudomonas sp016650635
GCA_016651285.1_ASM1665128v1_genomic	Very-Likely Producer	Aerobic	Anaerobic	Bacteria	Proteobacteria	Gammaproteobacteria	Pseudomonadales	Pseudomonadaceae	Pseudomonas	Pseudomonas sp002018875
GCA_016651305.1_ASM1665130v1_genomic	Very-Likely Producer	Aerobic	Anaerobic	Bacteria	Proteobacteria	Gammaproteobacteria	Pseudomonadales	Pseudomonadaceae	Pseudomonas	Pseudomonas sp016651305
GCA_016651325.1_ASM1665132v1_genomic	Very-Likely Producer	Aerobic	Anaerobic	Bacteria	Proteobacteria	Gammaproteobacteria	Pseudomonadales	Pseudomonadaceae	Pseudomonas	Pseudomonas sp002018875
GCA_016651355.1_ASM1665135v1_genomic	Very-Likely Producer	Aerobic	Anaerobic	Bacteria	Proteobacteria	Gammaproteobacteria	Pseudomonadales	Pseudomonadaceae	Pseudomonas	Pseudomonas fluorescens
GCA_016651375.1_ASM1665137v1_genomic	Likely Producer	Aerobic	Anaerobic	Bacteria	Proteobacteria	Gammaproteobacteria	Pseudomonadales	Pseudomonadaceae	Pseudomonas	Pseudomonas sp016651105
GCA_016652895.1_ASM1665289v1_genomic	Very-Likely Producer	Aerobic	Anaerobic	Bacteria	Proteobacteria	Alphaproteobacteria	Rhizobiales	Rhizobiaceae	Ensifer	Ensifer sp900469595
GCA_016745505.1_ASM1674550v1_genomic	Very-Likely Producer	Aerobic	Anaerobic	Bacteria	Actinomycetota	Actinomycetia	Streptomycetales	Streptomycetaceae	Streptomyces	Streptomyces silvae
GCA_016757635.1_ASM1675763v1_genomic	Very-Likely Producer	Aerobic	Anaerobic	Bacteria	Proteobacteria	Gammaproteobacteria	Pseudomonadales	Pseudomonadaceae	Pseudomonas	Pseudomonas chlororaphis
GCA_016772455.1_ASM1677245v1_genomic	Very-Likely Producer	Aerobic	Anaerobic	Bacteria	Actinomycetota	Actinomycetia	Streptomycetales	Streptomycetaceae	Streptomyces	Streptomyces microflavus
GCA_016781555.1_ASM1678155v1_genomic	Possible Producer	Aerobic	none	Bacteria	Proteobacteria	Alphaproteobacteria	Sphingomonadales	Sphingomonadaceae	Allosphingosinicella	Allosphingosinicella sp016781555
GCA_016805985.1_ASM1680598v1_genomic	Possible Producer	Aerobic	none	Bacteria	Actinomycetota	Actinomycetia	Actinomycetales	Microbacteriaceae	Microbacterium	Microbacterium sp016805985
GCA_016834575.1_ASM1683457v1_genomic	Very-Likely Producer	Aerobic	Anaerobic	Bacteria	Actinomycetota	Actinomycetia	Streptomycetales	Streptomycetaceae	Streptomyces	Streptomyces pseudogriseolus
GCA_016859165.1_ASM1685916v1_genomic	Very-Likely Producer	Aerobic	Anaerobic	Bacteria	Proteobacteria	Gammaproteobacteria	Pseudomonadales	Pseudomonadaceae	Pseudomonas	Pseudomonas granadensis
GCA_016888865.1_ASM1688886v1_genomic	Possible Producer	Aerobic	none	Bacteria	Firmicutes	Bacilli	Bacillales	Bacillaceae	Bacillus	Bacillus velezensis
GCA_016892445.1_ASM1689244v1_genomic	Possible Producer	Aerobic	Anaerobic	Bacteria	Proteobacteria	Gammaproteobacteria	Enterobacterales	Enterobacteriaceae	UBA7405	UBA7405 sp000755535
GCA_016892475.1_ASM1689247v1_genomic	Possible Producer	Aerobic	none	Bacteria	Proteobacteria	Gammaproteobacteria	Enterobacterales	Enterobacteriaceae	Leclercia	Leclercia adecarboxylata
GCA_016892495.1_ASM1689249v1_genomic	Possible Producer	Aerobic	none	Bacteria	Firmicutes	Bacilli	Bacillales	Bacillaceae	Bacillus	Bacillus cereus
GCA_016892545.1_ASM1689254v1_genomic	Very-Likely Producer	Aerobic	Anaerobic	Bacteria	Firmicutes	Bacilli	Bacillales	Bacillaceae	Priestia	Priestia megaterium
GCA_016892565.1_ASM1689256v1_genomic	Possible Producer	Aerobic	none	Bacteria	Firmicutes	Bacilli	Staphylococcales	Staphylococcaceae	Staphylococcus	Staphylococcus xylosus
GCA_016892575.1_ASM1689257v1_genomic	Very-Likely Producer	Aerobic	Anaerobic	Bacteria	Proteobacteria	Gammaproteobacteria	Enterobacterales	Enterobacteriaceae	Citrobacter	Citrobacter portucalensis
GCA_016892645.1_ASM1689264v1_genomic	Possible Producer	Aerobic	none	Bacteria	Actinomycetota	Actinomycetia	Actinomycetales	Micrococcaceae	Arthrobacter	Arthrobacter sp016892645
GCA_016892665.1_ASM1689266v1_genomic	Possible Producer	Aerobic	none	Bacteria	Firmicutes	Bacilli	Staphylococcales	Staphylococcaceae	Mammaliicoccus	Mammaliicoccus vitulinus
GCA_016900935.1_ASM1690093v1_genomic	Very-Likely Producer	Aerobic	Anaerobic	Bacteria	Actinomycetota	Actinomycetia	Streptomycetales	Streptomycetaceae	Streptomyces	Streptomyces sp010548465
GCA_016906025.1_ASM1690602v1_genomic	Possible Producer	Aerobic	Anaerobic	Archaea	Halobacteriota	Halobacteria	Halobacteriales	Natrialbaceae	Haloterrigena	Haloterrigena salifodinae
GCA_016919245.1_ASM1691924v1_genomic	Very-Likely Producer	Aerobic	Anaerobic	Bacteria	Actinomycetota	Actinomycetia	Streptomycetales	Streptomycetaceae	Streptomyces	Streptomyces zhihengii
GCA_017114945.1_ASM1711494v1_genomic	Very-Likely Producer	Aerobic	Anaerobic	Bacteria	Cyanobacteriota	Cyanobacteriia	Cyanobacteriales	Nostocaceae	Nostoc	Nostoc sp017114945
GCA_017114965.1_ASM1711496v1_genomic	Very-Likely Producer	Aerobic	Anaerobic	Bacteria	Cyanobacteriota	Cyanobacteriia	Cyanobacteriales	Nostocaceae	Nostoc	Nostoc punctiforme
GCA_017114985.1_ASM1711498v1_genomic	Likely Producer	Aerobic	Anaerobic	Bacteria	Cyanobacteriota	Cyanobacteriia	Cyanobacteriales	Nostocaceae	Nostoc	Nostoc sp017114985
GCA_017114995.1_ASM1711499v1_genomic	Very-Likely Producer	Aerobic	Anaerobic	Bacteria	Cyanobacteriota	Cyanobacteriia	Cyanobacteriales	Nostocaceae	Nostoc	Nostoc sp017114995
GCA_017115025.1_ASM1711502v1_genomic	Very-Likely Producer	Aerobic	Anaerobic	Bacteria	Cyanobacteriota	Cyanobacteriia	Cyanobacteriales	Nostocaceae	Nostoc	Nostoc sp017115025
GCA_017115045.1_ASM1711504v1_genomic	Very-Likely Producer	Aerobic	Anaerobic	Bacteria	Cyanobacteriota	Cyanobacteriia	Cyanobacteriales	Nostocaceae	Nostoc	Nostoc sp017115045
GCA_017115065.1_ASM1711506v1_genomic	Very-Likely Producer	Aerobic	Anaerobic	Bacteria	Cyanobacteriota	Cyanobacteriia	Cyanobacteriales	Nostocaceae	Nostoc	Nostoc punctiforme
GCA_017115085.1_ASM1711508v1_genomic	Very-Likely Producer	Aerobic	Anaerobic	Bacteria	Cyanobacteriota	Cyanobacteriia	Cyanobacteriales	Nostocaceae	Nostoc	Nostoc sp017115085
GCA_017115095.1_ASM1711509v1_genomic	Likely Producer	Aerobic	Anaerobic	Bacteria	Cyanobacteriota	Cyanobacteriia	Cyanobacteriales	Nostocaceae	Nostoc	Nostoc sp017115095
GCA_017115105.1_ASM1711510v1_genomic	Likely Producer	Aerobic	Anaerobic	Bacteria	Cyanobacteriota	Cyanobacteriia	Cyanobacteriales	Nostocaceae	Nostoc	Nostoc sp017115105
GCA_017115145.1_ASM1711514v1_genomic	Likely Producer	Aerobic	Anaerobic	Bacteria	Cyanobacteriota	Cyanobacteriia	Cyanobacteriales	Nostocaceae	Nostoc	Nostoc sp017115105
GCA_017163935.1_ASM1716393v1_genomic	Very-Likely Producer	Aerobic	Anaerobic	Bacteria	Proteobacteria	Alphaproteobacteria	Sphingomonadales	Sphingomonadaceae	Novosphingobium	Novosphingobium sp017163935
GCA_017165975.1_ASM1716597v1_genomic	Possible Producer	Aerobic	none	Bacteria	Proteobacteria	Gammaproteobacteria	Acidithiobacillales	Acidithiobacillaceae	Acidithiobacillus	Acidithiobacillus ferrooxidans
GCA_017165985.1_ASM1716598v1_genomic	Possible Producer	Aerobic	none	Bacteria	Proteobacteria	Gammaproteobacteria	Acidithiobacillales	Acidithiobacillaceae	Acidithiobacillus	Acidithiobacillus ferrivorans
GCA_017168095.1_ASM1716809v1_genomic	Possible Producer	Aerobic	none	Bacteria	Proteobacteria	Gammaproteobacteria	Xanthomonadales	Xanthomonadaceae	Lysobacter	Lysobacter enzymogenes
GCA_017312725.1_ASM1731272v1_genomic	Very-Likely Producer	Aerobic	Anaerobic	Bacteria	Actinomycetota	Actinomycetia	Mycobacteriales	Micromonosporaceae	Actinocatenispora	Actinocatenispora comari
GCA_017315705.1_ASM1731570v1_genomic	Very-Likely Producer	Aerobic	Anaerobic	Bacteria	Proteobacteria	Gammaproteobacteria	Burkholderiales	Burkholderiaceae	Trinickia	Trinickia sp017315705
GCA_017315725.1_ASM1731572v1_genomic	Possible Producer	Aerobic	Anaerobic	Bacteria	Proteobacteria	Gammaproteobacteria	Burkholderiales	Burkholderiaceae	Trinickia	Trinickia sp017315725
GCA_017355525.1_ASM1735552v1_genomic	Likely Producer	Aerobic	none	Bacteria	Proteobacteria	Gammaproteobacteria	Xanthomonadales	Xanthomonadaceae	Lysobacter	Lysobacter enzymogenes
GCA_017592865.1_ASM1759286v1_genomic	Possible Producer	Aerobic	none	Bacteria	Firmicutes	Bacilli	Bacillales	Bacillaceae	Bacillus	Bacillus velezensis
GCA_017599365.1_ASM1759936v1_genomic	Possible Producer	Aerobic	none	Bacteria	Firmicutes	Bacilli	Bacillales	Bacillaceae	Bacillus	Bacillus velezensis
GCA_017599395.1_ASM1759939v1_genomic	Possible Producer	Aerobic	none	Bacteria	Firmicutes	Bacilli	Bacillales	Bacillaceae	Bacillus	Bacillus subtilis
GCA_017742775.1_ASM1774277v1_genomic	Possible Producer	Aerobic	Anaerobic	Bacteria	Proteobacteria	Gammaproteobacteria	Enterobacterales	Enterobacteriaceae	Klebsiella	Klebsiella aerogenes
GCA_017859955.1_ASM1785995v1_genomic	Likely Producer	Aerobic	Anaerobic	Bacteria	Acidobacteriota	Holophagae	Holophagales	Holophagaceae	Holophaga	Holophaga sp017859955
GCA_017860205.1_ASM1786020v1_genomic	Possible Producer	Aerobic	Anaerobic	Bacteria	Bacteroidota	Bacteroidia	Bacteroidales	Bacteroidaceae	Bacteroides	Bacteroides sp002307035
GCA_017860475.1_ASM1786047v1_genomic	Likely Producer	Aerobic	Anaerobic	Bacteria	Bacteroidota	Bacteroidia	Chitinophagales	Chitinophagaceae	Chitinophaga	Chitinophaga sp001975825
GCA_017861215.1_ASM1786121v1_genomic	Possible Producer	Aerobic	Anaerobic	Bacteria	Desulfobacterota	Desulfuromonadia	Geobacterales	Geobacteraceae	VEOV01	VEOV01 sp017861215
GCA_017861285.1_ASM1786128v1_genomic	Possible Producer	Aerobic	Anaerobic	Bacteria	Desulfobacterota	Desulfuromonadia	Geobacterales	Geobacteraceae	CAIWTU01	CAIWTU01 sp017861285
GCA_017880865.1_ASM1788086v1_genomic	Possible Producer	Aerobic	none	Bacteria	Proteobacteria	Gammaproteobacteria	Burkholderiales	Gallionellaceae	Gallionella	Gallionella sp017880865
GCA_017880905.1_ASM1788090v1_genomic	Possible Producer	Aerobic	none	Bacteria	Proteobacteria	Gammaproteobacteria	Burkholderiales	Methylophilaceae	Methylotenera	Methylotenera sp017880905
GCA_017883465.1_ASM1788346v1_genomic	Possible Producer	Aerobic	Anaerobic	Archaea	Halobacteriota	Methanosarcinia	Methanosarcinales	Methanosarcinaceae	Methanosarcina	Methanosarcina sp001714685
GCA_017883485.1_ASM1788348v1_genomic	Possible Producer	Aerobic	Anaerobic	Archaea	Halobacteriota	Methanosarcinia	Methanosarcinales	Methanosarcinaceae	Methanosarcina	Methanosarcina sp017883485
GCA_017889675.1_ASM1788967v1_genomic	Likely Producer	Aerobic	Anaerobic	Bacteria	Firmicutes	Negativicutes	Sporomusales	Sporomusaceae	Sporomusa	Sporomusa sp017889675
GCA_017889705.1_ASM1788970v1_genomic	Very-Likely Producer	Aerobic	Anaerobic	Bacteria	Firmicutes	Negativicutes	Sporomusales	Sporomusaceae	Sporomusa	Sporomusa sp017889705
GCA_017948455.1_ASM1794845v1_genomic	Very-Likely Producer	Aerobic	Anaerobic	Bacteria	Actinomycetota	Actinomycetia	Streptomycetales	Streptomycetaceae	Streptomyces	Streptomyces sp017948455
GCA_017948465.1_ASM1794846v1_genomic	Very-Likely Producer	Aerobic	Anaerobic	Bacteria	Actinomycetota	Actinomycetia	Mycobacteriales	Mycobacteriaceae	Mycobacterium	Mycobacterium fortuitum
GCA_017948485.1_ASM1794848v1_genomic	Very-Likely Producer	Aerobic	Anaerobic	Bacteria	Actinomycetota	Actinomycetia	Streptomycetales	Streptomycetaceae	Streptomyces	Streptomyces sp017948485
GCA_017948495.1_ASM1794849v1_genomic	Very-Likely Producer	Aerobic	Anaerobic	Bacteria	Actinomycetota	Actinomycetia	Streptomycetales	Streptomycetaceae	Streptomyces	Streptomyces cellulosae
GCA_017968885.1_ASM1796888v1_genomic	Very-Likely Producer	Aerobic	Anaerobic	Bacteria	Proteobacteria	Gammaproteobacteria	Pseudomonadales	Pseudomonadaceae	Pseudomonas	Pseudomonas sp017968885
GCA_018261615.1_ASM1826161v1_genomic	Very-Likely Producer	Aerobic	Anaerobic	Bacteria	Proteobacteria	Gammaproteobacteria	Enterobacterales	Enterobacteriaceae	Kosakonia	Kosakonia sp018261615
GCA_018261935.1_ASM1826193v1_genomic	Possible Producer	Aerobic	none	Bacteria	Proteobacteria	Gammaproteobacteria	Burkholderiales	Rhodocyclaceae	JAGTRP01	JAGTRP01 sp018261935
GCA_018262095.1_ASM1826209v1_genomic	Likely Producer	Aerobic	Anaerobic	Bacteria	Proteobacteria	Gammaproteobacteria	Burkholderiales	Rhodocyclaceae	Propionivibrio	Propionivibrio sp018262095
GCA_018324385.1_ASM1832438v1_genomic	Possible Producer	Aerobic	Anaerobic	Bacteria	Proteobacteria	Gammaproteobacteria	Burkholderiales	Gallionellaceae	Gallionella	Gallionella kumadai
GCA_018335415.1_ASM1833541v1_genomic	Very-Likely Producer	Aerobic	Anaerobic	Bacteria	Proteobacteria	Gammaproteobacteria	Enterobacterales	Enterobacteriaceae	Klebsiella	Klebsiella pneumoniae
GCA_018380615.1_ASM1838061v1_genomic	Possible Producer	Aerobic	none	Bacteria	Bacteroidota	Bacteroidia	Flavobacteriales	Flavobacteriaceae	Flavobacterium	Flavobacterium psychroterrae
GCA_018406445.1_ASM1840644v1_genomic	Possible Producer	Aerobic	none	Bacteria	Proteobacteria	Gammaproteobacteria	Burkholderiales	Nitrosomonadaceae	Nitrosospira	Nitrosospira briensis
GCA_018417515.1_ASM1841751v1_genomic	Possible Producer	Aerobic	none	Bacteria	Firmicutes	Bacilli	Bacillales	Bacillaceae	Bacillus	Bacillus halotolerans
GCA_018417535.1_ASM1841753v1_genomic	Very-Likely Producer	Aerobic	Anaerobic	Bacteria	Proteobacteria	Gammaproteobacteria	Burkholderiales	Burkholderiaceae	Burkholderia	Burkholderia pyrrocinia
GCA_018417555.1_ASM1841755v1_genomic	Very-Likely Producer	Aerobic	Anaerobic	Bacteria	Proteobacteria	Gammaproteobacteria	Pseudomonadales	Pseudomonadaceae	Pseudomonas	Pseudomonas rhodesiae
GCA_018449515.1_ASM1844951v1_genomic	Very-Likely Producer	Aerobic	Anaerobic	Bacteria	Proteobacteria	Gammaproteobacteria	Burkholderiales	Burkholderiaceae	Caballeronia	Caballeronia sp018449515
GCA_018449545.1_ASM1844954v1_genomic	Very-Likely Producer	Aerobic	Anaerobic	Bacteria	Acidobacteriota	Terriglobia	Terriglobales	Acidobacteriaceae	JAJXYY01	JAJXYY01 sp018449545
GCA_018449575.1_ASM1844957v1_genomic	Likely Producer	Aerobic	Anaerobic	Bacteria	Proteobacteria	Gammaproteobacteria	Enterobacterales	Enterobacteriaceae	Acerihabitans	Acerihabitans sp018449575
GCA_018449635.1_ASM1844963v1_genomic	Very-Likely Producer	Aerobic	Anaerobic	Bacteria	Proteobacteria	Gammaproteobacteria	Burkholderiales	Burkholderiaceae	Caballeronia	Caballeronia sp018449635
GCA_018449655.1_ASM1844965v1_genomic	Very-Likely Producer	Aerobic	Anaerobic	Bacteria	Proteobacteria	Gammaproteobacteria	Pseudomonadales	Pseudomonadaceae	Pseudomonas	Pseudomonas sp018449655
GCA_018449715.1_ASM1844971v1_genomic	Likely Producer	Aerobic	Anaerobic	Bacteria	Acidobacteriota	Terriglobia	Terriglobales	Acidobacteriaceae	Edaphobacter	Edaphobacter sp018449715
GCA_018449725.1_ASM1844972v1_genomic	Very-Likely Producer	Aerobic	Anaerobic	Bacteria	Proteobacteria	Gammaproteobacteria	Pseudomonadales	Pseudomonadaceae	Pseudomonas	Pseudomonas sp018449725
GCA_018449795.1_ASM1844979v1_genomic	Possible Producer	Aerobic	Anaerobic	Bacteria	Proteobacteria	Alphaproteobacteria	Sphingomonadales	Sphingomonadaceae	Sphingomonas	Sphingomonas sp018449795
GCA_018454405.1_ASM1845440v1_genomic	Possible Producer	Aerobic	none	Bacteria	Firmicutes	Bacilli	Bacillales	Bacillaceae	Bacillus	Bacillus subtilis
GCA_018530795.1_ASM1853079v1_genomic	Very-Likely Producer	Aerobic	Anaerobic	Bacteria	Proteobacteria	Gammaproteobacteria	Pseudomonadales	Pseudomonadaceae	Pseudomonas	Pseudomonas aeruginosa
GCA_018588745.1_ASM1858874v1_genomic	Very-Likely Producer	Aerobic	Anaerobic	Bacteria	Proteobacteria	Gammaproteobacteria	Pseudomonadales	Pseudomonadaceae	Pseudomonas	Pseudomonas kilonensis
GCA_018612735.1_ASM1861273v1_genomic	Very-Likely Producer	Aerobic	Anaerobic	Bacteria	Proteobacteria	Gammaproteobacteria	Pseudomonadales	Halomonadaceae	Halomonas	Halomonas sp001651035
GCA_018612745.1_ASM1861274v1_genomic	Likely Producer	Aerobic	Anaerobic	Bacteria	Proteobacteria	Gammaproteobacteria	Xanthomonadales	Xanthomonadaceae	Lysobacter	Lysobacter sp018612875
GCA_018612775.1_ASM1861277v1_genomic	Very-Likely Producer	Aerobic	Anaerobic	Bacteria	Proteobacteria	Gammaproteobacteria	Pseudomonadales	Halomonadaceae	Halomonas	Halomonas sp001651035
GCA_018612795.1_ASM1861279v1_genomic	Very-Likely Producer	Aerobic	Anaerobic	Bacteria	Proteobacteria	Gammaproteobacteria	Pseudomonadales	Halomonadaceae	Halomonas	Halomonas sp001651035
GCA_018612805.1_ASM1861280v1_genomic	Very-Likely Producer	Aerobic	Anaerobic	Bacteria	Proteobacteria	Gammaproteobacteria	Pseudomonadales	Halomonadaceae	Halomonas	Halomonas sp001651035
GCA_018612835.1_ASM1861283v1_genomic	Likely Producer	Aerobic	Anaerobic	Bacteria	Proteobacteria	Gammaproteobacteria	Xanthomonadales	Xanthomonadaceae	Lysobacter	Lysobacter sp018612875
GCA_018612855.1_ASM1861285v1_genomic	Possible Producer	Aerobic	none	Bacteria	Proteobacteria	Gammaproteobacteria	Xanthomonadales	Xanthomonadaceae	Lysobacter	Lysobacter sp018612875
GCA_018612865.1_ASM1861286v1_genomic	Very-Likely Producer	Aerobic	Anaerobic	Bacteria	Proteobacteria	Gammaproteobacteria	Burkholderiales	Burkholderiaceae	Paraburkholderia	Paraburkholderia caledonica
GCA_018612875.1_ASM1861287v1_genomic	Likely Producer	Aerobic	Anaerobic	Bacteria	Proteobacteria	Gammaproteobacteria	Xanthomonadales	Xanthomonadaceae	Lysobacter	Lysobacter sp018612875
GCA_018613375.1_ASM1861337v1_genomic	Possible Producer	Aerobic	none	Bacteria	Firmicutes	Bacilli	Bacillales	Bacillaceae	Bacillus	Bacillus atrophaeus
GCA_018613395.1_ASM1861339v1_genomic	Possible Producer	Aerobic	none	Bacteria	Firmicutes	Bacilli	Bacillales	Bacillaceae	Bacillus	Bacillus sp018613535
GCA_018613535.1_ASM1861353v1_genomic	Possible Producer	Aerobic	none	Bacteria	Firmicutes	Bacilli	Bacillales	Bacillaceae	Bacillus	Bacillus sp018613535
GCA_018613575.1_ASM1861357v1_genomic	Possible Producer	Aerobic	Anaerobic	Bacteria	Firmicutes	Bacilli	Bacillales	Planococcaceae	Planococcus	Planococcus sp018613575
GCA_018613675.1_ASM1861367v1_genomic	Possible Producer	Aerobic	none	Bacteria	Actinomycetota	Actinomycetia	Actinomycetales	Micrococcaceae	Arthrobacter	Arthrobacter sp018613675
GCA_018613835.1_ASM1861383v1_genomic	Possible Producer	Aerobic	none	Bacteria	Actinomycetota	Actinomycetia	Actinomycetales	Micrococcaceae	Arthrobacter	Arthrobacter sp018613835
GCA_018613875.1_ASM1861387v1_genomic	Possible Producer	Aerobic	none	Bacteria	Actinomycetota	Actinomycetia	Actinomycetales	Micrococcaceae	Arthrobacter	Arthrobacter sp018613875
GCA_018613915.1_ASM1861391v1_genomic	Possible Producer	Aerobic	none	Bacteria	Actinomycetota	Actinomycetia	Actinomycetales	Microbacteriaceae	Agromyces	Agromyces sp018613935
GCA_018613935.1_ASM1861393v1_genomic	Possible Producer	Aerobic	none	Bacteria	Actinomycetota	Actinomycetia	Actinomycetales	Microbacteriaceae	Agromyces	Agromyces sp018613935
GCA_018613975.1_ASM1861397v1_genomic	Possible Producer	Aerobic	none	Bacteria	Actinomycetota	Actinomycetia	Actinomycetales	Microbacteriaceae	Microbacterium	Microbacterium sp003626735
GCA_018614005.1_ASM1861400v1_genomic	Very-Likely Producer	Aerobic	Anaerobic	Bacteria	Actinomycetota	Actinomycetia	Streptomycetales	Streptomycetaceae	Streptomyces	Streptomyces flavidovirens
GCA_018614035.1_ASM1861403v1_genomic	Very-Likely Producer	Aerobic	Anaerobic	Bacteria	Actinomycetota	Actinomycetia	Streptomycetales	Streptomycetaceae	Streptomyces	Streptomyces sp018614035
GCA_018614055.1_ASM1861405v1_genomic	Very-Likely Producer	Aerobic	Anaerobic	Bacteria	Actinomycetota	Actinomycetia	Streptomycetales	Streptomycetaceae	Streptomyces	Streptomyces sp018614055
GCA_018614075.1_ASM1861407v1_genomic	Likely Producer	Aerobic	Anaerobic	Bacteria	Actinomycetota	Actinomycetia	Streptomycetales	Streptomycetaceae	Streptomyces	Streptomyces sp018614075
GCA_018614095.1_ASM1861409v1_genomic	Very-Likely Producer	Aerobic	Anaerobic	Bacteria	Actinomycetota	Actinomycetia	Streptomycetales	Streptomycetaceae	Streptomyces	Streptomyces sp018614095
GCA_018614105.1_ASM1861410v1_genomic	Very-Likely Producer	Aerobic	Anaerobic	Bacteria	Actinomycetota	Actinomycetia	Streptomycetales	Streptomycetaceae	Streptomyces	Streptomyces sp018614095
GCA_018614135.1_ASM1861413v1_genomic	Very-Likely Producer	Aerobic	Anaerobic	Bacteria	Actinomycetota	Actinomycetia	Streptomycetales	Streptomycetaceae	Streptomyces	Streptomyces sp018614135
GCA_018614155.1_ASM1861415v1_genomic	Very-Likely Producer	Aerobic	Anaerobic	Bacteria	Actinomycetota	Actinomycetia	Streptomycetales	Streptomycetaceae	Streptomyces	Streptomyces sp018614155
GCA_018614175.1_ASM1861417v1_genomic	Very-Likely Producer	Aerobic	Anaerobic	Bacteria	Actinomycetota	Actinomycetia	Streptomycetales	Streptomycetaceae	Streptomyces	Streptomyces sp001905595
GCA_018614185.1_ASM1861418v1_genomic	Very-Likely Producer	Aerobic	Anaerobic	Bacteria	Actinomycetota	Actinomycetia	Streptomycetales	Streptomycetaceae	Streptomyces	Streptomyces curacoi
GCA_018614195.1_ASM1861419v1_genomic	Very-Likely Producer	Aerobic	Anaerobic	Bacteria	Actinomycetota	Actinomycetia	Streptomycetales	Streptomycetaceae	Streptomyces	Streptomyces sp018614195
GCA_018614205.1_ASM1861420v1_genomic	Likely Producer	Aerobic	Anaerobic	Bacteria	Actinomycetota	Actinomycetia	Streptomycetales	Streptomycetaceae	Streptomyces	Streptomyces sp018614205
GCA_018614355.1_ASM1861435v1_genomic	Very-Likely Producer	Aerobic	Anaerobic	Bacteria	Actinomycetota	Actinomycetia	Streptomycetales	Streptomycetaceae	Streptomyces	Streptomyces curacoi
GCA_018614415.1_ASM1861441v1_genomic	Very-Likely Producer	Aerobic	Anaerobic	Bacteria	Actinomycetota	Actinomycetia	Streptomycetales	Streptomycetaceae	Streptomyces	Streptomyces sp018614415
GCA_018614445.1_ASM1861444v1_genomic	Very-Likely Producer	Aerobic	Anaerobic	Bacteria	Actinomycetota	Actinomycetia	Streptomycetales	Streptomycetaceae	Streptomyces	Streptomyces sp001905595
GCA_018614475.1_ASM1861447v1_genomic	Very-Likely Producer	Aerobic	Anaerobic	Bacteria	Actinomycetota	Actinomycetia	Streptomycetales	Streptomycetaceae	Streptomyces	Streptomyces sp018614095
GCA_018614515.1_ASM1861451v1_genomic	Very-Likely Producer	Aerobic	Anaerobic	Bacteria	Actinomycetota	Actinomycetia	Streptomycetales	Streptomycetaceae	Streptomyces	Streptomyces sp001905595
GCA_018614525.1_ASM1861452v1_genomic	Very-Likely Producer	Aerobic	Anaerobic	Bacteria	Actinomycetota	Actinomycetia	Streptomycetales	Streptomycetaceae	Streptomyces	Streptomyces sp018614525
GCA_018614575.1_ASM1861457v1_genomic	Very-Likely Producer	Aerobic	Anaerobic	Bacteria	Actinomycetota	Actinomycetia	Streptomycetales	Streptomycetaceae	Streptomyces	Streptomyces sp018614575
GCA_018614615.1_ASM1861461v1_genomic	Very-Likely Producer	Aerobic	Anaerobic	Bacteria	Actinomycetota	Actinomycetia	Streptomycetales	Streptomycetaceae	Streptomyces	Streptomyces sp018614615
GCA_018614635.1_ASM1861463v1_genomic	Very-Likely Producer	Aerobic	Anaerobic	Bacteria	Proteobacteria	Gammaproteobacteria	Pseudomonadales	Pseudomonadaceae	Pseudomonas	Pseudomonas tehranensis
GCA_018614655.1_ASM1861465v1_genomic	Possible Producer	Aerobic	Anaerobic	Bacteria	Proteobacteria	Gammaproteobacteria	Pseudomonadales	Pseudomonadaceae	Pseudomonas	Pseudomonas fluorescensX
GCA_018614755.1_ASM1861475v1_genomic	Possible Producer	Aerobic	Anaerobic	Bacteria	Proteobacteria	Gammaproteobacteria	Pseudomonadales	Pseudomonadaceae	Pseudomonas	Pseudomonas tehranensis
GCA_018614775.1_ASM1861477v1_genomic	Very-Likely Producer	Aerobic	Anaerobic	Bacteria	Proteobacteria	Gammaproteobacteria	Pseudomonadales	Pseudomonadaceae	Pseudomonas	Pseudomonas fluorescensY
GCA_018614785.1_ASM1861478v1_genomic	Very-Likely Producer	Aerobic	Anaerobic	Bacteria	Proteobacteria	Gammaproteobacteria	Pseudomonadales	Pseudomonadaceae	Pseudomonas	Pseudomonas tehranensis
GCA_018614805.1_ASM1861480v1_genomic	Possible Producer	None	Anaerobic	Bacteria	Proteobacteria	Gammaproteobacteria	Pseudomonadales	Pseudomonadaceae	Pseudomonas	Pseudomonas tehranensis
GCA_018614835.1_ASM1861483v1_genomic	Very-Likely Producer	Aerobic	Anaerobic	Bacteria	Proteobacteria	Gammaproteobacteria	Pseudomonadales	Pseudomonadaceae	Pseudomonas	Pseudomonas tehranensis
GCA_018614855.1_ASM1861485v1_genomic	Very-Likely Producer	Aerobic	Anaerobic	Bacteria	Proteobacteria	Gammaproteobacteria	Pseudomonadales	Pseudomonadaceae	Pseudomonas	Pseudomonas tehranensis
GCA_018614885.1_ASM1861488v1_genomic	Very-Likely Producer	Aerobic	Anaerobic	Bacteria	Proteobacteria	Gammaproteobacteria	Pseudomonadales	Pseudomonadaceae	Pseudomonas	Pseudomonas tehranensis
GCA_018614925.1_ASM1861492v1_genomic	Very-Likely Producer	Aerobic	Anaerobic	Bacteria	Proteobacteria	Gammaproteobacteria	Pseudomonadales	Pseudomonadaceae	Pseudomonas	Pseudomonas tehranensis
GCA_018614975.1_ASM1861497v1_genomic	Very-Likely Producer	Aerobic	Anaerobic	Bacteria	Firmicutes	Bacilli	Paenibacillales	Paenibacillaceae	Paenibacillus	Paenibacillus polymyxa
GCA_018614985.1_ASM1861498v1_genomic	Possible Producer	Aerobic	Anaerobic	Bacteria	Firmicutes	Bacilli	Paenibacillales	Paenibacillaceae	Paenibacillus	Paenibacillus albidus
GCA_018614995.1_ASM1861499v1_genomic	Possible Producer	Aerobic	none	Bacteria	Firmicutes	Bacilli	Bacillales	Bacillaceae	Bacillus	Bacillus safensis
GCA_018615005.1_ASM1861500v1_genomic	Very-Likely Producer	Aerobic	Anaerobic	Bacteria	Firmicutes	Bacilli	Bacillales	Bacillaceae	Priestia	Priestia megaterium
GCA_018619135.1_ASM1861913v1_genomic	Very-Likely Producer	Aerobic	Anaerobic	Bacteria	Actinomycetota	Actinomycetia	Streptomycetales	Streptomycetaceae	Streptomyces	Streptomyces cellulosae
GCA_018619155.1_ASM1861915v1_genomic	Very-Likely Producer	Aerobic	Anaerobic	Bacteria	Actinomycetota	Actinomycetia	Streptomycetales	Streptomycetaceae	Streptomyces	Streptomyces cellulosae
GCA_018619165.1_ASM1861916v1_genomic	Likely Producer	Aerobic	Anaerobic	Bacteria	Actinomycetota	Actinomycetia	Streptomycetales	Streptomycetaceae	Streptomyces	Streptomyces albidoflavus
GCA_018619185.1_ASM1861918v1_genomic	Very-Likely Producer	Aerobic	Anaerobic	Bacteria	Actinomycetota	Actinomycetia	Streptomycetales	Streptomycetaceae	Streptomyces	Streptomyces sp018619185
GCA_018619195.1_ASM1861919v1_genomic	Very-Likely Producer	Aerobic	Anaerobic	Bacteria	Actinomycetota	Actinomycetia	Streptomycetales	Streptomycetaceae	Streptomyces	Streptomyces albidoflavus
GCA_018619235.1_ASM1861923v1_genomic	Very-Likely Producer	Aerobic	Anaerobic	Bacteria	Actinomycetota	Actinomycetia	Streptomycetales	Streptomycetaceae	Streptomyces	Streptomyces albidoflavus
GCA_018619495.1_ASM1861949v1_genomic	Very-Likely Producer	Aerobic	Anaerobic	Bacteria	Actinomycetota	Actinomycetia	Streptomycetales	Streptomycetaceae	Streptomyces	Streptomyces bacillaris
GCA_018619515.1_ASM1861951v1_genomic	Very-Likely Producer	Aerobic	Anaerobic	Bacteria	Actinomycetota	Actinomycetia	Streptomycetales	Streptomycetaceae	Streptomyces	Streptomyces bacillaris
GCA_018619535.1_ASM1861953v1_genomic	Very-Likely Producer	Aerobic	Anaerobic	Bacteria	Actinomycetota	Actinomycetia	Streptomycetales	Streptomycetaceae	Streptomyces	Streptomyces bacillaris
GCA_018619555.1_ASM1861955v1_genomic	Very-Likely Producer	Aerobic	Anaerobic	Bacteria	Actinomycetota	Actinomycetia	Streptomycetales	Streptomycetaceae	Streptomyces	Streptomyces bacillaris
GCA_018619575.1_ASM1861957v1_genomic	Very-Likely Producer	Aerobic	Anaerobic	Bacteria	Actinomycetota	Actinomycetia	Streptomycetales	Streptomycetaceae	Streptomyces	Streptomyces bacillaris
GCA_018619585.1_ASM1861958v1_genomic	Very-Likely Producer	Aerobic	Anaerobic	Bacteria	Actinomycetota	Actinomycetia	Streptomycetales	Streptomycetaceae	Streptomyces	Streptomyces bacillaris
GCA_018678915.1_ASM1867891v1_genomic	Possible Producer	Aerobic	none	Bacteria	Proteobacteria	Alphaproteobacteria	Rhodobacterales	Rhodobacteraceae	IMCC34051	IMCC34051 sp013042605
GCA_018679115.1_ASM1867911v1_genomic	Possible Producer	Aerobic	none	Bacteria	Proteobacteria	Alphaproteobacteria	Rhodobacterales	Rhodobacteraceae	JAJDOD01	Unclassified
GCA_018679155.1_ASM1867915v1_genomic	Possible Producer	Aerobic	none	Bacteria	Proteobacteria	Alphaproteobacteria	Rhodobacterales	Rhodobacteraceae	IMCC34051	IMCC34051 sp013042605
GCA_018679935.1_ASM1867993v1_genomic	Possible Producer	Aerobic	none	Bacteria	Bacteroidota	Bacteroidia	Flavobacteriales	Flavobacteriaceae	Eudoraea	Eudoraea sp013042925
GCA_018771665.1_ASM1877166v1_genomic	Possible Producer	Aerobic	none	Bacteria	Firmicutes	Bacilli	Bacillales	Bacillaceae	Bacillus	Bacillus velezensis
GCA_018802605.1_ASM1880260v1_genomic	Possible Producer	Aerobic	Anaerobic	Bacteria	Proteobacteria	Gammaproteobacteria	Burkholderiales	Chromobacteriaceae	Paludibacterium	Paludibacterium paludis
GCA_018802645.1_ASM1880264v1_genomic	Very-Likely Producer	Aerobic	Anaerobic	Bacteria	Proteobacteria	Gammaproteobacteria	Burkholderiales	Chromobacteriaceae	Paludibacterium	Paludibacterium yongneupense
GCA_018860195.1_ASM1886019v1_genomic	Possible Producer	Aerobic	Anaerobic	Bacteria	Proteobacteria	Gammaproteobacteria	Pseudomonadales	Pseudomonadaceae	Pseudomonas	Pseudomonas indica
GCA_018884165.1_ASM1888416v1_genomic	Possible Producer	Aerobic	none	Bacteria	Firmicutes	Bacilli	Bacillales	Bacillaceae	Bacillus	Bacillus subtilis
GCA_018884185.1_ASM1888418v1_genomic	Possible Producer	Aerobic	none	Bacteria	Firmicutes	Bacilli	Bacillales	Bacillaceae	Bacillus	Bacillus thuringiensis
GCA_018885365.1_ASM1888536v1_genomic	Possible Producer	Aerobic	none	Bacteria	Firmicutes	Bacilli	Bacillales	Bacillaceae	Bacillus	Bacillus thuringiensis
GCA_018904775.1_ASM1890477v1_genomic	Very-Likely Producer	Aerobic	Anaerobic	Bacteria	Proteobacteria	Gammaproteobacteria	Pseudomonadales	Pseudomonadaceae	Pseudomonas	Pseudomonas chlororaphis
GCA_018971125.1_ASM1897112v1_genomic	Very-Likely Producer	Aerobic	Anaerobic	Bacteria	Firmicutes	Bacilli	Bacillales	Bacillaceae	Bacillus	Bacillus filamentosa
GCA_018993265.1_ASM1899326v1_genomic	Very-Likely Producer	Aerobic	Anaerobic	Bacteria	Cyanobacteriota	Cyanobacteriia	Cyanobacteriales	Nostocaceae	Nostoc	Nostoc sp018993265
GCA_019056435.1_ASM1905643v1_genomic	Possible Producer	Aerobic	Anaerobic	Bacteria	Proteobacteria	Gammaproteobacteria	Pseudomonadales	Pseudomonadaceae	Stutzerimonas	Stutzerimonas stutzeriM
GCA_019067045.1_ASM1906704v1_genomic	Very-Likely Producer	Aerobic	Anaerobic	Bacteria	Actinomycetota	Actinomycetia	Streptomycetales	Streptomycetaceae	Streptomyces	Streptomyces albidoflavus
GCA_019235955.1_ASM1923595v1_genomic	Likely Producer	Aerobic	Anaerobic	Bacteria	Actinomycetota	Actinomycetia	Mycobacteriales	Mycobacteriaceae	Mycobacterium	Unclassified
GCA_019236235.1_ASM1923623v1_genomic	Possible Producer	Aerobic	none	Bacteria	Actinomycetota	Actinomycetia	Mycobacteriales	Mycobacteriaceae	Mycobacterium	Mycobacterium sp019236925
GCA_019236395.1_ASM1923639v1_genomic	Possible Producer	Aerobic	none	Bacteria	Proteobacteria	Gammaproteobacteria	Burkholderiales	Burkholderiaceae	Cupriavidus	Cupriavidus sp019236395
GCA_019236475.1_ASM1923647v1_genomic	Possible Producer	Aerobic	none	Bacteria	Bacteroidota	Bacteroidia	Chitinophagales	Chitinophagaceae	Chitinophaga	Chitinophaga sp019236475
GCA_019236925.1_ASM1923692v1_genomic	Possible Producer	Aerobic	none	Bacteria	Actinomycetota	Actinomycetia	Mycobacteriales	Mycobacteriaceae	Mycobacterium	Mycobacterium sp019236925
GCA_019237555.1_CP_BE_BS_4_genomic	Likely Producer	Aerobic	Anaerobic	Bacteria	Proteobacteria	Gammaproteobacteria	Burkholderiales	Chromobacteriaceae	Paludibacterium	Paludibacterium sp019232825
GCA_019237635.1_CP_BE_BS_1_genomic	Very-Likely Producer	Aerobic	Anaerobic	Bacteria	Proteobacteria	Gammaproteobacteria	Enterobacterales	Enterobacteriaceae	Enterobacter	Enterobacter sp019237635
GCA_019330265.1_ASM1933026v1_genomic	Very-Likely Producer	Aerobic	Anaerobic	Bacteria	Actinomycetota	Actinomycetia	Mycobacteriales	Pseudonocardiaceae	Amycolatopsis	Amycolatopsis lurida
GCA_019336385.1_ASM1933638v1_genomic	Very-Likely Producer	Aerobic	Anaerobic	Bacteria	Actinomycetota	Actinomycetia	Streptomycetales	Streptomycetaceae	Streptomyces	Streptomyces microflavus
GCA_019343105.1_ASM1934310v1_genomic	Very-Likely Producer	Aerobic	Anaerobic	Bacteria	Proteobacteria	Alphaproteobacteria	Rhizobiales	Beijerinckiaceae	Methylovirgula	Methylovirgula sp019343105
GCA_019348095.1_ASM1934809v1_genomic	Possible Producer	Aerobic	none	Bacteria	Proteobacteria	Gammaproteobacteria	Xanthomonadales	Xanthomonadaceae	Lysobacter	Lysobacter sp019348095
GCA_019352905.1_ASM1935290v1_genomic	Very-Likely Producer	Aerobic	Anaerobic	Bacteria	Proteobacteria	Gammaproteobacteria	Pseudomonadales	Pseudomonadaceae	Pseudomonas	Pseudomonas yamanorum
GCA_019352915.1_ASM1935291v1_genomic	Very-Likely Producer	Aerobic	Anaerobic	Bacteria	Proteobacteria	Gammaproteobacteria	Pseudomonadales	Pseudomonadaceae	Pseudomonas	Pseudomonas sp005938045
GCA_019358915.1_ASM1935891v1_genomic	Very-Likely Producer	Aerobic	Anaerobic	Bacteria	Cyanobacteriota	Cyanobacteriia	Cyanobacteriales	Nostocaceae	Nodularia	Nodularia sp015207155
GCA_019359165.1_ASM1935916v1_genomic	Likely Producer	Aerobic	Anaerobic	Bacteria	Cyanobacteriota	Cyanobacteriia	Leptolyngbyales	Leptolyngbyaceae	Leptolyngbya	Leptolyngbya tanganyikae
GCA_019359175.1_ASM1935917v1_genomic	Very-Likely Producer	Aerobic	Anaerobic	Bacteria	Cyanobacteriota	Cyanobacteriia	Leptolyngbyales	Leptolyngbyaceae	Leptolyngbya	Leptolyngbya tanganyikae
GCA_019359275.1_ASM1935927v1_genomic	Possible Producer	Aerobic	Anaerobic	Bacteria	Cyanobacteriota	Cyanobacteriia	Leptolyngbyales	Leptolyngbyaceae	Myxacorys	Myxacorys chilensis
GCA_019359315.1_ASM1935931v1_genomic	Possible Producer	Aerobic	none	Bacteria	Cyanobacteriota	Cyanobacteriia	Leptolyngbyales	Leptolyngbyaceae	Myxacorys	Myxacorys californica
GCA_019359325.1_ASM1935932v1_genomic	Very-Likely Producer	Aerobic	Anaerobic	Bacteria	Cyanobacteriota	Cyanobacteriia	Cyanobacteriales	Nostocaceae	Mojavia	Mojavia pulchra
GCA_019428685.1_ASM1942868v1_genomic	Very-Likely Producer	Aerobic	Anaerobic	Bacteria	Proteobacteria	Gammaproteobacteria	Burkholderiales	Burkholderiaceae	Paraburkholderia	Paraburkholderia edwinii
GCA_019431355.1_ASM1943135v1_genomic	Possible Producer	Aerobic	Anaerobic	Bacteria	Firmicutes	Bacilli	Paenibacillales	Paenibacillaceae	Paenibacillus	Paenibacillus sp019431355
GCA_019466145.1_ASM1946614v1_genomic	Very-Likely Producer	Aerobic	Anaerobic	Bacteria	Proteobacteria	Gammaproteobacteria	Pseudomonadales	Pseudomonadaceae	Pseudomonas	Pseudomonas aeruginosa
GCA_019505165.1_ASM1950516v1_genomic	Very-Likely Producer	Aerobic	Anaerobic	Bacteria	Actinomycetota	Actinomycetia	Streptomycetales	Streptomycetaceae	Streptomyces	Streptomyces sp001507435
GCA_019508135.1_ASM1950813v1_genomic	Possible Producer	Aerobic	Anaerobic	Bacteria	Actinomycetota	Actinomycetia	Mycobacteriales	Geodermatophilaceae	Geodermatophilus	Unclassified
GCA_019508235.1_ASM1950823v1_genomic	Very-Likely Producer	Aerobic	Anaerobic	Bacteria	Actinomycetota	Actinomycetia	Streptomycetales	Streptomycetaceae	Streptomyces	Streptomyces sp001280005
GCA_019510195.1_ASM1951019v1_genomic	Possible Producer	Aerobic	none	Bacteria	Proteobacteria	Gammaproteobacteria	Xanthomonadales	Xanthomonadaceae	Lysobacter	Lysobacter sp019510195
GCA_019510245.1_ASM1951024v1_genomic	Very-Likely Producer	Aerobic	Anaerobic	Bacteria	Actinomycetota	Actinomycetia	Streptomycetales	Streptomycetaceae	Streptomyces	Streptomyces sp019510245
GCA_019510285.1_ASM1951028v1_genomic	Likely Producer	Aerobic	Anaerobic	Bacteria	Proteobacteria	Alphaproteobacteria	Rhizobiales	Rhizobiaceae	Rhizobium	Rhizobium leguminosarum
GCA_019510305.1_ASM1951030v1_genomic	Possible Producer	Aerobic	none	Bacteria	Actinomycetota	Actinomycetia	Actinomycetales	Microbacteriaceae	Microbacterium	Microbacterium sp019510305
GCA_019510325.1_ASM1951032v1_genomic	Likely Producer	Aerobic	Anaerobic	Bacteria	Actinomycetota	Actinomycetia	Streptomycetales	Streptomycetaceae	Streptomyces	Streptomyces sp001746295
GCA_019510485.1_ASM1951048v1_genomic	Likely Producer	Aerobic	Anaerobic	Bacteria	Actinomycetota	Actinomycetia	Streptomycetales	Catenulisporaceae	Catenulispora	Catenulispora sp019510485
GCA_019510525.1_ASM1951052v1_genomic	Possible Producer	Aerobic	none	Bacteria	Proteobacteria	Alphaproteobacteria	Caulobacterales	Caulobacteraceae	Asticcacaulis	Unclassified
GCA_019551675.1_ASM1955167v1_genomic	Possible Producer	Aerobic	none	Bacteria	Firmicutes	Bacilli	Bacillales	Bacillaceae	Bacillus	Bacillus velezensis
GCA_019598985.1_ASM1959898v1_genomic	Possible Producer	Aerobic	none	Bacteria	Firmicutes	Bacilli	Bacillales	Bacillaceae	Bacillus	Bacillus inaquosorum
GCA_019669985.1_ASM1966998v1_genomic	Very-Likely Producer	Aerobic	Anaerobic	Bacteria	Proteobacteria	Gammaproteobacteria	Methylococcales	Methylococcaceae	Methylogaea	Methylogaea oryzae
GCA_019670005.1_ASM1967000v1_genomic	Possible Producer	Aerobic	none	Bacteria	Proteobacteria	Gammaproteobacteria	Methylococcales	Methylococcaceae	Methylomagnum	Methylomagnum ishizawai
GCA_019703875.1_ASM1970387v1_genomic	Possible Producer	Aerobic	none	Bacteria	Proteobacteria	Gammaproteobacteria	Burkholderiales	Methylophilaceae	Methyloradius	Methyloradius palustris
GCA_019704535.1_ASM1970453v1_genomic	Likely Producer	Aerobic	Anaerobic	Bacteria	Proteobacteria	Gammaproteobacteria	Pseudomonadales	Pseudomonadaceae	Stutzerimonas	Stutzerimonas stutzeri
GCA_019737115.1_ASM1973711v1_genomic	Very-Likely Producer	Aerobic	Anaerobic	Bacteria	Proteobacteria	Gammaproteobacteria	Burkholderiales	Burkholderiaceae	Ralstonia	Ralstonia pseudosolanacearum
GCA_019798105.1_ASM1979810v1_genomic	Very-Likely Producer	Aerobic	Anaerobic	Bacteria	Actinomycetota	Actinomycetia	Streptomycetales	Streptomycetaceae	Streptomyces	Streptomyces bacillaris
GCA_019904115.1_ASM1990411v1_genomic	Very-Likely Producer	Aerobic	Anaerobic	Bacteria	Firmicutes	Bacilli	Paenibacillales	Paenibacillaceae	Paenibacillus	Paenibacillus sinensis
GCA_019904155.1_ASM1990415v1_genomic	Very-Likely Producer	Aerobic	Anaerobic	Bacteria	Firmicutes	Bacilli	Paenibacillales	Paenibacillaceae	Paenibacillus	Paenibacillus sinensis
GCA_019933155.2_ASM1993315v2_genomic	Very-Likely Producer	Aerobic	Anaerobic	Bacteria	Firmicutes	Bacilli	Bacillales	Bacillaceae	Bacillus	Bacillus dongyingensis
GCA_019972075.1_ASM1997207v1_genomic	Possible Producer	Aerobic	none	Bacteria	Actinomycetota	Actinomycetia	Actinomycetales	Micrococcaceae	Arthrobacter	Arthrobacter humicola
GCA_019977275.1_ASM1997727v1_genomic	Possible Producer	Aerobic	none	Bacteria	Actinomycetota	Actinomycetia	Actinomycetales	Micrococcaceae	Arthrobacter	Arthrobacter sp000374905
GCA_019977335.1_ASM1997733v1_genomic	Possible Producer	Aerobic	none	Bacteria	Actinomycetota	Actinomycetia	Actinomycetales	Micrococcaceae	Arthrobacter	Arthrobacter sp019977335
GCA_019977375.1_ASM1997737v1_genomic	Possible Producer	Aerobic	none	Bacteria	Actinomycetota	Actinomycetia	Actinomycetales	Micrococcaceae	Arthrobacter	Arthrobacter sp000374905
GCA_019977395.1_ASM1997739v1_genomic	Possible Producer	Aerobic	none	Bacteria	Actinomycetota	Actinomycetia	Actinomycetales	Micrococcaceae	Arthrobacter	Arthrobacter sp902506025
GCA_020012125.1_ASM2001212v1_genomic	Possible Producer	Aerobic	none	Bacteria	Bacteroidota	Bacteroidia	Cytophagales	Hymenobacteraceae	Hymenobacter	Hymenobacter sp020012125
GCA_020012155.1_ASM2001215v1_genomic	Possible Producer	Aerobic	none	Bacteria	Bacteroidota	Bacteroidia	Cytophagales	Hymenobacteraceae	Hymenobacter	Hymenobacter sp020012125
GCA_020092365.1_ASM2009236v1_genomic	Very-Likely Producer	Aerobic	Anaerobic	Bacteria	Actinomycetota	Actinomycetia	Streptomycetales	Streptomycetaceae	Streptomyces	Streptomyces olivaceus
GCA_020165915.1_ASM2016591v1_genomic	Possible Producer	Aerobic	none	Bacteria	Firmicutes	Bacilli	Bacillales	Bacillaceae	Bacillus	Bacillus altitudinis
GCA_020165935.1_ASM2016593v1_genomic	Possible Producer	Aerobic	none	Bacteria	Firmicutes	Bacilli	Bacillales	Bacillaceae	Bacillus	Bacillus altitudinis
GCA_020166015.1_ASM2016601v1_genomic	Possible Producer	Aerobic	none	Bacteria	Firmicutes	Bacilli	Bacillales	Bacillaceae	Rossellomorea	Rossellomorea vietnamensis
GCA_020169515.1_ASM2016951v1_genomic	Very-Likely Producer	Aerobic	Anaerobic	Bacteria	Firmicutes	Bacilli	Paenibacillales	Paenibacillaceae	Pristimantibacillus	Pristimantibacillus sp020169515
GCA_020200755.1_ASM2020075v1_genomic	Possible Producer	Aerobic	none	Bacteria	Proteobacteria	Gammaproteobacteria	Xanthomonadales	Xanthomonadaceae	Luteimonas	Unclassified
GCA_020201075.1_ASM2020107v1_genomic	Possible Producer	Aerobic	none	Bacteria	Proteobacteria	Gammaproteobacteria	Pseudomonadales	Halomonadaceae	Halomonas	Halomonas sp020201075
GCA_020201095.1_ASM2020109v1_genomic	Possible Producer	Aerobic	Anaerobic	Bacteria	Proteobacteria	Gammaproteobacteria	Pseudomonadales	Halomonadaceae	Halomonas	Halomonas sp020201095
GCA_020201155.1_ASM2020115v1_genomic	Very-Likely Producer	Aerobic	Anaerobic	Bacteria	Proteobacteria	Alphaproteobacteria	Rhodobacterales	Rhodobacteraceae	JAIVHI01	JAIVHI01 sp020201155
GCA_020201255.1_ASM2020125v1_genomic	Possible Producer	None	Anaerobic	Bacteria	Desulfobacterota	Desulfobacteria	Desulfobacterales	Desulfobacteraceae	Desulfotignum	Desulfotignum sp020201255
GCA_020229735.1_ASM2022973v1_genomic	Very-Likely Producer	Aerobic	Anaerobic	Bacteria	Deinococcota	Deinococci	Deinococcales	Deinococcaceae	Deinococcus	Deinococcus sp020229735
GCA_020400585.1_ASM2040058v1_genomic	Very-Likely Producer	Aerobic	Anaerobic	Bacteria	Actinomycetota	Actinomycetia	Streptomycetales	Streptomycetaceae	Streptomyces	Streptomyces sp020400585
GCA_020400725.1_ASM2040072v1_genomic	Very-Likely Producer	Aerobic	Anaerobic	Bacteria	Actinomycetota	Actinomycetia	Streptomycetales	Streptomycetaceae	Streptomyces	Streptomyces sp020400725
GCA_020404615.1_ASM2040461v1_genomic	Very-Likely Producer	Aerobic	Anaerobic	Bacteria	Proteobacteria	Gammaproteobacteria	Burkholderiales	Chromobacteriaceae	Aquitalea	Aquitalea sp003693445
GCA_020422905.1_ASM2042290v1_genomic	Very-Likely Producer	Aerobic	Anaerobic	Bacteria	Proteobacteria	Gammaproteobacteria	Pseudomonadales	Pseudomonadaceae	Pseudomonas	Pseudomonas lalkuanensis
GCA_020594815.1_ASM2059481v1_genomic	Possible Producer	Aerobic	none	Bacteria	Proteobacteria	Gammaproteobacteria	Pseudomonadales	Moraxellaceae	Acinetobacter	Acinetobacter soli
GCA_020640855.1_ASM2064085v1_genomic	Very-Likely Producer	Aerobic	Anaerobic	Bacteria	Actinomycetota	Actinomycetia	Streptomycetales	Streptomycetaceae	Streptomyces	Streptomyces californicus
GCA_020683245.1_ASM2068324v1_genomic	Possible Producer	Aerobic	Anaerobic	Bacteria	Proteobacteria	Gammaproteobacteria	Enterobacterales	Enterobacteriaceae	Escherichia	Escherichia coli
GCA_020696875.1_ASM2069687v1_genomic	Possible Producer	Aerobic	none	Bacteria	Proteobacteria	Gammaproteobacteria	Burkholderiales	Nitrosomonadaceae	Nitrosospira	Nitrosospira multiformis
GCA_020697375.1_ASM2069737v1_genomic	Possible Producer	Aerobic	Anaerobic	Bacteria	Nitrospirota	Nitrospiria	Nitrospirales	Nitrospiraceae	Nitrospira	Nitrospira sp020697375
GCA_020790095.1_ASM2079009v1_genomic	Very-Likely Producer	Aerobic	Anaerobic	Bacteria	Firmicutes	Bacilli	Bacillales	Bacillaceae	Priestia	Priestia zanthoxyli
GCA_020905065.1_ASM2090506v1_genomic	Possible Producer	Aerobic	none	Bacteria	Firmicutes	Bacilli	Bacillales	Bacillaceae	Bacillus	Bacillus nakamurai
GCA_020907765.1_ASM2090776v1_genomic	Very-Likely Producer	Aerobic	Anaerobic	Bacteria	Proteobacteria	Gammaproteobacteria	Pseudomonadales	Pseudomonadaceae	Pseudomonas	Pseudomonas aeruginosa
GCA_020911845.1_ASM2091184v1_genomic	Very-Likely Producer	Aerobic	Anaerobic	Bacteria	Proteobacteria	Gammaproteobacteria	Pseudomonadales	Pseudomonadaceae	Pseudomonas	Pseudomonas alloputida
GCA_021022845.1_ASM2102284v1_genomic	Possible Producer	Aerobic	Anaerobic	Bacteria	Proteobacteria	Gammaproteobacteria	Enterobacterales	Enterobacteriaceae	Escherichia	Escherichia coli
GCA_021022895.1_ASM2102289v1_genomic	Possible Producer	Aerobic	Anaerobic	Bacteria	Proteobacteria	Gammaproteobacteria	Enterobacterales	Enterobacteriaceae	Escherichia	Escherichia coli
GCA_021022905.1_ASM2102290v1_genomic	Possible Producer	Aerobic	none	Bacteria	Proteobacteria	Gammaproteobacteria	Enterobacterales	Enterobacteriaceae	Enterobacter	Enterobacter cloacae
GCA_021022945.1_ASM2102294v1_genomic	Possible Producer	Aerobic	Anaerobic	Bacteria	Proteobacteria	Gammaproteobacteria	Enterobacterales	Enterobacteriaceae	Escherichia	Escherichia coli
GCA_021023015.1_ASM2102301v1_genomic	Possible Producer	Aerobic	Anaerobic	Bacteria	Proteobacteria	Gammaproteobacteria	Enterobacterales	Vibrionaceae	Vibrio	Vibrio vulnificus
GCA_021023075.1_ASM2102307v1_genomic	Possible Producer	Aerobic	Anaerobic	Bacteria	Proteobacteria	Gammaproteobacteria	Enterobacterales	Vibrionaceae	Vibrio	Vibrio vulnificus
GCA_021083555.1_ASM2108355v1_genomic	Very-Likely Producer	Aerobic	Anaerobic	Bacteria	Proteobacteria	Gammaproteobacteria	Pseudomonadales	Pseudomonadaceae	Pseudomonas	Pseudomonas fluorescensY
GCA_021097345.1_ASM2109734v1_genomic	Possible Producer	Aerobic	none	Bacteria	Firmicutes	Bacilli	Bacillales	Bacillaceae	Bacillus	Bacillus mycoides
GCA_021154745.1_ASM2115474v1_genomic	Possible Producer	Aerobic	Anaerobic	Bacteria	Actinomycetota	Actinomycetia	Mycobacteriales	Mycobacteriaceae	Mycobacterium	Mycobacterium sp021154745
GCA_021156345.1_ASM2115634v1_genomic	Possible Producer	Aerobic	none	Bacteria	Actinomycetota	Rubrobacteria	Rubrobacterales	Rubrobacteraceae	Rubrobacter	Rubrobacter sp021156345
GCA_021245705.1_ASM2124570v1_genomic	Possible Producer	Aerobic	none	Bacteria	Firmicutes	Bacilli	Bacillales	Bacillaceae	Bacillus	Bacillus velezensis
GCA_021245985.1_ASM2124598v1_genomic	Possible Producer	Aerobic	none	Bacteria	Bacteroidota	Bacteroidia	Flavobacteriales	Flavobacteriaceae	Flavobacterium	Flavobacterium soyae
GCA_021246005.1_ASM2124600v1_genomic	Very-Likely Producer	Aerobic	Anaerobic	Bacteria	Proteobacteria	Gammaproteobacteria	Pseudomonadales	Pseudomonadaceae	Pseudomonas	Pseudomonas protegens
GCA_021264725.1_ASM2126472v1_genomic	Likely Producer	Aerobic	Anaerobic	Bacteria	Actinomycetota	Actinomycetia	Streptomycetales	Streptomycetaceae	Streptomyces	Streptomyces tricolor
GCA_021323215.1_ASM2132321v1_genomic	Possible Producer	Aerobic	none	Bacteria	Actinomycetota	Actinomycetia	Actinomycetales	Micrococcaceae	Arthrobacter	Unclassified
GCA_021323395.1_ASM2132339v1_genomic	Possible Producer	Aerobic	Anaerobic	Bacteria	Nitrospirota	Nitrospiria	Nitrospirales	Nitrospiraceae	Nitrospira	Nitrospira sp021323395
GCA_021323495.1_ASM2132349v1_genomic	Possible Producer	Aerobic	none	Bacteria	Proteobacteria	Gammaproteobacteria	Pseudomonadales	Cellvibrionaceae	Cellvibrio	Cellvibrio sp021323495
GCA_021344035.1_ASM2134403v1_genomic	Very-Likely Producer	Aerobic	Anaerobic	Bacteria	Proteobacteria	Gammaproteobacteria	Burkholderiales	Burkholderiaceae	Burkholderia	Burkholderia cepacia
GCA_021366475.1_ASM2136647v1_genomic	Possible Producer	Aerobic	none	Bacteria	Firmicutes	Bacilli	Bacillales	Bacillaceae	Bacillus	Bacillus velezensis
GCA_021366495.1_ASM2136649v1_genomic	Very-Likely Producer	Aerobic	Anaerobic	Bacteria	Actinomycetota	Actinomycetia	Streptomycetales	Streptomycetaceae	Streptomyces	Streptomyces albulus
GCA_021378925.1_ASM2137892v1_genomic	Very-Likely Producer	Aerobic	Anaerobic	Bacteria	Proteobacteria	Gammaproteobacteria	Pseudomonadales	Pseudomonadaceae	Pseudomonas	Pseudomonas sp001642705
GCA_021378935.1_ASM2137893v1_genomic	Very-Likely Producer	Aerobic	Anaerobic	Bacteria	Proteobacteria	Gammaproteobacteria	Pseudomonadales	Pseudomonadaceae	Pseudomonas	Pseudomonas sp001642705
GCA_021378985.1_ASM2137898v1_genomic	Very-Likely Producer	Aerobic	Anaerobic	Bacteria	Proteobacteria	Gammaproteobacteria	Pseudomonadales	Pseudomonadaceae	Pseudomonas	Pseudomonas alloputida
GCA_021495345.2_ASM2149534v2_genomic	Very-Likely Producer	Aerobic	Anaerobic	Bacteria	Proteobacteria	Gammaproteobacteria	Pseudomonadales	Pseudomonadaceae	Pseudomonas	Pseudomonas hydrolytica
GCA_021496705.1_ASM2149670v1_genomic	Possible Producer	Aerobic	Anaerobic	Bacteria	Proteobacteria	Gammaproteobacteria	Xanthomonadales	Xanthomonadaceae	Lysobacter	Lysobacter gummosus
GCA_021530955.1_ASM2153095v1_genomic	Very-Likely Producer	Aerobic	Anaerobic	Bacteria	Firmicutes	Bacilli	Paenibacillales	Paenibacillaceae	Paenibacillus	Paenibacillus polymyxa
GCA_021538775.1_ASM2153877v1_genomic	Very-Likely Producer	Aerobic	Anaerobic	Bacteria	Actinomycetota	Actinomycetia	Streptomycetales	Streptomycetaceae	Streptomyces	Streptomyces roseoverticillatus
GCA_021538795.1_ASM2153879v1_genomic	Very-Likely Producer	Aerobic	Anaerobic	Bacteria	Actinomycetota	Actinomycetia	Streptomycetales	Streptomycetaceae	Streptomyces	Streptomyces katrae
GCA_021538805.1_ASM2153880v1_genomic	Very-Likely Producer	Aerobic	Anaerobic	Bacteria	Actinomycetota	Actinomycetia	Streptomycetales	Streptomycetaceae	Streptomyces	Streptomyces silaceus
GCA_021538815.1_ASM2153881v1_genomic	Very-Likely Producer	Aerobic	Anaerobic	Bacteria	Actinomycetota	Actinomycetia	Streptomycetales	Streptomycetaceae	Streptomyces	Streptomyces sioyaensis
GCA_021538875.1_ASM2153887v1_genomic	Very-Likely Producer	Aerobic	Anaerobic	Bacteria	Actinomycetota	Actinomycetia	Streptomycetales	Streptomycetaceae	Streptomyces	Streptomyces californicus
GCA_021538895.1_ASM2153889v1_genomic	Very-Likely Producer	Aerobic	Anaerobic	Bacteria	Actinomycetota	Actinomycetia	Streptomycetales	Streptomycetaceae	Streptomyces	Streptomyces olivochromogenes
GCA_021609945.1_ASM2160994v1_genomic	Possible Producer	Aerobic	Anaerobic	Bacteria	Proteobacteria	Gammaproteobacteria	Xanthomonadales	Xanthomonadaceae	Lysobacter	Lysobacter gummosus
GCA_021648845.1_ASM2164884v1_genomic	Very-Likely Producer	Aerobic	Anaerobic	Bacteria	Actinomycetota	Actinomycetia	Mycobacteriales	Mycobacteriaceae	Mycobacterium	Mycobacterium sp021648845
GCA_021654595.1_ASM2165459v1_genomic	Possible Producer	Aerobic	none	Bacteria	Firmicutes	Bacilli	Bacillales	Bacillaceae	Bacillus	Bacillus altitudinis
GCA_021654615.1_ASM2165461v1_genomic	Possible Producer	Aerobic	none	Bacteria	Firmicutes	Bacilli	Bacillales	Bacillaceae	Bacillus	Bacillus altitudinis
GCA_022014475.1_ASM2201447v1_genomic	Very-Likely Producer	Aerobic	Anaerobic	Bacteria	Proteobacteria	Gammaproteobacteria	Pseudomonadales	Pseudomonadaceae	Pseudomonas	Pseudomonas putida
GCA_022014505.1_ASM2201450v1_genomic	Very-Likely Producer	Aerobic	Anaerobic	Bacteria	Proteobacteria	Gammaproteobacteria	Pseudomonadales	Pseudomonadaceae	Pseudomonas	Pseudomonas sp900187445
GCA_022241785.1_ASM2224178v1_genomic	Likely Producer	Aerobic	Anaerobic	Bacteria	Cyanobacteriota	Cyanobacteriia	Cyanobacteriales	Nostocaceae	Nodularia	Nodularia sp022241785
GCA_022340925.1_ASM2234092v1_genomic	Possible Producer	Aerobic	Anaerobic	Bacteria	Proteobacteria	Gammaproteobacteria	Chromatiales	Chromatiaceae	Thiocapsa	Thiocapsa sp022340925
GCA_022399465.1_ASM2239946v1_genomic	Very-Likely Producer	Aerobic	Anaerobic	Bacteria	Actinomycetota	Actinomycetia	Streptomycetales	Streptomycetaceae	Streptomyces	Streptomyces albidoflavus
GCA_022399475.1_ASM2239947v1_genomic	Very-Likely Producer	Aerobic	Anaerobic	Bacteria	Actinomycetota	Actinomycetia	Streptomycetales	Streptomycetaceae	Streptomyces	Streptomyces bacillaris
GCA_022399485.1_ASM2239948v1_genomic	Very-Likely Producer	Aerobic	Anaerobic	Bacteria	Actinomycetota	Actinomycetia	Streptomycetales	Streptomycetaceae	Streptomyces	Streptomyces bacillaris
GCA_022399495.1_ASM2239949v1_genomic	Very-Likely Producer	Aerobic	Anaerobic	Bacteria	Actinomycetota	Actinomycetia	Streptomycetales	Streptomycetaceae	Streptomyces	Streptomyces albidoflavus
GCA_022399545.1_ASM2239954v1_genomic	Very-Likely Producer	Aerobic	Anaerobic	Bacteria	Actinomycetota	Actinomycetia	Streptomycetales	Streptomycetaceae	Streptomyces	Streptomyces bacillaris
GCA_022399585.1_ASM2239958v1_genomic	Very-Likely Producer	Aerobic	Anaerobic	Bacteria	Actinomycetota	Actinomycetia	Streptomycetales	Streptomycetaceae	Streptomyces	Streptomyces albidoflavus
GCA_022524485.1_ASM2252448v1_genomic	Very-Likely Producer	Aerobic	Anaerobic	Bacteria	Actinomycetota	Actinomycetia	Mycobacteriales	Pseudonocardiaceae	Pseudonocardia	Pseudonocardia alaniniphila
GCA_022549715.1_ASM2254971v1_genomic	Possible Producer	Aerobic	none	Bacteria	Proteobacteria	Gammaproteobacteria	Pseudomonadales	Moraxellaceae	Acinetobacter	Acinetobacter dispersus
GCA_022606305.1_ASM2260630v1_genomic	Very-Likely Producer	Aerobic	Anaerobic	Bacteria	Proteobacteria	Gammaproteobacteria	Burkholderiales	Burkholderiaceae	Paraburkholderia	Paraburkholderia domus
GCA_022630555.1_ASM2263055v1_genomic	Possible Producer	Aerobic	none	Bacteria	Firmicutes	Bacilli	Bacillales	Bacillaceae	Bacillus	Bacillus licheniformis
GCA_022630575.1_ASM2263057v1_genomic	Possible Producer	Aerobic	none	Bacteria	Firmicutes	Bacilli	Bacillales	Bacillaceae	Bacillus	Bacillus mycoides
GCA_022648765.1_ASM2264876v1_genomic	Very-Likely Producer	Aerobic	Anaerobic	Bacteria	Proteobacteria	Gammaproteobacteria	Pseudomonadales	Pseudomonadaceae	Pseudomonas	Pseudomonas sp002263605
GCA_022654795.1_ASM2265479v1_genomic	Possible Producer	Aerobic	none	Bacteria	Firmicutes	Bacilli	Bacillales	Bacillaceae	Bacillus	Bacillus subtilis
GCA_022696175.1_ASM2269617v1_genomic	Possible Producer	Aerobic	none	Bacteria	Firmicutes	Bacilli	Bacillales	Bacillaceae	Bacillus	Bacillus cereus
GCA_022702945.2_ASM2270294v2_genomic	Likely Producer	Aerobic	Anaerobic	Bacteria	Firmicutes	Clostridia	Clostridiales	Clostridiaceae	Clostridium	Clostridium tepidum
GCA_022807995.1_ASM2280799v1_genomic	Very-Likely Producer	Aerobic	Anaerobic	Bacteria	Proteobacteria	Gammaproteobacteria	Pseudomonadales	Pseudomonadaceae	Pseudomonas	Pseudomonas orientalis
GCA_022814905.1_ASM2281490v1_genomic	Possible Producer	Aerobic	none	Bacteria	Firmicutes	Bacilli	Bacillales	Bacillaceae	Bacillus	Bacillus subtilis
GCA_022870505.1_ASM2287050v1_genomic	Very-Likely Producer	Aerobic	Anaerobic	Bacteria	Proteobacteria	Gammaproteobacteria	Burkholderiales	Burkholderiaceae	Burkholderia	Burkholderia plantarii
GCA_022919075.1_ASM2291907v1_genomic	Very-Likely Producer	Aerobic	Anaerobic	Bacteria	Actinomycetota	Actinomycetia	Propionibacteriales	Nocardioidaceae	Nocardioides	Nocardioides sp022919075
GCA_023053515.1_ASM2305351v1_genomic	Very-Likely Producer	Aerobic	Anaerobic	Bacteria	Proteobacteria	Gammaproteobacteria	Burkholderiales	Burkholderiaceae	Burkholderia	Burkholderia cepacia
GCA_023096285.1_ASM2309628v1_genomic	Very-Likely Producer	Aerobic	Anaerobic	Bacteria	Proteobacteria	Gammaproteobacteria	Enterobacterales	Enterobacteriaceae	Citrobacter	Citrobacter braakii
GCA_023100605.1_ASM2310060v1_genomic	Very-Likely Producer	Aerobic	Anaerobic	Bacteria	Proteobacteria	Gammaproteobacteria	Pseudomonadales	Pseudomonadaceae	Pseudomonas	Pseudomonas fluorescens
GCA_023100615.1_ASM2310061v1_genomic	Very-Likely Producer	Aerobic	Anaerobic	Bacteria	Proteobacteria	Gammaproteobacteria	Pseudomonadales	Pseudomonadaceae	Pseudomonas	Pseudomonas putida
GCA_023101145.1_ASM2310114v1_genomic	Likely Producer	Aerobic	Anaerobic	Bacteria	Firmicutes	Bacilli	Paenibacillales	Paenibacillaceae	Paenibacillus	Paenibacillus pabuli
GCA_023130515.1_ASM2313051v1_genomic	Very-Likely Producer	Aerobic	Anaerobic	Bacteria	Proteobacteria	Gammaproteobacteria	Enterobacterales	Enterobacteriaceae	Enterobacter	Enterobacter sp000568095
GCA_023197145.1_ASM2319714v1_genomic	Very-Likely Producer	Aerobic	Anaerobic	Bacteria	Proteobacteria	Alphaproteobacteria	Rhizobiales	Rhizobiaceae	Sinorhizobium	Sinorhizobium meliloti
GCA_023197165.1_ASM2319716v1_genomic	Likely Producer	Aerobic	Anaerobic	Bacteria	Proteobacteria	Alphaproteobacteria	Sphingomonadales	Sphingomonadaceae	Sphingopyxis	Sphingopyxis sp023197165
GCA_023242315.1_ASM2324231v1_genomic	Very-Likely Producer	Aerobic	Anaerobic	Bacteria	Proteobacteria	Gammaproteobacteria	Pseudomonadales	Pseudomonadaceae	Pseudomonas	Pseudomonas sp023242315
GCA_023242365.1_ASM2324236v1_genomic	Very-Likely Producer	Aerobic	Anaerobic	Bacteria	Proteobacteria	Gammaproteobacteria	Pseudomonadales	Pseudomonadaceae	Pseudomonas	Pseudomonas sp023242365
GCA_023242425.1_ASM2324242v1_genomic	Very-Likely Producer	Aerobic	Anaerobic	Bacteria	Proteobacteria	Gammaproteobacteria	Pseudomonadales	Pseudomonadaceae	Pseudomonas	Pseudomonas kribbensis
GCA_023242435.1_ASM2324243v1_genomic	Very-Likely Producer	Aerobic	Anaerobic	Bacteria	Proteobacteria	Gammaproteobacteria	Pseudomonadales	Pseudomonadaceae	Pseudomonas	Pseudomonas gingeri
GCA_023242465.1_ASM2324246v1_genomic	Very-Likely Producer	Aerobic	Anaerobic	Bacteria	Proteobacteria	Gammaproteobacteria	Pseudomonadales	Pseudomonadaceae	Pseudomonas	Pseudomonas kribbensis
GCA_023242475.1_ASM2324247v1_genomic	Very-Likely Producer	Aerobic	Anaerobic	Bacteria	Proteobacteria	Gammaproteobacteria	Pseudomonadales	Pseudomonadaceae	Pseudomonas	Pseudomonas sp023242475
GCA_023242495.1_ASM2324249v1_genomic	Very-Likely Producer	Aerobic	Anaerobic	Bacteria	Proteobacteria	Gammaproteobacteria	Pseudomonadales	Pseudomonadaceae	Pseudomonas	Pseudomonas gingeri
GCA_023242525.1_ASM2324252v1_genomic	Very-Likely Producer	Aerobic	Anaerobic	Bacteria	Proteobacteria	Gammaproteobacteria	Pseudomonadales	Pseudomonadaceae	Pseudomonas	Pseudomonas gingeri
GCA_023242545.1_ASM2324254v1_genomic	Very-Likely Producer	Aerobic	Anaerobic	Bacteria	Proteobacteria	Gammaproteobacteria	Pseudomonadales	Pseudomonadaceae	Pseudomonas	Pseudomonas sp004519405
GCA_023273765.1_ASM2327376v1_genomic	Very-Likely Producer	Aerobic	Anaerobic	Bacteria	Proteobacteria	Gammaproteobacteria	Pseudomonadales	Pseudomonadaceae	Pseudomonas	Pseudomonas protegens
GCA_023277195.1_ASM2327719v1_genomic	Very-Likely Producer	Aerobic	Anaerobic	Bacteria	Proteobacteria	Gammaproteobacteria	Pseudomonadales	Pseudomonadaceae	Pseudomonas	Pseudomonas moorei
GCA_023277215.1_ASM2327721v1_genomic	Very-Likely Producer	Aerobic	Anaerobic	Bacteria	Proteobacteria	Gammaproteobacteria	Pseudomonadales	Pseudomonadaceae	Pseudomonas	Pseudomonas gingeri
GCA_023278405.1_ASM2327840v1_genomic	Very-Likely Producer	Aerobic	Anaerobic	Bacteria	Proteobacteria	Gammaproteobacteria	Pseudomonadales	Pseudomonadaceae	Pseudomonas	Pseudomonas asiatica
GCA_023370075.1_ASM2337007v1_genomic	Possible Producer	Aerobic	Anaerobic	Bacteria	Deinococcota	Deinococci	Deinococcales	Deinococcaceae	Deinococcus	Deinococcus sp023370075
GCA_023476525.1_ASM2347652v1_genomic	Very-Likely Producer	Aerobic	Anaerobic	Bacteria	Proteobacteria	Gammaproteobacteria	Pseudomonadales	Pseudomonadaceae	Pseudomonas	Pseudomonas sp001308855
GCA_023499255.1_ASM2349925v1_genomic	Very-Likely Producer	Aerobic	Anaerobic	Bacteria	Actinomycetota	Actinomycetia	Mycobacteriales	Micromonosporaceae	Actinoplanes	Actinoplanes caeruleus
GCA_023512795.1_ASM2351279v1_genomic	Possible Producer	Aerobic	none	Bacteria	Proteobacteria	Gammaproteobacteria	Burkholderiales	Burkholderiaceae	Ralstonia	Ralstonia pickettii
GCA_023515955.1_ASM2351595v1_genomic	Very-Likely Producer	Aerobic	Anaerobic	Bacteria	Actinomycetota	Actinomycetia	Streptomycetales	Streptomycetaceae	Streptomyces	Streptomyces sp023515955
GCA_023617245.1_ASM2361724v1_genomic	Likely Producer	Aerobic	Anaerobic	Bacteria	Proteobacteria	Gammaproteobacteria	Xanthomonadales	Xanthomonadaceae	Lysobacter	Lysobacter enzymogenes
GCA_023667545.1_WA-IsoG_MSC1_001_genomic	Very-Likely Producer	Aerobic	Anaerobic	Bacteria	Actinomycetota	Actinomycetia	Streptomycetales	Streptomycetaceae	Streptomyces	Streptomyces sp001905665
GCA_023667555.1_WA-IsoG_MSC1_011_genomic	Very-Likely Producer	Aerobic	Anaerobic	Bacteria	Proteobacteria	Alphaproteobacteria	Rhizobiales	Rhizobiaceae	Ensifer	Ensifer adhaerens
GCA_023667605.1_WA-IsoG_MSC1_005_genomic	Very-Likely Producer	Aerobic	Anaerobic	Bacteria	Proteobacteria	Alphaproteobacteria	Rhizobiales	Rhizobiaceae	Neorhizobium	Neorhizobium tomejilense
GCA_023702655.1_ASM2370265v1_genomic	Very-Likely Producer	Aerobic	Anaerobic	Bacteria	Actinomycetota	Actinomycetia	Streptomycetales	Streptomycetaceae	Streptomyces	Streptomyces musisoli
GCA_023734775.1_ASM2373477v1_genomic	Likely Producer	Aerobic	Anaerobic	Bacteria	Cyanobacteriota	Cyanobacteriia	Cyanobacteriales	Nostocaceae	Nostoc	Nostoc commune
GCA_023838605.1_ASM2383860v1_genomic	Very-Likely Producer	Aerobic	Anaerobic	Bacteria	Proteobacteria	Gammaproteobacteria	Pseudomonadales	Pseudomonadaceae	Pseudomonas	Pseudomonas inefficax
GCA_023898865.1_ASM2389886v1_genomic	Very-Likely Producer	Aerobic	Anaerobic	Bacteria	Actinomycetota	Actinomycetia	Mycobacteriales	Pseudonocardiaceae	Pseudonocardia	Pseudonocardia sp023898865
GCA_023930055.1_ASM2393005v1_genomic	Possible Producer	Aerobic	none	Bacteria	Firmicutes	Bacilli	Bacillales	Bacillaceae	Bacillus	Bacillus paralicheniformis
GCA_023955395.1_ASM2395539v1_genomic	Possible Producer	Aerobic	none	Bacteria	Firmicutes	Bacilli	Bacillales	Bacillaceae	Bacillus	Bacillus vallismortis
GCA_023955645.1_ASM2395564v1_genomic	Likely Producer	Aerobic	Anaerobic	Bacteria	Proteobacteria	Gammaproteobacteria	Burkholderiales	Burkholderiaceae	Ralstonia	Ralstonia sp900115545
GCA_023955655.1_ASM2395565v1_genomic	Possible Producer	Aerobic	Anaerobic	Bacteria	Proteobacteria	Gammaproteobacteria	Burkholderiales	Burkholderiaceae	Ralstonia	Ralstonia sp023955655
GCA_900187335.1_SGM81.1_genomic	Very-Likely Producer	Aerobic	Anaerobic	Bacteria	Proteobacteria	Gammaproteobacteria	Enterobacterales	Enterobacteriaceae	Klebsiella	Klebsiella quasipneumoniae
GCA_901933175.1_EnsiferMedicaeMD4WGS_genomic	Likely Producer	Aerobic	Anaerobic	Bacteria	Proteobacteria	Alphaproteobacteria	Rhizobiales	Rhizobiaceae	Sinorhizobium	Sinorhizobium medicae
GCF_001005295.1_ASM100529v1_genomic	Very-Likely Producer	Aerobic	Anaerobic	Bacteria	Actinomycetota	Actinomycetia	Streptomycetales	Streptomycetaceae	Streptomyces	Streptomyces yangpuensis
GCF_001015095.1_ASM101509v1_genomic	Possible Producer	Aerobic	none	Bacteria	Firmicutes	Bacilli	Bacillales	Bacillaceae	Bacillus	Bacillus subtilis
GCF_001025015.1_ASM102501v1_genomic	Very-Likely Producer	Aerobic	Anaerobic	Bacteria	Firmicutes	Bacilli	Bacillales	Bacillaceae	Priestia	Priestia zanthoxyli
GCF_001028175.1_ASM102817v1_genomic	Very-Likely Producer	Aerobic	Anaerobic	Bacteria	Proteobacteria	Gammaproteobacteria	Burkholderiales	Burkholderiaceae	Caballeronia	Caballeronia mineralivorans
GCF_001029645.1_ASM102964v1_genomic	Possible Producer	Aerobic	none	Bacteria	Proteobacteria	Gammaproteobacteria	Enterobacterales	Enterobacteriaceae	Enterobacter	Enterobacter ludwigii
GCF_001047315.1_ASM104731v1_genomic	Very-Likely Producer	Aerobic	Anaerobic	Bacteria	Actinomycetota	Actinomycetia	Streptomycetales	Streptomycetaceae	Streptomyces	Streptomyces leeuwenhoekii
GCF_001186335.1_ASM118633v1_genomic	Very-Likely Producer	Aerobic	Anaerobic	Bacteria	Proteobacteria	Gammaproteobacteria	Pseudomonadales	Pseudomonadaceae	Pseudomonas	Pseudomonas tritici
GCF_001187435.1_ASM118743v1_genomic	Very-Likely Producer	Aerobic	Anaerobic	Bacteria	Actinomycetota	Actinomycetia	Streptomycetales	Streptomycetaceae	Streptomyces	Streptomyces caatingaensis
GCF_001187535.1_ASM118753v1_genomic	Very-Likely Producer	Aerobic	Anaerobic	Bacteria	Proteobacteria	Alphaproteobacteria	Rhizobiales	Rhizobiaceae	Rhizobium	Rhizobium ecuadorense
GCF_001259595.1_ASM125959v1_genomic	Very-Likely Producer	Aerobic	Anaerobic	Bacteria	Proteobacteria	Gammaproteobacteria	Pseudomonadales	Pseudomonadaceae	Pseudomonas	Pseudomonas peradeniyensis
GCF_001266755.1_ASM126675v1_genomic	Possible Producer	Aerobic	none	Bacteria	Actinomycetota	Actinomycetia	Actinomycetales	Microbacteriaceae	Microbacterium	Microbacterium sp001889265
GCF_001280445.1_ASM128044v1_genomic	Very-Likely Producer	Aerobic	Anaerobic	Bacteria	Proteobacteria	Gammaproteobacteria	Pseudomonadales	Pseudomonadaceae	Pseudomonas	Pseudomonas sp001308855
GCF_001293545.1_ASM129354v1_genomic	Likely Producer	Aerobic	Anaerobic	Bacteria	Chloroflexota	Anaerolineae	Ardenticatenales	Ardenticatenaceae	Ardenticatena	Ardenticatena maritima
GCF_001294535.1_ASM129453v1_genomic	Very-Likely Producer	Aerobic	Anaerobic	Bacteria	Proteobacteria	Alphaproteobacteria	Rhodobacterales	Rhodobacteraceae	Cypionkella	Cypionkella psychrotolerans
GCF_001298445.1_ASM129844v1_genomic	Very-Likely Producer	Aerobic	Anaerobic	Bacteria	Cyanobacteriota	Cyanobacteriia	Cyanobacteriales	Nostocaceae	Nostoc	Nostoc piscinale
GCF_001307545.1_ASM130754v1_genomic	Very-Likely Producer	Aerobic	Anaerobic	Bacteria	Actinomycetota	Actinomycetia	Mycobacteriales	Mycobacteriaceae	Mycobacterium	Mycobacterium fortuitum
GCF_001308855.1_ASM130885v1_genomic	Very-Likely Producer	Aerobic	Anaerobic	Bacteria	Proteobacteria	Gammaproteobacteria	Pseudomonadales	Pseudomonadaceae	Pseudomonas	Pseudomonas sp001308855
GCF_001319805.1_ASM131980v1_genomic	Very-Likely Producer	Aerobic	Anaerobic	Bacteria	Proteobacteria	Gammaproteobacteria	Burkholderiales	Burkholderiaceae	Burkholderia	Burkholderia orbicola
GCF_001319865.1_ASM131986v1_genomic	Very-Likely Producer	Aerobic	Anaerobic	Bacteria	Proteobacteria	Gammaproteobacteria	Burkholderiales	Burkholderiaceae	Paraburkholderia	Paraburkholderia sp001319865
GCF_001404975.1_ASM140497v1_genomic	Possible Producer	Aerobic	none	Bacteria	Bacteroidota	Bacteroidia	Flavobacteriales	Flavobacteriaceae	Flavobacterium	Flavobacterium pokkalii
GCF_001404985.1_ASM140498v1_genomic	Possible Producer	Aerobic	none	Bacteria	Bacteroidota	Bacteroidia	Flavobacteriales	Flavobacteriaceae	Flavobacterium	Flavobacterium aquidurense
GCF_001412655.1_ASM141265v1_genomic	Possible Producer	Aerobic	none	Bacteria	Bacteroidota	Bacteroidia	Sphingobacteriales	Sphingobacteriaceae	Pedobacter	Pedobacter sp001412655
GCF_001417695.1_ASM141769v1_genomic	Very-Likely Producer	Aerobic	Anaerobic	Bacteria	Actinomycetota	Actinomycetia	Streptomycetales	Streptomycetaceae	Streptomyces	Streptomyces nigra
GCF_001429555.1_Soil797_genomic	Very-Likely Producer	Aerobic	Anaerobic	Bacteria	Actinomycetota	Actinomycetia	Propionibacteriales	Nocardioidaceae	Nocardioides	Nocardioides sp001429555
GCF_001429625.1_Soil805_genomic	Likely Producer	Aerobic	Anaerobic	Bacteria	Actinomycetota	Actinomycetia	Propionibacteriales	Nocardioidaceae	Nocardioides	Nocardioides sp001429625
GCF_001445655.1_ASM144565v1_genomic	Very-Likely Producer	Aerobic	Anaerobic	Bacteria	Actinomycetota	Actinomycetia	Streptomycetales	Streptomycetaceae	Streptomyces	Streptomyces roseifaciens
GCF_001485105.1_ASM148510v1_genomic	Likely Producer	Aerobic	Anaerobic	Bacteria	Actinomycetota	Actinomycetia	Streptomycetales	Streptomycetaceae	Streptomyces	Streptomyces acidiscabies
GCF_001485125.1_ASM148512v1_genomic	Very-Likely Producer	Aerobic	Anaerobic	Bacteria	Actinomycetota	Actinomycetia	Streptomycetales	Streptomycetaceae	Streptomyces	Streptomyces scabiei
GCF_001485145.1_ASM148514v1_genomic	Very-Likely Producer	Aerobic	Anaerobic	Bacteria	Actinomycetota	Actinomycetia	Streptomycetales	Streptomycetaceae	Streptomyces	Streptomyces turgidiscabies
GCF_001518695.1_ASM151869v1_genomic	Possible Producer	Aerobic	none	Bacteria	Proteobacteria	Gammaproteobacteria	Pseudomonadales	Pseudomonadaceae	Pseudomonas	Pseudomonas avellanae
GCF_001541235.1_ASM154123v1_genomic	Very-Likely Producer	Aerobic	Anaerobic	Bacteria	Proteobacteria	Alphaproteobacteria	Rhizobiales	Hyphomicrobiaceae	Hyphomicrobium	Hyphomicrobium sulfonivorans
GCF_001541445.1_ASM154144v1_genomic	Very-Likely Producer	Aerobic	Anaerobic	Bacteria	Proteobacteria	Gammaproteobacteria	Burkholderiales	Burkholderiaceae	Burkholderia	Burkholderia sp002223185
GCF_001547895.1_ASM154789v1_genomic	Very-Likely Producer	Aerobic	Anaerobic	Bacteria	Proteobacteria	Gammaproteobacteria	Pseudomonadales	Pseudomonadaceae	Pseudomonas	Pseudomonas sp001547895
GCF_001547915.1_ASM154791v1_genomic	Very-Likely Producer	Aerobic	Anaerobic	Bacteria	Proteobacteria	Gammaproteobacteria	Pseudomonadales	Pseudomonadaceae	Pseudomonas	Pseudomonas sp001547895
GCF_001548215.1_ASM154821v1_genomic	Possible Producer	Aerobic	none	Bacteria	Firmicutes	Bacilli	Bacillales	Bacillaceae	Bacillus	Bacillus altitudinis
GCF_001553785.1_ASM155378v1_genomic	Very-Likely Producer	Aerobic	Anaerobic	Bacteria	Actinomycetota	Actinomycetia	Mycobacteriales	Micromonosporaceae	Actinoplanes	Actinoplanes sp001553785
GCF_001567565.1_ASM156756v1_genomic	Very-Likely Producer	Aerobic	Anaerobic	Bacteria	Proteobacteria	Gammaproteobacteria	Pseudomonadales	Pseudomonadaceae	Pseudomonas	Pseudomonas composti
GCF_001590605.1_ASM159060v1_genomic	Possible Producer	Aerobic	none	Bacteria	Bacteroidota	Bacteroidia	Sphingobacteriales	Sphingobacteriaceae	Pedobacter	Pedobacter cryoconitis
GCF_001593805.1_ASM159380v1_genomic	Very-Likely Producer	Aerobic	Anaerobic	Bacteria	Firmicutes	Bacilli	Bacillales	Bacillaceae	Priestia	Priestia megaterium
GCF_001605895.1_ASM160589v1_genomic	Possible Producer	Aerobic	none	Bacteria	Proteobacteria	Gammaproteobacteria	Pseudomonadales	Moraxellaceae	Acinetobacter	Acinetobacter pragensis
GCF_001613935.1_ASM161393v1_genomic	Very-Likely Producer	Aerobic	Anaerobic	Bacteria	Actinomycetota	Actinomycetia	Mycobacteriales	Pseudonocardiaceae	Amycolatopsis	Amycolatopsis regifaucium
GCF_001618865.1_ASM161886v1_genomic	Possible Producer	Aerobic	none	Bacteria	Acidobacteriota	Vicinamibacteria	Vicinamibacterales	Vicinamibacteraceae	Luteitalea	Luteitalea pratensis
GCF_001620365.2_ASM162036v2_genomic	Very-Likely Producer	Aerobic	Anaerobic	Bacteria	Actinomycetota	Actinomycetia	Mycobacteriales	Pseudonocardiaceae	Amycolatopsis	Amycolatopsis keratiniphila
GCF_001620885.1_ASM162088v1_genomic	Very-Likely Producer	Aerobic	Anaerobic	Bacteria	Proteobacteria	Gammaproteobacteria	Enterobacterales	Enterobacteriaceae	Klebsiella	Klebsiella variicola
GCF_001634365.1_ASM163436v1_genomic	Very-Likely Producer	Aerobic	Anaerobic	Bacteria	Proteobacteria	Gammaproteobacteria	Burkholderiales	Burkholderiaceae	Paraburkholderia	Paraburkholderia sp001634365
GCF_001636965.1_ASM163696v1_genomic	Very-Likely Producer	Aerobic	Anaerobic	Bacteria	Proteobacteria	Gammaproteobacteria	Burkholderiales	Burkholderiaceae	Paraburkholderia	Paraburkholderia kirstenboschensis
GCF_001644575.1_ASM164457v1_genomic	Very-Likely Producer	Aerobic	Anaerobic	Bacteria	Actinomycetota	Actinomycetia	Mycobacteriales	Mycobacteriaceae	Mycobacterium	Mycobacterium sp001644575
GCF_001647715.1_ASM164771v1_genomic	Very-Likely Producer	Aerobic	Anaerobic	Bacteria	Proteobacteria	Gammaproteobacteria	Pseudomonadales	Pseudomonadaceae	Pseudomonas	Pseudomonas antarctica
GCF_001648175.1_ASM164817v1_genomic	Very-Likely Producer	Aerobic	Anaerobic	Bacteria	Proteobacteria	Gammaproteobacteria	Pseudomonadales	Halomonadaceae	Halotalea	Halotalea alkalilenta
GCF_001648895.1_ASM164889v1_genomic	Possible Producer	Aerobic	none	Bacteria	Proteobacteria	Gammaproteobacteria	Burkholderiales	Methylophilaceae	MM1	MM1 sp001648895
GCF_001651035.1_ASM165103v1_genomic	Very-Likely Producer	Aerobic	Anaerobic	Bacteria	Proteobacteria	Gammaproteobacteria	Pseudomonadales	Halomonadaceae	Halomonas	Halomonas sp001651035
GCF_001652915.1_ASM165291v1_genomic	Likely Producer	Aerobic	Anaerobic	Bacteria	Proteobacteria	Gammaproteobacteria	Burkholderiales	Burkholderiaceae	Cupriavidus	Cupriavidus sp001652915
GCF_001669755.1_ASM166975v1_genomic	Very-Likely Producer	Aerobic	Anaerobic	Bacteria	Proteobacteria	Gammaproteobacteria	Pseudomonadales	Pseudomonadaceae	Pseudomonas	Pseudomonas citronellolis
GCF_001676875.1_ASM167687v1_genomic	Very-Likely Producer	Aerobic	Anaerobic	Bacteria	Proteobacteria	Gammaproteobacteria	Burkholderiales	Chromobacteriaceae	Chromobacterium	Chromobacterium subtsugae
GCF_001677295.1_ASM167729v1_genomic	Possible Producer	Aerobic	none	Bacteria	Firmicutes	Bacilli	Bacillales	Bacillaceae	Bacillus	Bacillus anthracis
GCF_001677305.1_ASM167730v1_genomic	Possible Producer	Aerobic	none	Bacteria	Firmicutes	Bacilli	Bacillales	Bacillaceae	Bacillus	Bacillus anthracis
GCF_001685225.1_ASM168522v1_genomic	Possible Producer	Aerobic	none	Bacteria	Proteobacteria	Gammaproteobacteria	Acidithiobacillales	Acidithiobacillaceae	Acidithiobacillus	Acidithiobacillus ferrivorans
GCF_001685395.1_ASM168539v1_genomic	Possible Producer	Aerobic	none	Bacteria	Firmicutes	Bacilli	Paenibacillales	Paenibacillaceae	Paenibacillus	Paenibacillus yonginensis
GCF_001708425.1_ASM170842v1_genomic	Very-Likely Producer	Aerobic	Anaerobic	Bacteria	Proteobacteria	Gammaproteobacteria	Pseudomonadales	Pseudomonadaceae	Pseudomonas	Pseudomonas corrugata
GCF_001720585.1_ASM172058v1_genomic	Likely Producer	Aerobic	Anaerobic	Bacteria	Proteobacteria	Alphaproteobacteria	Rhodobacterales	Rhodobacteraceae	Cereibacter	Cereibacter johrii
GCF_001729305.1_ASM172930v1_genomic	Very-Likely Producer	Aerobic	Anaerobic	Bacteria	Proteobacteria	Gammaproteobacteria	Burkholderiales	Burkholderiaceae	Burkholderia	Burkholderia sp002223185
GCF_001729315.1_ASM172931v1_genomic	Very-Likely Producer	Aerobic	Anaerobic	Bacteria	Proteobacteria	Alphaproteobacteria	Rhizobiales	Rhizobiaceae	Rhizobium	Rhizobium dioscoreae
GCF_001729365.1_ASM172936v1_genomic	Possible Producer	Aerobic	none	Bacteria	Proteobacteria	Gammaproteobacteria	Pseudomonadales	Moraxellaceae	Acinetobacter	Acinetobacter vivianii
GCF_001766395.1_ASM176639v1_genomic	Possible Producer	Aerobic	none	Bacteria	Firmicutes	Bacilli	Bacillales	Bacillaceae	Bacillus	Bacillus safensis
GCF_001856885.1_ASM185688v1_genomic	Very-Likely Producer	Aerobic	Anaerobic	Bacteria	Proteobacteria	Gammaproteobacteria	Pseudomonadales	Pseudomonadaceae	Pseudomonas	Pseudomonas atacamensis
GCF_001874645.1_ASM187464v1_genomic	Very-Likely Producer	Aerobic	Anaerobic	Bacteria	Proteobacteria	Gammaproteobacteria	Pseudomonadales	Pseudomonadaceae	Pseudomonas	Pseudomonas frederiksbergensis
GCF_001886335.1_ASM188633v1_genomic	Possible Producer	Aerobic	none	Bacteria	Firmicutes	Bacilli	Staphylococcales	Staphylococcaceae	Staphylococcus	Staphylococcus hominis
GCF_001889385.1_ASM188938v1_genomic	Possible Producer	Aerobic	none	Bacteria	Firmicutes	Bacilli	Bacillales	Bacillaceae	Bacillus	Bacillus velezensis
GCF_001908775.1_ASM190877v1_genomic	Possible Producer	Aerobic	none	Bacteria	Proteobacteria	Gammaproteobacteria	Xanthomonadales	Xanthomonadaceae	Xanthomonas	Xanthomonas hortorum
GCF_001922005.1_ASM192200v1_genomic	Possible Producer	Aerobic	none	Bacteria	Firmicutes	Bacilli	Bacillales	Bacillaceae	Bacillus	Bacillus velezensis
GCF_001922585.1_ASM192258v1_genomic	Possible Producer	Aerobic	none	Bacteria	Proteobacteria	Gammaproteobacteria	Enterobacterales	Enterobacteriaceae	45310	1-19 sp001922585
GCF_001949645.1_ASM194964v1_genomic	Likely Producer	Aerobic	Anaerobic	Bacteria	Actinomycetota	Actinomycetia	Streptomycetales	Streptomycetaceae	Streptomyces	Streptomyces acidiscabies
GCF_001952855.1_ASM195285v1_genomic	Very-Likely Producer	Aerobic	Anaerobic	Bacteria	Proteobacteria	Gammaproteobacteria	Pseudomonadales	Pseudomonadaceae	Pseudomonas	Pseudomonas sp001952855
GCF_001975575.1_ASM197557v1_genomic	Possible Producer	Aerobic	none	Bacteria	Bacteroidota	Bacteroidia	Flavobacteriales	Flavobacteriaceae	Mangrovimonas	Mangrovimonas xylaniphaga
GCF_001996325.1_ASM199632v1_genomic	Likely Producer	Aerobic	Anaerobic	Bacteria	Proteobacteria	Gammaproteobacteria	Pseudomonadales	Pseudomonadaceae	Stutzerimonas	Stutzerimonas phenolilytica
GCF_002005345.1_ASM200534v1_genomic	Possible Producer	Aerobic	none	Bacteria	Firmicutes	Bacilli	Bacillales	Bacillaceae	Bacillus	Bacillus velezensis
GCF_002005565.1_ASM200556v1_genomic	Very-Likely Producer	Aerobic	Anaerobic	Bacteria	Actinomycetota	Actinomycetia	Streptomycetales	Streptomycetaceae	Streptomyces	Streptomyces sp002005565
GCF_002006545.1_ASM200654v1_genomic	Very-Likely Producer	Aerobic	Anaerobic	Bacteria	Proteobacteria	Gammaproteobacteria	Pseudomonadales	Pseudomonadaceae	Pseudomonas	Pseudomonas protegens
GCF_002006875.1_ASM200687v1_genomic	Likely Producer	Aerobic	Anaerobic	Bacteria	Actinomycetota	Actinomycetia	Mycobacteriales	Micromonosporaceae	Micromonospora	Micromonospora haikouensis
GCF_002007685.1_ASM200768v1_genomic	Very-Likely Producer	Aerobic	Anaerobic	Bacteria	Actinomycetota	Actinomycetia	Streptomycetales	Streptomycetaceae	Streptomyces	Streptomyces amritsarensis
GCF_002009195.1_ASM200919v1_genomic	Very-Likely Producer	Aerobic	Anaerobic	Bacteria	Firmicutes	Bacilli	Bacillales	Bacillaceae	Priestia	Priestia megaterium
GCF_002028325.1_ASM202832v1_genomic	Very-Likely Producer	Aerobic	Anaerobic	Bacteria	Proteobacteria	Gammaproteobacteria	Pseudomonadales	Pseudomonadaceae	Pseudomonas	Pseudomonas veronii
GCF_002077945.1_ASM207794v1_genomic	Possible Producer	Aerobic	none	Bacteria	Bacteroidota	Bacteroidia	Chitinophagales	Chitinophagaceae	Niastella	Niastella vici
GCF_002078505.1_ASM207850v1_genomic	Very-Likely Producer	Aerobic	Anaerobic	Bacteria	Proteobacteria	Alphaproteobacteria	Rhizobiales	Rhizobiaceae	Sinorhizobium	Sinorhizobium aridi
GCF_002087235.1_ASM208723v1_genomic	Very-Likely Producer	Aerobic	Anaerobic	Bacteria	Proteobacteria	Gammaproteobacteria	Pseudomonadales	Pseudomonadaceae	Pseudomonas	Pseudomonas floridensis
GCF_002090335.1_ASM209033v1_genomic	Very-Likely Producer	Aerobic	Anaerobic	Bacteria	Actinomycetota	Actinomycetia	Streptomycetales	Streptomycetaceae	Streptomyces	Streptomyces lydicus
GCF_002093415.1_ASM209341v1_genomic	Very-Likely Producer	Aerobic	Anaerobic	Bacteria	Proteobacteria	Alphaproteobacteria	Rhizobiales	Rhizobiaceae	Sinorhizobium	Sinorhizobium aridi
GCF_002093435.1_ASM209343v1_genomic	Very-Likely Producer	Aerobic	Anaerobic	Bacteria	Proteobacteria	Alphaproteobacteria	Rhizobiales	Rhizobiaceae	Sinorhizobium	Sinorhizobium aridi
GCF_002093495.1_ASM209349v1_genomic	Very-Likely Producer	Aerobic	Anaerobic	Bacteria	Proteobacteria	Alphaproteobacteria	Rhizobiales	Rhizobiaceae	Sinorhizobium	Sinorhizobium aridi
GCF_002112255.1_ASM211225v1_genomic	Very-Likely Producer	Aerobic	Anaerobic	Bacteria	Proteobacteria	Gammaproteobacteria	Pseudomonadales	Pseudomonadaceae	Pseudomonas	Pseudomonas ekonensis
GCF_002112305.1_ASM211230v1_genomic	Very-Likely Producer	Aerobic	Anaerobic	Bacteria	Proteobacteria	Gammaproteobacteria	Pseudomonadales	Pseudomonadaceae	Pseudomonas	Pseudomonas paraglycinae
GCF_002112315.1_ASM211231v1_genomic	Very-Likely Producer	Aerobic	Anaerobic	Bacteria	Proteobacteria	Gammaproteobacteria	Pseudomonadales	Pseudomonadaceae	Pseudomonas	Pseudomonas kribbensis
GCF_002112345.1_ASM211234v1_genomic	Very-Likely Producer	Aerobic	Anaerobic	Bacteria	Proteobacteria	Gammaproteobacteria	Pseudomonadales	Pseudomonadaceae	Pseudomonas	Pseudomonas kribbensis
GCF_002112365.1_ASM211236v1_genomic	Very-Likely Producer	Aerobic	Anaerobic	Bacteria	Proteobacteria	Gammaproteobacteria	Pseudomonadales	Pseudomonadaceae	Pseudomonas	Pseudomonas sp002112385
GCF_002112385.1_ASM211238v1_genomic	Very-Likely Producer	Aerobic	Anaerobic	Bacteria	Proteobacteria	Gammaproteobacteria	Pseudomonadales	Pseudomonadaceae	Pseudomonas	Pseudomonas sp002112385
GCF_002112395.1_ASM211239v1_genomic	Very-Likely Producer	Aerobic	Anaerobic	Bacteria	Proteobacteria	Gammaproteobacteria	Pseudomonadales	Pseudomonadaceae	Pseudomonas	Pseudomonas sp002112385
GCF_002112425.1_ASM211242v1_genomic	Very-Likely Producer	Aerobic	Anaerobic	Bacteria	Proteobacteria	Gammaproteobacteria	Pseudomonadales	Pseudomonadaceae	Pseudomonas	Pseudomonas sp002112385
GCF_002112445.1_ASM211244v1_genomic	Very-Likely Producer	Aerobic	Anaerobic	Bacteria	Proteobacteria	Gammaproteobacteria	Pseudomonadales	Pseudomonadaceae	Pseudomonas	Pseudomonas kribbensis
GCF_002112455.1_ASM211245v1_genomic	Very-Likely Producer	Aerobic	Anaerobic	Bacteria	Proteobacteria	Gammaproteobacteria	Pseudomonadales	Pseudomonadaceae	Pseudomonas	Pseudomonas sp002112385
GCF_002112485.1_ASM211248v1_genomic	Very-Likely Producer	Aerobic	Anaerobic	Bacteria	Proteobacteria	Gammaproteobacteria	Pseudomonadales	Pseudomonadaceae	Pseudomonas	Pseudomonas kribbensis
GCF_002112505.1_ASM211250v1_genomic	Very-Likely Producer	Aerobic	Anaerobic	Bacteria	Proteobacteria	Gammaproteobacteria	Pseudomonadales	Pseudomonadaceae	Pseudomonas	Pseudomonas sp002112505
GCF_002112515.1_ASM211251v1_genomic	Very-Likely Producer	Aerobic	Anaerobic	Bacteria	Proteobacteria	Gammaproteobacteria	Pseudomonadales	Pseudomonadaceae	Pseudomonas	Pseudomonas ekonensis
GCF_002112565.1_ASM211256v1_genomic	Very-Likely Producer	Aerobic	Anaerobic	Bacteria	Proteobacteria	Gammaproteobacteria	Pseudomonadales	Pseudomonadaceae	Pseudomonas	Pseudomonas ekonensis
GCF_002112575.1_ASM211257v1_genomic	Very-Likely Producer	Aerobic	Anaerobic	Bacteria	Proteobacteria	Gammaproteobacteria	Pseudomonadales	Pseudomonadaceae	Pseudomonas	Pseudomonas glycinae
GCF_002112605.1_ASM211260v1_genomic	Very-Likely Producer	Aerobic	Anaerobic	Bacteria	Proteobacteria	Gammaproteobacteria	Pseudomonadales	Pseudomonadaceae	Pseudomonas	Pseudomonas kribbensis
GCF_002112625.1_ASM211262v1_genomic	Very-Likely Producer	Aerobic	Anaerobic	Bacteria	Proteobacteria	Gammaproteobacteria	Pseudomonadales	Pseudomonadaceae	Pseudomonas	Pseudomonas ekonensis
GCF_002112635.1_ASM211263v1_genomic	Very-Likely Producer	Aerobic	Anaerobic	Bacteria	Proteobacteria	Gammaproteobacteria	Pseudomonadales	Pseudomonadaceae	Pseudomonas	Pseudomonas ekonensis
GCF_002112665.1_ASM211266v1_genomic	Very-Likely Producer	Aerobic	Anaerobic	Bacteria	Proteobacteria	Gammaproteobacteria	Pseudomonadales	Pseudomonadaceae	Pseudomonas	Pseudomonas sp002112505
GCF_002112685.1_ASM211268v1_genomic	Very-Likely Producer	Aerobic	Anaerobic	Bacteria	Proteobacteria	Gammaproteobacteria	Pseudomonadales	Pseudomonadaceae	Pseudomonas	Pseudomonas glycinae
GCF_002112695.1_ASM211269v1_genomic	Very-Likely Producer	Aerobic	Anaerobic	Bacteria	Proteobacteria	Gammaproteobacteria	Pseudomonadales	Pseudomonadaceae	Pseudomonas	Pseudomonas sp002112505
GCF_002112705.1_ASM211270v1_genomic	Very-Likely Producer	Aerobic	Anaerobic	Bacteria	Proteobacteria	Gammaproteobacteria	Pseudomonadales	Pseudomonadaceae	Pseudomonas	Pseudomonas ekonensis
GCF_002112745.1_ASM211274v1_genomic	Very-Likely Producer	Aerobic	Anaerobic	Bacteria	Proteobacteria	Gammaproteobacteria	Pseudomonadales	Pseudomonadaceae	Pseudomonas	Pseudomonas ekonensis
GCF_002112755.1_ASM211275v1_genomic	Very-Likely Producer	Aerobic	Anaerobic	Bacteria	Proteobacteria	Gammaproteobacteria	Pseudomonadales	Pseudomonadaceae	Pseudomonas	Pseudomonas sp002113165
GCF_002112765.1_ASM211276v1_genomic	Very-Likely Producer	Aerobic	Anaerobic	Bacteria	Proteobacteria	Gammaproteobacteria	Pseudomonadales	Pseudomonadaceae	Pseudomonas	Pseudomonas piscis
GCF_002112825.1_ASM211282v1_genomic	Very-Likely Producer	Aerobic	Anaerobic	Bacteria	Proteobacteria	Gammaproteobacteria	Pseudomonadales	Pseudomonadaceae	Pseudomonas	Pseudomonas asiatica
GCF_002112835.1_ASM211283v1_genomic	Very-Likely Producer	Aerobic	Anaerobic	Bacteria	Proteobacteria	Gammaproteobacteria	Pseudomonadales	Pseudomonadaceae	Pseudomonas	Pseudomonas paraglycinae
GCF_002112855.1_ASM211285v1_genomic	Very-Likely Producer	Aerobic	Anaerobic	Bacteria	Proteobacteria	Gammaproteobacteria	Pseudomonadales	Pseudomonadaceae	Pseudomonas	Pseudomonas pharyngis
GCF_002112885.1_ASM211288v1_genomic	Very-Likely Producer	Aerobic	Anaerobic	Bacteria	Proteobacteria	Gammaproteobacteria	Pseudomonadales	Pseudomonadaceae	Pseudomonas	Pseudomonas paraglycinae
GCF_002112905.1_ASM211290v1_genomic	Very-Likely Producer	Aerobic	Anaerobic	Bacteria	Proteobacteria	Gammaproteobacteria	Pseudomonadales	Pseudomonadaceae	Pseudomonas	Pseudomonas paraglycinae
GCF_002112915.1_ASM211291v1_genomic	Very-Likely Producer	Aerobic	Anaerobic	Bacteria	Proteobacteria	Gammaproteobacteria	Pseudomonadales	Pseudomonadaceae	Pseudomonas	Pseudomonas pharyngis
GCF_002112925.1_ASM211292v1_genomic	Very-Likely Producer	Aerobic	Anaerobic	Bacteria	Proteobacteria	Gammaproteobacteria	Pseudomonadales	Pseudomonadaceae	Pseudomonas	Pseudomonas pharyngis
GCF_002112965.1_ASM211296v1_genomic	Very-Likely Producer	Aerobic	Anaerobic	Bacteria	Proteobacteria	Gammaproteobacteria	Pseudomonadales	Pseudomonadaceae	Pseudomonas	Pseudomonas paraglycinae
GCF_002112985.1_ASM211298v1_genomic	Very-Likely Producer	Aerobic	Anaerobic	Bacteria	Proteobacteria	Gammaproteobacteria	Pseudomonadales	Pseudomonadaceae	Pseudomonas	Pseudomonas pharyngis
GCF_002112995.1_ASM211299v1_genomic	Very-Likely Producer	Aerobic	Anaerobic	Bacteria	Proteobacteria	Gammaproteobacteria	Pseudomonadales	Pseudomonadaceae	Pseudomonas	Pseudomonas pharyngis
GCF_002113025.1_ASM211302v1_genomic	Very-Likely Producer	Aerobic	Anaerobic	Bacteria	Proteobacteria	Gammaproteobacteria	Pseudomonadales	Pseudomonadaceae	Pseudomonas	Pseudomonas sp002113025
GCF_002113045.1_ASM211304v1_genomic	Very-Likely Producer	Aerobic	Anaerobic	Bacteria	Proteobacteria	Gammaproteobacteria	Pseudomonadales	Pseudomonadaceae	Pseudomonas	Pseudomonas sp002113045
GCF_002113055.1_ASM211305v1_genomic	Very-Likely Producer	Aerobic	Anaerobic	Bacteria	Proteobacteria	Gammaproteobacteria	Pseudomonadales	Pseudomonadaceae	Pseudomonas	Pseudomonas pharyngis
GCF_002113085.1_ASM211308v1_genomic	Very-Likely Producer	Aerobic	Anaerobic	Bacteria	Proteobacteria	Gammaproteobacteria	Pseudomonadales	Pseudomonadaceae	Pseudomonas	Pseudomonas asiatica
GCF_002113105.1_ASM211310v1_genomic	Very-Likely Producer	Aerobic	Anaerobic	Bacteria	Proteobacteria	Gammaproteobacteria	Pseudomonadales	Pseudomonadaceae	Pseudomonas	Pseudomonas asiatica
GCF_002113125.1_ASM211312v1_genomic	Very-Likely Producer	Aerobic	Anaerobic	Bacteria	Proteobacteria	Gammaproteobacteria	Pseudomonadales	Pseudomonadaceae	Pseudomonas	Pseudomonas sp002113125
GCF_002113135.1_ASM211313v1_genomic	Very-Likely Producer	Aerobic	Anaerobic	Bacteria	Proteobacteria	Gammaproteobacteria	Pseudomonadales	Pseudomonadaceae	Pseudomonas	Pseudomonas pharyngis
GCF_002113165.1_ASM211316v1_genomic	Very-Likely Producer	Aerobic	Anaerobic	Bacteria	Proteobacteria	Gammaproteobacteria	Pseudomonadales	Pseudomonadaceae	Pseudomonas	Pseudomonas sp002113165
GCF_002113185.1_ASM211318v1_genomic	Very-Likely Producer	Aerobic	Anaerobic	Bacteria	Proteobacteria	Gammaproteobacteria	Pseudomonadales	Pseudomonadaceae	Pseudomonas	Pseudomonas sp002113165
GCF_002113205.1_ASM211320v1_genomic	Very-Likely Producer	Aerobic	Anaerobic	Bacteria	Proteobacteria	Gammaproteobacteria	Pseudomonadales	Pseudomonadaceae	Pseudomonas	Pseudomonas pharyngis
GCF_002113215.1_ASM211321v1_genomic	Very-Likely Producer	Aerobic	Anaerobic	Bacteria	Proteobacteria	Gammaproteobacteria	Pseudomonadales	Pseudomonadaceae	Pseudomonas	Pseudomonas sp002113045
GCF_002113245.1_ASM211324v1_genomic	Very-Likely Producer	Aerobic	Anaerobic	Bacteria	Proteobacteria	Gammaproteobacteria	Pseudomonadales	Pseudomonadaceae	Pseudomonas	Pseudomonas asiatica
GCF_002113255.1_ASM211325v1_genomic	Very-Likely Producer	Aerobic	Anaerobic	Bacteria	Proteobacteria	Gammaproteobacteria	Pseudomonadales	Pseudomonadaceae	Pseudomonas	Pseudomonas asiatica
GCF_002113285.1_ASM211328v1_genomic	Very-Likely Producer	Aerobic	Anaerobic	Bacteria	Proteobacteria	Gammaproteobacteria	Pseudomonadales	Pseudomonadaceae	Pseudomonas	Pseudomonas ekonensis
GCF_002113295.1_ASM211329v1_genomic	Very-Likely Producer	Aerobic	Anaerobic	Bacteria	Proteobacteria	Gammaproteobacteria	Pseudomonadales	Pseudomonadaceae	Pseudomonas	Pseudomonas pudica
GCF_002113325.1_ASM211332v1_genomic	Very-Likely Producer	Aerobic	Anaerobic	Bacteria	Proteobacteria	Gammaproteobacteria	Pseudomonadales	Pseudomonadaceae	Pseudomonas	Pseudomonas sp002112505
GCF_002113335.1_ASM211333v1_genomic	Very-Likely Producer	Aerobic	Anaerobic	Bacteria	Proteobacteria	Gammaproteobacteria	Pseudomonadales	Pseudomonadaceae	Pseudomonas	Pseudomonas ekonensis
GCF_002113365.1_ASM211336v1_genomic	Very-Likely Producer	Aerobic	Anaerobic	Bacteria	Proteobacteria	Gammaproteobacteria	Pseudomonadales	Pseudomonadaceae	Pseudomonas	Pseudomonas sp002112385
GCF_002113375.1_ASM211337v1_genomic	Very-Likely Producer	Aerobic	Anaerobic	Bacteria	Proteobacteria	Gammaproteobacteria	Pseudomonadales	Pseudomonadaceae	Pseudomonas	Pseudomonas sp002113375
GCF_002113405.1_ASM211340v1_genomic	Very-Likely Producer	Aerobic	Anaerobic	Bacteria	Proteobacteria	Gammaproteobacteria	Pseudomonadales	Pseudomonadaceae	Pseudomonas	Pseudomonas sp002112385
GCF_002113425.1_ASM211342v1_genomic	Very-Likely Producer	Aerobic	Anaerobic	Bacteria	Proteobacteria	Gammaproteobacteria	Pseudomonadales	Pseudomonadaceae	Pseudomonas	Pseudomonas kribbensis
GCF_002113445.1_ASM211344v1_genomic	Very-Likely Producer	Aerobic	Anaerobic	Bacteria	Proteobacteria	Gammaproteobacteria	Pseudomonadales	Pseudomonadaceae	Pseudomonas	Pseudomonas ekonensis
GCF_002113465.1_ASM211346v1_genomic	Very-Likely Producer	Aerobic	Anaerobic	Bacteria	Proteobacteria	Gammaproteobacteria	Pseudomonadales	Pseudomonadaceae	Pseudomonas	Pseudomonas glycinae
GCF_002113485.1_ASM211348v1_genomic	Very-Likely Producer	Aerobic	Anaerobic	Bacteria	Proteobacteria	Gammaproteobacteria	Pseudomonadales	Pseudomonadaceae	Pseudomonas	Pseudomonas ekonensis
GCF_002113495.1_ASM211349v1_genomic	Very-Likely Producer	Aerobic	Anaerobic	Bacteria	Proteobacteria	Gammaproteobacteria	Pseudomonadales	Pseudomonadaceae	Pseudomonas	Pseudomonas ekonensis
GCF_002113525.1_ASM211352v1_genomic	Very-Likely Producer	Aerobic	Anaerobic	Bacteria	Proteobacteria	Gammaproteobacteria	Pseudomonadales	Pseudomonadaceae	Pseudomonas	Pseudomonas sp002112505
GCF_002113545.1_ASM211354v1_genomic	Very-Likely Producer	Aerobic	Anaerobic	Bacteria	Proteobacteria	Gammaproteobacteria	Pseudomonadales	Pseudomonadaceae	Pseudomonas	Pseudomonas sp002112505
GCF_002113565.1_ASM211356v1_genomic	Very-Likely Producer	Aerobic	Anaerobic	Bacteria	Proteobacteria	Gammaproteobacteria	Pseudomonadales	Pseudomonadaceae	Pseudomonas	Pseudomonas asiatica
GCF_002113575.1_ASM211357v1_genomic	Very-Likely Producer	Aerobic	Anaerobic	Bacteria	Proteobacteria	Gammaproteobacteria	Pseudomonadales	Pseudomonadaceae	Pseudomonas	Pseudomonas asiatica
GCF_002113595.1_ASM211359v1_genomic	Very-Likely Producer	Aerobic	Anaerobic	Bacteria	Proteobacteria	Gammaproteobacteria	Pseudomonadales	Pseudomonadaceae	Pseudomonas	Pseudomonas ekonensis
GCF_002113625.1_ASM211362v1_genomic	Very-Likely Producer	Aerobic	Anaerobic	Bacteria	Proteobacteria	Gammaproteobacteria	Pseudomonadales	Pseudomonadaceae	Pseudomonas	Pseudomonas pharyngis
GCF_002113645.1_ASM211364v1_genomic	Very-Likely Producer	Aerobic	Anaerobic	Bacteria	Proteobacteria	Gammaproteobacteria	Pseudomonadales	Pseudomonadaceae	Pseudomonas	Pseudomonas ekonensis
GCF_002113655.1_ASM211365v1_genomic	Very-Likely Producer	Aerobic	Anaerobic	Bacteria	Proteobacteria	Gammaproteobacteria	Pseudomonadales	Pseudomonadaceae	Pseudomonas	Pseudomonas pharyngis
GCF_002113685.1_ASM211368v1_genomic	Very-Likely Producer	Aerobic	Anaerobic	Bacteria	Proteobacteria	Gammaproteobacteria	Pseudomonadales	Pseudomonadaceae	Pseudomonas	Pseudomonas ekonensis
GCF_002113705.1_ASM211370v1_genomic	Very-Likely Producer	Aerobic	Anaerobic	Bacteria	Proteobacteria	Gammaproteobacteria	Pseudomonadales	Pseudomonadaceae	Pseudomonas	Pseudomonas pharyngis
GCF_002113735.1_ASM211373v1_genomic	Very-Likely Producer	Aerobic	Anaerobic	Bacteria	Proteobacteria	Gammaproteobacteria	Pseudomonadales	Pseudomonadaceae	Pseudomonas	Pseudomonas pharyngis
GCF_002113765.1_ASM211376v1_genomic	Very-Likely Producer	Aerobic	Anaerobic	Bacteria	Proteobacteria	Gammaproteobacteria	Pseudomonadales	Pseudomonadaceae	Pseudomonas	Pseudomonas sp002113125
GCF_002113785.1_ASM211378v1_genomic	Very-Likely Producer	Aerobic	Anaerobic	Bacteria	Proteobacteria	Gammaproteobacteria	Pseudomonadales	Pseudomonadaceae	Pseudomonas	Pseudomonas asiatica
GCF_002135205.1_ASM213520v1_genomic	Possible Producer	Aerobic	none	Bacteria	Proteobacteria	Gammaproteobacteria	Pseudomonadales	Moraxellaceae	Acinetobacter	Acinetobacter sp002135205
GCF_002135345.1_ASM213534v1_genomic	Possible Producer	Aerobic	none	Bacteria	Proteobacteria	Gammaproteobacteria	Pseudomonadales	Moraxellaceae	Acinetobacter	Acinetobacter sp002135345
GCF_002142595.1_ASM214259v1_genomic	Possible Producer	Aerobic	none	Bacteria	Firmicutes	Bacilli	Bacillales	Bacillaceae	Bacillus	Bacillus subtilis
GCF_002157625.1_Brevundimonas_SH203_assembly01_genomic	Possible Producer	Aerobic	none	Bacteria	Proteobacteria	Alphaproteobacteria	Caulobacterales	Caulobacteraceae	Brevundimonas	Brevundimonas sp002157625
GCF_002165455.1_ASM216545v1_genomic	Possible Producer	Aerobic	none	Bacteria	Firmicutes	Bacilli	Bacillales	Bacillaceae	Bacillus	Bacillus velezensis
GCF_002165585.1_ASM216558v1_genomic	Possible Producer	Aerobic	Anaerobic	Bacteria	Firmicutes	Bacilli	Paenibacillales	Paenibacillaceae	Pristimantibacillus	Pristimantibacillus agaridevorans
GCF_002165615.1_ASM216561v1_genomic	Very-Likely Producer	Aerobic	Anaerobic	Bacteria	Proteobacteria	Alphaproteobacteria	Sphingomonadales	Sphingomonadaceae	Sphingobium	Sphingobium sp001563265
GCF_002205495.2_ASM220549v2_genomic	Possible Producer	Aerobic	none	Bacteria	Actinomycetota	Actinomycetia	Actinomycetales	Microbacteriaceae	Cryobacterium	Cryobacterium zongtaii
GCF_002216325.1_ASM221632v1_genomic	Very-Likely Producer	Aerobic	Anaerobic	Bacteria	Proteobacteria	Gammaproteobacteria	Pseudomonadales	Pseudomonadaceae	Pseudomonas	Pseudomonas aeruginosa
GCF_002216335.1_ASM221633v1_genomic	Very-Likely Producer	Aerobic	Anaerobic	Bacteria	Proteobacteria	Gammaproteobacteria	Pseudomonadales	Pseudomonadaceae	Pseudomonas	Pseudomonas aeruginosa
GCF_002222555.1_ASM222255v1_genomic	Possible Producer	Aerobic	none	Bacteria	Firmicutes	Bacilli	Bacillales	Bacillaceae	Bacillus	Bacillus bombysepticus
GCF_002234405.1_ASM223440v1_genomic	Very-Likely Producer	Aerobic	Anaerobic	Bacteria	Actinomycetota	Actinomycetia	Mycobacteriales	Pseudonocardiaceae	Amycolatopsis	Amycolatopsis thailandensis
GCF_002234595.1_ASM223459v1_genomic	Very-Likely Producer	Aerobic	Anaerobic	Bacteria	Actinomycetota	Actinomycetia	Mycobacteriales	Pseudonocardiaceae	Amycolatopsis	Amycolatopsis vastitatis
GCF_002234605.1_ASM223460v1_genomic	Very-Likely Producer	Aerobic	Anaerobic	Bacteria	Actinomycetota	Actinomycetia	Mycobacteriales	Pseudonocardiaceae	Amycolatopsis	Amycolatopsis thermalba
GCF_002237515.1_ASM223751v1_genomic	Possible Producer	Aerobic	none	Bacteria	Firmicutes	Bacilli	Bacillales	Bacillaceae	Bacillus	Bacillus velezensis
GCF_002251605.2_ASM225160v3_genomic	Very-Likely Producer	Aerobic	Anaerobic	Bacteria	Proteobacteria	Gammaproteobacteria	Burkholderiales	Burkholderiaceae	Ralstonia	Ralstonia solanacearum
GCF_002251695.1_ASM225169v1_genomic	Very-Likely Producer	Aerobic	Anaerobic	Bacteria	Proteobacteria	Gammaproteobacteria	Burkholderiales	Burkholderiaceae	Ralstonia	Ralstonia solanacearum
GCF_002257525.1_ASM225752v1_genomic	Likely Producer	Aerobic	Anaerobic	Bacteria	Proteobacteria	Gammaproteobacteria	Pseudomonadales	Halomonadaceae	Halomonas	Halomonas ventosae
GCF_002268645.2_ASM226864v2_genomic	Possible Producer	Aerobic	none	Bacteria	Firmicutes	Bacilli	Bacillales	Bacillaceae	Bacillus	Bacillus bombysepticus
GCF_002269705.1_ASM226970v1_genomic	Possible Producer	Aerobic	none	Bacteria	Firmicutes	Bacilli	Bacillales	Bacillaceae	Bacillus	Bacillus velezensis
GCF_002277815.1_ASM227781v1_genomic	Very-Likely Producer	Aerobic	Anaerobic	Bacteria	Proteobacteria	Gammaproteobacteria	Pseudomonadales	Pseudomonadaceae	Pseudomonas	Pseudomonas sp002277815
GCF_002277895.1_ASM227789v1_genomic	Very-Likely Producer	Aerobic	Anaerobic	Bacteria	Proteobacteria	Alphaproteobacteria	Rhizobiales	Rhizobiaceae	Rhizobium	Rhizobium sp002277895
GCF_002300165.1_ASM230016v1_genomic	Very-Likely Producer	Aerobic	Anaerobic	Bacteria	Actinomycetota	Actinomycetia	Streptomycetales	Streptomycetaceae	Streptomyces	Streptomyces sp002300165
GCF_002326025.1_ASM232602v1_genomic	Very-Likely Producer	Aerobic	Anaerobic	Bacteria	Proteobacteria	Gammaproteobacteria	Pseudomonadales	Pseudomonadaceae	Pseudomonas	Pseudomonas aeruginosa
GCF_002330175.1_ASM233017v1_genomic	Very-Likely Producer	Aerobic	Anaerobic	Bacteria	Proteobacteria	Gammaproteobacteria	Pseudomonadales	Pseudomonadaceae	Pseudomonas	Pseudomonas aeruginosa
GCF_002330205.1_ASM233020v1_genomic	Very-Likely Producer	Aerobic	Anaerobic	Bacteria	Proteobacteria	Gammaproteobacteria	Pseudomonadales	Pseudomonadaceae	Pseudomonas	Pseudomonas aeruginosa
GCF_002330215.1_ASM233021v1_genomic	Very-Likely Producer	Aerobic	Anaerobic	Bacteria	Proteobacteria	Gammaproteobacteria	Pseudomonadales	Pseudomonadaceae	Pseudomonas	Pseudomonas aeruginosa
GCF_002330235.1_ASM233023v1_genomic	Very-Likely Producer	Aerobic	Anaerobic	Bacteria	Proteobacteria	Gammaproteobacteria	Pseudomonadales	Pseudomonadaceae	Pseudomonas	Pseudomonas aeruginosa
GCF_002335685.1_ASM233568v1_genomic	Very-Likely Producer	Aerobic	Anaerobic	Bacteria	Actinomycetota	Actinomycetia	Mycobacteriales	Mycobacteriaceae	Mycobacterium	Mycobacterium crocinum
GCF_002355295.1_ASM235529v1_genomic	Likely Producer	Aerobic	Anaerobic	Bacteria	Proteobacteria	Gammaproteobacteria	Xanthomonadales	Xanthomonadaceae	Lysobacter	Lysobacter capsici
GCF_002355315.1_ASM235531v1_genomic	Very-Likely Producer	Aerobic	Anaerobic	Bacteria	Proteobacteria	Gammaproteobacteria	Pseudomonadales	Pseudomonadaceae	Pseudomonas	Pseudomonas sp001655615
GCF_002406485.1_ASM240648v1_genomic	Very-Likely Producer	Aerobic	Anaerobic	Bacteria	Proteobacteria	Gammaproteobacteria	Pseudomonadales	Pseudomonadaceae	Pseudomonas	Pseudomonas viridiflava
GCF_002407625.1_ASM240762v1_genomic	Very-Likely Producer	Aerobic	Anaerobic	Bacteria	Proteobacteria	Gammaproteobacteria	Pseudomonadales	Pseudomonadaceae	Pseudomonas	Pseudomonas putida
GCF_002417665.1_ASM241766v1_genomic	Very-Likely Producer	Aerobic	Anaerobic	Bacteria	Proteobacteria	Gammaproteobacteria	Pseudomonadales	Pseudomonadaceae	Pseudomonas	Pseudomonas allokribbensis
GCF_002469505.1_ASM246950v1_genomic	Very-Likely Producer	Aerobic	Anaerobic	Bacteria	Proteobacteria	Gammaproteobacteria	Pseudomonadales	Pseudomonadaceae	Pseudomonas	Pseudomonas chlororaphis
GCF_002742045.1_ASM274204v1_genomic	Very-Likely Producer	Aerobic	Anaerobic	Bacteria	Actinomycetota	Actinomycetia	Streptomycetales	Streptomycetaceae	Streptomyces	Streptomyces dengpaensis
GCF_002798465.1_ASM279846v1_genomic	Very-Likely Producer	Aerobic	Anaerobic	Bacteria	Proteobacteria	Gammaproteobacteria	Pseudomonadales	Pseudomonadaceae	Pseudomonas	Pseudomonas pergaminensis
GCF_002798475.1_ASM279847v1_genomic	Very-Likely Producer	Aerobic	Anaerobic	Bacteria	Proteobacteria	Gammaproteobacteria	Pseudomonadales	Pseudomonadaceae	Pseudomonas	Pseudomonas pergaminensis
GCF_002804165.1_ASM280416v1_genomic	Very-Likely Producer	Aerobic	Anaerobic	Bacteria	Actinomycetota	Actinomycetia	Streptomycetales	Streptomycetaceae	Streptomyces	Streptomyces bacillaris
GCF_002845275.2_ASM284527v2_genomic	Very-Likely Producer	Aerobic	Anaerobic	Bacteria	Proteobacteria	Gammaproteobacteria	Pseudomonadales	Pseudomonadaceae	Pseudomonas	Pseudomonas sp000955815
GCF_002850275.3_ASM285027v3_genomic	Very-Likely Producer	Aerobic	Anaerobic	Bacteria	Proteobacteria	Gammaproteobacteria	Enterobacterales	Enterobacteriaceae	Klebsiella	Klebsiella pneumoniae
GCF_002858765.1_ASM285876v1_genomic	Likely Producer	Aerobic	Anaerobic	Bacteria	Proteobacteria	Gammaproteobacteria	Burkholderiales	Burkholderiaceae	Cupriavidus	Cupriavidus pauculus
GCF_002864765.1_ASM286476v1_genomic	Very-Likely Producer	Aerobic	Anaerobic	Bacteria	Proteobacteria	Gammaproteobacteria	Pseudomonadales	Pseudomonadaceae	Pseudomonas	Pseudomonas guariconensis
GCF_002864795.1_ASM286479v1_genomic	Very-Likely Producer	Aerobic	Anaerobic	Bacteria	Proteobacteria	Gammaproteobacteria	Pseudomonadales	Pseudomonadaceae	Pseudomonas	Pseudomonas asiatica
GCF_002864815.1_ASM286481v1_genomic	Very-Likely Producer	Aerobic	Anaerobic	Bacteria	Proteobacteria	Gammaproteobacteria	Pseudomonadales	Pseudomonadaceae	Pseudomonas	Pseudomonas guariconensis
GCF_002864845.1_ASM286484v1_genomic	Very-Likely Producer	Aerobic	Anaerobic	Bacteria	Proteobacteria	Gammaproteobacteria	Pseudomonadales	Pseudomonadaceae	Pseudomonas	Pseudomonas asiatica
GCF_002864865.1_ASM286486v1_genomic	Very-Likely Producer	Aerobic	Anaerobic	Bacteria	Proteobacteria	Gammaproteobacteria	Pseudomonadales	Pseudomonadaceae	Pseudomonas	Pseudomonas asiatica
GCF_002864885.1_ASM286488v1_genomic	Very-Likely Producer	Aerobic	Anaerobic	Bacteria	Proteobacteria	Gammaproteobacteria	Pseudomonadales	Pseudomonadaceae	Pseudomonas	Pseudomonas asiatica
GCF_002864905.1_ASM286490v1_genomic	Very-Likely Producer	Aerobic	Anaerobic	Bacteria	Proteobacteria	Gammaproteobacteria	Pseudomonadales	Pseudomonadaceae	Pseudomonas	Pseudomonas asiatica
GCF_002864915.1_ASM286491v1_genomic	Very-Likely Producer	Aerobic	Anaerobic	Bacteria	Proteobacteria	Gammaproteobacteria	Pseudomonadales	Pseudomonadaceae	Pseudomonas	Pseudomonas guariconensis
GCF_002879855.1_ASM287985v1_genomic	Likely Producer	Aerobic	Anaerobic	Bacteria	Proteobacteria	Gammaproteobacteria	Burkholderiales	Burkholderiaceae	Trinickia	Trinickia soli
GCF_002891535.1_ASM289153v1_genomic	Very-Likely Producer	Aerobic	Anaerobic	Bacteria	Proteobacteria	Alphaproteobacteria	Rhizobiales	Beijerinckiaceae	Methylocella	Methylocella silvestris
GCF_002900365.1_ASM290036v1_genomic	Possible Producer	Aerobic	Anaerobic	Bacteria	Proteobacteria	Gammaproteobacteria	Enterobacterales	Enterobacteriaceae	Escherichia	Escherichia marmotae
GCF_002907485.1_ASM290748v1_genomic	Very-Likely Producer	Aerobic	Anaerobic	Bacteria	Actinomycetota	Actinomycetia	Streptomycetales	Streptomycetaceae	Streptomyces	Streptomyces bacillaris
GCF_002920535.1_ASM292053v1_genomic	Very-Likely Producer	Aerobic	Anaerobic	Bacteria	Actinomycetota	Actinomycetia	Streptomycetales	Streptomycetaceae	Streptomyces	Streptomyces sp002920535
GCF_002920575.1_ASM292057v1_genomic	Very-Likely Producer	Aerobic	Anaerobic	Bacteria	Actinomycetota	Actinomycetia	Streptomycetales	Streptomycetaceae	Streptomyces	Streptomyces sp002920575
GCF_002920595.1_ASM292059v1_genomic	Possible Producer	Aerobic	none	Bacteria	Firmicutes	Bacilli	Bacillales	Bacillaceae	Bacillus	Bacillus subtilis
GCF_002920615.1_ASM292061v1_genomic	Very-Likely Producer	Aerobic	Anaerobic	Bacteria	Actinomycetota	Actinomycetia	Streptomycetales	Streptomycetaceae	Streptomyces	Streptomyces sp002920615
GCF_002920635.1_ASM292063v1_genomic	Very-Likely Producer	Aerobic	Anaerobic	Bacteria	Actinomycetota	Actinomycetia	Streptomycetales	Streptomycetaceae	Streptomyces	Streptomyces sp002920635
GCF_002921215.1_ASM292121v1_genomic	Possible Producer	Aerobic	none	Bacteria	Firmicutes	Bacilli	Bacillales	Bacillaceae	Bacillus	Bacillus bombysepticus
GCF_002940705.1_ASM294070v1_genomic	Very-Likely Producer	Aerobic	Anaerobic	Bacteria	Actinomycetota	Actinomycetia	Streptomycetales	Streptomycetaceae	Streptomyces	Streptomyces tibetensis
GCF_002941025.1_ASM294102v1_genomic	Very-Likely Producer	Aerobic	Anaerobic	Bacteria	Actinomycetota	Actinomycetia	Streptomycetales	Streptomycetaceae	Streptomyces	Streptomyces sp002941025
GCF_002942785.2_ASM294278v2_genomic	Very-Likely Producer	Aerobic	Anaerobic	Bacteria	Proteobacteria	Gammaproteobacteria	Burkholderiales	Burkholderiaceae	Burkholderia	Burkholderia cepacia
GCF_002953255.1_ASM295325v1_genomic	Very-Likely Producer	Aerobic	Anaerobic	Bacteria	Actinomycetota	Actinomycetia	Streptomycetales	Streptomycetaceae	Kitasatospora	Kitasatospora sp002953255
GCF_002954125.1_ASM295412v1_genomic	Very-Likely Producer	Aerobic	Anaerobic	Bacteria	Firmicutes	Clostridia	Clostridiales	Clostridiaceae	Clostridium	Clostridium beijerinckii
GCF_002954145.1_ASM295414v1_genomic	Likely Producer	Aerobic	Anaerobic	Bacteria	Firmicutes	Clostridia	Clostridiales	Clostridiaceae	Clostridium	Clostridium acetobutylicum
GCF_003011925.2_ASM301192v2_genomic	Possible Producer	Aerobic	none	Bacteria	Proteobacteria	Gammaproteobacteria	Burkholderiales	Nitrosomonadaceae	Nitrosomonas	Nitrosomonas supralitoralis
GCF_003019635.1_ASM301963v1_genomic	Possible Producer	Aerobic	none	Bacteria	Proteobacteria	Alphaproteobacteria	Sphingomonadales	Sphingomonadaceae	Sphingobium	Sphingobium xenophagum
GCF_003057655.1_ASM305765v1_genomic	Very-Likely Producer	Aerobic	Anaerobic	Bacteria	Proteobacteria	Gammaproteobacteria	Pseudomonadales	Pseudomonadaceae	Pseudomonas	Pseudomonas sp001547895
GCF_003073455.1_ASM307345v1_genomic	Possible Producer	Aerobic	none	Bacteria	Firmicutes	Bacilli	Bacillales	Bacillaceae	Bacillus	Bacillus velezensis
GCF_003097635.1_ASM309763v1_genomic	Possible Producer	Aerobic	none	Bacteria	Bacteroidota	Bacteroidia	Flavobacteriales	Flavobacteriaceae	Flavobacterium	Flavobacterium psychrotolerans
GCF_003097655.1_ASM309765v1_genomic	Possible Producer	Aerobic	none	Bacteria	Bacteroidota	Bacteroidia	Flavobacteriales	Flavobacteriaceae	Flavobacterium	Flavobacterium laiguense
GCF_003112675.1_ASM311267v1_genomic	Likely Producer	Aerobic	Anaerobic	Bacteria	Spirochaetota	Leptospirae	Leptospirales	Leptospiraceae	Leptospira	Leptospira johnsonii
GCF_003114815.1_ASM311481v1_genomic	Possible Producer	Aerobic	none	Bacteria	Spirochaetota	Leptospirae	Leptospirales	Leptospiraceae	Leptospira	Leptospira ellinghausenii
GCF_003114835.2_ASM311483v3_genomic	Possible Producer	Aerobic	none	Bacteria	Spirochaetota	Leptospirae	Leptospirales	Leptospiraceae	Leptospira	Leptospira kobayashii
GCF_003122265.1_ASM312226v1_genomic	Very-Likely Producer	Aerobic	Anaerobic	Bacteria	Proteobacteria	Gammaproteobacteria	Pseudomonadales	Pseudomonadaceae	Pseudomonas	Pseudomonas prosekii
GCF_003122725.1_ASM312272v1_genomic	Possible Producer	Aerobic	none	Bacteria	Firmicutes	Bacilli	Bacillales	Bacillaceae	Bacillus	Bacillus bombysepticus
GCF_003129505.1_ASM312950v1_genomic	Very-Likely Producer	Aerobic	Anaerobic	Bacteria	Actinomycetota	Actinomycetia	Streptomycetales	Streptomycetaceae	Streptomyces	Streptomyces niveiscabiei
GCF_003143855.1_ASM314385v1_genomic	Very-Likely Producer	Aerobic	Anaerobic	Bacteria	Actinomycetota	Actinomycetia	Streptomycetales	Streptomycetaceae	Streptomyces	Streptomyces sp003143855
GCF_003146615.1_ASM314661v1_genomic	Very-Likely Producer	Aerobic	Anaerobic	Bacteria	Actinomycetota	Actinomycetia	Streptomycetales	Streptomycetaceae	Streptomyces	Streptomyces viridosporus
GCF_003217515.1_ASM321751v1_genomic	Possible Producer	Aerobic	none	Bacteria	Deinococcota	Deinococci	Deinococcales	Deinococcaceae	Deinococcus	Deinococcus yavapaiensis
GCF_003225755.1_ASM322575v1_genomic	Very-Likely Producer	Aerobic	Anaerobic	Bacteria	Proteobacteria	Gammaproteobacteria	Pseudomonadales	Pseudomonadaceae	Pseudomonas	Pseudomonas sp019956575
GCF_003228315.1_ASM322831v1_genomic	Very-Likely Producer	Aerobic	Anaerobic	Bacteria	Proteobacteria	Gammaproteobacteria	Pseudomonadales	Pseudomonadaceae	Pseudomonas	Pseudomonas putida
GCF_003248275.1_ASM324827v1_genomic	Very-Likely Producer	Aerobic	Anaerobic	Bacteria	Firmicutes	Bacilli	Paenibacillales	Paenibacillaceae	Paenibacillus	Paenibacillus silvae
GCF_003256425.1_ASM325642v1_genomic	Very-Likely Producer	Aerobic	Anaerobic	Bacteria	Proteobacteria	Gammaproteobacteria	Burkholderiales	Burkholderiaceae	Ralstonia	Ralstonia pseudosolanacearum
GCF_003256445.1_ASM325644v1_genomic	Very-Likely Producer	Aerobic	Anaerobic	Bacteria	Proteobacteria	Gammaproteobacteria	Burkholderiales	Burkholderiaceae	Ralstonia	Ralstonia pseudosolanacearum
GCF_003263425.1_ASM326342v1_genomic	Very-Likely Producer	Aerobic	Anaerobic	Bacteria	Proteobacteria	Gammaproteobacteria	Pseudomonadales	Pseudomonadaceae	Pseudomonas	Pseudomonas inefficax
GCF_003264855.1_ASM326485v1_genomic	Possible Producer	Aerobic	Anaerobic	Bacteria	Proteobacteria	Gammaproteobacteria	Xanthomonadales	Rhodanobacteraceae	Dyella	Dyella jiangningensis
GCF_003319235.1_ASM331923v1_genomic	Very-Likely Producer	Aerobic	Anaerobic	Bacteria	Proteobacteria	Gammaproteobacteria	Pseudomonadales	Pseudomonadaceae	Pseudomonas	Pseudomonas aeruginosa
GCF_003344625.1_ASM334462v2_genomic	Very-Likely Producer	Aerobic	Anaerobic	Bacteria	Actinomycetota	Thermoleophilia	Solirubrobacterales	Solirubrobacteraceae	Solirubrobacter	Solirubrobacter sp003344625
GCF_003344635.1_ASM334463v1_genomic	Possible Producer	Aerobic	none	Bacteria	Actinomycetota	Actinomycetia	Propionibacteriales	Propionibacteriaceae	Desertihabitans	Desertihabitans aurantiacus
GCF_003363155.1_ASM336315v1_genomic	Possible Producer	Aerobic	Anaerobic	Bacteria	Proteobacteria	Gammaproteobacteria	Xanthomonadales	Rhodanobacteraceae	Dyella	Dyella monticola
GCF_003363265.1_ASM336326v1_genomic	Possible Producer	Aerobic	Anaerobic	Bacteria	Proteobacteria	Gammaproteobacteria	Xanthomonadales	Rhodanobacteraceae	Dyella	Dyella psychrodurans
GCF_003367175.1_ASM336717v1_genomic	Very-Likely Producer	Aerobic	Anaerobic	Bacteria	Proteobacteria	Gammaproteobacteria	Burkholderiales	Burkholderiaceae	Trinickia	Trinickia dinghuensis
GCF_003399465.1_ASM339946v1_genomic	Possible Producer	Aerobic	none	Bacteria	Firmicutes	Bacilli	Bacillales	Bacillaceae	Bacillus	Bacillus thuringiensis
GCF_003399495.1_ASM339949v1_genomic	Possible Producer	Aerobic	none	Bacteria	Firmicutes	Bacilli	Bacillales	Bacillaceae	Bacillus	Bacillus subtilis
GCF_003399505.1_ASM339950v1_genomic	Possible Producer	Aerobic	none	Bacteria	Firmicutes	Bacilli	Bacillales	Bacillaceae	Bacillus	Bacillus wiedmannii
GCF_003399635.1_ASM339963v1_genomic	Possible Producer	Aerobic	none	Bacteria	Actinomycetota	Actinomycetia	Actinomycetales	Microbacteriaceae	Subtercola	Subtercola boreus
GCF_003399985.2_ASM339998v2_genomic	Likely Producer	Aerobic	Anaerobic	Bacteria	Firmicutes	Bacilli	Paenibacillales	Paenibacillaceae	Pristimantibacillus	Pristimantibacillus glycanilyticus
GCF_003399995.1_ASM339999v1_genomic	Possible Producer	Aerobic	none	Bacteria	Firmicutes	Bacilli	Bacillales	Bacillaceae	Bacillus	Bacillus subtilis
GCF_003400055.1_ASM340005v1_genomic	Very-Likely Producer	Aerobic	Anaerobic	Bacteria	Firmicutes	Bacilli	Bacillales	Bacillaceae	Priestia	Priestia megaterium
GCF_003400255.1_ASM340025v1_genomic	Possible Producer	Aerobic	none	Bacteria	Firmicutes	Bacilli	Bacillales	Bacillaceae	Bacillus	Bacillus wiedmannii
GCF_003402455.1_ASM340245v1_genomic	Possible Producer	Aerobic	none	Bacteria	Firmicutes	Bacilli	Bacillales	Bacillaceae	Bacillus	Bacillus cereus
GCF_003429005.1_ASM342900v1_genomic	Likely Producer	Aerobic	none	Bacteria	Proteobacteria	Gammaproteobacteria	Burkholderiales	Burkholderiaceae	Paraburkholderia	Paraburkholderia sp003429005
GCF_003434305.1_ASM343430v1_genomic	Likely Producer	Aerobic	Anaerobic	Bacteria	Actinomycetota	Actinomycetia	Mycobacteriales	Micromonosporaceae	Micromonospora	Micromonospora sp003434305
GCF_003435025.1_ASM343502v1_genomic	Very-Likely Producer	Aerobic	Anaerobic	Bacteria	Actinomycetota	Actinomycetia	Streptomycetales	Streptomycetaceae	Kitasatospora	Kitasatospora sp001905545
GCF_003573655.1_ASM357365v1_genomic	Very-Likely Producer	Aerobic	Anaerobic	Bacteria	Proteobacteria	Gammaproteobacteria	Burkholderiales	Burkholderiaceae	Burkholderia	Burkholderia cepacia
GCF_003573875.1_ASM357387v1_genomic	Possible Producer	Aerobic	none	Bacteria	Firmicutes	Bacilli	Bacillales	Bacillaceae	Bacillus	Bacillus velezensis
GCF_003602275.1_ASM360227v1_genomic	Possible Producer	Aerobic	none	Bacteria	Actinomycetota	Actinomycetia	Actinomycetales	Micrococcaceae	Arthrobacter	Arthrobacter cheniae
GCF_003604215.1_ASM360421v1_genomic	Very-Likely Producer	Aerobic	Anaerobic	Bacteria	Proteobacteria	Alphaproteobacteria	Acetobacterales	Acetobacteraceae	Roseomonas	Roseomonas vastitatis
GCF_003626735.1_ASM362673v1_genomic	Possible Producer	Aerobic	none	Bacteria	Actinomycetota	Actinomycetia	Actinomycetales	Microbacteriaceae	Microbacterium	Microbacterium sp003626735
GCF_003627755.1_ASM362775v1_genomic	Very-Likely Producer	Aerobic	Anaerobic	Bacteria	Proteobacteria	Alphaproteobacteria	Rhizobiales	Rhizobiaceae	Rhizobium	Rhizobium jaguaris
GCF_003627775.1_ASM362777v1_genomic	Very-Likely Producer	Aerobic	Anaerobic	Bacteria	Proteobacteria	Alphaproteobacteria	Rhizobiales	Rhizobiaceae	Rhizobium	Rhizobium sp003627795
GCF_003627795.1_ASM362779v1_genomic	Very-Likely Producer	Aerobic	Anaerobic	Bacteria	Proteobacteria	Alphaproteobacteria	Rhizobiales	Rhizobiaceae	Rhizobium	Rhizobium sp003627795
GCF_003628125.1_ASM362812v1_genomic	Possible Producer	Aerobic	Anaerobic	Bacteria	Proteobacteria	Gammaproteobacteria	Burkholderiales	Burkholderiaceae	Pararobbsia	Pararobbsia silviterrae
GCF_003665095.1_ASM366509v1_genomic	Very-Likely Producer	Aerobic	Anaerobic	Bacteria	Actinomycetota	Actinomycetia	Streptomycetales	Streptomycetaceae	Streptomyces	Streptomyces sp003665095
GCF_003837865.1_ASM383786v1_genomic	Possible Producer	Aerobic	Anaerobic	Bacteria	Proteobacteria	Gammaproteobacteria	Burkholderiales	Burkholderiaceae	Paraburkholderia	Paraburkholderia dinghuensis
GCF_003857405.1_ASM385740v1_genomic	Likely Producer	Aerobic	Anaerobic	Bacteria	Actinomycetota	Actinomycetia	Mycobacteriales	Micromonosporaceae	Micromonospora	Micromonospora ureilytica
GCF_003865095.1_ASM386509v1_genomic	Very-Likely Producer	Aerobic	Anaerobic	Bacteria	Firmicutes	Clostridia	Clostridiales	Clostridiaceae	Clostridium	Clostridium tagluense
GCF_003940785.1_ASM394078v1_genomic	Very-Likely Producer	Aerobic	Anaerobic	Bacteria	Proteobacteria	Gammaproteobacteria	Pseudomonadales	Pseudomonadaceae	Pseudomonas	Pseudomonas sichuanensis
GCF_003940825.1_ASM394082v1_genomic	Very-Likely Producer	Aerobic	Anaerobic	Bacteria	Proteobacteria	Gammaproteobacteria	Pseudomonadales	Pseudomonadaceae	Pseudomonas	Pseudomonas sichuanensis
GCF_003950035.1_ASM395003v1_genomic	Very-Likely Producer	Aerobic	Anaerobic	Bacteria	Actinomycetota	Actinomycetia	Streptomycetales	Streptomycetaceae	Streptomyces	Streptomyces sp000158895
GCF_003957495.3_ASM395749v3_genomic	Very-Likely Producer	Aerobic	Anaerobic	Bacteria	Proteobacteria	Gammaproteobacteria	Pseudomonadales	Pseudomonadaceae	Stutzerimonas	Stutzerimonas songnenensis
GCF_003968735.1_ASM396873v1_genomic	Possible Producer	Aerobic	none	Bacteria	Bacteroidota	Bacteroidia	Flavobacteriales	Flavobacteriaceae	Flavobacterium	Flavobacterium sp003968755
GCF_003968755.1_ASM396875v1_genomic	Possible Producer	Aerobic	none	Bacteria	Bacteroidota	Bacteroidia	Flavobacteriales	Flavobacteriaceae	Flavobacterium	Flavobacterium sp003968755
GCF_003968825.1_ASM396882v1_genomic	Possible Producer	Aerobic	none	Bacteria	Bacteroidota	Bacteroidia	Flavobacteriales	Flavobacteriaceae	Flavobacterium	Flavobacterium sp003968755
GCF_003970305.1_ASM397030v1_genomic	Possible Producer	Aerobic	none	Bacteria	Bacteroidota	Bacteroidia	Flavobacteriales	Flavobacteriaceae	Flavobacterium	Flavobacterium sp003968755
GCF_003970335.1_ASM397033v1_genomic	Possible Producer	Aerobic	none	Bacteria	Bacteroidota	Bacteroidia	Flavobacteriales	Flavobacteriaceae	Flavobacterium	Flavobacterium sp003968755
GCF_003970375.1_ASM397037v1_genomic	Possible Producer	Aerobic	none	Bacteria	Bacteroidota	Bacteroidia	Flavobacteriales	Flavobacteriaceae	Flavobacterium	Flavobacterium sp003968755
GCF_003970395.1_ASM397039v1_genomic	Possible Producer	Aerobic	none	Bacteria	Bacteroidota	Bacteroidia	Flavobacteriales	Flavobacteriaceae	Flavobacterium	Flavobacterium sp003968755
GCF_003984825.1_ASM398482v1_genomic	Possible Producer	Aerobic	none	Bacteria	Bacteroidota	Bacteroidia	Flavobacteriales	Flavobacteriaceae	Flavobacterium	Flavobacterium sp003968755
GCF_003984855.1_ASM398485v1_genomic	Possible Producer	Aerobic	none	Bacteria	Bacteroidota	Bacteroidia	Flavobacteriales	Flavobacteriaceae	Flavobacterium	Flavobacterium sp003968755
GCF_003991225.1_ASM399122v1_genomic	Very-Likely Producer	Aerobic	Anaerobic	Bacteria	Firmicutes	Bacilli	Bacillales	Planococcaceae	Kurthia	Kurthia intestinigallinarum
GCF_003994375.1_ASM399437v1_genomic	Very-Likely Producer	Aerobic	Anaerobic	Bacteria	Actinomycetota	Actinomycetia	Streptomycetales	Streptomycetaceae	Streptomyces	Streptomyces libani
GCF_003996965.1_ASM399696v1_genomic	Possible Producer	Aerobic	none	Bacteria	Bacteroidota	Bacteroidia	Flavobacteriales	Flavobacteriaceae	Flavobacterium	Flavobacterium cupreum
GCF_004001265.1_ASM400126v1_genomic	Very-Likely Producer	Aerobic	Anaerobic	Bacteria	Actinomycetota	Actinomycetia	Mycobacteriales	Micromonosporaceae	Actinoplanes	Actinoplanes sp004001265
GCF_004006435.1_ASM400643v1_genomic	Possible Producer	Aerobic	none	Bacteria	Firmicutes	Bacilli	Bacillales	Bacillaceae	Bacillus	Bacillus halotolerans
GCF_004010275.1_ASM401027v1_genomic	Very-Likely Producer	Aerobic	Anaerobic	Bacteria	Actinomycetota	Actinomycetia	Streptomycetales	Streptomycetaceae	Streptomyces	Streptomyces huasconensis
GCF_004010775.1_ASM401077v1_genomic	Very-Likely Producer	Aerobic	Anaerobic	Bacteria	Proteobacteria	Alphaproteobacteria	Rhodobacterales	Rhodobacteraceae	Paracoccus	Paracoccus marcusii
GCF_004115155.1_ASM411515v1_genomic	Possible Producer	Aerobic	Anaerobic	Bacteria	Acidobacteriota	Terriglobia	Terriglobales	Acidobacteriaceae	Granulicella	Granulicella sibirica
GCF_004117875.1_ASM411787v1_genomic	Very-Likely Producer	Aerobic	Anaerobic	Bacteria	Desulfobacterota	Desulfuromonadia	Geobacterales	Geobacteraceae	Geomonas	Geomonas oryzae
GCF_004123295.1_ASM412329v1_genomic	Likely Producer	Aerobic	Anaerobic	Bacteria	Acidobacteriota	Terriglobia	Terriglobales	Acidobacteriaceae	Silvibacterium	Silvibacterium dinghuense
GCF_004124275.1_ASM412427v1_genomic	Very-Likely Producer	Aerobic	Anaerobic	Bacteria	Proteobacteria	Gammaproteobacteria	Pseudomonadales	Pseudomonadaceae	Pseudomonas	Pseudomonas sp004124275
GCF_004168035.1_ASM416803v1_genomic	Possible Producer	Aerobic	Anaerobic	Bacteria	Actinomycetota	Actinomycetia	Propionibacteriales	Nocardioidaceae	Nocardioides	Nocardioides iriomotensis
GCF_004295585.1_ASM429558v1_genomic	Possible Producer	Aerobic	Anaerobic	Bacteria	Firmicutes	Bacilli	Paenibacillales	Paenibacillaceae	Cohnella	Cohnella abietis
GCF_004296575.1_ASM429657v1_genomic	Possible Producer	Aerobic	Anaerobic	Bacteria	Proteobacteria	Gammaproteobacteria	Xanthomonadales	Rhodanobacteraceae	Dyella	Dyella amyloliquefaciens
GCF_004310295.1_ASM431029v1_genomic	Very-Likely Producer	Aerobic	Anaerobic	Bacteria	Proteobacteria	Gammaproteobacteria	Pseudomonadales	Pseudomonadaceae	Pseudomonas	Pseudomonas sp004310295
GCF_004331695.1_ASM433169v1_genomic	Possible Producer	Aerobic	none	Bacteria	Bacteroidota	Bacteroidia	Sphingobacteriales	Sphingobacteriaceae	Pedobacter	Pedobacter psychroterrae
GCF_004331765.1_ASM433176v1_genomic	Possible Producer	Aerobic	none	Bacteria	Proteobacteria	Gammaproteobacteria	Enterobacterales	Enterobacteriaceae	Lelliottia	Lelliottia amnigena
GCF_004331875.1_ASM433187v1_genomic	Possible Producer	Aerobic	none	Bacteria	Firmicutes	Bacilli	Bacillales	Bacillaceae	Bacillus	Bacillus wiedmannii
GCF_004343645.1_ASM434364v1_genomic	Very-Likely Producer	Aerobic	Anaerobic	Bacteria	Proteobacteria	Gammaproteobacteria	Enterobacterales	Enterobacteriaceae	Klebsiella	Klebsiella grimontii
GCF_004349155.1_ASM434915v1_genomic	Possible Producer	Aerobic	none	Bacteria	Bacteroidota	Bacteroidia	Flavobacteriales	Flavobacteriaceae	Flavobacterium	Flavobacterium ranwuense
GCF_004349195.1_ASM434919v1_genomic	Possible Producer	Aerobic	none	Bacteria	Bacteroidota	Bacteroidia	Flavobacteriales	Flavobacteriaceae	Flavobacterium	Flavobacterium rhamnosiphilum
GCF_004349315.1_ASM434931v1_genomic	Possible Producer	Aerobic	none	Bacteria	Bacteroidota	Bacteroidia	Flavobacteriales	Flavobacteriaceae	Flavobacterium	Flavobacterium ranwuense
GCF_004353915.1_ASM435391v1_genomic	Very-Likely Producer	Aerobic	Anaerobic	Bacteria	Proteobacteria	Gammaproteobacteria	Burkholderiales	Burkholderiaceae	Paraburkholderia	Paraburkholderia silviterrae
GCF_004359985.1_ASM435998v1_genomic	Very-Likely Producer	Aerobic	Anaerobic	Bacteria	Proteobacteria	Gammaproteobacteria	Burkholderiales	Burkholderiaceae	Paraburkholderia	Paraburkholderia flava
GCF_004367995.1_ASM436799v1_genomic	Possible Producer	Aerobic	none	Bacteria	Firmicutes	Bacilli	Bacillales	Bacillaceae	Bacillus	Bacillus mycoides
GCF_004402225.1_ASM440222v1_genomic	Possible Producer	Aerobic	none	Bacteria	Actinomycetota	Actinomycetia	Actinomycetales	Microbacteriaceae	Cryobacterium	Cryobacterium zongtaii
GCF_004402305.1_ASM440230v1_genomic	Possible Producer	Aerobic	none	Bacteria	Actinomycetota	Actinomycetia	Actinomycetales	Microbacteriaceae	Cryobacterium	Cryobacterium zongtaii
GCF_004402375.1_ASM440237v1_genomic	Possible Producer	Aerobic	none	Bacteria	Actinomycetota	Actinomycetia	Actinomycetales	Microbacteriaceae	Cryobacterium	Cryobacterium breve
GCF_004402435.1_ASM440243v1_genomic	Possible Producer	Aerobic	none	Bacteria	Actinomycetota	Actinomycetia	Actinomycetales	Microbacteriaceae	Cryobacterium	Cryobacterium zongtaii
GCF_004402495.1_ASM440249v1_genomic	Possible Producer	Aerobic	none	Bacteria	Actinomycetota	Actinomycetia	Actinomycetales	Microbacteriaceae	Cryobacterium	Cryobacterium sp004402495
GCF_004402625.1_ASM440262v1_genomic	Possible Producer	Aerobic	none	Bacteria	Actinomycetota	Actinomycetia	Actinomycetales	Microbacteriaceae	Cryobacterium	Cryobacterium flavum
GCF_004402695.1_ASM440269v1_genomic	Possible Producer	Aerobic	none	Bacteria	Actinomycetota	Actinomycetia	Actinomycetales	Microbacteriaceae	Cryobacterium	Cryobacterium sp004402695
GCF_004402705.1_ASM440270v1_genomic	Possible Producer	Aerobic	none	Bacteria	Actinomycetota	Actinomycetia	Actinomycetales	Microbacteriaceae	Cryobacterium	Cryobacterium sp004402495
GCF_004402745.1_ASM440274v1_genomic	Possible Producer	Aerobic	none	Bacteria	Actinomycetota	Actinomycetia	Actinomycetales	Microbacteriaceae	Cryobacterium	Cryobacterium zongtaii
GCF_004402785.1_ASM440278v1_genomic	Possible Producer	Aerobic	none	Bacteria	Actinomycetota	Actinomycetia	Actinomycetales	Microbacteriaceae	Cryobacterium	Cryobacterium sp004402785
GCF_004403165.1_ASM440316v1_genomic	Possible Producer	Aerobic	none	Bacteria	Actinomycetota	Actinomycetia	Actinomycetales	Microbacteriaceae	Cryobacterium	Cryobacterium zongtaii
GCF_004403225.1_ASM440322v1_genomic	Possible Producer	Aerobic	none	Bacteria	Actinomycetota	Actinomycetia	Actinomycetales	Microbacteriaceae	Cryobacterium	Cryobacterium psychrotolerans
GCF_004403255.1_ASM440325v1_genomic	Possible Producer	Aerobic	none	Bacteria	Actinomycetota	Actinomycetia	Actinomycetales	Microbacteriaceae	Cryobacterium	Cryobacterium breve
GCF_004403315.1_ASM440331v1_genomic	Possible Producer	Aerobic	none	Bacteria	Actinomycetota	Actinomycetia	Actinomycetales	Microbacteriaceae	Cryobacterium	Cryobacterium zongtaii
GCF_004403385.1_ASM440338v1_genomic	Possible Producer	Aerobic	none	Bacteria	Actinomycetota	Actinomycetia	Actinomycetales	Microbacteriaceae	Cryobacterium	Cryobacterium zongtaii
GCF_004403435.1_ASM440343v1_genomic	Possible Producer	Aerobic	none	Bacteria	Actinomycetota	Actinomycetia	Actinomycetales	Microbacteriaceae	Cryobacterium	Cryobacterium flavum
GCF_004403505.1_ASM440350v1_genomic	Possible Producer	Aerobic	none	Bacteria	Actinomycetota	Actinomycetia	Actinomycetales	Microbacteriaceae	Cryobacterium	Cryobacterium flavum
GCF_004403515.1_ASM440351v1_genomic	Possible Producer	Aerobic	none	Bacteria	Actinomycetota	Actinomycetia	Actinomycetales	Microbacteriaceae	Cryobacterium	Cryobacterium sp004403515
GCF_004403945.1_ASM440394v1_genomic	Possible Producer	Aerobic	none	Bacteria	Actinomycetota	Actinomycetia	Actinomycetales	Microbacteriaceae	Cryobacterium	Cryobacterium sp004403945
GCF_004403955.1_ASM440395v1_genomic	Possible Producer	Aerobic	none	Bacteria	Actinomycetota	Actinomycetia	Actinomycetales	Microbacteriaceae	Cryobacterium	Cryobacterium psychrotolerans
GCF_004404025.1_ASM440402v1_genomic	Possible Producer	Aerobic	none	Bacteria	Actinomycetota	Actinomycetia	Actinomycetales	Microbacteriaceae	Cryobacterium	Cryobacterium sp002929495
GCF_004519545.1_ASM451954v1_genomic	Possible Producer	Aerobic	Anaerobic	Bacteria	Actinomycetota	Actinomycetia	Propionibacteriales	Nocardioidaceae	Nocardioides	Nocardioides guangzhouensis
GCF_004524855.1_ASM452485v1_genomic	Very-Likely Producer	Aerobic	Anaerobic	Bacteria	Proteobacteria	Gammaproteobacteria	Burkholderiales	Burkholderiaceae	Paraburkholderia	Paraburkholderia oxyphila
GCF_004661485.1_ASM466148v1_genomic	Possible Producer	Aerobic	Anaerobic	Bacteria	Proteobacteria	Gammaproteobacteria	Burkholderiales	Methylophilaceae	Methylotenera	Methylotenera oryzisoli
GCF_004681185.1_ASM468118v1_genomic	Possible Producer	Aerobic	Anaerobic	Archaea	Halobacteriota	Halobacteria	Halobacteriales	Haloarculaceae	Halomicroarcula	Halomicroarcula amylolytica
GCF_004786095.1_ASM478609v1_genomic	Possible Producer	Aerobic	none	Bacteria	Actinomycetota	Actinomycetia	Actinomycetales	Beutenbergiaceae	Serinibacter	Serinibacter arcticus
GCF_004794665.1_ASM479466v1_genomic	Very-Likely Producer	Aerobic	Anaerobic	Bacteria	Actinomycetota	Actinomycetia	Streptomycetales	Streptomycetaceae	Streptomyces	Streptomyces murinus
GCF_004886325.1_ASM488632v1_genomic	Possible Producer	Aerobic	none	Bacteria	Actinomycetota	Actinomycetia	Actinomycetales	Cellulomonadaceae	Cellulomonas	Cellulomonas telluris
GCF_005144415.1_ASM514441v1_genomic	Very-Likely Producer	Aerobic	Anaerobic	Bacteria	Proteobacteria	Gammaproteobacteria	Burkholderiales	Burkholderiaceae	Trinickia	Trinickia sp005144415
GCF_005222485.1_ASM522248v1_genomic	Very-Likely Producer	Aerobic	Anaerobic	Bacteria	Actinomycetota	Actinomycetia	Streptomycetales	Streptomycetaceae	Streptomyces	Streptomyces griseoviridis
GCF_005233855.1_ASM523385v1_genomic	Possible Producer	Aerobic	Anaerobic	Bacteria	Proteobacteria	Gammaproteobacteria	Enterobacterales	Enterobacteriaceae	Escherichia	Escherichia coli
GCF_005280735.1_ASM528073v1_genomic	Very-Likely Producer	Aerobic	Anaerobic	Bacteria	Proteobacteria	Gammaproteobacteria	Burkholderiales	Burkholderiaceae	Trinickia	Trinickia sp005280735
GCF_005405885.1_ASM540588v1_genomic	Very-Likely Producer	Aerobic	Anaerobic	Bacteria	Actinomycetota	Actinomycetia	Mycobacteriales	Pseudonocardiaceae	Gandjariella	Gandjariella thermophila
GCF_005860785.2_ASM586078v2_genomic	Very-Likely Producer	Aerobic	Anaerobic	Bacteria	Actinomycetota	Actinomycetia	Streptomycetales	Streptomycetaceae	Streptomyces	Streptomyces fildesensis
GCF_005860795.2_ASM586079v2_genomic	Very-Likely Producer	Aerobic	Anaerobic	Bacteria	Proteobacteria	Alphaproteobacteria	Rhizobiales	Rhizobiaceae	Allorhizobium	Allorhizobium desertarenae
GCF_005869865.1_ASM586986v1_genomic	Very-Likely Producer	Aerobic	Anaerobic	Bacteria	Actinomycetota	Actinomycetia	Streptomycetales	Streptomycetaceae	Streptomyces	Streptomyces tibetensis
GCF_006088715.1_ASM608871v1_genomic	Very-Likely Producer	Aerobic	Anaerobic	Bacteria	Actinomycetota	Actinomycetia	Streptomycetales	Streptomycetaceae	Streptomyces	Streptomyces sp006088715
GCF_006094435.1_ASM609443v1_genomic	Very-Likely Producer	Aerobic	Anaerobic	Bacteria	Proteobacteria	Gammaproteobacteria	Pseudomonadales	Pseudomonadaceae	Pseudomonas	Pseudomonas sp002029345
GCF_006274405.1_ASM627440v1_genomic	Very-Likely Producer	Aerobic	Anaerobic	Bacteria	Firmicutes	Bacilli	Paenibacillales	Paenibacillaceae	Paenibacillus	Paenibacillus polymyxa
GCF_006400955.1_ASM640095v1_genomic	Possible Producer	Aerobic	none	Bacteria	Myxococcota	Myxococcia	Myxococcales	Myxococcaceae	Myxococcus	Myxococcus xanthus
GCF_006401215.1_ASM640121v1_genomic	Possible Producer	Aerobic	none	Bacteria	Myxococcota	Myxococcia	Myxococcales	Myxococcaceae	Myxococcus	Myxococcus xanthus
GCF_006401635.1_ASM640163v1_genomic	Possible Producer	Aerobic	none	Bacteria	Myxococcota	Myxococcia	Myxococcales	Myxococcaceae	Myxococcus	Myxococcus xanthus
GCF_006402015.1_ASM640201v1_genomic	Possible Producer	Aerobic	none	Bacteria	Myxococcota	Myxococcia	Myxococcales	Myxococcaceae	Myxococcus	Myxococcus xanthus
GCF_006402415.1_ASM640241v1_genomic	Possible Producer	Aerobic	none	Bacteria	Myxococcota	Myxococcia	Myxococcales	Myxococcaceae	Myxococcus	Myxococcus xanthus
GCF_006402735.1_ASM640273v1_genomic	Possible Producer	Aerobic	none	Bacteria	Myxococcota	Myxococcia	Myxococcales	Myxococcaceae	Myxococcus	Myxococcus xanthus
GCF_006636205.1_ASM663620v1_genomic	Very-Likely Producer	Aerobic	Anaerobic	Bacteria	Actinomycetota	Actinomycetia	Streptomycetales	Streptomycetaceae	Kitasatospora	Kitasatospora acidiphila
GCF_006715165.1_ASM671516v1_genomic	Possible Producer	Aerobic	none	Bacteria	Actinomycetota	Actinomycetia	Actinomycetales	Micrococcaceae	Arthrobacter	Arthrobacter sp006715165
GCF_006715185.1_ASM671518v1_genomic	Very-Likely Producer	Aerobic	Anaerobic	Bacteria	Actinomycetota	Actinomycetia	Streptomycetales	Streptomycetaceae	Streptomyces	Streptomyces sp001298545
GCF_006715225.1_ASM671522v1_genomic	Possible Producer	Aerobic	none	Bacteria	Actinomycetota	Actinomycetia	Actinomycetales	Micrococcaceae	Arthrobacter	Arthrobacter sp006715225
GCF_006715305.1_ASM671530v1_genomic	Possible Producer	Aerobic	none	Bacteria	Actinomycetota	Actinomycetia	Actinomycetales	Micrococcaceae	Arthrobacter	Arthrobacter sp006715305
GCF_006715395.1_ASM671539v1_genomic	Very-Likely Producer	Aerobic	Anaerobic	Bacteria	Actinomycetota	Actinomycetia	Streptomycetales	Streptomycetaceae	Streptomyces	Streptomyces sp006715395
GCF_006715635.1_ASM671563v1_genomic	Very-Likely Producer	Aerobic	Anaerobic	Bacteria	Actinomycetota	Actinomycetia	Streptomycetales	Streptomycetaceae	Streptomyces	Streptomyces sp006715635
GCF_006715725.1_ASM671572v1_genomic	Very-Likely Producer	Aerobic	Anaerobic	Bacteria	Actinomycetota	Actinomycetia	Propionibacteriales	Nocardioidaceae	Nocardioides	Nocardioides sp006715725
GCF_006715895.1_ASM671589v1_genomic	Very-Likely Producer	Aerobic	Anaerobic	Bacteria	Proteobacteria	Gammaproteobacteria	Pseudomonadales	Pseudomonadaceae	Pseudomonas	Pseudomonas otitidis
GCF_006715925.1_ASM671592v1_genomic	Very-Likely Producer	Aerobic	Anaerobic	Bacteria	Actinomycetota	Actinomycetia	Streptomycetales	Streptomycetaceae	Streptomyces	Streptomyces fungicidicus
GCF_006716445.1_ASM671644v1_genomic	Very-Likely Producer	Aerobic	Anaerobic	Bacteria	Actinomycetota	Actinomycetia	Mycobacteriales	Pseudonocardiaceae	Pseudonocardia	Pseudonocardia kunmingensis
GCF_007655485.1_ASM765548v1_genomic	Possible Producer	Aerobic	none	Archaea	Halobacteriota	Halobacteria	Halobacteriales	Haloferacaceae	Halobellus	Halobellus captivus
GCF_007859295.1_ASM785929v1_genomic	Possible Producer	Aerobic	Anaerobic	Bacteria	Firmicutes	Bacilli	Bacillales	Planococcaceae	Planococcus	Planococcus sp007859295
GCF_007997305.1_ASM799730v1_genomic	Possible Producer	Aerobic	none	Bacteria	Proteobacteria	Gammaproteobacteria	Pseudomonadales	Moraxellaceae	Psychrobacter	Psychrobacter frigidicola
GCF_008042035.1_ASM804203v1_genomic	Very-Likely Producer	Aerobic	Anaerobic	Bacteria	Actinomycetota	Actinomycetia	Streptomycetales	Streptomycetaceae	Streptomyces	Streptomyces sp008042035
GCF_008042045.1_ASM804204v1_genomic	Very-Likely Producer	Aerobic	Anaerobic	Bacteria	Actinomycetota	Actinomycetia	Streptomycetales	Streptomycetaceae	Streptomyces	Streptomyces sp008042045
GCF_008042065.1_ASM804206v1_genomic	Very-Likely Producer	Aerobic	Anaerobic	Bacteria	Actinomycetota	Actinomycetia	Streptomycetales	Streptomycetaceae	Streptomyces	Streptomyces silvae
GCF_008042115.1_ASM804211v1_genomic	Very-Likely Producer	Aerobic	Anaerobic	Bacteria	Actinomycetota	Actinomycetia	Streptomycetales	Streptomycetaceae	Streptomyces	Streptomyces sp008042115
GCF_008042125.1_ASM804212v1_genomic	Very-Likely Producer	Aerobic	Anaerobic	Bacteria	Actinomycetota	Actinomycetia	Streptomycetales	Streptomycetaceae	Streptomyces	Streptomyces sp008042125
GCF_008042145.1_ASM804214v1_genomic	Very-Likely Producer	Aerobic	Anaerobic	Bacteria	Actinomycetota	Actinomycetia	Streptomycetales	Streptomycetaceae	Streptomyces	Streptomyces sp008042145
GCF_008042155.1_ASM804215v1_genomic	Very-Likely Producer	Aerobic	Anaerobic	Bacteria	Actinomycetota	Actinomycetia	Streptomycetales	Streptomycetaceae	Streptomyces	Streptomyces sp008042155
GCF_008042275.1_ASM804227v1_genomic	Very-Likely Producer	Aerobic	Anaerobic	Bacteria	Actinomycetota	Actinomycetia	Streptomycetales	Streptomycetaceae	Streptomyces	Streptomyces sp008042275
GCF_008120935.1_ASM812093v1_genomic	Very-Likely Producer	Aerobic	Anaerobic	Bacteria	Actinomycetota	Actinomycetia	Streptomycetales	Streptomycetaceae	Streptomyces	Streptomyces sp008120935
GCF_008274805.1_ASM827480v1_genomic	Likely Producer	Aerobic	Anaerobic	Bacteria	Proteobacteria	Gammaproteobacteria	Burkholderiales	Rhodocyclaceae	Oryzomicrobium	Oryzomicrobium terrae
GCF_008369065.1_ASM836906v1_genomic	Very-Likely Producer	Aerobic	Anaerobic	Bacteria	Actinomycetota	Actinomycetia	Streptomycetales	Streptomycetaceae	Streptomyces	Streptomyces apricus
GCF_008389435.1_ASM838943v1_genomic	Likely Producer	Aerobic	Anaerobic	Archaea	Thermoproteota	Nitrososphaeria	Nitrososphaerales	Nitrososphaeraceae	Nitrosocosmicus	Nitrosocosmicus sp008389435
GCF_008502045.1_CC90_genomic	Possible Producer	Aerobic	none	Bacteria	Proteobacteria	Gammaproteobacteria	Enterobacterales	Enterobacteriaceae	Enterobacter	Enterobacter cloacae
GCF_008502055.1_CC81_genomic	Possible Producer	Aerobic	none	Bacteria	Proteobacteria	Gammaproteobacteria	Enterobacterales	Enterobacteriaceae	Enterobacter	Enterobacter cloacae
GCF_008502095.1_CC80_genomic	Possible Producer	Aerobic	none	Bacteria	Proteobacteria	Gammaproteobacteria	Enterobacterales	Enterobacteriaceae	Enterobacter	Enterobacter cloacae
GCF_008502125.1_CC14_genomic	Possible Producer	Aerobic	none	Bacteria	Proteobacteria	Gammaproteobacteria	Enterobacterales	Enterobacteriaceae	Enterobacter	Enterobacter cloacae
GCF_008502135.1_CC12_genomic	Very-Likely Producer	Aerobic	Anaerobic	Bacteria	Proteobacteria	Gammaproteobacteria	Enterobacterales	Enterobacteriaceae	Citrobacter	Citrobacter freundii
GCF_008502145.1_CC85_genomic	Possible Producer	Aerobic	Anaerobic	Bacteria	Proteobacteria	Gammaproteobacteria	Enterobacterales	Enterobacteriaceae	Escherichia	Escherichia coli
GCF_008502195.1_CC57_genomic	Possible Producer	Aerobic	Anaerobic	Bacteria	Proteobacteria	Gammaproteobacteria	Enterobacterales	Enterobacteriaceae	Escherichia	Escherichia coli
GCF_008502215.1_CC43_genomic	Possible Producer	Aerobic	Anaerobic	Bacteria	Proteobacteria	Gammaproteobacteria	Enterobacterales	Enterobacteriaceae	Escherichia	Escherichia coli
GCF_008502235.1_CC46_genomic	Possible Producer	Aerobic	Anaerobic	Bacteria	Proteobacteria	Gammaproteobacteria	Enterobacterales	Enterobacteriaceae	Escherichia	Escherichia coli
GCF_008502285.1_CC8_genomic	Possible Producer	Aerobic	Anaerobic	Bacteria	Proteobacteria	Gammaproteobacteria	Enterobacterales	Enterobacteriaceae	Escherichia	Escherichia coli
GCF_008829485.1_ASM882948v1_genomic	Possible Producer	Aerobic	none	Bacteria	Firmicutes	Bacilli	Bacillales	Bacillaceae	Bacillus	Bacillus bombysepticus
GCF_008923295.1_ASM892329v1_genomic	Possible Producer	Aerobic	none	Bacteria	Firmicutes	Bacilli	Bacillales	Bacillaceae	Bacillus	Bacillus toyonensis
GCF_008923385.1_ASM892338v1_genomic	Possible Producer	Aerobic	none	Bacteria	Firmicutes	Bacilli	Bacillales	Bacillaceae	Bacillus	Bacillus thuringiensis
GCF_008923405.1_ASM892340v1_genomic	Possible Producer	Aerobic	none	Bacteria	Firmicutes	Bacilli	Bacillales	Bacillaceae	Bacillus	Bacillus toyonensis
GCF_008923465.1_ASM892346v1_genomic	Possible Producer	Aerobic	none	Bacteria	Firmicutes	Bacilli	Bacillales	Bacillaceae	Bacillus	Bacillus thuringiensis
GCF_008923515.1_ASM892351v1_genomic	Possible Producer	Aerobic	none	Bacteria	Firmicutes	Bacilli	Bacillales	Bacillaceae	Bacillus	Bacillus toyonensis
GCF_008932075.1_ASM893207v1_genomic	Likely Producer	Aerobic	Anaerobic	Bacteria	Actinomycetota	Actinomycetia	Streptomycetales	Streptomycetaceae	Streptomyces	Streptomyces cyaneofuscatus
GCF_009078315.1_ASM907831v1_genomic	Possible Producer	Aerobic	none	Bacteria	Firmicutes	Bacilli	Bacillales	Bacillaceae	Bacillus	Bacillus thuringiensis
GCF_009372195.1_ASM937219v1_genomic	Likely Producer	Aerobic	Anaerobic	Bacteria	Cyanobacteriota	Cyanobacteriia	Cyanobacteriales	Nostocaceae	Nostoc	Nostoc sphaeroides
GCF_009455625.1_ASM945562v1_genomic	Possible Producer	Aerobic	Anaerobic	Bacteria	Proteobacteria	Gammaproteobacteria	Burkholderiales	Burkholderiaceae	Paraburkholderia	Paraburkholderia bonniea
GCF_009455635.1_ASM945563v1_genomic	Very-Likely Producer	Aerobic	Anaerobic	Bacteria	Proteobacteria	Gammaproteobacteria	Burkholderiales	Burkholderiaceae	Paraburkholderia	Paraburkholderia fungorum
GCF_009455685.1_ASM945568v1_genomic	Possible Producer	Aerobic	Anaerobic	Bacteria	Proteobacteria	Gammaproteobacteria	Burkholderiales	Burkholderiaceae	Paraburkholderia	Paraburkholderia hayleyella
GCF_009498235.1_ASM949823v1_genomic	Likely Producer	Aerobic	Anaerobic	Bacteria	Proteobacteria	Gammaproteobacteria	Methylococcales	Methylococcaceae	Methylospira	Methylospira mobilis
GCF_009650765.1_ASM965076v1_genomic	Very-Likely Producer	Aerobic	Anaerobic	Bacteria	Actinomycetota	Actinomycetia	Streptomycetales	Streptomycetaceae	Streptomyces	Streptomyces sp003259585
GCF_009660335.1_ASM966033v1_genomic	Very-Likely Producer	Aerobic	Anaerobic	Bacteria	Proteobacteria	Gammaproteobacteria	Enterobacterales	Enterobacteriaceae	Citrobacter	Citrobacter gillenii
GCF_009662155.1_ASM966215v1_genomic	Possible Producer	Aerobic	none	Bacteria	Firmicutes	Bacilli	Bacillales	Bacillaceae	Bacillus	Bacillus subtilis
GCF_009662175.1_ASM966217v1_genomic	Possible Producer	Aerobic	none	Bacteria	Firmicutes	Bacilli	Bacillales	Bacillaceae	Bacillus	Bacillus subtilis
GCF_009662195.1_ASM966219v1_genomic	Possible Producer	Aerobic	none	Bacteria	Firmicutes	Bacilli	Bacillales	Bacillaceae	Bacillus	Bacillus subtilis
GCF_009662215.1_ASM966221v1_genomic	Possible Producer	Aerobic	none	Bacteria	Firmicutes	Bacilli	Bacillales	Bacillaceae	Bacillus	Bacillus subtilis
GCF_009662235.1_ASM966223v1_genomic	Possible Producer	Aerobic	none	Bacteria	Firmicutes	Bacilli	Bacillales	Bacillaceae	Bacillus	Bacillus subtilis
GCF_009662255.1_ASM966225v1_genomic	Possible Producer	Aerobic	none	Bacteria	Firmicutes	Bacilli	Bacillales	Bacillaceae	Bacillus	Bacillus subtilis
GCF_009662275.1_ASM966227v1_genomic	Possible Producer	Aerobic	none	Bacteria	Firmicutes	Bacilli	Bacillales	Bacillaceae	Bacillus	Bacillus subtilis
GCF_009662335.1_ASM966233v1_genomic	Possible Producer	Aerobic	none	Bacteria	Firmicutes	Bacilli	Bacillales	Bacillaceae	Bacillus	Bacillus subtilis
GCF_009662355.1_ASM966235v1_genomic	Possible Producer	Aerobic	none	Bacteria	Firmicutes	Bacilli	Bacillales	Bacillaceae	Bacillus	Bacillus subtilis
GCF_009662375.1_ASM966237v1_genomic	Possible Producer	Aerobic	none	Bacteria	Firmicutes	Bacilli	Bacillales	Bacillaceae	Bacillus	Bacillus subtilis
GCF_009662395.1_ASM966239v1_genomic	Possible Producer	Aerobic	none	Bacteria	Firmicutes	Bacilli	Bacillales	Bacillaceae	Bacillus	Bacillus licheniformis
GCF_009662415.1_ASM966241v1_genomic	Possible Producer	Aerobic	none	Bacteria	Firmicutes	Bacilli	Bacillales	Bacillaceae	Bacillus	Bacillus subtilis
GCF_009662435.1_ASM966243v1_genomic	Possible Producer	Aerobic	none	Bacteria	Firmicutes	Bacilli	Bacillales	Bacillaceae	Bacillus	Bacillus subtilis
GCF_009662455.1_ASM966245v1_genomic	Possible Producer	Aerobic	none	Bacteria	Firmicutes	Bacilli	Bacillales	Bacillaceae	Bacillus	Bacillus subtilis
GCF_009690905.1_ASM969090v1_genomic	Very-Likely Producer	Aerobic	Anaerobic	Bacteria	Proteobacteria	Gammaproteobacteria	Burkholderiales	Burkholderiaceae	Paraburkholderia	Paraburkholderia madseniana
GCF_009707325.1_ASM970732v1_genomic	Very-Likely Producer	Aerobic	Anaerobic	Bacteria	Proteobacteria	Gammaproteobacteria	Pseudomonadales	Pseudomonadaceae	Pseudomonas	Pseudomonas sp002263605
GCF_009711125.1_ASM971112v1_genomic	Possible Producer	Aerobic	Anaerobic	Bacteria	Firmicutes	Bacilli	Bacillales	Bacillaceae	Metabacillus	Metabacillus mangrovi
GCF_009789675.1_ASM978967v1_genomic	Very-Likely Producer	Aerobic	Anaerobic	Bacteria	Proteobacteria	Gammaproteobacteria	Burkholderiales	Burkholderiaceae	Paraburkholderia	Paraburkholderia acidisoli
GCF_009806515.1_ASM980651v1_genomic	Very-Likely Producer	Aerobic	Anaerobic	Bacteria	Proteobacteria	Alphaproteobacteria	Geminicoccales	Geminicoccaceae	Geminicoccus	Geminicoccus sp009806515
GCF_009829585.1_ASM982958v1_genomic	Very-Likely Producer	Aerobic	Anaerobic	Bacteria	Actinomycetota	Actinomycetia	Streptomycetales	Streptomycetaceae	Streptomyces	Streptomyces tendae
GCF_009834495.1_ASM983449v1_genomic	Very-Likely Producer	Aerobic	Anaerobic	Bacteria	Proteobacteria	Gammaproteobacteria	Pseudomonadales	Pseudomonadaceae	Pseudomonas	Pseudomonas chlororaphis
GCF_009834515.1_ASM983451v1_genomic	Very-Likely Producer	Aerobic	Anaerobic	Bacteria	Proteobacteria	Gammaproteobacteria	Pseudomonadales	Pseudomonadaceae	Pseudomonas	Pseudomonas sp009834515
GCF_009834565.1_ASM983456v1_genomic	Very-Likely Producer	Aerobic	Anaerobic	Bacteria	Proteobacteria	Gammaproteobacteria	Pseudomonadales	Pseudomonadaceae	Pseudomonas	Pseudomonas sp009834565
GCF_009866705.1_ASM986670v1_genomic	Very-Likely Producer	Aerobic	Anaerobic	Bacteria	Proteobacteria	Gammaproteobacteria	Pseudomonadales	Pseudomonadaceae	Pseudomonas	Pseudomonas donghuensis
GCF_009873475.1_ASM987347v1_genomic	Very-Likely Producer	Aerobic	Anaerobic	Bacteria	Proteobacteria	Gammaproteobacteria	Pseudomonadales	Pseudomonadaceae	Pseudomonas	Pseudomonas proteolytica
GCF_009914275.1_ASM991427v1_genomic	Very-Likely Producer	Aerobic	Anaerobic	Bacteria	Proteobacteria	Gammaproteobacteria	Enterobacterales	Enterobacteriaceae	Kosakonia	Kosakonia sp000410515
GCF_009965255.1_ASM996525v1_genomic	Possible Producer	Aerobic	none	Bacteria	Firmicutes	Bacilli	Bacillales	Bacillaceae	Bacillus	Bacillus licheniformis
GCF_024023035.1_ASM2402303v1_genomic	Very-Likely Producer	Aerobic	Anaerobic	Bacteria	Proteobacteria	Gammaproteobacteria	Pseudomonadales	Pseudomonadaceae	Pseudomonas	Pseudomonas kermanshahensis
GCF_024112395.1_ASM2411239v1_genomic	Very-Likely Producer	Aerobic	Anaerobic	Bacteria	Proteobacteria	Gammaproteobacteria	Pseudomonadales	Pseudomonadaceae	Pseudomonas	Pseudomonas pergaminensis
GCF_024158925.1_ASM2415892v1_genomic	Likely Producer	Aerobic	Anaerobic	Bacteria	Proteobacteria	Gammaproteobacteria	Burkholderiales	Burkholderiaceae	Ralstonia	Ralstonia sp000955795
GCF_024218835.1_ASM2421883v1_genomic	Possible Producer	Aerobic	none	Bacteria	Proteobacteria	Gammaproteobacteria	Enterobacterales	Enterobacteriaceae	Enterobacter	Enterobacter hormaechei
GCF_024355235.1_ASM2435523v1_genomic	Very-Likely Producer	Aerobic	Anaerobic	Bacteria	Proteobacteria	Gammaproteobacteria	Pseudomonadales	Pseudomonadaceae	Pseudomonas	Pseudomonas palmensis
GCF_024435475.1_ASM2443547v1_genomic	Very-Likely Producer	Aerobic	Anaerobic	Bacteria	Proteobacteria	Gammaproteobacteria	Pseudomonadales	Pseudomonadaceae	Pseudomonas	Pseudomonas gingeri
GCF_024460955.1_ASM2446095v1_genomic	Very-Likely Producer	Aerobic	Anaerobic	Bacteria	Proteobacteria	Gammaproteobacteria	Burkholderiales	Burkholderiaceae	Ralstonia	Ralstonia pseudosolanacearum
GCF_024496045.1_ASM2449604v1_genomic	Possible Producer	Aerobic	Anaerobic	Bacteria	Proteobacteria	Gammaproteobacteria	Xanthomonadales	Xanthomonadaceae	Xanthomonas	Xanthomonas oryzae
GCF_024496225.1_ASM2449622v1_genomic	Likely Producer	Aerobic	Anaerobic	Bacteria	Proteobacteria	Gammaproteobacteria	Pseudomonadales	Pseudomonadaceae	Stutzerimonas	Stutzerimonas stutzeri
GCF_024580105.1_ASM2458010v1_genomic	Very-Likely Producer	Aerobic	Anaerobic	Bacteria	Firmicutes	Bacilli	Bacillales	Bacillaceae	Priestia	Priestia megaterium
GCF_024600715.1_ASM2460071v1_genomic	Very-Likely Producer	Aerobic	Anaerobic	Bacteria	Actinomycetota	Actinomycetia	Streptomycetales	Streptomycetaceae	Streptomyces	Streptomyces kanasensis
GCF_024611525.1_ASM2461152v1_genomic	Very-Likely Producer	Aerobic	Anaerobic	Bacteria	Proteobacteria	Gammaproteobacteria	Burkholderiales	Burkholderiaceae	Burkholderia	Burkholderia glumae
GCF_024623455.1_ASM2462345v1_genomic	Possible Producer	Aerobic	Anaerobic	Bacteria	Firmicutes	Bacilli	Paenibacillales	Paenibacillaceae	Pristimantibacillus	Pristimantibacillus sp024623455
GCF_024656005.1_ASM2465600v1_genomic	Very-Likely Producer	Aerobic	Anaerobic	Bacteria	Proteobacteria	Gammaproteobacteria	Burkholderiales	Burkholderiaceae	Burkholderia	Burkholderia sp000949135
GCF_024721315.1_ASM2472131v1_genomic	Very-Likely Producer	Aerobic	Anaerobic	Bacteria	Actinomycetota	Actinomycetia	Streptomycetales	Streptomycetaceae	Streptomyces	Streptomyces libani
GCF_024721345.1_ASM2472134v1_genomic	Very-Likely Producer	Aerobic	Anaerobic	Bacteria	Actinomycetota	Actinomycetia	Streptomycetales	Streptomycetaceae	Streptomyces	Streptomyces libani
GCF_024733515.1_ASM2473351v1_genomic	Very-Likely Producer	Aerobic	Anaerobic	Bacteria	Firmicutes	Bacilli	Bacillales	Bacillaceae	Priestia	Priestia megaterium
GCF_024733555.1_ASM2473355v1_genomic	Possible Producer	Aerobic	Anaerobic	Bacteria	Firmicutes	Bacilli	Paenibacillales	Paenibacillaceae	Paenibacillus	Paenibacillus sp024733555
GCF_024733565.1_ASM2473356v1_genomic	Possible Producer	Aerobic	none	Bacteria	Firmicutes	Bacilli	Bacillales	Bacillaceae	Rossellomorea	Rossellomorea sp024733565
GCF_024733595.1_ASM2473359v1_genomic	Possible Producer	Aerobic	none	Bacteria	Firmicutes	Bacilli	Bacillales	Bacillaceae	Bacillus	Bacillus pseudomycoides
GCF_024757965.1_ASM2475796v1_genomic	Possible Producer	Aerobic	none	Bacteria	Firmicutes	Bacilli	Bacillales	Bacillaceae	Bacillus	Bacillus atrophaeus
GCF_024758005.1_ASM2475800v1_genomic	Possible Producer	Aerobic	none	Bacteria	Actinomycetota	Actinomycetia	Actinomycetales	Micrococcaceae	Arthrobacter	Arthrobacter sp024758005
GCF_024760485.1_ASM2476048v1_genomic	Very-Likely Producer	Aerobic	Anaerobic	Bacteria	Actinomycetota	Actinomycetia	Streptomycetales	Streptomycetaceae	Streptomyces	Streptomyces cellulosae
GCF_024915015.1_ASM2491501v1_genomic	Possible Producer	Aerobic	none	Bacteria	Firmicutes	Bacilli	Bacillales	Bacillaceae	Bacillus	Bacillus bombysepticus
GCF_025061465.1_ASM2506146v1_genomic	Possible Producer	Aerobic	none	Bacteria	Firmicutes	Bacilli	Bacillales	Bacillaceae	Bacillus	Bacillus subtilis
GCF_025264625.1_ASM2526462v1_genomic	Possible Producer	Aerobic	none	Bacteria	Acidobacteriota	Terriglobia	Terriglobales	Acidobacteriaceae	Terracidiphilus	Unclassified
GCF_025264645.1_ASM2526464v1_genomic	Very-Likely Producer	Aerobic	Anaerobic	Bacteria	Acidobacteriota	Terriglobia	Terriglobales	Acidobacteriaceae	Edaphobacter	Unclassified
GCF_025264665.1_ASM2526466v1_genomic	Possible Producer	Aerobic	none	Bacteria	Acidobacteriota	Terriglobia	Terriglobales	Acidobacteriaceae	Edaphobacter	Unclassified
GCF_025290735.1_ASM2529073v1_genomic	Likely Producer	Aerobic	Anaerobic	Bacteria	Proteobacteria	Gammaproteobacteria	Burkholderiales	Burkholderiaceae	Ralstonia	Ralstonia sp900115545
GCF_025290755.1_ASM2529075v1_genomic	Likely Producer	Aerobic	Anaerobic	Bacteria	Proteobacteria	Gammaproteobacteria	Burkholderiales	Burkholderiaceae	Ralstonia	Ralstonia sp900115545
GCF_025290765.1_ASM2529076v1_genomic	Likely Producer	Aerobic	Anaerobic	Bacteria	Proteobacteria	Gammaproteobacteria	Burkholderiales	Burkholderiaceae	Ralstonia	Ralstonia sp900115545
GCF_025290775.1_ASM2529077v1_genomic	Likely Producer	Aerobic	Anaerobic	Bacteria	Proteobacteria	Gammaproteobacteria	Burkholderiales	Burkholderiaceae	Ralstonia	Ralstonia sp900115545
GCF_025290815.1_ASM2529081v1_genomic	Likely Producer	Aerobic	Anaerobic	Bacteria	Proteobacteria	Gammaproteobacteria	Burkholderiales	Burkholderiaceae	Ralstonia	Ralstonia sp021173085
GCF_025398795.1_ASM2539879v1_genomic	Very-Likely Producer	Aerobic	Anaerobic	Bacteria	Proteobacteria	Gammaproteobacteria	Pseudomonadales	Pseudomonadaceae	Pseudomonas	Pseudomonas citronellolis
GM1bin.12	Possible Producer	Aerobic	Anaerobic	Bacteria	Actinomycetota	Actinomycetia	Mycobacteriales	Pseudonocardiaceae	GCA-003244245	Unclassified
innerS11bin.1	Possible Producer	Aerobic	none	Bacteria	Actinomycetota	Actinomycetia	Mycobacteriales	Mycobacteriaceae	Mycobacterium	Unclassified
innerS1rbin.4	Possible Producer	Aerobic	Anaerobic	Bacteria	Actinomycetota	Actinomycetia	Mycobacteriales	Micromonosporaceae	Asanoa	Unclassified
innerS1rbin.6	Possible Producer	Aerobic	none	Bacteria	Proteobacteria	Gammaproteobacteria	Pseudomonadales	Pseudomonadaceae	Pseudomonas	Unclassified
innerS3rbin.7	Likely Producer	Aerobic	Anaerobic	Bacteria	Actinomycetota	Actinomycetia	Mycobacteriales	Mycobacteriaceae	Mycobacterium	Unclassified
innerS4rbin.6	Possible Producer	Aerobic	none	Archaea	Thermoproteota	Nitrososphaeria	Nitrososphaerales	Nitrososphaeraceae	Nitrososphaera	Unclassified
innerS6rbin.11	Possible Producer	Aerobic	Anaerobic	Archaea	Thermoproteota	Nitrososphaeria	Nitrososphaerales	Nitrososphaeraceae	Nitrososphaera	Unclassified
innerS6rbin.2	Possible Producer	Aerobic	Anaerobic	Bacteria	Actinomycetota	Rubrobacteria	Rubrobacterales	Rubrobacteraceae	SCSIO-52915	Unclassified
innerS6rbin.5	Possible Producer	Aerobic	none	Archaea	Thermoproteota	Nitrososphaeria	Nitrososphaerales	Nitrososphaeraceae	JAJNBK01	Unclassified
innerS8rbin.10	Likely Producer	Aerobic	Anaerobic	Bacteria	Actinomycetota	Actinomycetia	Mycobacteriales	Mycobacteriaceae	Mycobacterium	Unclassified
innerS8rbin.2	Possible Producer	Aerobic	none	Bacteria	Actinomycetota	Rubrobacteria	Rubrobacterales	Rubrobacteraceae	Rubrobacter	Unclassified
mgm4477901.bin.1	Likely Producer	Aerobic	Anaerobic	Bacteria	Bacteroidota	Bacteroidia	Flavobacteriales	Flavobacteriaceae	Gillisia	Unclassified
mgm4712265.bin.3	Very-Likely Producer	Aerobic	Anaerobic	Bacteria	Proteobacteria	Gammaproteobacteria	Pseudomonadales	Pseudomonadaceae	Pseudomonas	Unclassified
mgm4712272.bin.1	Very-Likely Producer	Aerobic	Anaerobic	Bacteria	Proteobacteria	Gammaproteobacteria	Pseudomonadales	Pseudomonadaceae	Pseudomonas	Unclassified
mgm4819171.bin.7	Likely Producer	Aerobic	Anaerobic	Bacteria	Proteobacteria	Gammaproteobacteria	Enterobacterales	Enterobacteriaceae	Enterobacter	Unclassified
mgm4819175.bin.6	Very-Likely Producer	Aerobic	Anaerobic	Bacteria	Proteobacteria	Gammaproteobacteria	Enterobacterales	Enterobacteriaceae	Citrobacter	Unclassified
mgm4819344.bin.1	Likely Producer	Aerobic	Anaerobic	Bacteria	Proteobacteria	Gammaproteobacteria	Enterobacterales	Enterobacteriaceae	Citrobacter	Unclassified
mgm4819378.bin.1	Very-Likely Producer	Aerobic	Anaerobic	Bacteria	Proteobacteria	Gammaproteobacteria	Enterobacterales	Enterobacteriaceae	Citrobacter	Unclassified
neis65rebin.1	Possible Producer	Aerobic	Anaerobic	Bacteria	Actinomycetota	Actinomycetia	Mycobacteriales	Mycobacteriaceae	Mycobacterium	Unclassified
R102bin.16	Possible Producer	Aerobic	none	Bacteria	Myxococcota	Myxococcia	Myxococcales	Anaeromyxobacteraceae	Unclassified	Unclassified
R102bin.6	Possible Producer	Aerobic	none	Bacteria	Proteobacteria	Alphaproteobacteria	Sphingomonadales	Sphingomonadaceae	Novosphingobium	Unclassified
R103bin.12	Possible Producer	Aerobic	Anaerobic	Bacteria	Firmicutes	Bacilli	Bacillales	Bacillaceae	Priestia	Priestia megaterium
R105bin.16	Possible Producer	Aerobic	Anaerobic	Bacteria	Firmicutes	Bacilli	Bacillales	Bacillaceae	Priestia	Priestia zanthoxyli
R105bin.7	Possible Producer	Aerobic	Anaerobic	Bacteria	Desulfobacterota	Desulfuromonadia	Geobacterales	Geobacteraceae	Unclassified	Unclassified
R121bin.6	Possible Producer	Aerobic	Anaerobic	Bacteria	Actinomycetota	Thermoleophilia	Solirubrobacterales	Solirubrobacteraceae	Solirubrobacter	Unclassified
R125bin.1	Very-Likely Producer	Aerobic	Anaerobic	Bacteria	Desulfobacterota	Desulfuromonadia	Geobacterales	Geobacteraceae	JAMPXD01	Unclassified
R1rebin.1	Possible Producer	Aerobic	none	Bacteria	Firmicutes	Bacilli	Bacillales	Bacillaceae	Priestia	Priestia megaterium
R23rbin.9	Possible Producer	Aerobic	Anaerobic	Bacteria	Firmicutes	Bacilli	Bacillales	Bacillaceae	Priestia	Priestia megaterium
R25rbin.10	Possible Producer	Aerobic	none	Bacteria	Actinomycetota	Actinomycetia	Propionibacteriales	Nocardioidaceae	Marmoricola	Unclassified
R25rbin.3	Possible Producer	Aerobic	Anaerobic	Bacteria	Firmicutes	Bacilli	Bacillales	Bacillaceae	Priestia	Priestia megaterium
R3rebin.7	Possible Producer	Aerobic	none	Bacteria	Actinomycetota	Actinomycetia	Propionibacteriales	Nocardioidaceae	JABFXA01	Unclassified
R97rbin.15	Possible Producer	Aerobic	none	Bacteria	Actinomycetota	Actinomycetia	Mycobacteriales	Mycobacteriaceae	Mycobacterium	Mycobacterium sp022557175
S108bin.14	Possible Producer	Aerobic	none	Bacteria	Actinomycetota	Actinomycetia	Mycobacteriales	Mycobacteriaceae	Mycobacterium	Unclassified
S113bin.7	Possible Producer	Aerobic	none	Bacteria	Myxococcota	Myxococcia	Myxococcales	Anaeromyxobacteraceae	Anaeromyxobacter	Unclassified
S114bin.1	Possible Producer	Aerobic	none	Bacteria	Actinomycetota	Actinomycetia	Propionibacteriales	Nocardioidaceae	UBA4001	Unclassified
S118bin.27	Very-Likely Producer	Aerobic	Anaerobic	Bacteria	Actinomycetota	Actinomycetia	Streptosporangiales	Streptosporangiaceae	Sphaerimonospora	Sphaerimonospora mesophila
S118bin.3	Possible Producer	Aerobic	none	Bacteria	Proteobacteria	Gammaproteobacteria	Xanthomonadales	Rhodanobacteraceae	Unclassified	Unclassified
S118bin.38	Possible Producer	Aerobic	none	Bacteria	Actinomycetota	Actinomycetia	Propionibacteriales	Nocardioidaceae	Nocardioides	Unclassified
S118bin.48	Possible Producer	Aerobic	none	Bacteria	Actinomycetota	Actinomycetia	Propionibacteriales	Nocardioidaceae	Marmoricola	Unclassified
S11rbin.5	Possible Producer	Aerobic	none	Archaea	Thermoproteota	Nitrososphaeria	Nitrososphaerales	Nitrososphaeraceae	Nitrososphaera	Unclassified
S120bin.12	Possible Producer	Aerobic	none	Bacteria	Actinomycetota	Actinomycetia	Mycobacteriales	Micromonosporaceae	EFPC-2	Unclassified
S120bin.2	Possible Producer	Aerobic	none	Bacteria	Actinomycetota	Actinomycetia	Mycobacteriales	Micromonosporaceae	EFPC-2	Unclassified
S122bin.10	Possible Producer	Aerobic	Anaerobic	Archaea	Halobacteriota	Methanosarcinia	Methanosarcinales	Methanosarcinaceae	Methanosarcina	Unclassified
S125bin.7	Possible Producer	Aerobic	Anaerobic	Bacteria	Actinomycetota	Actinomycetia	Propionibacteriales	Nocardioidaceae	Unclassified	Unclassified
S126bin.19	Possible Producer	Aerobic	Anaerobic	Bacteria	Actinomycetota	Actinomycetia	Propionibacteriales	Nocardioidaceae	Unclassified	Unclassified
S12rbin.32	Possible Producer	Aerobic	none	Archaea	Thermoproteota	Nitrososphaeria	Nitrososphaerales	Nitrososphaeraceae	Nitrososphaera	Unclassified
S134bin.9	Possible Producer	Aerobic	none	Bacteria	Proteobacteria	Gammaproteobacteria	Xanthomonadales	Xanthomonadaceae	Lysobacter	Lysobacter enzymogenes
S135bin.12	Likely Producer	Aerobic	Anaerobic	Bacteria	Actinomycetota	Actinomycetia	Propionibacteriales	Nocardioidaceae	Nocardioides	Unclassified
S135bin.4	Possible Producer	Aerobic	none	Bacteria	Proteobacteria	Gammaproteobacteria	Xanthomonadales	Rhodanobacteraceae	Dokdonella	Unclassified
S135bin.7	Possible Producer	Aerobic	none	Bacteria	Proteobacteria	Gammaproteobacteria	Xanthomonadales	Rhodanobacteraceae	Rhodanobacter	Rhodanobacter sp001427365
S135bin.8	Likely Producer	Aerobic	Anaerobic	Archaea	Thermoproteota	Nitrososphaeria	Nitrososphaerales	Nitrososphaeraceae	Nitrosocosmicus	Nitrosocosmicus oleophilus
S13rbin.2	Possible Producer	Aerobic	Anaerobic	Archaea	Thermoproteota	Nitrososphaeria	Nitrososphaerales	Nitrosopumilaceae	Nitrosarchaeum	Unclassified
S140bin.5	Possible Producer	Aerobic	none	Bacteria	Proteobacteria	Gammaproteobacteria	Xanthomonadales	Rhodanobacteraceae	Rhodanobacter	Rhodanobacter sp024711345
S143bin.20	Possible Producer	Aerobic	none	Bacteria	Proteobacteria	Gammaproteobacteria	Xanthomonadales	Rhodanobacteraceae	66-474	Unclassified
S14rbin.2	Possible Producer	Aerobic	Anaerobic	Bacteria	Actinomycetota	Actinomycetia	Mycobacteriales	Pseudonocardiaceae	Actinophytocola	Unclassified
S173bin.2	Possible Producer	Aerobic	Anaerobic	Bacteria	Actinomycetota	Actinomycetia	Propionibacteriales	Nocardioidaceae	Nocardioides	Unclassified
S173bin.7	Very-Likely Producer	Aerobic	Anaerobic	Bacteria	Actinomycetota	Actinomycetia	Streptomycetales	Streptomycetaceae	Streptomyces	Unclassified
S175bin.18	Possible Producer	Aerobic	none	Bacteria	Actinomycetota	Actinomycetia	Propionibacteriales	Nocardioidaceae	UBA4001	Unclassified
S175bin.7	Possible Producer	Aerobic	Anaerobic	Bacteria	Actinomycetota	Actinomycetia	Mycobacteriales	Micromonosporaceae	Actinoplanes	Unclassified
S176bin.2	Possible Producer	Aerobic	Anaerobic	Archaea	Thermoproteota	Nitrososphaeria	Nitrososphaerales	Nitrososphaeraceae	Nitrososphaera	Unclassified
S178bin.18	Possible Producer	Aerobic	none	Archaea	Thermoproteota	Nitrososphaeria	Nitrososphaerales	Nitrososphaeraceae	Nitrososphaera	Unclassified
S179bin.22	Likely Producer	Aerobic	Anaerobic	Archaea	Thermoproteota	Nitrososphaeria	Nitrososphaerales	Nitrososphaeraceae	Nitrosocosmicus	Nitrosocosmicus sp008389435
S179bin.25	Possible Producer	Aerobic	none	Bacteria	Actinomycetota	Actinomycetia	Propionibacteriales	Nocardioidaceae	Marmoricola	Unclassified
S179bin.29	Possible Producer	Aerobic	Anaerobic	Bacteria	Actinomycetota	Actinomycetia	Propionibacteriales	Nocardioidaceae	UBA4001	Unclassified
S179bin.41	Possible Producer	Aerobic	none	Bacteria	Actinomycetota	Actinomycetia	Streptomycetales	Streptomycetaceae	Streptomyces	Unclassified
S179bin.43	Possible Producer	Aerobic	none	Bacteria	Actinomycetota	Actinomycetia	Propionibacteriales	Nocardioidaceae	Unclassified	Unclassified
S17rbin.13	Possible Producer	Aerobic	none	Bacteria	Actinomycetota	Actinomycetia	Propionibacteriales	Nocardioidaceae	Marmoricola	Unclassified
S17rbin.21	Possible Producer	Aerobic	Anaerobic	Archaea	Thermoproteota	Nitrososphaeria	Nitrososphaerales	Nitrososphaeraceae	Nitrososphaera	Unclassified
S17rbin.5	Possible Producer	Aerobic	none	Bacteria	Actinomycetota	Actinomycetia	Propionibacteriales	Nocardioidaceae	Nocardioides	Unclassified
S182bin.1	Very-Likely Producer	Aerobic	Anaerobic	Bacteria	Actinomycetota	Actinomycetia	Mycobacteriales	Mycobacteriaceae	Mycobacterium	Unclassified
S182bin.11	Likely Producer	Aerobic	Anaerobic	Archaea	Thermoproteota	Nitrososphaeria	Nitrososphaerales	Nitrososphaeraceae	Nitrososphaera	Unclassified
S182bin.5	Very-Likely Producer	Aerobic	Anaerobic	Bacteria	Actinomycetota	Actinomycetia	Mycobacteriales	Pseudonocardiaceae	Amycolatopsis	Amycolatopsis sp017308975
S184bin.1	Possible Producer	Aerobic	Anaerobic	Archaea	Thermoproteota	Nitrososphaeria	Nitrososphaerales	Nitrososphaeraceae	Nitrososphaera	Unclassified
S186bin.2	Possible Producer	Aerobic	Anaerobic	Archaea	Thermoproteota	Nitrososphaeria	Nitrososphaerales	Nitrososphaeraceae	Nitrososphaera	Unclassified
S18rbin.1	Possible Producer	Aerobic	Anaerobic	Archaea	Thermoproteota	Nitrososphaeria	Nitrososphaerales	Nitrososphaeraceae	Nitrososphaera	Unclassified
S18rbin.11	Likely Producer	Aerobic	Anaerobic	Bacteria	Actinomycetota	Actinomycetia	Streptomycetales	Streptomycetaceae	Streptomyces	Unclassified
S18rbin.5	Possible Producer	Aerobic	Anaerobic	Archaea	Thermoproteota	Nitrososphaeria	Nitrososphaerales	Nitrososphaeraceae	Nitrososphaera	Unclassified
S191bin.15	Possible Producer	Aerobic	none	Bacteria	Proteobacteria	Gammaproteobacteria	Xanthomonadales	Rhodanobacteraceae	Frateuria	Unclassified
S191bin.22	Possible Producer	Aerobic	none	Bacteria	Proteobacteria	Gammaproteobacteria	Xanthomonadales	Rhodanobacteraceae	66-474	Unclassified
S20rbin.14	Possible Producer	Aerobic	none	Bacteria	Proteobacteria	Alphaproteobacteria	Rhizobiales	Xanthobacteraceae	VAZQ01	Unclassified
S20rbin.5	Likely Producer	Aerobic	Anaerobic	Bacteria	Actinomycetota	Actinomycetia	Mycobacteriales	Mycobacteriaceae	Mycobacterium	Unclassified
S211bin.14	Possible Producer	Aerobic	none	Bacteria	Actinomycetota	Actinomycetia	Propionibacteriales	Nocardioidaceae	Nocardioides	Unclassified
S21rbin.10	Possible Producer	Aerobic	none	Archaea	Thermoproteota	Nitrososphaeria	Nitrososphaerales	Nitrososphaeraceae	Nitrosopolaris	Unclassified
S225bin.3	Possible Producer	Aerobic	none	Bacteria	Actinomycetota	Actinomycetia	Propionibacteriales	Nocardioidaceae	Nocardioides	Unclassified
S226bin.14	Possible Producer	Aerobic	Anaerobic	Bacteria	Proteobacteria	Gammaproteobacteria	Nevskiales	Salinisphaeraceae	Salinisphaera	Unclassified
S226bin.23	Possible Producer	Aerobic	none	Bacteria	Proteobacteria	Gammaproteobacteria	Xanthomonadales	Rhodanobacteraceae	Dyella	Unclassified
S226bin.8	Possible Producer	Aerobic	Anaerobic	Bacteria	Actinomycetota	Actinomycetia	Propionibacteriales	Nocardioidaceae	Unclassified	Unclassified
S227bin.1	Possible Producer	Aerobic	Anaerobic	Bacteria	Proteobacteria	Gammaproteobacteria	Nevskiales	Salinisphaeraceae	Salinisphaera	Unclassified
S227bin.19	Possible Producer	Aerobic	Anaerobic	Bacteria	Proteobacteria	Gammaproteobacteria	Xanthomonadales	Rhodanobacteraceae	Dyella	Unclassified
S227bin.31	Possible Producer	Aerobic	Anaerobic	Bacteria	Actinomycetota	Actinomycetia	Propionibacteriales	Nocardioidaceae	Unclassified	Unclassified
S227bin.9	Possible Producer	Aerobic	none	Bacteria	Proteobacteria	Gammaproteobacteria	Xanthomonadales	Rhodanobacteraceae	Oleiagrimonas	Unclassified
S228bin.5	Possible Producer	Aerobic	none	Bacteria	Actinomycetota	Actinomycetia	Propionibacteriales	Nocardioidaceae	Marmoricola	Unclassified
S233bin.1	Possible Producer	Aerobic	Anaerobic	Bacteria	Nitrospirota	Nitrospiria	Nitrospirales	Nitrospiraceae	Unclassified	Unclassified
S237bin.18	Possible Producer	Aerobic	Anaerobic	Bacteria	Actinomycetota	Rubrobacteria	Rubrobacterales	Rubrobacteraceae	JACDDK01	Unclassified
S237bin.4	Possible Producer	Aerobic	none	Bacteria	Actinomycetota	Actinomycetia	Propionibacteriales	Nocardioidaceae	Nocardioides	Unclassified
S239bin.6	Possible Producer	Aerobic	none	Bacteria	Actinomycetota	Actinomycetia	Propionibacteriales	Nocardioidaceae	UBA4001	Unclassified
S239bin.8	Possible Producer	Aerobic	Anaerobic	Archaea	Thermoproteota	Nitrososphaeria	Nitrososphaerales	Nitrososphaeraceae	TH5896	Unclassified
S244bin.45	Possible Producer	Aerobic	Anaerobic	Archaea	Thermoproteota	Nitrososphaeria	Nitrososphaerales	Nitrososphaeraceae	Nitrososphaera	Unclassified
S244bin.5	Possible Producer	Aerobic	Anaerobic	Bacteria	Actinomycetota	Actinomycetia	Propionibacteriales	Nocardioidaceae	Marmoricola	Unclassified
S244bin.60	Very-Likely Producer	Aerobic	Anaerobic	Bacteria	Actinomycetota	Actinomycetia	Mycobacteriales	Mycobacteriaceae	Mycobacterium	Unclassified
S246bin.5	Possible Producer	Aerobic	Anaerobic	Bacteria	Actinomycetota	Actinomycetia	Streptosporangiales	Streptosporangiaceae	Nonomuraea	Unclassified
S258bin.27	Possible Producer	Aerobic	none	Bacteria	Actinomycetota	Actinomycetia	Propionibacteriales	Nocardioidaceae	Nocardioides	Unclassified
S258bin.31	Possible Producer	Aerobic	Anaerobic	Bacteria	Actinomycetota	Actinomycetia	Mycobacteriales	Micromonosporaceae	Actinoplanes	Unclassified
S258bin.32	Possible Producer	Aerobic	Anaerobic	Archaea	Thermoproteota	Nitrososphaeria	Nitrososphaerales	Nitrososphaeraceae	Nitrosocosmicus	Nitrosocosmicus oleophilus
S25rbin.1	Very-Likely Producer	Aerobic	Anaerobic	Bacteria	Actinomycetota	Actinomycetia	Mycobacteriales	Pseudonocardiaceae	CAJCJE01	Unclassified
S261bin.15	Possible Producer	Aerobic	none	Bacteria	Acidobacteriota	Terriglobia	Terriglobales	Acidobacteriaceae	Silvibacterium	Unclassified
S261bin.16	Very-Likely Producer	Aerobic	Anaerobic	Bacteria	Actinomycetota	Actinomycetia	Mycobacteriales	Mycobacteriaceae	Mycobacterium	Unclassified
S262bin.1	Possible Producer	Aerobic	none	Bacteria	Proteobacteria	Alphaproteobacteria	Caulobacterales	Caulobacteraceae	Phenylobacterium	Unclassified
S262bin.11	Likely Producer	Aerobic	Anaerobic	Bacteria	Proteobacteria	Gammaproteobacteria	Burkholderiales	Chromobacteriaceae	Vogesella	Unclassified
S262bin.14	Very-Likely Producer	Aerobic	Anaerobic	Bacteria	Firmicutes	Clostridia	Lachnospirales	Lachnospiraceae	Lachnotalea	Lachnotalea glycerini
S262bin.16	Very-Likely Producer	Aerobic	Anaerobic	Bacteria	Proteobacteria	Gammaproteobacteria	Pseudomonadales	Pseudomonadaceae	Pseudomonas	Pseudomonas defluvii
S262bin.3	Possible Producer	Aerobic	none	Bacteria	Proteobacteria	Gammaproteobacteria	Burkholderiales	Chromobacteriaceae	Vogesella	Unclassified
S264bin.17	Very-Likely Producer	Aerobic	Anaerobic	Bacteria	Actinomycetota	Actinomycetia	Mycobacteriales	Pseudonocardiaceae	CAJCJE01	Unclassified
S264bin.32	Possible Producer	Aerobic	Anaerobic	Bacteria	Nitrospirota	Nitrospiria	Nitrospirales	Nitrospiraceae	Nitrospira	Unclassified
S264bin.53	Possible Producer	Aerobic	none	Bacteria	Actinomycetota	Actinomycetia	Propionibacteriales	Nocardioidaceae	Unclassified	Unclassified
S265bin.2	Possible Producer	Aerobic	none	Bacteria	Proteobacteria	Alphaproteobacteria	Sphingomonadales	Sphingomonadaceae	Sphingobium	Unclassified
S265bin.3	Likely Producer	Aerobic	Anaerobic	Bacteria	Proteobacteria	Alphaproteobacteria	Sphingomonadales	Sphingomonadaceae	Sphingobium	Unclassified
S268bin.17	Possible Producer	Aerobic	Anaerobic	Bacteria	Actinomycetota	Actinomycetia	Streptomycetales	Streptomycetaceae	Streptomyces	Unclassified
S268bin.21	Possible Producer	Aerobic	none	Bacteria	Actinomycetota	Actinomycetia	Propionibacteriales	Nocardioidaceae	JABFXA01	Unclassified
S268bin.3	Very-Likely Producer	Aerobic	Anaerobic	Bacteria	Actinomycetota	Actinomycetia	Propionibacteriales	Nocardioidaceae	JABFXA01	Unclassified
S268bin.8	Very-Likely Producer	Aerobic	Anaerobic	Bacteria	Actinomycetota	Actinomycetia	Streptomycetales	Streptomycetaceae	Streptomyces	Streptomyces triticisoli
S269bin.2	Possible Producer	Aerobic	Anaerobic	Archaea	Thermoproteota	Nitrososphaeria	Nitrososphaerales	Nitrososphaeraceae	Nitrososphaera	Unclassified
S274bin.3	Possible Producer	Aerobic	none	Bacteria	Nitrospirota	Nitrospiria	Nitrospirales	Nitrospiraceae	Nitrospira	Unclassified
S277bin.10	Possible Producer	Aerobic	none	Bacteria	Proteobacteria	Gammaproteobacteria	Xanthomonadales	Xanthomonadaceae	JAKPBU01	JAKPBU01 sp022662495
S283bin.2	Possible Producer	Aerobic	none	Bacteria	Actinomycetota	Actinomycetia	Propionibacteriales	Nocardioidaceae	UBA4001	Unclassified
S283bin.3	Likely Producer	Aerobic	Anaerobic	Archaea	Thermoproteota	Nitrososphaeria	Nitrososphaerales	Nitrosopumilaceae	Nitrosarchaeum	Nitrosarchaeum koreense
S285bin.11	Possible Producer	Aerobic	Anaerobic	Bacteria	Desulfobacterota	Desulfuromonadia	Geobacterales	Geobacteraceae	Geomobilimonas	Unclassified
S286bin.2	Likely Producer	Aerobic	Anaerobic	Bacteria	Proteobacteria	Gammaproteobacteria	Pseudomonadales	Pseudomonadaceae	Pseudomonas	Unclassified
S287bin.1	Possible Producer	Aerobic	none	Bacteria	Actinomycetota	Actinomycetia	Mycobacteriales	Pseudonocardiaceae	Pseudonocardia	Unclassified
S288bin.11	Likely Producer	Aerobic	Anaerobic	Bacteria	Proteobacteria	Alphaproteobacteria	Rhizobiales	Rhizobiaceae	Pseudorhizobium	Unclassified
S290bin.3	Likely Producer	Aerobic	Anaerobic	Bacteria	Actinomycetota	Actinomycetia	Propionibacteriales	Nocardioidaceae	Nocardioides	Unclassified
S290bin.9	Possible Producer	Aerobic	none	Bacteria	Actinomycetota	Actinomycetia	Propionibacteriales	Nocardioidaceae	Nocardioides	Unclassified
S296bin.16	Possible Producer	Aerobic	none	Archaea	Thermoproteota	Nitrososphaeria	Nitrososphaerales	Nitrososphaeraceae	Nitrososphaera	Unclassified
S29rbin.8	Possible Producer	Aerobic	Anaerobic	Archaea	Thermoproteota	Nitrososphaeria	Nitrososphaerales	Nitrososphaeraceae	Nitrosocosmicus	Unclassified
S2rebin.10	Possible Producer	Aerobic	Anaerobic	Archaea	Thermoproteota	Nitrososphaeria	Nitrososphaerales	Nitrososphaeraceae	Nitrososphaera	Unclassified
S2rebin.11	Possible Producer	Aerobic	Anaerobic	Archaea	Thermoproteota	Nitrososphaeria	Nitrososphaerales	Nitrososphaeraceae	Nitrososphaera	Unclassified
S308bin.11	Possible Producer	Aerobic	Anaerobic	Bacteria	Actinomycetota	Actinomycetia	Propionibacteriales	Nocardioidaceae	Nocardioides	Unclassified
S308bin.13	Possible Producer	Aerobic	none	Bacteria	Actinomycetota	Thermoleophilia	Solirubrobacterales	Solirubrobacteraceae	Solirubrobacter	Unclassified
S312bin.14	Likely Producer	Aerobic	Anaerobic	Bacteria	Actinomycetota	Rubrobacteria	Rubrobacterales	Rubrobacteraceae	Unclassified	Unclassified
S312bin.6	Possible Producer	Aerobic	Anaerobic	Bacteria	Actinomycetota	Actinomycetia	Mycobacteriales	Micromonosporaceae	WHSM01	Unclassified
S313bin.10	Possible Producer	Aerobic	none	Bacteria	Bacteroidota	Bacteroidia	Flavobacteriales	Flavobacteriaceae	Gramella	Unclassified
S313bin.2	Very-Likely Producer	Aerobic	Anaerobic	Bacteria	Actinomycetota	Actinomycetia	Mycobacteriales	Pseudonocardiaceae	Umezawaea	Unclassified
S313bin.26	Possible Producer	Aerobic	Anaerobic	Archaea	Thermoproteota	Nitrososphaeria	Nitrososphaerales	Nitrososphaeraceae	Nitrososphaera	Unclassified
S313bin.4	Possible Producer	Aerobic	none	Bacteria	Proteobacteria	Gammaproteobacteria	Xanthomonadales	Xanthomonadaceae	JAKPBU01	JAKPBU01 sp022662495
S315bin.3	Possible Producer	Aerobic	Anaerobic	Archaea	Thermoproteota	Nitrososphaeria	Nitrososphaerales	Nitrososphaeraceae	Nitrososphaera	Unclassified
S324bin.42	Possible Producer	Aerobic	Anaerobic	Archaea	Thermoproteota	Nitrososphaeria	Nitrososphaerales	Nitrososphaeraceae	Nitrososphaera	Unclassified
S324bin.44	Possible Producer	Aerobic	Anaerobic	Archaea	Thermoproteota	Nitrososphaeria	Nitrososphaerales	Nitrososphaeraceae	Nitrososphaera	Unclassified
S326bin.2	Possible Producer	Aerobic	none	Archaea	Thermoproteota	Nitrososphaeria	Nitrososphaerales	Nitrososphaeraceae	Nitrososphaera	Unclassified
S326bin.6	Likely Producer	Aerobic	Anaerobic	Bacteria	Actinomycetota	Actinomycetia	Mycobacteriales	Pseudonocardiaceae	Actinophytocola	Unclassified
S328bin.5	Likely Producer	Aerobic	Anaerobic	Archaea	Thermoproteota	Nitrososphaeria	Nitrososphaerales	Nitrososphaeraceae	Nitrosocosmicus	Unclassified
S329bin.18	Likely Producer	Aerobic	Anaerobic	Bacteria	Actinomycetota	Actinomycetia	Mycobacteriales	Mycobacteriaceae	Mycobacterium	Unclassified
S32rbin.2	Possible Producer	Aerobic	none	Bacteria	Actinomycetota	Actinomycetia	Propionibacteriales	Nocardioidaceae	Unclassified	Unclassified
S32rbin.6	Possible Producer	Aerobic	none	Bacteria	Actinomycetota	Actinomycetia	Mycobacteriales	Micromonosporaceae	Unclassified	Unclassified
S32rbin.7	Likely Producer	Aerobic	Anaerobic	Archaea	Thermoproteota	Nitrososphaeria	Nitrososphaerales	Nitrososphaeraceae	Nitrososphaera	Unclassified
S331bin.2	Possible Producer	Aerobic	none	Bacteria	Proteobacteria	Gammaproteobacteria	Xanthomonadales	Xanthomonadaceae	JAKPBU01	JAKPBU01 sp022662495
S354bin.18	Possible Producer	Aerobic	Anaerobic	Bacteria	Actinomycetota	Actinomycetia	Mycobacteriales	Micromonosporaceae	JAEZGP01	Unclassified
S354bin.25	Possible Producer	Aerobic	Anaerobic	Archaea	Thermoproteota	Nitrososphaeria	Nitrososphaerales	Nitrososphaeraceae	Nitrosocosmicus	Nitrosocosmicus oleophilus
S354bin.8	Possible Producer	Aerobic	Anaerobic	Bacteria	Nitrospirota	Nitrospiria	Nitrospirales	Nitrospiraceae	Nitrospira	Unclassified
S354bin.9	Possible Producer	Aerobic	none	Bacteria	Proteobacteria	Alphaproteobacteria	Caulobacterales	Caulobacteraceae	Unclassified	Unclassified
S35rbin.3	Possible Producer	Aerobic	none	Bacteria	Actinomycetota	Actinomycetia	Propionibacteriales	Nocardioidaceae	UBA4001	Unclassified
S366bin.54	Likely Producer	Aerobic	Anaerobic	Archaea	Thermoproteota	Nitrososphaeria	Nitrososphaerales	Nitrososphaeraceae	Nitrososphaera	Unclassified
S384bin.2	Very-Likely Producer	Aerobic	Anaerobic	Bacteria	Actinomycetota	Actinomycetia	Mycobacteriales	Pseudonocardiaceae	Lentzea	Unclassified
S385bin.7	Possible Producer	Aerobic	none	Bacteria	Proteobacteria	Gammaproteobacteria	Xanthomonadales	Rhodanobacteraceae	Rhodanobacter	Rhodanobacter sp001898415
S387bin.17	Possible Producer	Aerobic	none	Bacteria	Proteobacteria	Gammaproteobacteria	Xanthomonadales	Rhodanobacteraceae	Unclassified	Unclassified
S387bin.2	Possible Producer	Aerobic	none	Bacteria	Proteobacteria	Gammaproteobacteria	Xanthomonadales	Rhodanobacteraceae	Unclassified	Unclassified
S387bin.29	Possible Producer	Aerobic	none	Bacteria	Proteobacteria	Gammaproteobacteria	Xanthomonadales	Rhodanobacteraceae	Rhodanobacter	Rhodanobacter sp001898415
S387bin.42	Possible Producer	Aerobic	none	Bacteria	Actinomycetota	Actinomycetia	Mycobacteriales	Mycobacteriaceae	Mycobacterium	Unclassified
S387bin.6	Very-Likely Producer	Aerobic	Anaerobic	Bacteria	Actinomycetota	Actinomycetia	Mycobacteriales	Mycobacteriaceae	Mycobacterium	Unclassified
S390bin.17	Possible Producer	Aerobic	Anaerobic	Bacteria	Actinomycetota	Actinomycetia	Mycobacteriales	Micromonosporaceae	Pilimelia	Unclassified
S393bin.2	Possible Producer	Aerobic	none	Bacteria	Actinomycetota	Actinomycetia	Propionibacteriales	Nocardioidaceae	UBA4001	Unclassified
S393bin.5	Possible Producer	None	Anaerobic	Bacteria	Actinomycetota	Actinomycetia	Propionibacteriales	Nocardioidaceae	Nocardioides	Unclassified
S400bin.16	Possible Producer	Aerobic	none	Bacteria	Actinomycetota	Actinomycetia	Propionibacteriales	Nocardioidaceae	UBA4001	Unclassified
S400bin.8	Very-Likely Producer	Aerobic	Anaerobic	Bacteria	Actinomycetota	Actinomycetia	Jiangellales	Jiangellaceae	Jiangella	Jiangella alba
S402bin.10	Possible Producer	Aerobic	Anaerobic	Archaea	Thermoproteota	Nitrososphaeria	Nitrososphaerales	Nitrososphaeraceae	Nitrosocosmicus	Unclassified
S402bin.14	Possible Producer	Aerobic	Anaerobic	Archaea	Thermoproteota	Nitrososphaeria	Nitrososphaerales	Nitrososphaeraceae	Nitrososphaera	Unclassified
S403bin.1	Possible Producer	Aerobic	Anaerobic	Archaea	Thermoproteota	Nitrososphaeria	Nitrososphaerales	Nitrososphaeraceae	Nitrososphaera	Unclassified
S404bin.5	Possible Producer	Aerobic	Anaerobic	Bacteria	Actinomycetota	Actinomycetia	Propionibacteriales	Nocardioidaceae	Nocardioides	Nocardioides sp013155335
S406bin.12	Possible Producer	Aerobic	none	Bacteria	Actinomycetota	Actinomycetia	Propionibacteriales	Nocardioidaceae	Marmoricola	Unclassified
S406bin.25	Likely Producer	Aerobic	Anaerobic	Bacteria	Firmicutes	Bacilli	Bacillales	Bacillaceae	Priestia	Priestia megaterium
S406bin.35	Possible Producer	Aerobic	none	Bacteria	Proteobacteria	Gammaproteobacteria	Burkholderiales	Burkholderiaceae	UBA4657	Unclassified
S406bin.39	Likely Producer	Aerobic	Anaerobic	Archaea	Thermoproteota	Nitrososphaeria	Nitrososphaerales	Nitrososphaeraceae	Nitrososphaera	Unclassified
S406bin.5	Possible Producer	Aerobic	Anaerobic	Bacteria	Nitrospirota	Nitrospiria	Nitrospirales	Nitrospiraceae	Nitrospira	Unclassified
S412bin.2	Likely Producer	Aerobic	Anaerobic	Archaea	Thermoproteota	Nitrososphaeria	Nitrososphaerales	Nitrososphaeraceae	Nitrososphaera	Unclassified
S412bin.6	Possible Producer	Aerobic	Anaerobic	Bacteria	Proteobacteria	Gammaproteobacteria	Pseudomonadales	Pseudomonadaceae	Pseudomonas	Pseudomonas sp013184545
S42rbin.3	Possible Producer	Aerobic	none	Bacteria	Bacteroidota	Bacteroidia	Flavobacteriales	Flavobacteriaceae	Flavobacterium	Unclassified
S46rbin.26	Possible Producer	Aerobic	none	Bacteria	Proteobacteria	Gammaproteobacteria	Xanthomonadales	Rhodanobacteraceae	Rhodanobacter	Rhodanobacter sp001898415
S46rbin.4	Very-Likely Producer	Aerobic	Anaerobic	Bacteria	Proteobacteria	Gammaproteobacteria	Pseudomonadales	Pseudomonadaceae	Pseudomonas	Pseudomonas paracarnis
S48rbin.3	Possible Producer	Aerobic	Anaerobic	Bacteria	Actinomycetota	Rubrobacteria	Rubrobacterales	Rubrobacteraceae	Rubrobacter	Rubrobacter sp021156345
S4rebin.10	Possible Producer	None	Anaerobic	Bacteria	Actinomycetota	Rubrobacteria	Rubrobacterales	Rubrobacteraceae	Unclassified	Unclassified
S4rebin.13	Possible Producer	Aerobic	none	Bacteria	Actinomycetota	Actinomycetia	Propionibacteriales	Nocardioidaceae	Nocardioides	Unclassified
S56rbin.17	Possible Producer	Aerobic	Anaerobic	Archaea	Thermoproteota	Nitrososphaeria	Nitrososphaerales	Nitrososphaeraceae	Nitrosocosmicus	Nitrosocosmicus oleophilus
S56rbin.2	Possible Producer	Aerobic	Anaerobic	Archaea	Thermoproteota	Nitrososphaeria	Nitrososphaerales	Nitrososphaeraceae	Nitrososphaera	Unclassified
S56rbin.6	Possible Producer	None	Anaerobic	Archaea	Thermoproteota	Nitrososphaeria	Nitrososphaerales	Nitrososphaeraceae	TH5896	Unclassified
S57rbin.3	Possible Producer	None	Anaerobic	Archaea	Thermoproteota	Nitrososphaeria	Nitrososphaerales	Nitrososphaeraceae	TH5896	Unclassified
S59rbin.8	Likely Producer	Aerobic	Anaerobic	Bacteria	Actinomycetota	Actinomycetia	Propionibacteriales	Nocardioidaceae	Nocardioides	Unclassified
S59rbin.9	Possible Producer	Aerobic	Anaerobic	Archaea	Thermoproteota	Nitrososphaeria	Nitrososphaerales	Nitrososphaeraceae	Nitrosocosmicus	Nitrosocosmicus oleophilus
S5rebin.1	Possible Producer	Aerobic	none	Bacteria	Proteobacteria	Alphaproteobacteria	Sphingomonadales	Sphingomonadaceae	Sphingomonas	Unclassified
S5rebin.14	Very-Likely Producer	Aerobic	Anaerobic	Bacteria	Firmicutes	Bacilli	Bacillales	Bacillaceae	Priestia	Priestia megaterium
S5rebin.34	Possible Producer	Aerobic	none	Bacteria	Actinomycetota	Actinomycetia	Propionibacteriales	Nocardioidaceae	Nocardioides	Unclassified
S62rbin.11	Possible Producer	Aerobic	Anaerobic	Archaea	Thermoproteota	Nitrososphaeria	Nitrososphaerales	Nitrososphaeraceae	Nitrososphaera	Unclassified
S62rbin.15	Possible Producer	Aerobic	Anaerobic	Bacteria	Actinomycetota	Actinomycetia	Jiangellales	Jiangellaceae	Jiangella	Jiangella gansuensis
S62rbin.18	Possible Producer	Aerobic	Anaerobic	Archaea	Thermoproteota	Nitrososphaeria	Nitrososphaerales	Nitrososphaeraceae	Nitrosocosmicus	Unclassified
S62rbin.19	Likely Producer	Aerobic	Anaerobic	Archaea	Thermoproteota	Nitrososphaeria	Nitrososphaerales	Nitrososphaeraceae	Nitrosocosmicus	Nitrosocosmicus sp013114705
S62rbin.6	Possible Producer	Aerobic	none	Bacteria	Actinomycetota	Actinomycetia	Propionibacteriales	Nocardioidaceae	UBA4001	Unclassified
S75_BDMbin.1	Likely Producer	Aerobic	Anaerobic	Archaea	Thermoproteota	Nitrososphaeria	Nitrososphaerales	Nitrosopumilaceae	Nitrosopumilus	Unclassified
S75_BDMbin.7	Likely Producer	Aerobic	Anaerobic	Archaea	Thermoproteota	Nitrososphaeria	Nitrososphaerales	Nitrosopumilaceae	Nitrosopumilus	Unclassified
S75rbin.23	Very-Likely Producer	Aerobic	Anaerobic	Bacteria	Actinomycetota	Actinomycetia	Mycobacteriales	Mycobacteriaceae	Mycobacterium	Unclassified
S75rbin.33	Possible Producer	Aerobic	none	Bacteria	Chloroflexota	Ktedonobacteria	Ktedonobacterales	Ktedonobacteraceae	CF-113	Unclassified
S75rbin.7	Very-Likely Producer	Aerobic	Anaerobic	Bacteria	Actinomycetota	Actinomycetia	Mycobacteriales	Mycobacteriaceae	Mycobacterium	Unclassified
S76_BDMbin.2	Likely Producer	Aerobic	Anaerobic	Archaea	Thermoproteota	Nitrososphaeria	Nitrososphaerales	Nitrosopumilaceae	Nitrosopumilus	Unclassified
S7rebin.3	Possible Producer	Aerobic	none	Bacteria	Actinomycetota	Actinomycetia	Propionibacteriales	Propionibacteriaceae	Microlunatus	Unclassified
S7rebin.4	Likely Producer	Aerobic	Anaerobic	Bacteria	Actinomycetota	Actinomycetia	Mycobacteriales	Pseudonocardiaceae	Actinophytocola	Unclassified
SRR10028489bin.1	Likely Producer	Aerobic	Anaerobic	Bacteria	Actinomycetota	Actinomycetia	Mycobacteriales	Pseudonocardiaceae	Lentzea	Unclassified
SRR10159349bin.4	Possible Producer	Aerobic	none	Bacteria	Myxococcota	Myxococcia	Myxococcales	Anaeromyxobacteraceae	Anaeromyxobacter	Unclassified
SRR10159350bin.11	Possible Producer	Aerobic	none	Bacteria	Myxococcota	Myxococcia	Myxococcales	Anaeromyxobacteraceae	Anaeromyxobacter	Unclassified
SRR10159350bin.26	Possible Producer	Aerobic	none	Bacteria	Firmicutes	Bacilli	Staphylococcales	Staphylococcaceae	Staphylococcus	Staphylococcus aureus
SRR10159355bin.13	Possible Producer	Aerobic	none	Bacteria	Myxococcota	Myxococcia	Myxococcales	Anaeromyxobacteraceae	Anaeromyxobacter	Unclassified
SRR10161434.bin.2	Possible Producer	Aerobic	none	Bacteria	Proteobacteria	Gammaproteobacteria	Xanthomonadales	Rhodanobacteraceae	Rhodanobacter	Unclassified
SRR10186383.bin.14	Possible Producer	Aerobic	none	Bacteria	Proteobacteria	Alphaproteobacteria	Rhodobacterales	Rhodobacteraceae	Roseinatronobacter	Unclassified
SRR10186385.bin.47	Possible Producer	Aerobic	none	Bacteria	Proteobacteria	Alphaproteobacteria	Rhodobacterales	Rhodobacteraceae	Roseinatronobacter	Unclassified
SRR10186387.bin.28	Very-Likely Producer	Aerobic	Anaerobic	Bacteria	Cyanobacteriota	Cyanobacteriia	Cyanobacteriales	Microcoleaceae	Limnospira	Unclassified
SRR10186387.bin.38	Possible Producer	Aerobic	Anaerobic	Bacteria	Proteobacteria	Gammaproteobacteria	Ectothiorhodospirales	Ectothiorhodospiraceae	Ectothiorhodospira	Unclassified
SRR10260005bin.3	Likely Producer	Aerobic	Anaerobic	Bacteria	Firmicutes	Clostridia	Clostridiales	Clostridiaceae	Clostridium	Unclassified
SRR10260008bin.6	Very-Likely Producer	Aerobic	Anaerobic	Bacteria	Actinomycetota	Actinomycetia	Mycobacteriales	Mycobacteriaceae	Mycobacterium	Unclassified
SRR1029957rbin.5	Possible Producer	Aerobic	Anaerobic	Bacteria	Proteobacteria	Gammaproteobacteria	Pseudomonadales	Pseudomonadaceae	Pseudomonas	Pseudomonas mendocina
SRR10360606bin.12	Possible Producer	Aerobic	none	Bacteria	Myxococcota	Myxococcia	Myxococcales	Anaeromyxobacteraceae	R267	Unclassified
SRR10360606bin.13	Possible Producer	Aerobic	none	Bacteria	Actinomycetota	Actinomycetia	Mycobacteriales	Pseudonocardiaceae	CAJCJE01	Unclassified
SRR10360606bin.23	Possible Producer	Aerobic	Anaerobic	Bacteria	Actinomycetota	Actinomycetia	Mycobacteriales	Micromonosporaceae	Rugosimonospora	Unclassified
SRR10360606bin.29	Likely Producer	Aerobic	Anaerobic	Bacteria	Proteobacteria	Gammaproteobacteria	Burkholderiales	Burkholderiaceae	Paraburkholderia	Unclassified
SRR10360612bin.16	Likely Producer	Aerobic	Anaerobic	Bacteria	Actinomycetota	Actinomycetia	Mycobacteriales	Micromonosporaceae	Rugosimonospora	Unclassified
SRR10360612bin.34	Possible Producer	Aerobic	none	Bacteria	Myxococcota	Myxococcia	Myxococcales	Anaeromyxobacteraceae	R267	Unclassified
SRR10360612bin.35	Possible Producer	Aerobic	none	Bacteria	Myxococcota	Myxococcia	Myxococcales	Anaeromyxobacteraceae	Anaeromyxobacter	Unclassified
SRR10360612bin.5	Possible Producer	Aerobic	none	Bacteria	Actinomycetota	Actinomycetia	Mycobacteriales	Pseudonocardiaceae	CAJCJE01	Unclassified
SRR10360615bin.7	Likely Producer	Aerobic	Anaerobic	Archaea	Thermoproteota	Nitrososphaeria	Nitrososphaerales	Nitrososphaeraceae	Nitrososphaera	Nitrososphaera sp002501845
SRR10360617bin.7	Likely Producer	Aerobic	Anaerobic	Bacteria	Desulfobacterota	Desulfuromonadia	Geobacterales	Geobacteraceae	JAMPXD01	Unclassified
SRR10360618bin.22	Likely Producer	Aerobic	Anaerobic	Bacteria	Actinomycetota	Actinomycetia	Mycobacteriales	Micromonosporaceae	Rugosimonospora	Unclassified
SRR10360618bin.29	Possible Producer	Aerobic	Anaerobic	Bacteria	Desulfobacterota	Desulfuromonadia	Geobacterales	Geobacteraceae	JAMPXD01	Unclassified
SRR10360619bin.23	Likely Producer	Aerobic	Anaerobic	Bacteria	Actinomycetota	Actinomycetia	Mycobacteriales	Micromonosporaceae	Planosporangium	Unclassified
SRR10360620bin.4	Possible Producer	Aerobic	Anaerobic	Bacteria	Actinomycetota	Actinomycetia	Mycobacteriales	Micromonosporaceae	Rugosimonospora	Unclassified
SRR10360623bin.49	Possible Producer	Aerobic	Anaerobic	Bacteria	Actinomycetota	Actinomycetia	Mycobacteriales	Micromonosporaceae	WHSM01	Unclassified
SRR10360624bin.33	Possible Producer	Aerobic	Anaerobic	Bacteria	Actinomycetota	Actinomycetia	Mycobacteriales	Micromonosporaceae	WHSM01	Unclassified
SRR10360624bin.5	Likely Producer	Aerobic	Anaerobic	Bacteria	Myxococcota	Myxococcia	Myxococcales	Anaeromyxobacteraceae	Anaeromyxobacter	Unclassified
SRR10360624bin.50	Possible Producer	Aerobic	none	Bacteria	Myxococcota	Myxococcia	Myxococcales	Anaeromyxobacteraceae	Anaeromyxobacter	Unclassified
SRR10360624bin.53	Likely Producer	Aerobic	Anaerobic	Bacteria	Actinomycetota	Actinomycetia	Mycobacteriales	Micromonosporaceae	Planosporangium	Unclassified
SRR10360625bin.17	Possible Producer	Aerobic	Anaerobic	Bacteria	Actinomycetota	Actinomycetia	Mycobacteriales	Micromonosporaceae	Planosporangium	Unclassified
SRR10360630bin.14	Likely Producer	Aerobic	Anaerobic	Bacteria	Actinomycetota	Actinomycetia	Mycobacteriales	Micromonosporaceae	WHSM01	Unclassified
SRR10360630bin.29	Likely Producer	Aerobic	Anaerobic	Bacteria	Actinomycetota	Actinomycetia	Mycobacteriales	Micromonosporaceae	Planosporangium	Unclassified
SRR10360630bin.30	Possible Producer	Aerobic	Anaerobic	Bacteria	Actinomycetota	Actinomycetia	Mycobacteriales	Micromonosporaceae	Rugosimonospora	Unclassified
SRR10360631bin.14	Possible Producer	Aerobic	Anaerobic	Bacteria	Actinomycetota	Actinomycetia	Mycobacteriales	Micromonosporaceae	Rugosimonospora	Unclassified
SRR10360631bin.5	Likely Producer	Aerobic	Anaerobic	Bacteria	Actinomycetota	Actinomycetia	Mycobacteriales	Micromonosporaceae	Planosporangium	Unclassified
SRR10360631bin.9	Likely Producer	Aerobic	Anaerobic	Bacteria	Myxococcota	Myxococcia	Myxococcales	Anaeromyxobacteraceae	Anaeromyxobacter	Unclassified
SRR10360635bin.5	Possible Producer	Aerobic	Anaerobic	Bacteria	Proteobacteria	Gammaproteobacteria	Burkholderiales	Burkholderiaceae	VBCK01	VBCK01 sp005882215
SRR10360642bin.4	Possible Producer	Aerobic	Anaerobic	Bacteria	Actinomycetota	Actinomycetia	Mycobacteriales	Mycobacteriaceae	Mycobacterium	Unclassified
SRR10376087bin.25	Likely Producer	Aerobic	Anaerobic	Archaea	Thermoproteota	Nitrososphaeria	Nitrososphaerales	Nitrososphaeraceae	Nitrososphaera	Unclassified
SRR10376087bin.41	Likely Producer	Aerobic	Anaerobic	Archaea	Thermoproteota	Nitrososphaeria	Nitrososphaerales	Nitrosopumilaceae	CSP1-1	CSP1-1 sp001443365
SRR10376087bin.59	Possible Producer	Aerobic	Anaerobic	Bacteria	Actinomycetota	Actinomycetia	Mycobacteriales	Mycobacteriaceae	Mycobacterium	Unclassified
SRR10376087bin.79	Likely Producer	Aerobic	Anaerobic	Archaea	Thermoproteota	Nitrososphaeria	Nitrososphaerales	Nitrosopumilaceae	DRGT01	Unclassified
SRR10376087bin.82	Likely Producer	Aerobic	Anaerobic	Bacteria	Proteobacteria	Alphaproteobacteria	Rhodobacterales	Rhodobacteraceae	Unclassified	Unclassified
SRR10412088bin.5	Likely Producer	Aerobic	Anaerobic	Bacteria	Actinomycetota	Actinomycetia	Mycobacteriales	Mycobacteriaceae	Mycobacterium	Unclassified
SRR10489820bin.2	Possible Producer	Aerobic	Anaerobic	Archaea	Methanobacteriota	Methanobacteria	Methanobacteriales	Methanobacteriaceae	Methanobacterium	Unclassified
SRR10489821bin.9	Possible Producer	Aerobic	Anaerobic	Archaea	Halobacteriota	Methanosarcinia	Methanosarcinales	Methanosarcinaceae	Methanosarcina	Methanosarcina sp001714685
SRR10489833bin.7	Possible Producer	Aerobic	Anaerobic	Archaea	Halobacteriota	Methanosarcinia	Methanosarcinales	Methanosarcinaceae	Methanosarcina	Methanosarcina sp017883485
SRR10489834bin.23	Possible Producer	Aerobic	Anaerobic	Archaea	Halobacteriota	Methanosarcinia	Methanosarcinales	Methanosarcinaceae	Methanosarcina	Methanosarcina sp017883485
SRR10498315bin.4	Possible Producer	Aerobic	none	Bacteria	Proteobacteria	Gammaproteobacteria	Xanthomonadales	Xanthomonadaceae	Pseudoxanthomonas	Pseudoxanthomonas japonensis
SRR10498315bin.9	Possible Producer	Aerobic	Anaerobic	Bacteria	Proteobacteria	Alphaproteobacteria	Rhizobiales	Hyphomicrobiaceae	Hyphomicrobium	Hyphomicrobium zavarzinii
SRR10585487bin.1	Possible Producer	Aerobic	Anaerobic	Bacteria	Proteobacteria	Gammaproteobacteria	Burkholderiales	Burkholderiaceae	Trinickia	Unclassified
SRR10585487bin.4	Possible Producer	Aerobic	none	Bacteria	Proteobacteria	Gammaproteobacteria	Burkholderiales	Burkholderiaceae	Trinickia	Trinickia soli
SRR10585488bin.13	Possible Producer	Aerobic	Anaerobic	Bacteria	Proteobacteria	Gammaproteobacteria	Burkholderiales	Burkholderiaceae	Trinickia	Unclassified
SRR10585488bin.8	Possible Producer	Aerobic	Anaerobic	Bacteria	Proteobacteria	Gammaproteobacteria	Burkholderiales	Burkholderiaceae	Trinickia	Trinickia soli
SRR10585489bin.1	Possible Producer	Aerobic	Anaerobic	Bacteria	Proteobacteria	Gammaproteobacteria	Burkholderiales	Burkholderiaceae	Trinickia	Unclassified
SRR10585489bin.6	Possible Producer	Aerobic	Anaerobic	Bacteria	Proteobacteria	Gammaproteobacteria	Burkholderiales	Burkholderiaceae	Trinickia	Trinickia soli
SRR10585489bin.7	Possible Producer	Aerobic	Anaerobic	Bacteria	Proteobacteria	Alphaproteobacteria	Sphingomonadales	Sphingomonadaceae	Novosphingobium	Novosphingobium pokkalii
SRR10585490bin.1	Possible Producer	Aerobic	Anaerobic	Bacteria	Proteobacteria	Gammaproteobacteria	Burkholderiales	Burkholderiaceae	Trinickia	Trinickia soli
SRR10585490bin.2	Possible Producer	Aerobic	Anaerobic	Bacteria	Proteobacteria	Gammaproteobacteria	Burkholderiales	Burkholderiaceae	Trinickia	Unclassified
SRR10585504bin.1	Possible Producer	Aerobic	none	Bacteria	Actinomycetota	Actinomycetia	Mycobacteriales	Pseudonocardiaceae	CAJCJE01	Unclassified
SRR10585504bin.11	Likely Producer	Aerobic	Anaerobic	Bacteria	Proteobacteria	Alphaproteobacteria	Rhizobiales	Rhizobiaceae	Agrobacterium	Agrobacterium leguminum
SRR10585504bin.7	Possible Producer	Aerobic	Anaerobic	Bacteria	Proteobacteria	Gammaproteobacteria	Burkholderiales	Burkholderiaceae	Burkholderia	Burkholderia anthina
SRR10585505bin.1	Possible Producer	Aerobic	Anaerobic	Bacteria	Proteobacteria	Gammaproteobacteria	Burkholderiales	Burkholderiaceae	Trinickia	Unclassified
SRR10585505bin.4	Very-Likely Producer	Aerobic	Anaerobic	Bacteria	Proteobacteria	Alphaproteobacteria	Rhizobiales	Rhizobiaceae	Agrobacterium	Agrobacterium leguminum
SRR10585506bin.1	Possible Producer	Aerobic	Anaerobic	Bacteria	Actinomycetota	Actinomycetia	Mycobacteriales	Pseudonocardiaceae	CAJCJE01	Unclassified
SRR10585506bin.4	Possible Producer	Aerobic	Anaerobic	Bacteria	Proteobacteria	Gammaproteobacteria	Burkholderiales	Burkholderiaceae	Trinickia	Trinickia soli
SRR10585506bin.5	Possible Producer	Aerobic	none	Bacteria	Actinomycetota	Actinomycetia	Propionibacteriales	Nocardioidaceae	Marmoricola	Unclassified
SRR10585508bin.2	Possible Producer	Aerobic	none	Bacteria	Proteobacteria	Gammaproteobacteria	Burkholderiales	Burkholderiaceae	Trinickia	Trinickia soli
SRR10585522bin.1	Possible Producer	Aerobic	Anaerobic	Bacteria	Proteobacteria	Alphaproteobacteria	Sphingomonadales	Sphingomonadaceae	Novosphingobium	Unclassified
SRR10585522bin.2	Likely Producer	Aerobic	Anaerobic	Bacteria	Proteobacteria	Alphaproteobacteria	Rhizobiales	Rhizobiaceae	Agrobacterium	Agrobacterium leguminum
SRR10585524bin.1	Possible Producer	Aerobic	none	Bacteria	Proteobacteria	Alphaproteobacteria	Sphingomonadales	Sphingomonadaceae	Novosphingobium	Unclassified
SRR10585569bin.1	Possible Producer	None	Anaerobic	Bacteria	Proteobacteria	Alphaproteobacteria	Sphingomonadales	Sphingomonadaceae	Novosphingobium	Unclassified
SRR10695388bin.3	Possible Producer	Aerobic	Anaerobic	Bacteria	Proteobacteria	Alphaproteobacteria	Sphingomonadales	Sphingomonadaceae	Sphingobium	Unclassified
SRR10695388bin.4	Likely Producer	Aerobic	Anaerobic	Bacteria	Proteobacteria	Gammaproteobacteria	Pseudomonadales	Pseudomonadaceae	Pseudomonas	Pseudomonas sp002113025
SRR10695388bin.6	Possible Producer	Aerobic	none	Bacteria	Nitrospirota	Nitrospiria	Nitrospirales	Nitrospiraceae	Nitrospira	Unclassified
SRR10695389bin.2	Likely Producer	Aerobic	Anaerobic	Bacteria	Proteobacteria	Alphaproteobacteria	Rhizobiales	Rhizobiaceae	Rhizobium	Unclassified
SRR10695390bin.2	Very-Likely Producer	Aerobic	Anaerobic	Bacteria	Proteobacteria	Alphaproteobacteria	Sphingomonadales	Sphingomonadaceae	Sphingobium	Unclassified
SRR10695390bin.6	Possible Producer	Aerobic	none	Bacteria	Proteobacteria	Alphaproteobacteria	Sphingomonadales	Sphingomonadaceae	Sphingobium	Unclassified
SRR10695391bin.10	Possible Producer	Aerobic	none	Bacteria	Proteobacteria	Alphaproteobacteria	Caulobacterales	Caulobacteraceae	Phenylobacterium	Unclassified
SRR10695391bin.13	Possible Producer	Aerobic	none	Bacteria	Proteobacteria	Gammaproteobacteria	Xanthomonadales	Xanthomonadaceae	Pseudoxanthomonas	Unclassified
SRR10695392bin.10	Possible Producer	Aerobic	Anaerobic	Bacteria	Proteobacteria	Alphaproteobacteria	Rhizobiales	Rhizobiaceae	Rhizobium	Unclassified
SRR10695392bin.11	Likely Producer	Aerobic	Anaerobic	Bacteria	Actinomycetota	Actinomycetia	Mycobacteriales	Mycobacteriaceae	Mycobacterium	Unclassified
SRR10695392bin.12	Possible Producer	Aerobic	none	Bacteria	Proteobacteria	Gammaproteobacteria	Burkholderiales	Burkholderiaceae	Paraburkholderia	Unclassified
SRR10695392bin.5	Possible Producer	Aerobic	none	Bacteria	Proteobacteria	Alphaproteobacteria	Caulobacterales	Caulobacteraceae	Phenylobacterium	Unclassified
SRR10695392bin.6	Very-Likely Producer	Aerobic	Anaerobic	Bacteria	Proteobacteria	Alphaproteobacteria	Sphingomonadales	Sphingomonadaceae	Sphingobium	Unclassified
SRR10695392bin.8	Possible Producer	Aerobic	none	Bacteria	Proteobacteria	Alphaproteobacteria	Sphingomonadales	Sphingomonadaceae	Sphingomonas	Unclassified
SRR10695392bin.9	Possible Producer	Aerobic	none	Bacteria	Proteobacteria	Gammaproteobacteria	Xanthomonadales	Xanthomonadaceae	Pseudoxanthomonas	Unclassified
SRR10695393bin.10	Very-Likely Producer	Aerobic	Anaerobic	Bacteria	Proteobacteria	Alphaproteobacteria	Sphingomonadales	Sphingomonadaceae	Sphingobium	Unclassified
SRR10695393bin.2	Very-Likely Producer	Aerobic	Anaerobic	Bacteria	Proteobacteria	Alphaproteobacteria	Sphingomonadales	Sphingomonadaceae	Sphingobium	Unclassified
SRR10695394bin.1	Possible Producer	Aerobic	none	Bacteria	Proteobacteria	Alphaproteobacteria	Caulobacterales	Caulobacteraceae	Phenylobacterium	Unclassified
SRR10695394bin.6	Very-Likely Producer	Aerobic	Anaerobic	Bacteria	Proteobacteria	Alphaproteobacteria	Sphingomonadales	Sphingomonadaceae	Sphingobium	Unclassified
SRR10695394bin.8	Possible Producer	Aerobic	Anaerobic	Bacteria	Proteobacteria	Alphaproteobacteria	Rhizobiales	Rhizobiaceae	Rhizobium	Unclassified
SRR10695395bin.4	Possible Producer	Aerobic	none	Bacteria	Proteobacteria	Alphaproteobacteria	Caulobacterales	Caulobacteraceae	Phenylobacterium	Unclassified
SRR10695396bin.2	Possible Producer	Aerobic	none	Bacteria	Firmicutes	Bacilli	Bacillales	Bacillaceae	Bacillus	Bacillus thuringiensis
SRR10695396bin.3	Very-Likely Producer	Aerobic	Anaerobic	Bacteria	Proteobacteria	Gammaproteobacteria	Pseudomonadales	Pseudomonadaceae	Pseudomonas	Unclassified
SRR10695396bin.7	Likely Producer	Aerobic	Anaerobic	Bacteria	Proteobacteria	Gammaproteobacteria	Burkholderiales	Burkholderiaceae	Paraburkholderia	Unclassified
SRR10695397bin.1	Likely Producer	Aerobic	Anaerobic	Bacteria	Actinomycetota	Actinomycetia	Mycobacteriales	Mycobacteriaceae	Mycobacterium	Mycobacterium llatzerense
SRR10695397bin.10	Very-Likely Producer	Aerobic	Anaerobic	Bacteria	Proteobacteria	Gammaproteobacteria	Pseudomonadales	Pseudomonadaceae	Pseudomonas	Pseudomonas kribbensis
SRR10695397bin.9	Very-Likely Producer	Aerobic	Anaerobic	Bacteria	Proteobacteria	Gammaproteobacteria	Burkholderiales	Burkholderiaceae	Paraburkholderia	Unclassified
SRR10695400bin.2	Possible Producer	Aerobic	Anaerobic	Bacteria	Proteobacteria	Alphaproteobacteria	Sphingomonadales	Sphingomonadaceae	Sphingobium	Unclassified
SRR10695400bin.4	Possible Producer	Aerobic	none	Bacteria	Proteobacteria	Gammaproteobacteria	Pseudomonadales	Pseudomonadaceae	Pseudomonas	Pseudomonas sp002113025
SRR10695401bin.1	Very-Likely Producer	Aerobic	Anaerobic	Bacteria	Proteobacteria	Gammaproteobacteria	Enterobacterales	Enterobacteriaceae	Enterobacter	Enterobacter nimipressuralis
SRR10695401bin.5	Possible Producer	Aerobic	none	Bacteria	Proteobacteria	Alphaproteobacteria	Caulobacterales	Caulobacteraceae	Phenylobacterium	Unclassified
SRR10695401bin.6	Possible Producer	Aerobic	none	Bacteria	Proteobacteria	Gammaproteobacteria	Xanthomonadales	Xanthomonadaceae	Stenotrophomonas	Unclassified
SRR10695401bin.7	Very-Likely Producer	Aerobic	Anaerobic	Bacteria	Proteobacteria	Alphaproteobacteria	Rhizobiales	Rhizobiaceae	Rhizobium	Unclassified
SRR10695402bin.1	Possible Producer	Aerobic	none	Bacteria	Proteobacteria	Gammaproteobacteria	Xanthomonadales	Xanthomonadaceae	Stenotrophomonas	Unclassified
SRR10695402bin.3	Possible Producer	Aerobic	none	Bacteria	Proteobacteria	Alphaproteobacteria	Caulobacterales	Caulobacteraceae	Phenylobacterium	Unclassified
SRR10695402bin.6	Very-Likely Producer	Aerobic	Anaerobic	Bacteria	Proteobacteria	Gammaproteobacteria	Enterobacterales	Enterobacteriaceae	Enterobacter	Enterobacter nimipressuralis
SRR10695402bin.7	Very-Likely Producer	Aerobic	Anaerobic	Bacteria	Proteobacteria	Alphaproteobacteria	Rhizobiales	Rhizobiaceae	Rhizobium	Unclassified
SRR10861768bin.7	Very-Likely Producer	Aerobic	Anaerobic	Bacteria	Actinomycetota	Actinomycetia	Mycobacteriales	Mycobacteriaceae	Mycobacterium	Mycobacterium nebraskense
SRR10948449bin.6	Possible Producer	Aerobic	Anaerobic	Bacteria	Actinomycetota	Actinomycetia	Mycobacteriales	Pseudonocardiaceae	Unclassified	Unclassified
SRR10953297bin.1	Possible Producer	Aerobic	none	Bacteria	Proteobacteria	Alphaproteobacteria	Sphingomonadales	Sphingomonadaceae	Allosphingosinicella	Unclassified
SRR10953933bin.2	Possible Producer	Aerobic	none	Bacteria	Proteobacteria	Alphaproteobacteria	Sphingomonadales	Sphingomonadaceae	Allosphingosinicella	Unclassified
SRR10953934bin.2	Possible Producer	Aerobic	none	Bacteria	Proteobacteria	Alphaproteobacteria	Sphingomonadales	Sphingomonadaceae	Allosphingosinicella	Unclassified
SRR10954965bin.10	Possible Producer	Aerobic	none	Bacteria	Bacteroidota	Bacteroidia	Cytophagales	Hymenobacteraceae	Hymenobacter	Unclassified
SRR10954965bin.11	Possible Producer	Aerobic	Anaerobic	Bacteria	Proteobacteria	Gammaproteobacteria	Pseudomonadales	Pseudomonadaceae	Pseudomonas	Unclassified
SRR10954965bin.4	Likely Producer	Aerobic	Anaerobic	Bacteria	Proteobacteria	Alphaproteobacteria	Sphingomonadales	Sphingomonadaceae	Sphingomonas	Unclassified
SRR10954969bin.7	Possible Producer	Aerobic	none	Bacteria	Actinomycetota	Actinomycetia	Mycobacteriales	Pseudonocardiaceae	Pseudonocardia	Unclassified
SRR10954970bin.5	Possible Producer	Aerobic	Anaerobic	Bacteria	Proteobacteria	Gammaproteobacteria	Pseudomonadales	Pseudomonadaceae	Pseudomonas	Unclassified
SRR10954970bin.7	Likely Producer	Aerobic	Anaerobic	Bacteria	Proteobacteria	Gammaproteobacteria	Pseudomonadales	Pseudomonadaceae	Pseudomonas	Unclassified
SRR10954970bin.8	Likely Producer	Aerobic	Anaerobic	Bacteria	Proteobacteria	Gammaproteobacteria	Pseudomonadales	Pseudomonadaceae	Pseudomonas	Unclassified
SRR10954972bin.1	Possible Producer	Aerobic	none	Bacteria	Proteobacteria	Alphaproteobacteria	Sphingomonadales	Sphingomonadaceae	Allosphingosinicella	Unclassified
SRR10954972bin.2	Possible Producer	Aerobic	none	Bacteria	Proteobacteria	Alphaproteobacteria	Sphingomonadales	Sphingomonadaceae	Allosphingosinicella	Unclassified
SRR10954973bin.7	Possible Producer	Aerobic	Anaerobic	Bacteria	Actinomycetota	Actinomycetia	Mycobacteriales	Micromonosporaceae	Catenuloplanes	Unclassified
SRR10954975bin.1	Possible Producer	Aerobic	none	Bacteria	Proteobacteria	Alphaproteobacteria	Sphingomonadales	Sphingomonadaceae	Allosphingosinicella	Unclassified
SRR10954977bin.1	Possible Producer	Aerobic	none	Bacteria	Proteobacteria	Alphaproteobacteria	Sphingomonadales	Sphingomonadaceae	Allosphingosinicella	Unclassified
SRR10954979bin.13	Possible Producer	Aerobic	none	Bacteria	Proteobacteria	Alphaproteobacteria	Sphingomonadales	Sphingomonadaceae	Allosphingosinicella	Unclassified
SRR10954979bin.9	Possible Producer	Aerobic	none	Bacteria	Proteobacteria	Alphaproteobacteria	Sphingomonadales	Sphingomonadaceae	Allosphingosinicella	Unclassified
SRR10954982bin.8	Possible Producer	Aerobic	Anaerobic	Bacteria	Actinomycetota	Actinomycetia	Mycobacteriales	Micromonosporaceae	Actinoplanes	Unclassified
SRR10954988bin.3	Possible Producer	Aerobic	none	Bacteria	Proteobacteria	Alphaproteobacteria	Sphingomonadales	Sphingomonadaceae	Allosphingosinicella	Unclassified
SRR10968225bin.2	Likely Producer	Aerobic	Anaerobic	Bacteria	Actinomycetota	Actinomycetia	Mycobacteriales	Mycobacteriaceae	Mycobacterium	Unclassified
SRR10968229bin.1	Possible Producer	Aerobic	Anaerobic	Bacteria	Proteobacteria	Alphaproteobacteria	Rhizobiales	Beijerinckiaceae	Methylovirgula	Unclassified
SRR10968246bin.10	Very-Likely Producer	Aerobic	Anaerobic	Bacteria	Proteobacteria	Alphaproteobacteria	Rhizobiales	Rhizobiaceae	Rhizobium	Unclassified
SRR10968246bin.14	Likely Producer	Aerobic	Anaerobic	Bacteria	Acidobacteriota	Terriglobia	Terriglobales	Acidobacteriaceae	Edaphobacter	Edaphobacter sp015655585
SRR10968246bin.18	Very-Likely Producer	Aerobic	Anaerobic	Bacteria	Proteobacteria	Gammaproteobacteria	Enterobacterales	Enterobacteriaceae	Acerihabitans	Unclassified
SRR10968246bin.23	Very-Likely Producer	Aerobic	Anaerobic	Bacteria	Proteobacteria	Gammaproteobacteria	Enterobacterales	Enterobacteriaceae	Acerihabitans	Acerihabitans sp015654745
SRR10968246bin.29	Likely Producer	Aerobic	Anaerobic	Bacteria	Acidobacteriota	Terriglobia	Terriglobales	Acidobacteriaceae	Terracidiphilus	Terracidiphilus sp015654835
SRR10968246bin.37	Very-Likely Producer	Aerobic	Anaerobic	Bacteria	Proteobacteria	Gammaproteobacteria	Pseudomonadales	Pseudomonadaceae	Pseudomonas	Unclassified
SRR10968246bin.38	Possible Producer	Aerobic	none	Bacteria	Proteobacteria	Alphaproteobacteria	Sphingomonadales	Sphingomonadaceae	Sphingomonas	Unclassified
SRR10968246bin.4	Likely Producer	Aerobic	Anaerobic	Bacteria	Bacteroidota	Bacteroidia	Bacteroidales	Paludibacteraceae	Paludibacter	Paludibacter sp015654525
SRR10968246bin.41	Possible Producer	Aerobic	none	Bacteria	Bacteroidota	Bacteroidia	Sphingobacteriales	Sphingobacteriaceae	Pedobacter	Pedobacter sp015655115
SRR10968246bin.47	Possible Producer	Aerobic	none	Bacteria	Proteobacteria	Alphaproteobacteria	Rhodobacterales	Rhodobacteraceae	JAATGA01	JAATGA01 sp015654855
SRR10968246bin.55	Possible Producer	Aerobic	none	Bacteria	Acidobacteriota	Terriglobia	Terriglobales	Acidobacteriaceae	Terracidiphilus	Terracidiphilus sp015655195
SRR10968246bin.66	Possible Producer	Aerobic	Anaerobic	Bacteria	Proteobacteria	Gammaproteobacteria	Enterobacterales	Enterobacteriaceae	Acerihabitans	Acerihabitans sp015654925
SRR10968246bin.69	Very-Likely Producer	Aerobic	Anaerobic	Bacteria	Proteobacteria	Alphaproteobacteria	Rhodobacterales	Rhodobacteraceae	Paenirhodobacter	Unclassified
SRR10968246bin.76	Possible Producer	Aerobic	none	Bacteria	Proteobacteria	Alphaproteobacteria	Sphingomonadales	Sphingomonadaceae	Sphingomonas	Unclassified
SRR10968246bin.8	Possible Producer	Aerobic	none	Bacteria	Proteobacteria	Gammaproteobacteria	Xanthomonadales	Rhodanobacteraceae	Dokdonella	Unclassified
SRR10968252bin.1	Possible Producer	Aerobic	Anaerobic	Bacteria	Proteobacteria	Gammaproteobacteria	Xanthomonadales	Rhodanobacteraceae	Dyella	Dyella sp015655335
SRR10968252bin.2	Likely Producer	Aerobic	Anaerobic	Bacteria	Proteobacteria	Alphaproteobacteria	Rhizobiales	Beijerinckiaceae	Methylovirgula	Unclassified
SRR10985506.bin.12	Possible Producer	Aerobic	Anaerobic	Bacteria	Proteobacteria	Gammaproteobacteria	Burkholderiales	Rhodocyclaceae	Azospira	Unclassified
SRR10985507.bin.13	Possible Producer	Aerobic	none	Bacteria	Proteobacteria	Gammaproteobacteria	Xanthomonadales	Xanthomonadaceae	Lysobacter	Unclassified
SRR10985507.bin.16	Very-Likely Producer	Aerobic	Anaerobic	Bacteria	Proteobacteria	Gammaproteobacteria	Pseudomonadales	Pseudomonadaceae	Pseudomonas	Unclassified
SRR10985507.bin.9	Possible Producer	Aerobic	none	Bacteria	Proteobacteria	Gammaproteobacteria	Xanthomonadales	Xanthomonadaceae	Lysobacter	Unclassified
SRR10985509.bin.19	Possible Producer	Aerobic	Anaerobic	Bacteria	Actinomycetota	Actinomycetia	Propionibacteriales	Nocardioidaceae	Aeromicrobium	Unclassified
SRR10985513.bin.17	Possible Producer	Aerobic	Anaerobic	Bacteria	Proteobacteria	Alphaproteobacteria	Sphingomonadales	Sphingomonadaceae	Sphingomonas	Unclassified
SRR10985513.bin.2	Possible Producer	Aerobic	Anaerobic	Bacteria	Proteobacteria	Alphaproteobacteria	Caulobacterales	Caulobacteraceae	Phenylobacterium	Unclassified
SRR10985513.bin.20	Very-Likely Producer	Aerobic	Anaerobic	Bacteria	Proteobacteria	Alphaproteobacteria	Rhizobiales	Rhizobiaceae	Allorhizobium	Unclassified
SRR10985513.bin.21	Possible Producer	Aerobic	none	Bacteria	Proteobacteria	Alphaproteobacteria	Sphingomonadales	Sphingomonadaceae	Sphingopyxis	Unclassified
SRR10985513.bin.23	Possible Producer	Aerobic	Anaerobic	Bacteria	Proteobacteria	Alphaproteobacteria	Rhizobiales	Rhizobiaceae	Rhizobium	Unclassified
SRR10985513.bin.24	Possible Producer	Aerobic	Anaerobic	Bacteria	Bacteroidota	Bacteroidia	Bacteroidales	Tannerellaceae	Macellibacteroides	Unclassified
SRR10985513.bin.36	Likely Producer	Aerobic	Anaerobic	Bacteria	Proteobacteria	Alphaproteobacteria	Rhizobiales	Rhizobiaceae	Allorhizobium	Unclassified
SRR10985513.bin.38	Possible Producer	Aerobic	Anaerobic	Bacteria	Proteobacteria	Alphaproteobacteria	Caulobacterales	Caulobacteraceae	Caulobacter	Unclassified
SRR10985513.bin.5	Possible Producer	Aerobic	none	Bacteria	Firmicutes	Clostridia	Lachnospirales	Lachnospiraceae	RUG115	Unclassified
SRR10985513.bin.50	Likely Producer	Aerobic	Anaerobic	Bacteria	Proteobacteria	Gammaproteobacteria	Burkholderiales	Chromobacteriaceae	Gulbenkiania	Unclassified
SRR10985513.bin.52	Very-Likely Producer	Aerobic	Anaerobic	Bacteria	Proteobacteria	Gammaproteobacteria	Pseudomonadales	Pseudomonadaceae	Pseudomonas	Unclassified
SRR10985513.bin.59	Possible Producer	Aerobic	Anaerobic	Bacteria	Proteobacteria	Gammaproteobacteria	Burkholderiales	Rhodocyclaceae	Propionivibrio	Unclassified
SRR10985514.bin.21	Very-Likely Producer	Aerobic	Anaerobic	Bacteria	Actinomycetota	Actinomycetia	Streptomycetales	Streptomycetaceae	Yinghuangia	Unclassified
SRR10985514.bin.9	Likely Producer	Aerobic	Anaerobic	Bacteria	Actinomycetota	Actinomycetia	Propionibacteriales	Nocardioidaceae	Nocardioides	Unclassified
SRR10998558bin.4	Likely Producer	Aerobic	Anaerobic	Bacteria	Proteobacteria	Gammaproteobacteria	Xanthomonadales	Xanthomonadaceae	Stenotrophomonas	Unclassified
SRR10998589bin.1	Possible Producer	None	Anaerobic	Bacteria	Actinomycetota	Actinomycetia	Mycobacteriales	Pseudonocardiaceae	GCA-003244245	Unclassified
SRR10998591bin.1	Likely Producer	Aerobic	Anaerobic	Bacteria	Proteobacteria	Gammaproteobacteria	Burkholderiales	Burkholderiaceae	Caballeronia	Unclassified
SRR10998591bin.10	Very-Likely Producer	Aerobic	Anaerobic	Bacteria	Actinomycetota	Actinomycetia	Mycobacteriales	Mycobacteriaceae	Mycobacterium	Unclassified
SRR10998591bin.8	Possible Producer	Aerobic	Anaerobic	Bacteria	Actinomycetota	Actinomycetia	Mycobacteriales	Pseudonocardiaceae	GCA-003244245	Unclassified
SRR10998592bin.1	Possible Producer	None	Anaerobic	Bacteria	Actinomycetota	Actinomycetia	Mycobacteriales	Pseudonocardiaceae	GCA-003244245	Unclassified
SRR10998592bin.2	Likely Producer	Aerobic	Anaerobic	Bacteria	Actinomycetota	Actinomycetia	Mycobacteriales	Pseudonocardiaceae	Kutzneria	Unclassified
SRR10998592bin.25	Likely Producer	Aerobic	Anaerobic	Bacteria	Actinomycetota	Actinomycetia	Mycobacteriales	Geodermatophilaceae	Blastococcus	Unclassified
SRR10998592bin.29	Likely Producer	Aerobic	Anaerobic	Bacteria	Actinomycetota	Actinomycetia	Mycobacteriales	Micromonosporaceae	Actinoplanes	Unclassified
SRR10998592bin.9	Likely Producer	Aerobic	Anaerobic	Bacteria	Actinomycetota	Actinomycetia	Mycobacteriales	Pseudonocardiaceae	Pseudonocardia	Unclassified
SRR10998593bin.1	Possible Producer	Aerobic	Anaerobic	Bacteria	Actinomycetota	Actinomycetia	Mycobacteriales	Pseudonocardiaceae	Actinophytocola	Unclassified
SRR10998593bin.11	Likely Producer	Aerobic	Anaerobic	Bacteria	Actinomycetota	Actinomycetia	Mycobacteriales	Pseudonocardiaceae	Pseudonocardia	Unclassified
SRR10998593bin.2	Possible Producer	Aerobic	none	Bacteria	Proteobacteria	Alphaproteobacteria	Sphingomonadales	Sphingomonadaceae	Allosphingosinicella	Unclassified
SRR10998593bin.6	Very-Likely Producer	Aerobic	Anaerobic	Bacteria	Actinomycetota	Actinomycetia	Mycobacteriales	Pseudonocardiaceae	Pseudonocardia	Unclassified
SRR10998593bin.7	Possible Producer	Aerobic	Anaerobic	Bacteria	Actinomycetota	Actinomycetia	Mycobacteriales	Geodermatophilaceae	Blastococcus	Unclassified
SRR11031422bin.1	Possible Producer	Aerobic	none	Bacteria	Proteobacteria	Gammaproteobacteria	Xanthomonadales	Xanthomonadaceae	Pseudoxanthomonas	Pseudoxanthomonas kaohsiungensis
SRR11031422bin.10	Possible Producer	Aerobic	none	Bacteria	Proteobacteria	Gammaproteobacteria	Xanthomonadales	Xanthomonadaceae	Pseudoxanthomonas	Pseudoxanthomonas sp002863005
SRR11031422bin.16	Possible Producer	Aerobic	none	Bacteria	Proteobacteria	Gammaproteobacteria	Xanthomonadales	Xanthomonadaceae	Lysobacter	Unclassified
SRR11031422bin.3	Possible Producer	Aerobic	none	Bacteria	Proteobacteria	Gammaproteobacteria	Xanthomonadales	Xanthomonadaceae	Lysobacter	Lysobacter soli
SRR11031422bin.6	Likely Producer	Aerobic	Anaerobic	Bacteria	Proteobacteria	Alphaproteobacteria	Sphingomonadales	Sphingomonadaceae	Sphingopyxis	Unclassified
SRR11031422bin.7	Possible Producer	Aerobic	Anaerobic	Bacteria	Proteobacteria	Gammaproteobacteria	Burkholderiales	Burkholderiaceae	Cupriavidus	Cupriavidus necator
SRR11031422bin.8	Possible Producer	Aerobic	none	Bacteria	Proteobacteria	Alphaproteobacteria	Caulobacterales	Caulobacteraceae	Phenylobacterium	Unclassified
SRR11051935bin.3	Very-Likely Producer	Aerobic	Anaerobic	Bacteria	Proteobacteria	Gammaproteobacteria	Pseudomonadales	Pseudomonadaceae	Azotobacter	Azotobacter chroococcum
SRR11051935bin.4	Possible Producer	Aerobic	Anaerobic	Bacteria	Proteobacteria	Alphaproteobacteria	Sphingomonadales	Sphingomonadaceae	Sphingomonas	Unclassified
SRR11051936bin.1	Possible Producer	Aerobic	Anaerobic	Bacteria	Actinomycetota	Actinomycetia	Propionibacteriales	Nocardioidaceae	Nocardioides	Unclassified
SRR11051936bin.2	Possible Producer	Aerobic	none	Bacteria	Proteobacteria	Gammaproteobacteria	Pseudomonadales	Pseudomonadaceae	Azotobacter	Azotobacter chroococcum
SRR11051937bin.6	Possible Producer	Aerobic	none	Bacteria	Proteobacteria	Gammaproteobacteria	Pseudomonadales	Pseudomonadaceae	Azotobacter	Azotobacter chroococcum
SRR11051941bin.1	Likely Producer	Aerobic	Anaerobic	Bacteria	Actinomycetota	Actinomycetia	Mycobacteriales	Micromonosporaceae	Micromonospora	Unclassified
SRR11051941bin.3	Possible Producer	Aerobic	none	Bacteria	Actinomycetota	Actinomycetia	Propionibacteriales	Nocardioidaceae	UBA4001	Unclassified
SRR11051941bin.5	Possible Producer	Aerobic	none	Bacteria	Actinomycetota	Actinomycetia	Propionibacteriales	Nocardioidaceae	UBA4001	Unclassified
SRR11051944bin.4	Possible Producer	Aerobic	none	Bacteria	Proteobacteria	Gammaproteobacteria	Pseudomonadales	Pseudomonadaceae	Azotobacter	Azotobacter chroococcum
SRR11051945bin.1	Possible Producer	Aerobic	none	Bacteria	Proteobacteria	Gammaproteobacteria	Pseudomonadales	Pseudomonadaceae	Azotobacter	Azotobacter chroococcum
SRR11051946bin.2	Possible Producer	Aerobic	none	Bacteria	Proteobacteria	Gammaproteobacteria	Pseudomonadales	Pseudomonadaceae	Azotobacter	Azotobacter chroococcum
SRR11051947bin.6	Possible Producer	None	Anaerobic	Bacteria	Proteobacteria	Gammaproteobacteria	Immundisolibacterales	Immundisolibacteraceae	Immundisolibacter	Unclassified
SRR11051952bin.1	Possible Producer	Aerobic	none	Bacteria	Actinomycetota	Actinomycetia	Propionibacteriales	Nocardioidaceae	UBA4001	Unclassified
SRR11051968bin.4	Possible Producer	Aerobic	none	Bacteria	Actinomycetota	Actinomycetia	Actinomycetales	Micrococcaceae	Arthrobacter	Arthrobacter sp009741265
SRR11092507bin.1	Likely Producer	Aerobic	Anaerobic	Archaea	Thermoproteota	Nitrososphaeria	Nitrososphaerales	Nitrososphaeraceae	Nitrososphaera	Unclassified
SRR11128412.bin.17	Possible Producer	Aerobic	none	Bacteria	Actinomycetota	Actinomycetia	Mycobacteriales	Micromonosporaceae	Natronosporangium	Unclassified
SRR11128412.bin.3	Very-Likely Producer	Aerobic	Anaerobic	Bacteria	Actinomycetota	Actinomycetia	Mycobacteriales	Pseudonocardiaceae	Saccharomonospora	Unclassified
SRR11241199.bin.57	Possible Producer	None	Anaerobic	Archaea	Halobacteriota	Methanomicrobia	Methanomicrobiales	Methanoregulaceae	UBA9949	Unclassified
SRR11241200.bin.201	Possible Producer	Aerobic	none	Bacteria	Proteobacteria	Gammaproteobacteria	Chromatiales	Chromatiaceae	Unclassified	Unclassified
SRR11241200.bin.214	Possible Producer	Aerobic	Anaerobic	Archaea	Methanobacteriota	Methanobacteria	Methanobacteriales	Methanobacteriaceae	Unclassified	Unclassified
SRR11241202.bin.212	Likely Producer	Aerobic	Anaerobic	Bacteria	Proteobacteria	Alphaproteobacteria	Rhodobacterales	Rhodobacteraceae	Amylibacter	Unclassified
SRR11241202.bin.324	Possible Producer	Aerobic	none	Bacteria	Proteobacteria	Gammaproteobacteria	Pseudomonadales	Halieaceae	Halioglobus	Unclassified
SRR11241202.bin.362	Very-Likely Producer	Aerobic	Anaerobic	Bacteria	Proteobacteria	Alphaproteobacteria	Rhodobacterales	Rhodobacteraceae	JAJDOD01	Unclassified
SRR11241202.bin.44	Possible Producer	Aerobic	Anaerobic	Archaea	Thermoproteota	Nitrososphaeria	Nitrososphaerales	Nitrosopumilaceae	Nitrosopumilus	Unclassified
SRR11241202.bin.50	Likely Producer	Aerobic	Anaerobic	Archaea	Thermoproteota	Nitrososphaeria	Nitrososphaerales	Nitrosopumilaceae	JACEMX01	Unclassified
SRR11241202.bin.64	Likely Producer	Aerobic	Anaerobic	Bacteria	Proteobacteria	Alphaproteobacteria	Rhodobacterales	Rhodobacteraceae	Halocynthiibacter	Unclassified
SRR11271805bin.4	Possible Producer	Aerobic	none	Bacteria	Actinomycetota	Actinomycetia	Mycobacteriales	Pseudonocardiaceae	Pseudonocardia	Unclassified
SRR11271806bin.6	Possible Producer	Aerobic	none	Bacteria	Actinomycetota	Actinomycetia	Mycobacteriales	Pseudonocardiaceae	Pseudonocardia	Unclassified
SRR11285378bin.1	Possible Producer	Aerobic	none	Bacteria	Actinomycetota	Actinomycetia	Propionibacteriales	Nocardioidaceae	Nocardioides	Unclassified
SRR11285378bin.16	Possible Producer	Aerobic	none	Bacteria	Proteobacteria	Gammaproteobacteria	Xanthomonadales	Rhodanobacteraceae	Rhodanobacter	Rhodanobacter denitrificans
SRR11285378bin.18	Possible Producer	Aerobic	none	Bacteria	Verrucomicrobiota	Verrucomicrobiae	Opitutales	Opitutaceae	CAMAXB01	Unclassified
SRR11285378bin.20	Likely Producer	Aerobic	Anaerobic	Bacteria	Proteobacteria	Gammaproteobacteria	Pseudomonadales	Pseudomonadaceae	Pseudomonas	Pseudomonas aeruginosa
SRR11285378bin.9	Possible Producer	Aerobic	none	Bacteria	Proteobacteria	Gammaproteobacteria	Xanthomonadales	Xanthomonadaceae	Pseudoxanthomonas	Pseudoxanthomonas sp022965755
SRR11449177.bin.12	Possible Producer	Aerobic	none	Bacteria	Proteobacteria	Gammaproteobacteria	Xanthomonadales	Xanthomonadaceae	Thermomonas	Unclassified
SRR11449177.bin.27	Possible Producer	Aerobic	none	Bacteria	Planctomycetota	Planctomycetia	Gemmatales	Gemmataceae	Gemmata	Unclassified
SRR11449177.bin.47	Very-Likely Producer	Aerobic	Anaerobic	Bacteria	Actinomycetota	Actinomycetia	Propionibacteriales	Nocardioidaceae	Nocardioides	Unclassified
SRR11449177.bin.55	Very-Likely Producer	Aerobic	Anaerobic	Bacteria	Proteobacteria	Gammaproteobacteria	Pseudomonadales	Pseudomonadaceae	Pseudomonas	Unclassified
SRR11449177.bin.67	Possible Producer	Aerobic	none	Bacteria	Proteobacteria	Gammaproteobacteria	Burkholderiales	Methylophilaceae	Methylotenera	Unclassified
SRR11449177bin.21	Possible Producer	Aerobic	none	Bacteria	Planctomycetota	Planctomycetia	Gemmatales	Gemmataceae	Gemmata	Unclassified
SRR11449177bin.22	Possible Producer	Aerobic	none	Bacteria	Proteobacteria	Gammaproteobacteria	Burkholderiales	Methylophilaceae	Methylotenera	Unclassified
SRR11449177bin.29	Very-Likely Producer	Aerobic	Anaerobic	Bacteria	Actinomycetota	Actinomycetia	Propionibacteriales	Nocardioidaceae	Nocardioides	Unclassified
SRR11449177bin.35	Very-Likely Producer	Aerobic	Anaerobic	Bacteria	Proteobacteria	Gammaproteobacteria	Pseudomonadales	Pseudomonadaceae	Pseudomonas	Pseudomonas japonica
SRR11449177bin.8	Possible Producer	Aerobic	none	Bacteria	Proteobacteria	Gammaproteobacteria	Pseudomonadales	Pseudomonadaceae	Stutzerimonas	Stutzerimonas phenolilytica
SRR11449178.bin.12	Possible Producer	Aerobic	none	Bacteria	Planctomycetota	Planctomycetia	Gemmatales	Gemmataceae	Gemmata	Unclassified
SRR11449178.bin.33	Possible Producer	Aerobic	none	Bacteria	Proteobacteria	Gammaproteobacteria	Burkholderiales	Methylophilaceae	Methylotenera	Unclassified
SRR11449178.bin.41	Very-Likely Producer	Aerobic	Anaerobic	Bacteria	Proteobacteria	Gammaproteobacteria	Pseudomonadales	Pseudomonadaceae	Pseudomonas	Unclassified
SRR11449178.bin.64	Possible Producer	Aerobic	Anaerobic	Bacteria	Actinomycetota	Actinomycetia	Propionibacteriales	Nocardioidaceae	Marmoricola	Unclassified
SRR11449178.bin.66	Possible Producer	None	Anaerobic	Bacteria	Proteobacteria	Alphaproteobacteria	Sphingomonadales	Sphingomonadaceae	Novosphingobium	Unclassified
SRR11449178.bin.69	Very-Likely Producer	Aerobic	Anaerobic	Bacteria	Proteobacteria	Gammaproteobacteria	Pseudomonadales	Pseudomonadaceae	Pseudomonas	Unclassified
SRR11449178.bin.8	Very-Likely Producer	Aerobic	Anaerobic	Bacteria	Actinomycetota	Actinomycetia	Propionibacteriales	Nocardioidaceae	Nocardioides	Unclassified
SRR11449178bin.14	Possible Producer	Aerobic	none	Bacteria	Proteobacteria	Gammaproteobacteria	Xanthomonadales	Xanthomonadaceae	Thermomonas	Thermomonas sp014678725
SRR11449178bin.25	Possible Producer	Aerobic	Anaerobic	Bacteria	Proteobacteria	Gammaproteobacteria	Pseudomonadales	Pseudomonadaceae	Stutzerimonas	Stutzerimonas phenolilytica
SRR11449178bin.27	Very-Likely Producer	Aerobic	Anaerobic	Bacteria	Proteobacteria	Alphaproteobacteria	Sphingomonadales	Sphingomonadaceae	Novosphingobium	Unclassified
SRR11449178bin.29	Very-Likely Producer	Aerobic	Anaerobic	Bacteria	Proteobacteria	Gammaproteobacteria	Pseudomonadales	Pseudomonadaceae	Pseudomonas	Pseudomonas chengduensis
SRR11449178bin.3	Very-Likely Producer	Aerobic	Anaerobic	Bacteria	Actinomycetota	Actinomycetia	Propionibacteriales	Nocardioidaceae	Nocardioides	Unclassified
SRR11449178bin.32	Very-Likely Producer	Aerobic	Anaerobic	Bacteria	Proteobacteria	Gammaproteobacteria	Pseudomonadales	Pseudomonadaceae	Pseudomonas	Pseudomonas japonica
SRR11449178bin.4	Possible Producer	Aerobic	none	Bacteria	Proteobacteria	Gammaproteobacteria	Burkholderiales	Methylophilaceae	Methylotenera	Unclassified
SRR11449178bin.40	Possible Producer	Aerobic	none	Bacteria	Bacteroidota	Bacteroidia	Flavobacteriales	Flavobacteriaceae	Flavobacterium	Unclassified
SRR11449178bin.45	Possible Producer	Aerobic	none	Bacteria	Planctomycetota	Planctomycetia	Gemmatales	Gemmataceae	Gemmata	Unclassified
SRR11449179.bin.12	Possible Producer	Aerobic	none	Bacteria	Planctomycetota	Planctomycetia	Gemmatales	Gemmataceae	Gemmata	Unclassified
SRR11449179.bin.17	Possible Producer	Aerobic	Anaerobic	Bacteria	Actinomycetota	Actinomycetia	Propionibacteriales	Nocardioidaceae	Marmoricola	Unclassified
SRR11449179.bin.3	Very-Likely Producer	Aerobic	Anaerobic	Bacteria	Actinomycetota	Actinomycetia	Propionibacteriales	Nocardioidaceae	Nocardioides	Unclassified
SRR11449179.bin.32	Very-Likely Producer	Aerobic	Anaerobic	Bacteria	Proteobacteria	Gammaproteobacteria	Pseudomonadales	Pseudomonadaceae	Pseudomonas	Unclassified
SRR11449179.bin.4	Very-Likely Producer	Aerobic	Anaerobic	Bacteria	Proteobacteria	Gammaproteobacteria	Pseudomonadales	Pseudomonadaceae	Pseudomonas	Unclassified
SRR11449179.bin.59	Possible Producer	Aerobic	none	Bacteria	Proteobacteria	Gammaproteobacteria	Burkholderiales	Methylophilaceae	Methylotenera	Unclassified
SRR11449179.bin.64	Possible Producer	None	Anaerobic	Bacteria	Proteobacteria	Alphaproteobacteria	Sphingomonadales	Sphingomonadaceae	Novosphingobium	Unclassified
SRR11449179bin.1	Possible Producer	Aerobic	none	Bacteria	Proteobacteria	Gammaproteobacteria	Xanthomonadales	Xanthomonadaceae	Thermomonas	Thermomonas sp014678725
SRR11449179bin.28	Possible Producer	Aerobic	Anaerobic	Bacteria	Actinomycetota	Actinomycetia	Propionibacteriales	Nocardioidaceae	Marmoricola	Unclassified
SRR11449179bin.29	Possible Producer	Aerobic	none	Bacteria	Planctomycetota	Planctomycetia	Gemmatales	Gemmataceae	Gemmata	Unclassified
SRR11449179bin.30	Very-Likely Producer	Aerobic	Anaerobic	Bacteria	Proteobacteria	Alphaproteobacteria	Sphingomonadales	Sphingomonadaceae	Novosphingobium	Unclassified
SRR11449179bin.34	Very-Likely Producer	Aerobic	Anaerobic	Bacteria	Actinomycetota	Actinomycetia	Propionibacteriales	Nocardioidaceae	Nocardioides	Unclassified
SRR11449179bin.4	Possible Producer	Aerobic	none	Bacteria	Proteobacteria	Gammaproteobacteria	Burkholderiales	Methylophilaceae	Methylotenera	Unclassified
SRR11449179bin.40	Very-Likely Producer	Aerobic	Anaerobic	Bacteria	Proteobacteria	Gammaproteobacteria	Pseudomonadales	Pseudomonadaceae	Pseudomonas	Pseudomonas chengduensis
SRR11449179bin.8	Very-Likely Producer	Aerobic	Anaerobic	Bacteria	Proteobacteria	Gammaproteobacteria	Pseudomonadales	Pseudomonadaceae	Pseudomonas	Pseudomonas japonica
SRR11449180.bin.1	Possible Producer	Aerobic	none	Bacteria	Proteobacteria	Gammaproteobacteria	Burkholderiales	Methylophilaceae	Methylotenera	Unclassified
SRR11449180.bin.4	Likely Producer	Aerobic	Anaerobic	Bacteria	Proteobacteria	Alphaproteobacteria	Sphingomonadales	Sphingomonadaceae	Novosphingobium	Unclassified
SRR11449180.bin.42	Very-Likely Producer	Aerobic	Anaerobic	Bacteria	Proteobacteria	Gammaproteobacteria	Pseudomonadales	Pseudomonadaceae	Pseudomonas	Unclassified
SRR11449180.bin.46	Possible Producer	Aerobic	none	Bacteria	Planctomycetota	Planctomycetia	Gemmatales	Gemmataceae	Gemmata	Unclassified
SRR11449180.bin.54	Very-Likely Producer	Aerobic	Anaerobic	Bacteria	Actinomycetota	Actinomycetia	Propionibacteriales	Nocardioidaceae	Nocardioides	Unclassified
SRR11449180.bin.62	Very-Likely Producer	Aerobic	Anaerobic	Bacteria	Proteobacteria	Gammaproteobacteria	Pseudomonadales	Pseudomonadaceae	Pseudomonas	Unclassified
SRR11449180.bin.9	Possible Producer	Aerobic	none	Bacteria	Bacteroidota	Bacteroidia	Flavobacteriales	Flavobacteriaceae	Flavobacterium	Unclassified
SRR11449180bin.16	Possible Producer	Aerobic	none	Bacteria	Planctomycetota	Planctomycetia	Gemmatales	Gemmataceae	Gemmata	Unclassified
SRR11449180bin.19	Very-Likely Producer	Aerobic	Anaerobic	Bacteria	Actinomycetota	Actinomycetia	Propionibacteriales	Nocardioidaceae	Nocardioides	Unclassified
SRR11449180bin.22	Very-Likely Producer	Aerobic	Anaerobic	Bacteria	Proteobacteria	Alphaproteobacteria	Sphingomonadales	Sphingomonadaceae	Novosphingobium	Unclassified
SRR11449180bin.24	Very-Likely Producer	Aerobic	Anaerobic	Bacteria	Proteobacteria	Gammaproteobacteria	Pseudomonadales	Pseudomonadaceae	Pseudomonas	Pseudomonas japonica
SRR11449180bin.25	Possible Producer	Aerobic	none	Bacteria	Proteobacteria	Gammaproteobacteria	Burkholderiales	Methylophilaceae	Methylotenera	Unclassified
SRR11449180bin.35	Possible Producer	Aerobic	Anaerobic	Bacteria	Actinomycetota	Actinomycetia	Propionibacteriales	Nocardioidaceae	Marmoricola	Unclassified
SRR11449180bin.40	Very-Likely Producer	Aerobic	Anaerobic	Bacteria	Proteobacteria	Gammaproteobacteria	Pseudomonadales	Pseudomonadaceae	Pseudomonas	Pseudomonas chengduensis
SRR11449180bin.5	Possible Producer	Aerobic	none	Bacteria	Proteobacteria	Gammaproteobacteria	Xanthomonadales	Xanthomonadaceae	Thermomonas	Thermomonas sp014678725
SRR11449180bin.7	Possible Producer	Aerobic	none	Bacteria	Bacteroidota	Bacteroidia	Flavobacteriales	Flavobacteriaceae	Flavobacterium	Unclassified
SRR11449181.bin.20	Very-Likely Producer	Aerobic	Anaerobic	Bacteria	Proteobacteria	Gammaproteobacteria	Pseudomonadales	Pseudomonadaceae	Pseudomonas	Unclassified
SRR11449181.bin.24	Likely Producer	Aerobic	Anaerobic	Bacteria	Proteobacteria	Gammaproteobacteria	Pseudomonadales	Pseudomonadaceae	Pseudomonas	Unclassified
SRR11449181.bin.29	Very-Likely Producer	Aerobic	Anaerobic	Bacteria	Proteobacteria	Gammaproteobacteria	Pseudomonadales	Pseudomonadaceae	Pseudomonas	Unclassified
SRR11449181.bin.46	Very-Likely Producer	Aerobic	Anaerobic	Bacteria	Actinomycetota	Actinomycetia	Propionibacteriales	Nocardioidaceae	Nocardioides	Unclassified
SRR11449181.bin.54	Possible Producer	Aerobic	Anaerobic	Bacteria	Proteobacteria	Gammaproteobacteria	Pseudomonadales	Pseudomonadaceae	Stutzerimonas	Unclassified
SRR11449181.bin.55	Possible Producer	Aerobic	none	Bacteria	Actinomycetota	Actinomycetia	Mycobacteriales	Pseudonocardiaceae	Pseudonocardia	Unclassified
SRR11449181.bin.6	Possible Producer	Aerobic	none	Bacteria	Proteobacteria	Alphaproteobacteria	Sphingomonadales	Sphingomonadaceae	Sphingopyxis	Unclassified
SRR11449181.bin.7	Possible Producer	Aerobic	none	Bacteria	Proteobacteria	Gammaproteobacteria	Burkholderiales	Methylophilaceae	Methylotenera	Unclassified
SRR11449181bin.11	Possible Producer	Aerobic	none	Bacteria	Proteobacteria	Gammaproteobacteria	Burkholderiales	Methylophilaceae	Methylotenera	Unclassified
SRR11449181bin.15	Likely Producer	Aerobic	Anaerobic	Bacteria	Actinomycetota	Actinomycetia	Mycobacteriales	Pseudonocardiaceae	Pseudonocardia	Pseudonocardia alni
SRR11449181bin.17	Possible Producer	Aerobic	none	Bacteria	Proteobacteria	Gammaproteobacteria	Pseudomonadales	Cellvibrionaceae	Cellvibrio	Unclassified
SRR11449181bin.22	Very-Likely Producer	Aerobic	Anaerobic	Bacteria	Proteobacteria	Gammaproteobacteria	Pseudomonadales	Pseudomonadaceae	Pseudomonas	Pseudomonas chengduensis
SRR11449181bin.28	Possible Producer	Aerobic	none	Bacteria	Proteobacteria	Gammaproteobacteria	Xanthomonadales	Xanthomonadaceae	Thermomonas	Thermomonas sp014678725
SRR11449181bin.29	Possible Producer	Aerobic	none	Bacteria	Proteobacteria	Alphaproteobacteria	Sphingomonadales	Sphingomonadaceae	Sphingopyxis	Sphingopyxis terrae
SRR11449181bin.34	Very-Likely Producer	Aerobic	Anaerobic	Bacteria	Actinomycetota	Actinomycetia	Propionibacteriales	Nocardioidaceae	Nocardioides	Unclassified
SRR11449181bin.8	Very-Likely Producer	Aerobic	Anaerobic	Bacteria	Proteobacteria	Gammaproteobacteria	Pseudomonadales	Pseudomonadaceae	Pseudomonas	Pseudomonas japonica
SRR11449182.bin.10	Possible Producer	Aerobic	none	Bacteria	Proteobacteria	Alphaproteobacteria	Sphingomonadales	Sphingomonadaceae	Sphingopyxis	Unclassified
SRR11449182.bin.24	Possible Producer	Aerobic	Anaerobic	Bacteria	Proteobacteria	Gammaproteobacteria	Pseudomonadales	Pseudomonadaceae	Stutzerimonas	Unclassified
SRR11449182.bin.26	Likely Producer	Aerobic	Anaerobic	Bacteria	Actinomycetota	Actinomycetia	Propionibacteriales	Nocardioidaceae	Nocardioides	Unclassified
SRR11449182.bin.30	Possible Producer	Aerobic	Anaerobic	Bacteria	Proteobacteria	Gammaproteobacteria	Pseudomonadales	Pseudomonadaceae	Pseudomonas	Unclassified
SRR11449182.bin.33	Possible Producer	Aerobic	Anaerobic	Bacteria	Actinomycetota	Actinomycetia	Mycobacteriales	Pseudonocardiaceae	Pseudonocardia	Unclassified
SRR11449182.bin.41	Very-Likely Producer	Aerobic	Anaerobic	Bacteria	Proteobacteria	Gammaproteobacteria	Pseudomonadales	Pseudomonadaceae	Pseudomonas	Unclassified
SRR11449182.bin.49	Likely Producer	Aerobic	Anaerobic	Bacteria	Proteobacteria	Alphaproteobacteria	Sphingomonadales	Sphingomonadaceae	Novosphingobium	Unclassified
SRR11449182.bin.60	Possible Producer	Aerobic	none	Bacteria	Proteobacteria	Gammaproteobacteria	Burkholderiales	Methylophilaceae	Methylotenera	Unclassified
SRR11449182bin.1	Likely Producer	Aerobic	Anaerobic	Bacteria	Actinomycetota	Actinomycetia	Mycobacteriales	Pseudonocardiaceae	Pseudonocardia	Pseudonocardia alni
SRR11449182bin.15	Possible Producer	Aerobic	none	Bacteria	Proteobacteria	Gammaproteobacteria	Pseudomonadales	Pseudomonadaceae	Pseudomonas	Unclassified
SRR11449182bin.19	Possible Producer	Aerobic	none	Bacteria	Proteobacteria	Alphaproteobacteria	Sphingomonadales	Sphingomonadaceae	Sphingopyxis	Sphingopyxis terrae
SRR11449182bin.2	Very-Likely Producer	Aerobic	Anaerobic	Bacteria	Proteobacteria	Gammaproteobacteria	Pseudomonadales	Pseudomonadaceae	Pseudomonas	Pseudomonas chengduensis
SRR11449182bin.24	Possible Producer	Aerobic	none	Bacteria	Proteobacteria	Gammaproteobacteria	Burkholderiales	Methylophilaceae	Methylotenera	Unclassified
SRR11449182bin.28	Possible Producer	Aerobic	none	Bacteria	Proteobacteria	Gammaproteobacteria	Pseudomonadales	Pseudomonadaceae	Stutzerimonas	Stutzerimonas xanthomarina
SRR11449182bin.29	Possible Producer	Aerobic	none	Bacteria	Proteobacteria	Alphaproteobacteria	Caulobacterales	Caulobacteraceae	Phenylobacterium	Phenylobacterium haematophilum
SRR11449182bin.3	Likely Producer	Aerobic	Anaerobic	Bacteria	Actinomycetota	Actinomycetia	Propionibacteriales	Nocardioidaceae	Nocardioides	Unclassified
SRR11449182bin.9	Possible Producer	Aerobic	none	Bacteria	Proteobacteria	Gammaproteobacteria	Xanthomonadales	Xanthomonadaceae	Thermomonas	Thermomonas sp014678725
SRR11449183.bin.33	Very-Likely Producer	Aerobic	Anaerobic	Bacteria	Proteobacteria	Gammaproteobacteria	Pseudomonadales	Pseudomonadaceae	Pseudomonas	Unclassified
SRR11449183.bin.35	Possible Producer	Aerobic	none	Bacteria	Proteobacteria	Gammaproteobacteria	Pseudomonadales	Pseudomonadaceae	Stutzerimonas	Unclassified
SRR11449183.bin.36	Likely Producer	Aerobic	Anaerobic	Bacteria	Actinomycetota	Actinomycetia	Propionibacteriales	Nocardioidaceae	Nocardioides	Unclassified
SRR11449183.bin.53	Very-Likely Producer	Aerobic	Anaerobic	Bacteria	Proteobacteria	Gammaproteobacteria	Pseudomonadales	Pseudomonadaceae	Pseudomonas	Unclassified
SRR11449183.bin.67	Possible Producer	Aerobic	none	Bacteria	Proteobacteria	Gammaproteobacteria	Burkholderiales	Methylophilaceae	Methylotenera	Unclassified
SRR11449183bin.12	Possible Producer	Aerobic	Anaerobic	Bacteria	Proteobacteria	Gammaproteobacteria	Burkholderiales	Methylophilaceae	Methylophilus	Unclassified
SRR11449183bin.17	Very-Likely Producer	Aerobic	Anaerobic	Bacteria	Proteobacteria	Gammaproteobacteria	Pseudomonadales	Pseudomonadaceae	Pseudomonas	Pseudomonas chengduensis
SRR11449183bin.19	Possible Producer	Aerobic	none	Bacteria	Proteobacteria	Gammaproteobacteria	Xanthomonadales	Xanthomonadaceae	Thermomonas	Thermomonas sp014678725
SRR11449183bin.2	Likely Producer	Aerobic	Anaerobic	Bacteria	Actinomycetota	Actinomycetia	Propionibacteriales	Nocardioidaceae	Nocardioides	Unclassified
SRR11449183bin.20	Likely Producer	Aerobic	Anaerobic	Bacteria	Actinomycetota	Actinomycetia	Mycobacteriales	Pseudonocardiaceae	Pseudonocardia	Pseudonocardia alni
SRR11449183bin.25	Very-Likely Producer	Aerobic	Anaerobic	Bacteria	Proteobacteria	Gammaproteobacteria	Pseudomonadales	Pseudomonadaceae	Pseudomonas	Pseudomonas japonica
SRR11449183bin.27	Possible Producer	Aerobic	none	Bacteria	Proteobacteria	Gammaproteobacteria	Pseudomonadales	Pseudomonadaceae	Stutzerimonas	Stutzerimonas xanthomarina
SRR11449183bin.3	Possible Producer	Aerobic	none	Bacteria	Proteobacteria	Gammaproteobacteria	Burkholderiales	Methylophilaceae	Methylotenera	Unclassified
SRR11449184.bin.29	Possible Producer	Aerobic	none	Bacteria	Proteobacteria	Gammaproteobacteria	Burkholderiales	Methylophilaceae	Methylotenera	Unclassified
SRR11449184.bin.80	Possible Producer	Aerobic	none	Bacteria	Planctomycetota	Planctomycetia	Gemmatales	Gemmataceae	Gemmata	Unclassified
SRR11449184.bin.90	Very-Likely Producer	Aerobic	Anaerobic	Bacteria	Actinomycetota	Actinomycetia	Propionibacteriales	Nocardioidaceae	Nocardioides	Unclassified
SRR11449184.bin.91	Possible Producer	Aerobic	none	Bacteria	Bacteroidota	Bacteroidia	Flavobacteriales	Flavobacteriaceae	Flavobacterium	Unclassified
SRR11449184.bin.92	Very-Likely Producer	Aerobic	Anaerobic	Bacteria	Proteobacteria	Gammaproteobacteria	Pseudomonadales	Pseudomonadaceae	Pseudomonas	Unclassified
SRR11449184bin.13	Possible Producer	Aerobic	none	Bacteria	Proteobacteria	Gammaproteobacteria	Burkholderiales	Methylophilaceae	Methylotenera	Unclassified
SRR11449184bin.2	Possible Producer	Aerobic	none	Bacteria	Proteobacteria	Gammaproteobacteria	Xanthomonadales	Xanthomonadaceae	Thermomonas	Thermomonas sp014678725
SRR11449184bin.23	Possible Producer	Aerobic	none	Bacteria	Proteobacteria	Gammaproteobacteria	Pseudomonadales	Pseudomonadaceae	Stutzerimonas	Stutzerimonas phenolilytica
SRR11449184bin.28	Very-Likely Producer	Aerobic	Anaerobic	Bacteria	Proteobacteria	Gammaproteobacteria	Pseudomonadales	Pseudomonadaceae	Pseudomonas	Pseudomonas japonica
SRR11449184bin.32	Possible Producer	Aerobic	none	Bacteria	Planctomycetota	Planctomycetia	Gemmatales	Gemmataceae	Gemmata	Unclassified
SRR11449184bin.39	Possible Producer	Aerobic	none	Bacteria	Planctomycetota	Planctomycetia	Planctomycetales	Planctomycetaceae	Planctomyces	Unclassified
SRR11449184bin.41	Possible Producer	Aerobic	none	Bacteria	Planctomycetota	Planctomycetia	Planctomycetales	Planctomycetaceae	Planctomyces	Planctomyces sp001610835
SRR11449184bin.46	Possible Producer	Aerobic	none	Bacteria	Bacteroidota	Bacteroidia	Flavobacteriales	Flavobacteriaceae	Flavobacterium	Unclassified
SRR11449184bin.5	Possible Producer	Aerobic	none	Bacteria	Proteobacteria	Gammaproteobacteria	Xanthomonadales	Xanthomonadaceae	Thermomonas	Thermomonas brevis
SRR11449184bin.50	Possible Producer	Aerobic	none	Bacteria	Proteobacteria	Gammaproteobacteria	Burkholderiales	Methylophilaceae	Methylophilus	Unclassified
SRR11449185.bin.28	Possible Producer	Aerobic	none	Bacteria	Planctomycetota	Planctomycetia	Gemmatales	Gemmataceae	Gemmata	Unclassified
SRR11449185.bin.81	Very-Likely Producer	Aerobic	Anaerobic	Bacteria	Proteobacteria	Gammaproteobacteria	Pseudomonadales	Pseudomonadaceae	Pseudomonas	Unclassified
SRR11449185.bin.82	Possible Producer	Aerobic	none	Bacteria	Proteobacteria	Gammaproteobacteria	Burkholderiales	Methylophilaceae	Methylotenera	Unclassified
SRR11449185.bin.88	Very-Likely Producer	Aerobic	Anaerobic	Bacteria	Actinomycetota	Actinomycetia	Propionibacteriales	Nocardioidaceae	Nocardioides	Unclassified
SRR11449185bin.10	Possible Producer	Aerobic	none	Bacteria	Proteobacteria	Gammaproteobacteria	Pseudomonadales	Pseudomonadaceae	Stutzerimonas	Stutzerimonas phenolilytica
SRR11449185bin.14	Possible Producer	Aerobic	none	Bacteria	Proteobacteria	Gammaproteobacteria	Xanthomonadales	Xanthomonadaceae	Thermomonas	Thermomonas sp014678725
SRR11449185bin.18	Very-Likely Producer	Aerobic	Anaerobic	Bacteria	Actinomycetota	Actinomycetia	Propionibacteriales	Nocardioidaceae	Nocardioides	Unclassified
SRR11449185bin.2	Possible Producer	Aerobic	none	Bacteria	Planctomycetota	Planctomycetia	Gemmatales	Gemmataceae	Gemmata	Unclassified
SRR11449185bin.29	Very-Likely Producer	Aerobic	Anaerobic	Bacteria	Proteobacteria	Gammaproteobacteria	Pseudomonadales	Pseudomonadaceae	Pseudomonas	Pseudomonas japonica
SRR11449185bin.40	Possible Producer	Aerobic	none	Bacteria	Proteobacteria	Gammaproteobacteria	Burkholderiales	Methylophilaceae	Methylotenera	Unclassified
SRR11449186.bin.48	Possible Producer	Aerobic	none	Bacteria	Planctomycetota	Planctomycetia	Gemmatales	Gemmataceae	Gemmata	Unclassified
SRR11449186.bin.67	Very-Likely Producer	Aerobic	Anaerobic	Bacteria	Proteobacteria	Gammaproteobacteria	Pseudomonadales	Pseudomonadaceae	Pseudomonas	Unclassified
SRR11449186.bin.92	Possible Producer	Aerobic	none	Bacteria	Proteobacteria	Gammaproteobacteria	Burkholderiales	Methylophilaceae	Methylotenera	Unclassified
SRR11449186.bin.94	Very-Likely Producer	Aerobic	Anaerobic	Bacteria	Actinomycetota	Actinomycetia	Propionibacteriales	Nocardioidaceae	Nocardioides	Unclassified
SRR11449186bin.12	Possible Producer	Aerobic	none	Bacteria	Proteobacteria	Gammaproteobacteria	Burkholderiales	Methylophilaceae	Methylotenera	Unclassified
SRR11449186bin.23	Possible Producer	Aerobic	none	Bacteria	Proteobacteria	Gammaproteobacteria	Xanthomonadales	Xanthomonadaceae	Thermomonas	Thermomonas sp014678725
SRR11449186bin.36	Very-Likely Producer	Aerobic	Anaerobic	Bacteria	Proteobacteria	Gammaproteobacteria	Pseudomonadales	Pseudomonadaceae	Pseudomonas	Pseudomonas japonica
SRR11449186bin.39	Possible Producer	Aerobic	none	Bacteria	Bacteroidota	Bacteroidia	Flavobacteriales	Flavobacteriaceae	Flavobacterium	Unclassified
SRR11449186bin.52	Possible Producer	Aerobic	none	Bacteria	Planctomycetota	Planctomycetia	Gemmatales	Gemmataceae	Gemmata	Unclassified
SRR11449186bin.7	Very-Likely Producer	Aerobic	Anaerobic	Bacteria	Actinomycetota	Actinomycetia	Propionibacteriales	Nocardioidaceae	Nocardioides	Unclassified
SRR11449187.bin.21	Possible Producer	Aerobic	none	Bacteria	Proteobacteria	Gammaproteobacteria	Xanthomonadales	Xanthomonadaceae	SCMT01	Unclassified
SRR11449187.bin.27	Possible Producer	Aerobic	none	Bacteria	Planctomycetota	Planctomycetia	Planctomycetales	Planctomycetaceae	Planctomyces	Unclassified
SRR11449187.bin.40	Possible Producer	Aerobic	none	Bacteria	Proteobacteria	Gammaproteobacteria	Pseudomonadales	Pseudomonadaceae	Stutzerimonas	Unclassified
SRR11449187.bin.42	Possible Producer	Aerobic	none	Bacteria	Bacteroidota	Bacteroidia	Flavobacteriales	Flavobacteriaceae	Flavobacterium	Unclassified
SRR11449187.bin.50	Very-Likely Producer	Aerobic	Anaerobic	Bacteria	Actinomycetota	Actinomycetia	Propionibacteriales	Nocardioidaceae	Nocardioides	Unclassified
SRR11449187.bin.60	Possible Producer	Aerobic	none	Bacteria	Proteobacteria	Gammaproteobacteria	Burkholderiales	Methylophilaceae	Methylotenera	Unclassified
SRR11449187.bin.73	Very-Likely Producer	Aerobic	Anaerobic	Bacteria	Proteobacteria	Gammaproteobacteria	Pseudomonadales	Pseudomonadaceae	Pseudomonas	Unclassified
SRR11449187bin.10	Possible Producer	Aerobic	none	Bacteria	Bacteroidota	Bacteroidia	Flavobacteriales	Flavobacteriaceae	Flavobacterium	Unclassified
SRR11449187bin.14	Very-Likely Producer	Aerobic	Anaerobic	Bacteria	Proteobacteria	Gammaproteobacteria	Pseudomonadales	Pseudomonadaceae	Pseudomonas	Pseudomonas japonica
SRR11449187bin.29	Possible Producer	Aerobic	none	Bacteria	Proteobacteria	Gammaproteobacteria	Burkholderiales	Methylophilaceae	Methylotenera	Unclassified
SRR11449187bin.39	Possible Producer	Aerobic	none	Bacteria	Proteobacteria	Gammaproteobacteria	Pseudomonadales	Pseudomonadaceae	Stutzerimonas	Stutzerimonas phenolilytica
SRR11449187bin.4	Possible Producer	Aerobic	none	Bacteria	Planctomycetota	Planctomycetia	Planctomycetales	Planctomycetaceae	Planctomyces	Unclassified
SRR11449188.bin.16	Possible Producer	Aerobic	none	Bacteria	Proteobacteria	Gammaproteobacteria	Xanthomonadales	Xanthomonadaceae	SCMT01	Unclassified
SRR11449188.bin.31	Very-Likely Producer	Aerobic	Anaerobic	Bacteria	Actinomycetota	Actinomycetia	Propionibacteriales	Nocardioidaceae	Nocardioides	Unclassified
SRR11449188.bin.49	Possible Producer	Aerobic	none	Bacteria	Actinomycetota	Actinomycetia	Propionibacteriales	Nocardioidaceae	Nocardioides	Unclassified
SRR11449188.bin.56	Possible Producer	Aerobic	none	Bacteria	Proteobacteria	Gammaproteobacteria	Burkholderiales	Methylophilaceae	Methylotenera	Unclassified
SRR11449188.bin.6	Very-Likely Producer	Aerobic	Anaerobic	Bacteria	Proteobacteria	Gammaproteobacteria	Pseudomonadales	Pseudomonadaceae	Pseudomonas	Unclassified
SRR11449188.bin.69	Possible Producer	Aerobic	none	Bacteria	Planctomycetota	Planctomycetia	Planctomycetales	Planctomycetaceae	Planctomyces	Unclassified
SRR11449188.bin.71	Possible Producer	Aerobic	none	Bacteria	Proteobacteria	Gammaproteobacteria	Xanthomonadales	Xanthomonadaceae	Thermomonas	Unclassified
SRR11449188bin.3	Possible Producer	Aerobic	none	Bacteria	Planctomycetota	Planctomycetia	Planctomycetales	Planctomycetaceae	Planctomyces	Planctomyces sp001610835
SRR11449188bin.30	Possible Producer	Aerobic	none	Bacteria	Proteobacteria	Gammaproteobacteria	Burkholderiales	Methylophilaceae	Methylotenera	Unclassified
SRR11449188bin.37	Possible Producer	Aerobic	none	Bacteria	Proteobacteria	Gammaproteobacteria	Xanthomonadales	Xanthomonadaceae	Thermomonas	Thermomonas sp014678725
SRR11449188bin.38	Possible Producer	Aerobic	none	Bacteria	Proteobacteria	Gammaproteobacteria	Pseudomonadales	Pseudomonadaceae	Stutzerimonas	Stutzerimonas phenolilytica
SRR11449188bin.43	Very-Likely Producer	Aerobic	Anaerobic	Bacteria	Proteobacteria	Gammaproteobacteria	Pseudomonadales	Pseudomonadaceae	Pseudomonas	Pseudomonas japonica
SRR11449188bin.6	Possible Producer	Aerobic	none	Bacteria	Bacteroidota	Bacteroidia	Flavobacteriales	Flavobacteriaceae	Flavobacterium	Unclassified
SRR11449188bin.7	Possible Producer	Aerobic	Anaerobic	Bacteria	Actinomycetota	Actinomycetia	Propionibacteriales	Nocardioidaceae	Nocardioides	Unclassified
SRR11449188bin.9	Possible Producer	Aerobic	none	Bacteria	Planctomycetota	Planctomycetia	Planctomycetales	Planctomycetaceae	Planctomyces	Unclassified
SRR11467474.bin.27	Possible Producer	Aerobic	none	Bacteria	Proteobacteria	Gammaproteobacteria	Xanthomonadales	Xanthomonadaceae	Lysobacter	Unclassified
SRR11467474bin.10	Likely Producer	Aerobic	Anaerobic	Bacteria	Actinomycetota	Actinomycetia	Mycobacteriales	Pseudonocardiaceae	Actinosynnema	Unclassified
SRR11467474bin.3	Likely Producer	Aerobic	Anaerobic	Bacteria	Actinomycetota	Actinomycetia	Mycobacteriales	Pseudonocardiaceae	Actinosynnema	Unclassified
SRR11467474bin.6	Possible Producer	Aerobic	none	Bacteria	Actinomycetota	Actinomycetia	Mycobacteriales	Micromonosporaceae	Hamadaea	Hamadaea sp013362815
SRR11467474bin.7	Possible Producer	Aerobic	none	Bacteria	Actinomycetota	Actinomycetia	Mycobacteriales	Micromonosporaceae	Hamadaea	Unclassified
SRR11467474bin.8	Likely Producer	Aerobic	Anaerobic	Bacteria	Proteobacteria	Alphaproteobacteria	Rhizobiales	Rhizobiaceae	Sinorhizobium	Sinorhizobium meliloti
SRR11467475.bin.22	Possible Producer	Aerobic	none	Bacteria	Proteobacteria	Gammaproteobacteria	Xanthomonadales	Xanthomonadaceae	Lysobacter	Unclassified
SRR11467475bin.11	Possible Producer	Aerobic	none	Bacteria	Proteobacteria	Gammaproteobacteria	Xanthomonadales	Xanthomonadaceae	Lysobacter	Lysobacter sp013361435
SRR11467475bin.3	Possible Producer	Aerobic	none	Bacteria	Actinomycetota	Actinomycetia	Mycobacteriales	Micromonosporaceae	Hamadaea	Hamadaea sp013361475
SRR11467475bin.9	Possible Producer	Aerobic	none	Bacteria	Proteobacteria	Gammaproteobacteria	Xanthomonadales	Xanthomonadaceae	Lysobacter	Unclassified
SRR11467477.bin.17	Possible Producer	Aerobic	none	Bacteria	Actinomycetota	Actinomycetia	Propionibacteriales	Nocardioidaceae	JABFXA01	Unclassified
SRR11467477.bin.22	Likely Producer	Aerobic	Anaerobic	Bacteria	Actinomycetota	Actinomycetia	Streptomycetales	Streptomycetaceae	Streptomyces	Unclassified
SRR11467477.bin.6	Likely Producer	Aerobic	Anaerobic	Bacteria	Actinomycetota	Actinomycetia	Propionibacteriales	Nocardioidaceae	Nocardioides	Unclassified
SRR11467477.bin.7	Possible Producer	Aerobic	Anaerobic	Bacteria	Proteobacteria	Gammaproteobacteria	Burkholderiales	Burkholderiaceae	Cupriavidus	Unclassified
SRR11467478.bin.32	Likely Producer	Aerobic	Anaerobic	Bacteria	Actinomycetota	Actinomycetia	Streptomycetales	Streptomycetaceae	Streptomyces	Unclassified
SRR11467478bin.12	Possible Producer	Aerobic	Anaerobic	Bacteria	Actinomycetota	Actinomycetia	Streptomycetales	Streptomycetaceae	Streptomyces	Streptomyces sp013361925
SRR11467478bin.13	Likely Producer	Aerobic	Anaerobic	Bacteria	Actinomycetota	Actinomycetia	Streptomycetales	Catenulisporaceae	Catenulispora	Catenulispora sp013362315
SRR11467478bin.2	Possible Producer	Aerobic	Anaerobic	Bacteria	Actinomycetota	Actinomycetia	Streptomycetales	Streptomycetaceae	Streptomyces	Unclassified
SRR11467479.bin.16	Possible Producer	Aerobic	Anaerobic	Bacteria	Proteobacteria	Gammaproteobacteria	Burkholderiales	Burkholderiaceae	Cupriavidus	Unclassified
SRR11467479bin.5	Possible Producer	Aerobic	none	Bacteria	Actinomycetota	Actinomycetia	Streptosporangiales	Streptosporangiaceae	Nonomuraea	Nonomuraea sp013362835
SRR11467479bin.7	Possible Producer	Aerobic	Anaerobic	Bacteria	Proteobacteria	Gammaproteobacteria	Burkholderiales	Burkholderiaceae	Cupriavidus	Cupriavidus sp013361545
SRR11467480.bin.5	Likely Producer	Aerobic	Anaerobic	Bacteria	Proteobacteria	Gammaproteobacteria	Burkholderiales	Burkholderiaceae	Caballeronia	Unclassified
SRR11467480bin.1	Possible Producer	Aerobic	Anaerobic	Bacteria	Actinomycetota	Actinomycetia	Streptomycetales	Catenulisporaceae	Catenulispora	Catenulispora sp013361685
SRR11467481.bin.15	Possible Producer	Aerobic	Anaerobic	Bacteria	Proteobacteria	Gammaproteobacteria	Pseudomonadales	Pseudomonadaceae	Pseudomonas	Unclassified
SRR11467481.bin.33	Possible Producer	Aerobic	Anaerobic	Bacteria	Actinomycetota	Actinomycetia	Propionibacteriales	Nocardioidaceae	JABFXA01	Unclassified
SRR11467481bin.3	Possible Producer	Aerobic	none	Bacteria	Actinomycetota	Actinomycetia	Propionibacteriales	Nocardioidaceae	JABFXA01	JABFXA01 sp013361955
SRR11467481bin.6	Possible Producer	Aerobic	none	Bacteria	Actinomycetota	Actinomycetia	Streptosporangiales	Streptosporangiaceae	Nonomuraea	Nonomuraea sp013362835
SRR11613032bin.25	Possible Producer	Aerobic	none	Archaea	Thermoproteota	Nitrososphaeria	Nitrososphaerales	Nitrososphaeraceae	TA-21	Unclassified
SRR11613032bin.31	Possible Producer	Aerobic	none	Bacteria	Actinomycetota	Actinomycetia	Mycobacteriales	Micromonosporaceae	JAEZGP01	Unclassified
SRR11613032bin.65	Possible Producer	Aerobic	Anaerobic	Bacteria	Actinomycetota	Actinomycetia	Mycobacteriales	Pseudonocardiaceae	Actinophytocola	Unclassified
SRR11613357bin.35	Very-Likely Producer	Aerobic	Anaerobic	Bacteria	Actinomycetota	Actinomycetia	Mycobacteriales	Mycobacteriaceae	Mycobacterium	Unclassified
SRR11613357bin.97	Possible Producer	Aerobic	none	Bacteria	Actinomycetota	Actinomycetia	Mycobacteriales	Micromonosporaceae	Actinoplanes	Unclassified
SRR11613358bin.13	Possible Producer	Aerobic	none	Bacteria	Actinomycetota	Actinomycetia	Mycobacteriales	Micromonosporaceae	JAEZGP01	Unclassified
SRR11613358bin.36	Possible Producer	Aerobic	Anaerobic	Archaea	Thermoproteota	Nitrososphaeria	Nitrososphaerales	Nitrososphaeraceae	TA-21	Unclassified
SRR11613358bin.4	Possible Producer	Aerobic	none	Bacteria	Actinomycetota	Actinomycetia	Mycobacteriales	Micromonosporaceae	Unclassified	Unclassified
SRR11613400bin.29	Possible Producer	Aerobic	none	Archaea	Thermoproteota	Nitrososphaeria	Nitrososphaerales	Nitrosopumilaceae	CSP1-1	Unclassified
SRR11613400bin.7	Possible Producer	Aerobic	none	Archaea	Thermoproteota	Nitrososphaeria	Nitrososphaerales	Nitrososphaeraceae	TA-21	Unclassified
SRR11613413bin.12	Possible Producer	Aerobic	none	Archaea	Thermoproteota	Nitrososphaeria	Nitrososphaerales	Nitrososphaeraceae	TA-21	Unclassified
SRR11613413bin.2	Possible Producer	Aerobic	none	Archaea	Thermoproteota	Nitrososphaeria	Nitrososphaerales	Nitrososphaeraceae	Nitrososphaera	Unclassified
SRR11614242bin.25	Likely Producer	Aerobic	Anaerobic	Archaea	Thermoproteota	Nitrososphaeria	Nitrososphaerales	Nitrososphaeraceae	Nitrososphaera	Unclassified
SRR11615275bin.7	Possible Producer	Aerobic	Anaerobic	Bacteria	Actinomycetota	Actinomycetia	Mycobacteriales	Pseudonocardiaceae	Actinophytocola	Unclassified
SRR11622294bin.19	Possible Producer	Aerobic	Anaerobic	Archaea	Thermoproteota	Nitrososphaeria	Nitrososphaerales	Nitrososphaeraceae	Nitrososphaera	Unclassified
SRR11622295bin.31	Possible Producer	Aerobic	Anaerobic	Archaea	Thermoproteota	Nitrososphaeria	Nitrososphaerales	Nitrososphaeraceae	Nitrososphaera	Unclassified
SRR11622295bin.9	Possible Producer	Aerobic	none	Archaea	Thermoproteota	Nitrososphaeria	Nitrososphaerales	Nitrosopumilaceae	CSP1-1	Unclassified
SRR1164896rbin.10	Possible Producer	Aerobic	none	Bacteria	Firmicutes	Bacilli	Bacillales	Bacillaceae	Bacillus	Bacillus velezensis
SRR1164896rbin.2	Very-Likely Producer	Aerobic	Anaerobic	Bacteria	Proteobacteria	Alphaproteobacteria	Rhodobacterales	Rhodobacteraceae	Yoonia	Unclassified
SRR1164896rbin.5	Possible Producer	Aerobic	none	Bacteria	Proteobacteria	Gammaproteobacteria	Enterobacterales	Psychromonadaceae	Psychromonas	Unclassified
SRR11671580bin.13	Possible Producer	Aerobic	Anaerobic	Bacteria	Actinomycetota	Actinomycetia	Mycobacteriales	Nakamurellaceae	Nakamurella	Unclassified
SRR11671580bin.20	Possible Producer	Aerobic	none	Bacteria	Proteobacteria	Alphaproteobacteria	Caulobacterales	Caulobacteraceae	Palsa-881	Unclassified
SRR11671581bin.41	Possible Producer	Aerobic	none	Bacteria	Proteobacteria	Alphaproteobacteria	Caulobacterales	Caulobacteraceae	Palsa-881	Unclassified
SRR11671584bin.18	Possible Producer	Aerobic	none	Bacteria	Actinomycetota	Actinomycetia	Mycobacteriales	Pseudonocardiaceae	Pseudonocardia	Pseudonocardia sp001899645
SRR11671588bin.13	Possible Producer	Aerobic	none	Bacteria	Proteobacteria	Alphaproteobacteria	Caulobacterales	Caulobacteraceae	Palsa-881	Unclassified
SRR11672838bin.13	Likely Producer	Aerobic	Anaerobic	Bacteria	Proteobacteria	Alphaproteobacteria	Rhizobiales	Beijerinckiaceae	Methylocella	Unclassified
SRR11672838bin.16	Likely Producer	Aerobic	Anaerobic	Bacteria	Proteobacteria	Alphaproteobacteria	Rhizobiales	Beijerinckiaceae	Methylocella	Unclassified
SRR11672838bin.21	Possible Producer	Aerobic	Anaerobic	Bacteria	Proteobacteria	Alphaproteobacteria	Rhizobiales	Hyphomicrobiaceae	Hyphomicrobium	Unclassified
SRR11672838bin.7	Likely Producer	Aerobic	Anaerobic	Bacteria	Proteobacteria	Alphaproteobacteria	Rhizobiales	Hyphomicrobiaceae	Hyphomicrobium	Unclassified
SRR11672840bin.1	Likely Producer	Aerobic	Anaerobic	Bacteria	Proteobacteria	Alphaproteobacteria	Rhizobiales	Beijerinckiaceae	Methylocella	Unclassified
SRR11672840bin.2	Very-Likely Producer	Aerobic	Anaerobic	Bacteria	Proteobacteria	Alphaproteobacteria	Rhizobiales	Beijerinckiaceae	Methylocella	Unclassified
SRR11672840bin.22	Possible Producer	Aerobic	Anaerobic	Bacteria	Proteobacteria	Alphaproteobacteria	Rhizobiales	Hyphomicrobiaceae	Hyphomicrobium	Unclassified
SRR11672840bin.29	Possible Producer	Aerobic	none	Bacteria	Proteobacteria	Gammaproteobacteria	Burkholderiales	Methylophilaceae	CABHOJ01	Unclassified
SRR11672840bin.8	Possible Producer	Aerobic	none	Bacteria	Proteobacteria	Alphaproteobacteria	Caulobacterales	Caulobacteraceae	Palsa-881	Unclassified
SRR11673296bin.19	Likely Producer	Aerobic	Anaerobic	Bacteria	Proteobacteria	Alphaproteobacteria	Rhizobiales	Hyphomicrobiaceae	Hyphomicrobium	Unclassified
SRR11673296bin.21	Very-Likely Producer	Aerobic	Anaerobic	Bacteria	Proteobacteria	Alphaproteobacteria	Rhizobiales	Beijerinckiaceae	Methylocella	Unclassified
SRR11673296bin.23	Possible Producer	Aerobic	Anaerobic	Bacteria	Proteobacteria	Alphaproteobacteria	Rhizobiales	Beijerinckiaceae	Methylocella	Unclassified
SRR11673296bin.25	Possible Producer	Aerobic	Anaerobic	Bacteria	Proteobacteria	Gammaproteobacteria	Burkholderiales	Methylophilaceae	CABHOJ01	Unclassified
SRR11673296bin.35	Possible Producer	Aerobic	Anaerobic	Bacteria	Actinomycetota	Actinomycetia	Mycobacteriales	Micromonosporaceae	Actinoplanes	Unclassified
SRR11673296bin.4	Possible Producer	Aerobic	none	Bacteria	Proteobacteria	Alphaproteobacteria	Caulobacterales	Caulobacteraceae	Palsa-881	Unclassified
SRR11673297bin.10	Possible Producer	Aerobic	Anaerobic	Archaea	Thermoproteota	Nitrososphaeria	Nitrososphaerales	Nitrososphaeraceae	Nitrososphaera	Unclassified
SRR11673297bin.35	Possible Producer	Aerobic	Anaerobic	Bacteria	Actinomycetota	Actinomycetia	Mycobacteriales	Micromonosporaceae	Actinoplanes	Unclassified
SRR11673298bin.35	Possible Producer	Aerobic	Anaerobic	Bacteria	Actinomycetota	Actinomycetia	Mycobacteriales	Micromonosporaceae	Actinoplanes	Unclassified
SRR11673299bin.35	Possible Producer	Aerobic	Anaerobic	Bacteria	Actinomycetota	Actinomycetia	Mycobacteriales	Micromonosporaceae	Actinoplanes	Unclassified
SRR11673299bin.7	Very-Likely Producer	Aerobic	Anaerobic	Bacteria	Proteobacteria	Alphaproteobacteria	Rhizobiales	Hyphomicrobiaceae	Hyphomicrobium	Unclassified
SRR11673319bin.1	Very-Likely Producer	Aerobic	Anaerobic	Bacteria	Proteobacteria	Alphaproteobacteria	Rhizobiales	Hyphomicrobiaceae	Hyphomicrobium	Unclassified
SRR11673482bin.19	Very-Likely Producer	Aerobic	Anaerobic	Bacteria	Proteobacteria	Alphaproteobacteria	Rhizobiales	Hyphomicrobiaceae	Hyphomicrobium	Unclassified
SRR11674063bin.28	Possible Producer	Aerobic	none	Bacteria	Actinomycetota	Actinomycetia	Actinomycetales	Microbacteriaceae	Leifsonia	Unclassified
SRR11674063bin.6	Possible Producer	Aerobic	none	Bacteria	Actinomycetota	Actinomycetia	Mycobacteriales	Geodermatophilaceae	Blastococcus	Unclassified
SRR11676618bin.3	Possible Producer	Aerobic	none	Bacteria	Proteobacteria	Gammaproteobacteria	Xanthomonadales	Xanthomonadaceae	Pseudoxanthomonas	Unclassified
SRR11676618bin.5	Very-Likely Producer	Aerobic	Anaerobic	Bacteria	Proteobacteria	Alphaproteobacteria	Rhizobiales	Rhizobiaceae	Ensifer	Unclassified
SRR11676618bin.9	Very-Likely Producer	Aerobic	Anaerobic	Bacteria	Proteobacteria	Alphaproteobacteria	Rhizobiales	Rhizobiaceae	Ensifer	Unclassified
SRR11676645bin.2	Likely Producer	Aerobic	Anaerobic	Bacteria	Actinomycetota	Actinomycetia	Mycobacteriales	Pseudonocardiaceae	Pseudonocardia	Unclassified
SRR11676933bin.2	Very-Likely Producer	Aerobic	Anaerobic	Bacteria	Cyanobacteriota	Cyanobacteriia	Cyanobacteriales	Nostocaceae	Nodularia	Nodularia sp015207155
SRR11678132bin.12	Possible Producer	Aerobic	none	Bacteria	Bacteroidota	Bacteroidia	Chitinophagales	Chitinophagaceae	Paracnuella	Unclassified
SRR11678132bin.2	Very-Likely Producer	Aerobic	Anaerobic	Bacteria	Cyanobacteriota	Cyanobacteriia	Leptolyngbyales	Leptolyngbyaceae	Leptolyngbya	Leptolyngbya tanganyikae
SRR11678132bin.5	Possible Producer	Aerobic	none	Bacteria	Proteobacteria	Alphaproteobacteria	Sphingomonadales	Sphingomonadaceae	Sphingopyxis	Unclassified
SRR11678132bin.7	Possible Producer	Aerobic	Anaerobic	Bacteria	Planctomycetota	Planctomycetia	Gemmatales	Gemmataceae	Urbifossiella	Unclassified
SRR11678132bin.8	Very-Likely Producer	Aerobic	Anaerobic	Bacteria	Proteobacteria	Gammaproteobacteria	Pseudomonadales	Pseudomonadaceae	Pseudomonas	Pseudomonas chengduensis
SRR11678133bin.2	Very-Likely Producer	Aerobic	Anaerobic	Bacteria	Proteobacteria	Alphaproteobacteria	Rhizobiales	Rhizobiaceae	Agrobacterium	Agrobacterium tumefaciens
SRR11678133bin.4	Likely Producer	Aerobic	Anaerobic	Bacteria	Proteobacteria	Alphaproteobacteria	Sphingomonadales	Sphingomonadaceae	Sphingopyxis	Unclassified
SRR11678133bin.5	Likely Producer	Aerobic	Anaerobic	Bacteria	Cyanobacteriota	Cyanobacteriia	Cyanobacteriales	Nostocaceae	Nostoc	Nostoc indistinguendum
SRR11678143bin.4	Very-Likely Producer	Aerobic	Anaerobic	Bacteria	Proteobacteria	Alphaproteobacteria	Rhizobiales	Rhizobiaceae	Pararhizobium	Unclassified
SRR11678144bin.1	Possible Producer	Aerobic	Anaerobic	Bacteria	Cyanobacteriota	Cyanobacteriia	Leptolyngbyales	Leptolyngbyaceae	Myxacorys	Myxacorys chilensis
SRR11678144bin.4	Possible Producer	Aerobic	none	Bacteria	Proteobacteria	Gammaproteobacteria	Xanthomonadales	Xanthomonadaceae	Pseudoxanthomonas	Unclassified
SRR11678156bin.10	Very-Likely Producer	Aerobic	Anaerobic	Bacteria	Proteobacteria	Alphaproteobacteria	Rhizobiales	Rhizobiaceae	Shinella	Unclassified
SRR11678156bin.2	Possible Producer	Aerobic	none	Bacteria	Proteobacteria	Alphaproteobacteria	Sphingomonadales	Sphingomonadaceae	Sphingomonas	Unclassified
SRR11678221bin.4	Possible Producer	Aerobic	Anaerobic	Bacteria	Cyanobacteriota	Cyanobacteriia	Leptolyngbyales	Leptolyngbyaceae	Myxacorys	Myxacorys californica
SRR11678221bin.5	Possible Producer	Aerobic	Anaerobic	Bacteria	Actinomycetota	Actinomycetia	Mycobacteriales	Geodermatophilaceae	Blastococcus	Unclassified
SRR11678222bin.4	Possible Producer	Aerobic	none	Bacteria	Proteobacteria	Alphaproteobacteria	Sphingomonadales	Sphingomonadaceae	Blastomonas	Blastomonas fulva
SRR11678222bin.7	Very-Likely Producer	Aerobic	Anaerobic	Bacteria	Proteobacteria	Alphaproteobacteria	Acetobacterales	Acetobacteraceae	Roseococcus	Unclassified
SRR11678224bin.1	Possible Producer	Aerobic	none	Bacteria	Proteobacteria	Alphaproteobacteria	Caulobacterales	Caulobacteraceae	Brevundimonas	Brevundimonas diminuta
SRR11678224bin.11	Possible Producer	Aerobic	none	Bacteria	Proteobacteria	Alphaproteobacteria	Sphingomonadales	Sphingomonadaceae	Sphingomonas	Sphingomonas corticis
SRR11678224bin.2	Very-Likely Producer	Aerobic	Anaerobic	Bacteria	Proteobacteria	Alphaproteobacteria	Sphingomonadales	Sphingomonadaceae	Sphingobium	Sphingobium yanoikuyae
SRR11678224bin.3	Possible Producer	Aerobic	Anaerobic	Bacteria	Proteobacteria	Alphaproteobacteria	Rhizobiales	Rhizobiaceae	Pseudorhizobium	Unclassified
SRR11678224bin.4	Possible Producer	Aerobic	Anaerobic	Bacteria	Proteobacteria	Alphaproteobacteria	Sphingomonadales	Sphingomonadaceae	Sphingomonas	Sphingomonas hankookensis
SRR11678563bin.15	Likely Producer	Aerobic	Anaerobic	Bacteria	Actinomycetota	Actinomycetia	Mycobacteriales	Pseudonocardiaceae	Pseudonocardia	Unclassified
SRR11678563bin.3	Very-Likely Producer	Aerobic	Anaerobic	Bacteria	Actinomycetota	Actinomycetia	Mycobacteriales	Mycobacteriaceae	Mycobacterium	Unclassified
SRR11678563bin.9	Likely Producer	Aerobic	Anaerobic	Bacteria	Actinomycetota	Actinomycetia	Mycobacteriales	Pseudonocardiaceae	GCA-003244245	Unclassified
SRR11678566bin.16	Possible Producer	Aerobic	Anaerobic	Bacteria	Actinomycetota	Actinomycetia	Mycobacteriales	Mycobacteriaceae	Mycobacterium	Unclassified
SRR11678605bin.13	Very-Likely Producer	Aerobic	Anaerobic	Bacteria	Actinomycetota	Actinomycetia	Mycobacteriales	Mycobacteriaceae	Mycobacterium	Unclassified
SRR11678609bin.12	Possible Producer	Aerobic	Anaerobic	Bacteria	Actinomycetota	Actinomycetia	Streptomycetales	Streptomycetaceae	Streptomyces	Unclassified
SRR11678609bin.14	Likely Producer	Aerobic	Anaerobic	Bacteria	Actinomycetota	Actinomycetia	Mycobacteriales	Micromonosporaceae	Asanoa	Unclassified
SRR11678609bin.17	Very-Likely Producer	Aerobic	Anaerobic	Bacteria	Actinomycetota	Actinomycetia	Mycobacteriales	Mycobacteriaceae	Mycobacterium	Unclassified
SRR11678609bin.21	Possible Producer	Aerobic	none	Bacteria	Actinomycetota	Actinomycetia	Mycobacteriales	Pseudonocardiaceae	Actinophytocola	Unclassified
SRR11678609bin.3	Possible Producer	None	Anaerobic	Bacteria	Actinomycetota	Actinomycetia	Mycobacteriales	Pseudonocardiaceae	GCA-003244245	Unclassified
SRR11678610bin.1	Very-Likely Producer	Aerobic	Anaerobic	Bacteria	Actinomycetota	Actinomycetia	Mycobacteriales	Pseudonocardiaceae	Pseudonocardia	Unclassified
SRR11678610bin.10	Likely Producer	Aerobic	Anaerobic	Bacteria	Actinomycetota	Actinomycetia	Mycobacteriales	Geodermatophilaceae	Modestobacter	Unclassified
SRR11678610bin.21	Likely Producer	Aerobic	Anaerobic	Bacteria	Proteobacteria	Gammaproteobacteria	Burkholderiales	Burkholderiaceae	Caballeronia	Unclassified
SRR11678610bin.22	Very-Likely Producer	Aerobic	Anaerobic	Bacteria	Actinomycetota	Actinomycetia	Mycobacteriales	Pseudonocardiaceae	Pseudonocardia	Unclassified
SRR11678610bin.23	Possible Producer	Aerobic	Anaerobic	Bacteria	Actinomycetota	Actinomycetia	Mycobacteriales	Mycobacteriaceae	Mycobacterium	Unclassified
SRR11678610bin.6	Possible Producer	Aerobic	Anaerobic	Bacteria	Actinomycetota	Actinomycetia	Mycobacteriales	Pseudonocardiaceae	GCA-003244245	Unclassified
SRR11678612bin.13	Possible Producer	Aerobic	Anaerobic	Bacteria	Actinomycetota	Actinomycetia	Mycobacteriales	Mycobacteriaceae	Mycobacterium	Unclassified
SRR11678612bin.15	Possible Producer	Aerobic	Anaerobic	Bacteria	Actinomycetota	Actinomycetia	Mycobacteriales	Pseudonocardiaceae	GCA-003244245	Unclassified
SRR11678612bin.5	Likely Producer	Aerobic	Anaerobic	Bacteria	Actinomycetota	Actinomycetia	Mycobacteriales	Pseudonocardiaceae	Pseudonocardia	Unclassified
SRR11679235bin.11	Very-Likely Producer	Aerobic	Anaerobic	Bacteria	Actinomycetota	Actinomycetia	Mycobacteriales	Geodermatophilaceae	Modestobacter	Unclassified
SRR11679235bin.13	Very-Likely Producer	Aerobic	Anaerobic	Bacteria	Actinomycetota	Actinomycetia	Mycobacteriales	Pseudonocardiaceae	Amycolatopsis	Unclassified
SRR11679235bin.14	Possible Producer	Aerobic	none	Bacteria	Actinomycetota	Actinomycetia	Mycobacteriales	Pseudonocardiaceae	Unclassified	Unclassified
SRR11679235bin.16	Possible Producer	Aerobic	Anaerobic	Bacteria	Actinomycetota	Actinomycetia	Mycobacteriales	Micromonosporaceae	Planosporangium	Unclassified
SRR11679235bin.5	Possible Producer	None	Anaerobic	Bacteria	Actinomycetota	Actinomycetia	Mycobacteriales	Micromonosporaceae	Actinoplanes	Unclassified
SRR11679676bin.27	Very-Likely Producer	Aerobic	Anaerobic	Bacteria	Proteobacteria	Gammaproteobacteria	Burkholderiales	Burkholderiaceae	Paraburkholderia	Paraburkholderia solitsugae
SRR11679676bin.3	Possible Producer	Aerobic	Anaerobic	Bacteria	Proteobacteria	Alphaproteobacteria	Rhizobiales	Beijerinckiaceae	Methylocella	Unclassified
SRR11679678bin.18	Very-Likely Producer	Aerobic	Anaerobic	Bacteria	Proteobacteria	Gammaproteobacteria	Burkholderiales	Burkholderiaceae	Paraburkholderia	Paraburkholderia solitsugae
SRR11679678bin.21	Possible Producer	Aerobic	none	Bacteria	Proteobacteria	Alphaproteobacteria	Rhizobiales	Beijerinckiaceae	Methylocella	Unclassified
SRR11679678bin.31	Very-Likely Producer	Aerobic	Anaerobic	Bacteria	Proteobacteria	Gammaproteobacteria	Burkholderiales	Burkholderiaceae	Paraburkholderia	Unclassified
SRR1168413rbin.2	Possible Producer	Aerobic	none	Bacteria	Proteobacteria	Gammaproteobacteria	Enterobacterales	Psychromonadaceae	Psychromonas	Unclassified
SRR1168413rbin.4	Possible Producer	Aerobic	Anaerobic	Bacteria	Proteobacteria	Gammaproteobacteria	Enterobacterales	Shewanellaceae	Shewanella	Shewanella frigidimarina
SRR1168413rbin.8	Very-Likely Producer	Aerobic	Anaerobic	Bacteria	Proteobacteria	Alphaproteobacteria	Rhodobacterales	Rhodobacteraceae	Yoonia	Unclassified
SRR1168459rbin.2	Very-Likely Producer	Aerobic	Anaerobic	Bacteria	Proteobacteria	Alphaproteobacteria	Rhodobacterales	Rhodobacteraceae	Yoonia	Unclassified
SRR11719863bin.15	Possible Producer	None	Anaerobic	Bacteria	Actinomycetota	Rubrobacteria	Rubrobacterales	Rubrobacteraceae	Rubrobacter	Rubrobacter sp013815575
SRR11719866bin.6	Very-Likely Producer	Aerobic	Anaerobic	Bacteria	Actinomycetota	Actinomycetia	Propionibacteriales	Nocardioidaceae	Nocardioides	Nocardioides sp013815725
SRR11719867bin.14	Possible Producer	Aerobic	Anaerobic	Archaea	Thermoproteota	Nitrososphaeria	Nitrososphaerales	Nitrososphaeraceae	Nitrosocosmicus	Nitrosocosmicus sp013694585
SRR11719867bin.17	Possible Producer	None	Anaerobic	Bacteria	Actinomycetota	Rubrobacteria	Rubrobacterales	Rubrobacteraceae	JACDGB01	JACDGB01 sp013815485
SRR11719867bin.7	Likely Producer	Aerobic	Anaerobic	Bacteria	Actinomycetota	Actinomycetia	Sporichthyales	Sporichthyaceae	Sporichthya	Sporichthya sp013815995
SRR11719868bin.5	Likely Producer	Aerobic	Anaerobic	Bacteria	Actinomycetota	Rubrobacteria	Rubrobacterales	Rubrobacteraceae	Rubrobacter	Rubrobacter sp013815575
SRR11719872bin.21	Possible Producer	Aerobic	none	Bacteria	Proteobacteria	Gammaproteobacteria	Xanthomonadales	Xanthomonadaceae	Lysobacter	Unclassified
SRR11719873bin.13	Possible Producer	Aerobic	none	Bacteria	Proteobacteria	Gammaproteobacteria	Burkholderiales	Nitrosomonadaceae	Nitrosospira	Nitrosospira sp013697655
SRR11719875bin.18	Possible Producer	Aerobic	Anaerobic	Bacteria	Actinomycetota	Rubrobacteria	Rubrobacterales	Rubrobacteraceae	JACCWD01	JACCWD01 sp013695475
SRR11719875bin.20	Likely Producer	Aerobic	Anaerobic	Bacteria	Actinomycetota	Rubrobacteria	Rubrobacterales	Rubrobacteraceae	Rubrobacter	Rubrobacter sp013695915
SRR11719875bin.5	Possible Producer	Aerobic	none	Bacteria	Actinomycetota	Actinomycetia	Mycobacteriales	Pseudonocardiaceae	Unclassified	Unclassified
SRR11719877bin.5	Possible Producer	Aerobic	none	Bacteria	Actinomycetota	Actinomycetia	Mycobacteriales	Pseudonocardiaceae	Unclassified	Unclassified
SRR11731666bin.35	Possible Producer	Aerobic	Anaerobic	Bacteria	Actinomycetota	Actinomycetia	Mycobacteriales	Micromonosporaceae	Actinoplanes	Unclassified
SRR11734620.bin.12	Likely Producer	Aerobic	Anaerobic	Archaea	Thermoproteota	Nitrososphaeria	Nitrososphaerales	Nitrosopumilaceae	CSP1-1	Unclassified
SRR11734620.bin.25	Possible Producer	Aerobic	Anaerobic	Bacteria	Nitrospirota	Nitrospiria	Nitrospirales	Nitrospiraceae	Nitrospira	Unclassified
SRR11734635.bin.5	Possible Producer	Aerobic	Anaerobic	Archaea	Thermoproteota	Nitrososphaeria	Nitrososphaerales	Nitrososphaeraceae	Nitrosocosmicus	Unclassified
SRR11734639.bin.18	Possible Producer	Aerobic	Anaerobic	Archaea	Thermoproteota	Nitrososphaeria	Nitrososphaerales	Nitrosopumilaceae	Nitrosopumilus	Unclassified
SRR11734688.bin.15	Possible Producer	Aerobic	Anaerobic	Bacteria	Desulfobacterota	Desulfovibrionia	Desulfovibrionales	Desulfovibrionaceae	Pseudodesulfovibrio	Unclassified
SRR11734688.bin.16	Possible Producer	Aerobic	Anaerobic	Bacteria	Desulfobacterota	Desulfovibrionia	Desulfovibrionales	Desulfovibrionaceae	MADRE1	Unclassified
SRR11734692.bin.3	Possible Producer	None	Anaerobic	Bacteria	Desulfobacterota	Desulfovibrionia	Desulfovibrionales	Desulfovibrionaceae	Pseudodesulfovibrio	Unclassified
SRR11734692.bin.4	Possible Producer	Aerobic	Anaerobic	Bacteria	Desulfobacterota	Desulfovibrionia	Desulfovibrionales	Desulfovibrionaceae	MADRE1	Unclassified
SRR11734693.bin.18	Likely Producer	Aerobic	Anaerobic	Bacteria	Desulfobacterota	Desulfovibrionia	Desulfovibrionales	Desulfovibrionaceae	MADRE1	Unclassified
SRR11734693.bin.5	Possible Producer	Aerobic	Anaerobic	Bacteria	Desulfobacterota	Desulfovibrionia	Desulfovibrionales	Desulfovibrionaceae	Pseudodesulfovibrio	Unclassified
SRR11734694.bin.15	Likely Producer	Aerobic	Anaerobic	Bacteria	Desulfobacterota	Desulfovibrionia	Desulfovibrionales	Desulfovibrionaceae	MADRE1	Unclassified
SRR11742809bin.24	Possible Producer	Aerobic	Anaerobic	Bacteria	Actinomycetota	Actinomycetia	Mycobacteriales	Micromonosporaceae	Actinoplanes	Unclassified
SRR11742809bin.35	Possible Producer	Aerobic	Anaerobic	Bacteria	Actinomycetota	Actinomycetia	Mycobacteriales	Micromonosporaceae	Actinoplanes	Unclassified
SRR11742812bin.35	Possible Producer	Aerobic	Anaerobic	Bacteria	Actinomycetota	Actinomycetia	Mycobacteriales	Micromonosporaceae	Actinoplanes	Unclassified
SRR11742812bin.4	Possible Producer	Aerobic	Anaerobic	Bacteria	Actinomycetota	Actinomycetia	Mycobacteriales	Micromonosporaceae	JADGHA01	Unclassified
SRR11742948bin.28	Possible Producer	Aerobic	none	Bacteria	Nitrospirota	Nitrospiria	Nitrospirales	Nitrospiraceae	Palsa-1315	Unclassified
SRR11742948bin.34	Possible Producer	Aerobic	Anaerobic	Archaea	Thermoproteota	Nitrososphaeria	Nitrososphaerales	Nitrososphaeraceae	Nitrososphaera	Unclassified
SRR11742948bin.46	Possible Producer	Aerobic	Anaerobic	Bacteria	Actinomycetota	Actinomycetia	Mycobacteriales	Micromonosporaceae	WHSM01	Unclassified
SRR11742948bin.5	Possible Producer	Aerobic	Anaerobic	Bacteria	Actinomycetota	Actinomycetia	Mycobacteriales	Micromonosporaceae	Actinoplanes	Unclassified
SRR11742948bin.62	Possible Producer	Aerobic	Anaerobic	Bacteria	Actinomycetota	Actinomycetia	Mycobacteriales	Micromonosporaceae	JADGHA01	Unclassified
SRR11742948bin.69	Likely Producer	Aerobic	Anaerobic	Archaea	Thermoproteota	Nitrososphaeria	Nitrososphaerales	Nitrososphaeraceae	Nitrososphaera	Unclassified
SRR11742962bin.10	Possible Producer	Aerobic	Anaerobic	Bacteria	Actinomycetota	Actinomycetia	Mycobacteriales	Micromonosporaceae	EFPC-2	Unclassified
SRR11742962bin.18	Possible Producer	Aerobic	none	Bacteria	Actinomycetota	Actinomycetia	Mycobacteriales	Pseudonocardiaceae	Actinophytocola	Unclassified
SRR11742962bin.27	Possible Producer	Aerobic	none	Archaea	Thermoproteota	Nitrososphaeria	Nitrososphaerales	Nitrososphaeraceae	Nitrososphaera	Unclassified
SRR11742962bin.39	Possible Producer	Aerobic	Anaerobic	Bacteria	Actinomycetota	Actinomycetia	Mycobacteriales	Micromonosporaceae	Actinoplanes	Unclassified
SRR11742962bin.60	Possible Producer	Aerobic	Anaerobic	Bacteria	Actinomycetota	Actinomycetia	Mycobacteriales	Micromonosporaceae	WHSM01	Unclassified
SRR11743025bin.26	Possible Producer	Aerobic	Anaerobic	Bacteria	Actinomycetota	Actinomycetia	Mycobacteriales	Micromonosporaceae	NBRC-107566	Unclassified
SRR11743025bin.40	Likely Producer	Aerobic	Anaerobic	Bacteria	Actinomycetota	Actinomycetia	Propionibacteriales	Nocardioidaceae	Nocardioides	Unclassified
SRR11743025bin.44	Possible Producer	Aerobic	none	Bacteria	Actinomycetota	Actinomycetia	Mycobacteriales	Micromonosporaceae	WHSM01	Unclassified
SRR11743025bin.51	Possible Producer	Aerobic	Anaerobic	Bacteria	Actinomycetota	Actinomycetia	Mycobacteriales	Micromonosporaceae	Actinoplanes	Unclassified
SRR11743025bin.57	Possible Producer	Aerobic	Anaerobic	Bacteria	Actinomycetota	Actinomycetia	Mycobacteriales	Micromonosporaceae	JADGHA01	Unclassified
SRR11743025bin.60	Likely Producer	Aerobic	Anaerobic	Bacteria	Actinomycetota	Actinomycetia	Mycobacteriales	Micromonosporaceae	Rugosimonospora	Unclassified
SRR11743028bin.24	Possible Producer	Aerobic	Anaerobic	Archaea	Thermoproteota	Nitrososphaeria	Nitrososphaerales	Nitrososphaeraceae	Nitrososphaera	Unclassified
SRR11743028bin.30	Possible Producer	Aerobic	none	Bacteria	Nitrospirota	Nitrospiria	Nitrospirales	Nitrospiraceae	Palsa-1315	Palsa-1315 sp005887945
SRR11743100bin.40	Possible Producer	Aerobic	none	Bacteria	Actinomycetota	Actinomycetia	Mycobacteriales	Pseudonocardiaceae	Unclassified	Unclassified
SRR11743100bin.54	Possible Producer	Aerobic	none	Bacteria	Actinomycetota	Actinomycetia	Mycobacteriales	Micromonosporaceae	WHSM01	Unclassified
SRR11743100bin.59	Possible Producer	Aerobic	Anaerobic	Archaea	Thermoproteota	Nitrososphaeria	Nitrososphaerales	Nitrososphaeraceae	Nitrososphaera	Unclassified
SRR11794808bin.1	Possible Producer	Aerobic	Anaerobic	Bacteria	Proteobacteria	Gammaproteobacteria	Burkholderiales	Methylophilaceae	Unclassified	Unclassified
SRR11794808bin.29	Possible Producer	Aerobic	Anaerobic	Archaea	Halobacteriota	Methanosarcinia	Methanosarcinales	Methanosarcinaceae	Methanosarcina	Unclassified
SRR11794808bin.35	Likely Producer	Aerobic	Anaerobic	Bacteria	Myxococcota	Myxococcia	Myxococcales	Anaeromyxobacteraceae	JAJXVM01	Unclassified
SRR11823715.bin.1	Likely Producer	Aerobic	Anaerobic	Bacteria	Bacteroidota	Bacteroidia	Chitinophagales	Chitinophagaceae	Chitinophaga	Unclassified
SRR11829108bin.1	Likely Producer	Aerobic	Anaerobic	Bacteria	Actinomycetota	Actinomycetia	Mycobacteriales	Pseudonocardiaceae	Amycolatopsis	Unclassified
SRR11829108bin.6	Possible Producer	Aerobic	Anaerobic	Bacteria	Proteobacteria	Gammaproteobacteria	Burkholderiales	Burkholderiaceae	Trinickia	Unclassified
SRR11829108bin.7	Very-Likely Producer	Aerobic	Anaerobic	Bacteria	Actinomycetota	Actinomycetia	Mycobacteriales	Pseudonocardiaceae	Amycolatopsis	Amycolatopsis nivea
SRR11829109bin.5	Very-Likely Producer	Aerobic	Anaerobic	Bacteria	Proteobacteria	Gammaproteobacteria	Burkholderiales	Burkholderiaceae	Trinickia	Unclassified
SRR11829110bin.1	Very-Likely Producer	Aerobic	Anaerobic	Bacteria	Actinomycetota	Actinomycetia	Mycobacteriales	Pseudonocardiaceae	Amycolatopsis	Amycolatopsis nivea
SRR11829110bin.6	Very-Likely Producer	Aerobic	Anaerobic	Bacteria	Actinomycetota	Actinomycetia	Mycobacteriales	Pseudonocardiaceae	Amycolatopsis	Unclassified
SRR11829111bin.2	Possible Producer	Aerobic	none	Bacteria	Actinomycetota	Actinomycetia	Mycobacteriales	Pseudonocardiaceae	Amycolatopsis	Amycolatopsis nivea
SRR11829112bin.10	Possible Producer	Aerobic	none	Bacteria	Actinomycetota	Actinomycetia	Mycobacteriales	Micromonosporaceae	Actinocatenispora	Unclassified
SRR11829112bin.11	Very-Likely Producer	Aerobic	Anaerobic	Bacteria	Actinomycetota	Actinomycetia	Mycobacteriales	Pseudonocardiaceae	Amycolatopsis	Amycolatopsis nivea
SRR11829112bin.3	Very-Likely Producer	Aerobic	Anaerobic	Bacteria	Proteobacteria	Gammaproteobacteria	Burkholderiales	Burkholderiaceae	Trinickia	Unclassified
SRR11829112bin.6	Likely Producer	Aerobic	Anaerobic	Bacteria	Actinomycetota	Actinomycetia	Mycobacteriales	Pseudonocardiaceae	Amycolatopsis	Unclassified
SRR11829112bin.7	Very-Likely Producer	Aerobic	Anaerobic	Bacteria	Actinomycetota	Actinomycetia	Mycobacteriales	Pseudonocardiaceae	Amycolatopsis	Unclassified
SRR11829112bin.8	Possible Producer	Aerobic	none	Bacteria	Actinomycetota	Actinomycetia	Propionibacteriales	Nocardioidaceae	Nocardioides	Unclassified
SRR11829113bin.2	Very-Likely Producer	Aerobic	Anaerobic	Bacteria	Actinomycetota	Actinomycetia	Mycobacteriales	Pseudonocardiaceae	Amycolatopsis	Unclassified
SRR11829113bin.7	Very-Likely Producer	Aerobic	Anaerobic	Bacteria	Proteobacteria	Gammaproteobacteria	Burkholderiales	Burkholderiaceae	Trinickia	Unclassified
SRR11829113bin.8	Likely Producer	Aerobic	Anaerobic	Bacteria	Actinomycetota	Actinomycetia	Mycobacteriales	Pseudonocardiaceae	Amycolatopsis	Amycolatopsis nivea
SRR11829113bin.9	Possible Producer	Aerobic	none	Bacteria	Actinomycetota	Actinomycetia	Propionibacteriales	Nocardioidaceae	Nocardioides	Unclassified
SRR11829114bin.10	Likely Producer	Aerobic	Anaerobic	Bacteria	Actinomycetota	Actinomycetia	Mycobacteriales	Pseudonocardiaceae	Amycolatopsis	Unclassified
SRR11829114bin.11	Possible Producer	Aerobic	none	Bacteria	Actinomycetota	Actinomycetia	Propionibacteriales	Nocardioidaceae	Nocardioides	Unclassified
SRR11829114bin.5	Likely Producer	Aerobic	Anaerobic	Bacteria	Actinomycetota	Actinomycetia	Mycobacteriales	Pseudonocardiaceae	Amycolatopsis	Unclassified
SRR11829114bin.6	Very-Likely Producer	Aerobic	Anaerobic	Bacteria	Actinomycetota	Actinomycetia	Mycobacteriales	Pseudonocardiaceae	Amycolatopsis	Amycolatopsis nivea
SRR11829114bin.9	Very-Likely Producer	Aerobic	Anaerobic	Bacteria	Proteobacteria	Gammaproteobacteria	Burkholderiales	Burkholderiaceae	Trinickia	Unclassified
[truncated: 2,341 more rows]
