# Supplementary material for: Cobamide-producing microbes as a model for understanding general nutritional interdependencies in soil food webs
Source: Nat Commun. 2026 Jan 13;17:1533. doi: 10.1038/s41467-025-68255-6 (PMC12891699; doi:10.1038/s41467-025-68255-6)
Supplement: Supplementary file 6 — Supplementary Data 4 [file 41467_2025_68255_MOESM6_ESM.xlsx]

## Sheet: Supplementary Data 4
OTU ID	Bin_ID	Classification	Group1	Group2	Taxa-kingdom	Taxa-phylum	Taxa-class	Taxa-order	Taxa-family	Taxa-genus	Taxa-species
OTU19800	SRR6474979rbin.9	Possible Producer	Aerobic	Anaerobic	Bacteria	Proteobacteria	Gammaproteobacteria	Burkholderiales	Alcaligenaceae	Cohnella	Cohnella phaseoli
OTU20525	SRR6474868rbin.2	Very-Likely Producer	Aerobic	Anaerobic	Bacteria	Proteobacteria	Gammaproteobacteria	Xanthomonadales	Xanthomonadaceae	Pseudoxanthomonas	Pseudoxanthomonas suwonensis 11-1
OTU33300	SRR5195146rbin.4	Possible Producer	Aerobic	none	Bacteria	Proteobacteria	Gammaproteobacteria	Burkholderiales	Nitrosomonadaceae	Nitrosospira	Nitrosospira briensis
OTU51753	SRR8663215rbin.5	Possible Producer	Aerobic	Anaerobic	Bacteria	Proteobacteria	Alphaproteobacteria	Sphingomonadales	Sphingomonadaceae	Novosphingobium	Novosphingobium sp. P6W
OTU62087	GCF_008042145.1_ASM804214v1_genomic	Very-Likely Producer	Aerobic	Anaerobic	Bacteria	Actinobacteriota	Actinobacteria	Streptomycetales	Streptomycetaceae	Streptomyces	Streptomyces venezuelae
OTU132659	SRR12170513bin.23	Possible Producer	Aerobic	Anaerobic	Bacteria	Proteobacteria	Gammaproteobacteria	Burkholderiales	Burkholderiaceae	Burkholderia-Caballeronia-Paraburkholderia	Burkholderia sp. strain-1
OTU135349	GCF_008932075.1_ASM893207v1_genomic	Likely Producer	Aerobic	Anaerobic	Bacteria	Actinobacteriota	Actinobacteria	Streptomycetales	Streptomycetaceae	Streptomyces	Streptomyces globisporus strain-3
OTU154884	GCA_020166015.1_ASM2016601v1_genomic	Possible Producer	Aerobic	none	Bacteria	Firmicutes	Bacilli	Bacillales	Bacillaceae	Bacillus	Bacillus sp. EF4A-B288
OTU159700	GCF_006715725.1_ASM671572v1_genomic	Very-Likely Producer	Aerobic	Anaerobic	Bacteria	Actinobacteriota	Actinobacteria	Propionibacteriales	Nocardioidaceae	Nocardioides	Nocardioides sp. Root240
OTU159966	GCF_008932075.1_ASM893207v1_genomic	Likely Producer	Aerobic	Anaerobic	Bacteria	Actinobacteriota	Actinobacteria	Streptomycetales	Streptomycetaceae	Streptomyces	Streptomyces globisporus strain-3
OTU160547	GCA_017163935.1_ASM1716393v1_genomic	Very-Likely Producer	Aerobic	Anaerobic	Bacteria	Proteobacteria	Alphaproteobacteria	Sphingomonadales	Sphingomonadaceae	Novosphingobium	Novosphingobium rosa
OTU203862	SRR10954972bin.1	Possible Producer	Aerobic	none	Bacteria	Gemmatimonadota	Longimicrobia	Longimicrobiales	Longimicrobiaceae	YC-ZSS-LKJ147	YC-ZSS-LKJ147
OTU204958	GCF_006636205.1_ASM663620v1_genomic	Very-Likely Producer	Aerobic	Anaerobic	Bacteria	Actinobacteriota	Actinobacteria	Streptomycetales	Streptomycetaceae	Kitasatospora	Kitasatospora kifunensis
OTU218049	SRR12170513bin.23	Possible Producer	Aerobic	Anaerobic	Bacteria	Proteobacteria	Gammaproteobacteria	Burkholderiales	Burkholderiaceae	Burkholderia-Caballeronia-Paraburkholderia	Burkholderia sp. strain-1
OTU229345	GCF_005280735.1_ASM528073v1_genomic	Very-Likely Producer	Aerobic	Anaerobic	Bacteria	Proteobacteria	Gammaproteobacteria	Burkholderiales	Burkholderiaceae	Burkholderia-Caballeronia-Paraburkholderia	Burkholderia sp. DHON02
OTU257848	SRR12349250bin.7	Very-Likely Producer	Aerobic	Anaerobic	Bacteria	Proteobacteria	Alphaproteobacteria	Rhizobiales	Rhizobiaceae	Mesorhizobium	uncultured Alphaproteobacteria bacterium strain-1
OTU262932	GCF_003865095.1_ASM386509v1_genomic	Very-Likely Producer	Aerobic	Anaerobic	Bacteria	Firmicutes	Clostridia	Clostridiales	Clostridiaceae	Clostridium sensu stricto 13	Clostridium estertheticum
OTU280481	GCF_005860795.2_ASM586079v2_genomic	Very-Likely Producer	Aerobic	Anaerobic	Bacteria	Proteobacteria	Alphaproteobacteria	Rhizobiales	Rhizobiaceae	Allorhizobium-Neorhizobium-Pararhizobium-Rhizobium	Rhizobium sp. Root1240
OTU416426	GCF_008042145.1_ASM804214v1_genomic	Very-Likely Producer	Aerobic	Anaerobic	Bacteria	Actinobacteriota	Actinobacteria	Streptomycetales	Streptomycetaceae	Streptomyces	Streptomyces venezuelae
OTU436391	GCF_004331765.1_ASM433176v1_genomic	Possible Producer	Aerobic	none	Bacteria	Proteobacteria	Gammaproteobacteria	Enterobacterales	Enterobacteriaceae	Enterobacter	Lelliottia amnigena
OTU460716	GCF_005860795.2_ASM586079v2_genomic	Very-Likely Producer	Aerobic	Anaerobic	Bacteria	Proteobacteria	Alphaproteobacteria	Rhizobiales	Rhizobiaceae	Allorhizobium-Neorhizobium-Pararhizobium-Rhizobium	Rhizobium sp. Root1240
OTU477769	GCF_001618865.1_ASM161886v1_genomic	Possible Producer	Aerobic	none	Bacteria	Acidobacteriota	Vicinamibacteria	Vicinamibacterales	Vicinamibacteraceae	Luteitalea	Luteitalea pratensis
OTU484847	SRR6474868rbin.2	Very-Likely Producer	Aerobic	Anaerobic	Bacteria	Proteobacteria	Gammaproteobacteria	Xanthomonadales	Xanthomonadaceae	Pseudoxanthomonas	Pseudoxanthomonas suwonensis 11-1
OTU498364	SRR13207170bin.12	Possible Producer	Aerobic	none	Bacteria	Proteobacteria	Alphaproteobacteria	Caulobacterales	Caulobacteraceae	Phenylobacterium	Phenylobacterium sp.
OTU523271	SRR6474868rbin.2	Very-Likely Producer	Aerobic	Anaerobic	Bacteria	Proteobacteria	Gammaproteobacteria	Xanthomonadales	Xanthomonadaceae	Pseudoxanthomonas	Pseudoxanthomonas suwonensis 11-1
OTU562775	SRR12170513bin.23	Possible Producer	Aerobic	Anaerobic	Bacteria	Proteobacteria	Gammaproteobacteria	Burkholderiales	Burkholderiaceae	Burkholderia-Caballeronia-Paraburkholderia	Burkholderia sp. strain-1
OTU589824	GCF_006094435.1_ASM609443v1_genomic	Very-Likely Producer	Aerobic	Anaerobic	Bacteria	Proteobacteria	Gammaproteobacteria	Pseudomonadales	Pseudomonadaceae	Pseudomonas	Pseudomonas fluorescens NCIMB 11764-1
OTU678819	SRR6474868rbin.2	Very-Likely Producer	Aerobic	Anaerobic	Bacteria	Proteobacteria	Gammaproteobacteria	Xanthomonadales	Xanthomonadaceae	Pseudoxanthomonas	Pseudoxanthomonas suwonensis 11-1
OTU709985	GCF_003344635.1_ASM334463v1_genomic	Possible Producer	Aerobic	none	Bacteria	Actinobacteriota	Actinobacteria	Propionibacteriales	Propionibacteriaceae	Luteococcus	Mariniluteicoccus sp.
OTU740862	GCF_004331765.1_ASM433176v1_genomic	Possible Producer	Aerobic	none	Bacteria	Proteobacteria	Gammaproteobacteria	Enterobacterales	Enterobacteriaceae	Enterobacter	Lelliottia amnigena
OTU770969	GCF_009455625.1_ASM945562v1_genomic	Possible Producer	Aerobic	Anaerobic	Bacteria	Proteobacteria	Gammaproteobacteria	Burkholderiales	Burkholderiaceae	Burkholderia-Caballeronia-Paraburkholderia	Paraburkholderia terrae
OTU800671	GCF_004331765.1_ASM433176v1_genomic	Possible Producer	Aerobic	none	Bacteria	Proteobacteria	Gammaproteobacteria	Enterobacterales	Enterobacteriaceae	Enterobacter	Lelliottia amnigena
OTU822095	SRR12349250bin.13	Likely Producer	Aerobic	Anaerobic	Bacteria	Proteobacteria	Alphaproteobacteria	Rhizobiales	Rhizobiaceae	Allorhizobium-Neorhizobium-Pararhizobium-Rhizobium	Agrobacterium radiobacter strain-1
OTU832639	GCF_001429625.1_Soil805_genomic	Likely Producer	Aerobic	Anaerobic	Bacteria	Actinobacteriota	Actinobacteria	Propionibacteriales	Nocardioidaceae	Nocardioides	Nocardioides terrigena
OTU840964	SRR5195144rbin.5	Very-Likely Producer	Aerobic	Anaerobic	Bacteria	Actinobacteriota	Actinobacteria	Corynebacteriales	Mycobacteriaceae	Mycobacterium	Mycobacterium sp. ACS1612
OTU858788	GCA_014596565.1_ASM1459656v1_genomic	Very-Likely Producer	Aerobic	Anaerobic	Bacteria	Proteobacteria	Gammaproteobacteria	Pseudomonadales	Pseudomonadaceae	Pseudomonas	Pseudomonas mediterranea
OTU866517	SRR12170513bin.23	Possible Producer	Aerobic	Anaerobic	Bacteria	Proteobacteria	Gammaproteobacteria	Burkholderiales	Burkholderiaceae	Burkholderia-Caballeronia-Paraburkholderia	Burkholderia sp. strain-1
OTU889251	SRR6474868rbin.2	Very-Likely Producer	Aerobic	Anaerobic	Bacteria	Proteobacteria	Gammaproteobacteria	Xanthomonadales	Xanthomonadaceae	Pseudoxanthomonas	Pseudoxanthomonas suwonensis 11-1
OTU891720	SRR13207170bin.12	Possible Producer	Aerobic	none	Bacteria	Proteobacteria	Alphaproteobacteria	Caulobacterales	Caulobacteraceae	Phenylobacterium	Phenylobacterium sp.
OTU947999	SRR6474868rbin.2	Very-Likely Producer	Aerobic	Anaerobic	Bacteria	Proteobacteria	Gammaproteobacteria	Xanthomonadales	Xanthomonadaceae	Pseudoxanthomonas	Pseudoxanthomonas suwonensis 11-1
OTU1051208	SRR6474868rbin.2	Very-Likely Producer	Aerobic	Anaerobic	Bacteria	Proteobacteria	Gammaproteobacteria	Xanthomonadales	Xanthomonadaceae	Pseudoxanthomonas	Pseudoxanthomonas suwonensis 11-1
OTU1097001	SRR12350505bin.5	Possible Producer	Aerobic	Anaerobic	Bacteria	Proteobacteria	Alphaproteobacteria	Sphingomonadales	Sphingomonadaceae	Sphingopyxis	Sphingopyxis sp. EG6
OTU1142292	SRR6474868rbin.2	Very-Likely Producer	Aerobic	Anaerobic	Bacteria	Proteobacteria	Gammaproteobacteria	Xanthomonadales	Xanthomonadaceae	Pseudoxanthomonas	Pseudoxanthomonas suwonensis 11-1
OTU1164299	GCF_004886325.1_ASM488632v1_genomic	Possible Producer	Aerobic	none	Bacteria	Actinobacteriota	Actinobacteria	Micrococcales	Cellulomonadaceae	Cellulomonas	Cellulomonas sp. m10-48
OTU1195790	SRR12377070bin.3	Possible Producer	Aerobic	none	Bacteria	Proteobacteria	Alphaproteobacteria	Rhizobiales	Xanthobacteraceae	Pseudolabrys	uncultured Pseudolabrys sp.
OTU1222553	SRR6474868rbin.2	Very-Likely Producer	Aerobic	Anaerobic	Bacteria	Proteobacteria	Gammaproteobacteria	Xanthomonadales	Xanthomonadaceae	Pseudoxanthomonas	Pseudoxanthomonas suwonensis 11-1
OTU1262678	SRR6474979rbin.9	Possible Producer	Aerobic	Anaerobic	Bacteria	Proteobacteria	Gammaproteobacteria	Burkholderiales	Alcaligenaceae	Cohnella	Cohnella phaseoli
OTU1285382	SRR6474868rbin.2	Very-Likely Producer	Aerobic	Anaerobic	Bacteria	Proteobacteria	Gammaproteobacteria	Xanthomonadales	Xanthomonadaceae	Pseudoxanthomonas	Pseudoxanthomonas suwonensis 11-1
OTU1293114	GCF_001028175.1_ASM102817v1_genomic	Very-Likely Producer	Aerobic	Anaerobic	Bacteria	Proteobacteria	Gammaproteobacteria	Burkholderiales	Burkholderiaceae	Burkholderia-Caballeronia-Paraburkholderia	Burkholderia sp. PAMC 28687
OTU1299895	SRR6474868rbin.2	Very-Likely Producer	Aerobic	Anaerobic	Bacteria	Proteobacteria	Gammaproteobacteria	Xanthomonadales	Xanthomonadaceae	Pseudoxanthomonas	Pseudoxanthomonas suwonensis 11-1
OTU1304800	GCF_005860795.2_ASM586079v2_genomic	Very-Likely Producer	Aerobic	Anaerobic	Bacteria	Proteobacteria	Alphaproteobacteria	Rhizobiales	Rhizobiaceae	Allorhizobium-Neorhizobium-Pararhizobium-Rhizobium	Rhizobium sp. Root1240
OTU1305420	SRR12170513bin.23	Possible Producer	Aerobic	Anaerobic	Bacteria	Proteobacteria	Gammaproteobacteria	Burkholderiales	Burkholderiaceae	Burkholderia-Caballeronia-Paraburkholderia	Burkholderia sp. strain-1
OTU1337451	GCF_004661485.1_ASM466148v1_genomic	Possible Producer	Aerobic	Anaerobic	Bacteria	Proteobacteria	Gammaproteobacteria	Burkholderiales	Methylophilaceae	Methylotenera	Methylotenera mobilis 13
OTU1399473	GCF_001952855.1_ASM195285v1_genomic	Very-Likely Producer	Aerobic	Anaerobic	Bacteria	Proteobacteria	Gammaproteobacteria	Pseudomonadales	Pseudomonadaceae	Pseudomonas	Pseudomonas yamanorum
OTU1420908	GCF_005860795.2_ASM586079v2_genomic	Very-Likely Producer	Aerobic	Anaerobic	Bacteria	Proteobacteria	Alphaproteobacteria	Rhizobiales	Rhizobiaceae	Allorhizobium-Neorhizobium-Pararhizobium-Rhizobium	Rhizobium sp. Root1240
OTU1430837	GCF_006094435.1_ASM609443v1_genomic	Very-Likely Producer	Aerobic	Anaerobic	Bacteria	Proteobacteria	Gammaproteobacteria	Pseudomonadales	Pseudomonadaceae	Pseudomonas	Pseudomonas fluorescens NCIMB 11764-1
OTU1446430	SRR6474979rbin.9	Possible Producer	Aerobic	Anaerobic	Bacteria	Proteobacteria	Gammaproteobacteria	Burkholderiales	Alcaligenaceae	Cohnella	Cohnella phaseoli
OTU1485510	GCA_021648845.1_ASM2164884v1_genomic	Very-Likely Producer	Aerobic	Anaerobic	Bacteria	Actinobacteriota	Actinobacteria	Corynebacteriales	Mycobacteriaceae	Mycobacterium	Mycobacterium sp. NRRL B-3805
OTU1533774	GCF_001922585.1_ASM192258v1_genomic	Possible Producer	Aerobic	none	Bacteria	Proteobacteria	Gammaproteobacteria	Enterobacterales	Enterobacteriaceae	Enterobacillus	Pantoea sp. 1.19
OTU1615037	GCF_004331765.1_ASM433176v1_genomic	Possible Producer	Aerobic	none	Bacteria	Proteobacteria	Gammaproteobacteria	Enterobacterales	Enterobacteriaceae	Enterobacter	Lelliottia amnigena
OTU1618709	GCA_023617245.1_ASM2361724v1_genomic	Likely Producer	Aerobic	Anaerobic	Bacteria	Proteobacteria	Gammaproteobacteria	Xanthomonadales	Xanthomonadaceae	Lysobacter	Lysobacter enzymogenes
OTU1629243	GCF_006094435.1_ASM609443v1_genomic	Very-Likely Producer	Aerobic	Anaerobic	Bacteria	Proteobacteria	Gammaproteobacteria	Pseudomonadales	Pseudomonadaceae	Pseudomonas	Pseudomonas fluorescens NCIMB 11764-1
OTU1648669	GCF_006094435.1_ASM609443v1_genomic	Very-Likely Producer	Aerobic	Anaerobic	Bacteria	Proteobacteria	Gammaproteobacteria	Pseudomonadales	Pseudomonadaceae	Pseudomonas	Pseudomonas fluorescens NCIMB 11764-1
OTU1668136	SRR351474rebin.2	Possible Producer	Aerobic	none	Bacteria	Proteobacteria	Gammaproteobacteria	Burkholderiales	Nitrosomonadaceae	Nitrosospira	Nitrosospira briensis strain-1
OTU1713007	GCF_004331765.1_ASM433176v1_genomic	Possible Producer	Aerobic	none	Bacteria	Proteobacteria	Gammaproteobacteria	Enterobacterales	Enterobacteriaceae	Enterobacter	Lelliottia amnigena
OTU1744945	SRR6474868rbin.2	Very-Likely Producer	Aerobic	Anaerobic	Bacteria	Proteobacteria	Gammaproteobacteria	Xanthomonadales	Xanthomonadaceae	Pseudoxanthomonas	Pseudoxanthomonas suwonensis 11-1
OTU1755548	SRR12349250bin.13	Likely Producer	Aerobic	Anaerobic	Bacteria	Proteobacteria	Alphaproteobacteria	Rhizobiales	Rhizobiaceae	Allorhizobium-Neorhizobium-Pararhizobium-Rhizobium	Agrobacterium radiobacter strain-1
OTU1776791	GCF_004331765.1_ASM433176v1_genomic	Possible Producer	Aerobic	none	Bacteria	Proteobacteria	Gammaproteobacteria	Enterobacterales	Enterobacteriaceae	Enterobacter	Lelliottia amnigena
OTU1783412	SRR11678132bin.12	Possible Producer	Aerobic	none	Bacteria	Bacteroidota	Bacteroidia	Chitinophagales	Chitinophagaceae	Cnuella	Cnuella sp.
OTU1816039	SRR6474868rbin.2	Very-Likely Producer	Aerobic	Anaerobic	Bacteria	Proteobacteria	Gammaproteobacteria	Xanthomonadales	Xanthomonadaceae	Pseudoxanthomonas	Pseudoxanthomonas suwonensis 11-1
OTU1858292	SRR11719873bin.13	Possible Producer	Aerobic	none	Bacteria	Proteobacteria	Gammaproteobacteria	Burkholderiales	Nitrosomonadaceae	Nitrosospira	Nitrosospira sp013697655
OTU1861690	GCF_004331765.1_ASM433176v1_genomic	Possible Producer	Aerobic	none	Bacteria	Proteobacteria	Gammaproteobacteria	Enterobacterales	Enterobacteriaceae	Enterobacter	Lelliottia amnigena
OTU1861701	GCF_002858765.1_ASM285876v1_genomic	Likely Producer	Aerobic	Anaerobic	Bacteria	Proteobacteria	Gammaproteobacteria	Burkholderiales	Burkholderiaceae	Cupriavidus	Cupriavidus necator
OTU1893323	GCF_002157625.1_Brevundimonas_SH203_assembly01_genomic	Possible Producer	Aerobic	none	Bacteria	Proteobacteria	Alphaproteobacteria	Caulobacterales	Caulobacteraceae	Brevundimonas	Brevundimonas vesicularis
OTU1912534	GCF_005860795.2_ASM586079v2_genomic	Very-Likely Producer	Aerobic	Anaerobic	Bacteria	Proteobacteria	Alphaproteobacteria	Rhizobiales	Rhizobiaceae	Allorhizobium-Neorhizobium-Pararhizobium-Rhizobium	Rhizobium sp. Root1240
OTU1938443	SRR12377070bin.3	Possible Producer	Aerobic	none	Bacteria	Proteobacteria	Alphaproteobacteria	Rhizobiales	Xanthobacteraceae	Pseudolabrys	uncultured Pseudolabrys sp.
OTU1964796	GCA_019428685.1_ASM1942868v1_genomic	Very-Likely Producer	Aerobic	Anaerobic	Bacteria	Proteobacteria	Gammaproteobacteria	Burkholderiales	Burkholderiaceae	Burkholderia-Caballeronia-Paraburkholderia	Paraburkholderia sp. SOS3
OTU1967223	GCF_004353915.1_ASM435391v1_genomic	Very-Likely Producer	Aerobic	Anaerobic	Bacteria	Proteobacteria	Gammaproteobacteria	Burkholderiales	Burkholderiaceae	Burkholderia-Caballeronia-Paraburkholderia	Paraburkholderia phytofirmans
OTU1975615	SRR5195144rbin.5	Very-Likely Producer	Aerobic	Anaerobic	Bacteria	Actinobacteriota	Actinobacteria	Corynebacteriales	Mycobacteriaceae	Mycobacterium	Mycobacterium sp. ACS1612
OTU1985495	GCF_004331765.1_ASM433176v1_genomic	Possible Producer	Aerobic	none	Bacteria	Proteobacteria	Gammaproteobacteria	Enterobacterales	Enterobacteriaceae	Enterobacter	Lelliottia amnigena
OTU1988504	GCA_019431355.1_ASM1943135v1_genomic	Possible Producer	Aerobic	Anaerobic	Bacteria	Firmicutes	Bacilli	Paenibacillales	Paenibacillaceae	Paenibacillus	metagenome
OTU2024839	SRR12349250bin.13	Likely Producer	Aerobic	Anaerobic	Bacteria	Proteobacteria	Alphaproteobacteria	Rhizobiales	Rhizobiaceae	Allorhizobium-Neorhizobium-Pararhizobium-Rhizobium	Agrobacterium radiobacter strain-1
OTU2085497	SRR12170513bin.23	Possible Producer	Aerobic	Anaerobic	Bacteria	Proteobacteria	Gammaproteobacteria	Burkholderiales	Burkholderiaceae	Burkholderia-Caballeronia-Paraburkholderia	Burkholderia sp. strain-1
OTU2086850	GCF_002112765.1_ASM211276v1_genomic	Very-Likely Producer	Aerobic	Anaerobic	Bacteria	Proteobacteria	Gammaproteobacteria	Pseudomonadales	Pseudomonadaceae	Pseudomonas	Pseudomonas sp. BIOMIG1BAC
OTU2089242	GCF_004331765.1_ASM433176v1_genomic	Possible Producer	Aerobic	none	Bacteria	Proteobacteria	Gammaproteobacteria	Enterobacterales	Enterobacteriaceae	Enterobacter	Lelliottia amnigena
OTU2101418	GCA_014596565.1_ASM1459656v1_genomic	Very-Likely Producer	Aerobic	Anaerobic	Bacteria	Proteobacteria	Gammaproteobacteria	Pseudomonadales	Pseudomonadaceae	Pseudomonas	Pseudomonas mediterranea
OTU2107345	GCF_004117875.1_ASM411787v1_genomic	Very-Likely Producer	Aerobic	Anaerobic	Bacteria	Desulfobacterota	Desulfuromonadia	Geobacterales	Geobacteraceae	Citrifermentans	Citrifermentans sp.
OTU2141200	GCA_000949385.2_ASM94938v2_genomic	Very-Likely Producer	Aerobic	Anaerobic	Bacteria	Proteobacteria	Gammaproteobacteria	Pseudomonadales	Pseudomonadaceae	Pseudomonas	Pseudomonas pseudoalcaligenes KF707 = NBRC 110670
OTU2167826	GCF_008932075.1_ASM893207v1_genomic	Likely Producer	Aerobic	Anaerobic	Bacteria	Actinobacteriota	Actinobacteria	Streptomycetales	Streptomycetaceae	Streptomyces	Streptomyces globisporus strain-3
OTU2201867	GCA_018324385.1_ASM1832438v1_genomic	Possible Producer	Aerobic	Anaerobic	Bacteria	Proteobacteria	Gammaproteobacteria	Burkholderiales	Gallionellaceae	Sideroxydans	uncultured Gallionellaceae bacterium
OTU2225720	SRR11719873bin.13	Possible Producer	Aerobic	none	Bacteria	Proteobacteria	Gammaproteobacteria	Burkholderiales	Nitrosomonadaceae	Nitrosospira	Nitrosospira sp013697655
OTU2259321	GCF_004331765.1_ASM433176v1_genomic	Possible Producer	Aerobic	none	Bacteria	Proteobacteria	Gammaproteobacteria	Enterobacterales	Enterobacteriaceae	Enterobacter	Lelliottia amnigena
OTU2303256	GCF_009455625.1_ASM945562v1_genomic	Possible Producer	Aerobic	Anaerobic	Bacteria	Proteobacteria	Gammaproteobacteria	Burkholderiales	Burkholderiaceae	Burkholderia-Caballeronia-Paraburkholderia	Paraburkholderia terrae
OTU2345276	GCF_003344635.1_ASM334463v1_genomic	Possible Producer	Aerobic	none	Bacteria	Actinobacteriota	Actinobacteria	Propionibacteriales	Propionibacteriaceae	Luteococcus	Mariniluteicoccus sp.
OTU2406851	GCF_001485125.1_ASM148512v1_genomic	Very-Likely Producer	Aerobic	Anaerobic	Bacteria	Actinobacteriota	Actinobacteria	Streptomycetales	Streptomycetaceae	Streptomyces	Streptomyces scabiei
OTU2422124	GCA_018324385.1_ASM1832438v1_genomic	Possible Producer	Aerobic	Anaerobic	Bacteria	Proteobacteria	Gammaproteobacteria	Burkholderiales	Gallionellaceae	Sideroxydans	uncultured Gallionellaceae bacterium
OTU2436217	SRR10954972bin.1	Possible Producer	Aerobic	none	Bacteria	Gemmatimonadota	Longimicrobia	Longimicrobiales	Longimicrobiaceae	YC-ZSS-LKJ147	YC-ZSS-LKJ147
OTU2446938	SRR5195146rbin.4	Possible Producer	Aerobic	none	Bacteria	Proteobacteria	Gammaproteobacteria	Burkholderiales	Nitrosomonadaceae	Nitrosospira	Nitrosospira briensis
OTU2487850	SRR6474868rbin.2	Very-Likely Producer	Aerobic	Anaerobic	Bacteria	Proteobacteria	Gammaproteobacteria	Xanthomonadales	Xanthomonadaceae	Pseudoxanthomonas	Pseudoxanthomonas suwonensis 11-1
OTU2496695	GCF_002920615.1_ASM292061v1_genomic	Very-Likely Producer	Aerobic	Anaerobic	Bacteria	Actinobacteriota	Actinobacteria	Streptomycetales	Streptomycetaceae	Streptomyces	Streptomyces sp. 3485
OTU2529937	SRR8663215rbin.5	Possible Producer	Aerobic	Anaerobic	Bacteria	Proteobacteria	Alphaproteobacteria	Sphingomonadales	Sphingomonadaceae	Novosphingobium	Novosphingobium sp. P6W
OTU2548592	GCF_009873475.1_ASM987347v1_genomic	Very-Likely Producer	Aerobic	Anaerobic	Bacteria	Proteobacteria	Gammaproteobacteria	Pseudomonadales	Pseudomonadaceae	Pseudomonas	Pseudomonas brenneri
OTU2580052	GCA_000993785.3_ASM99378v3_genomic	Possible Producer	Aerobic	Anaerobic	Bacteria	Actinobacteriota	Actinobacteria	Streptomycetales	Streptomycetaceae	Streptomyces	Streptomyces xiamenensis
OTU2644792	GCA_023101145.1_ASM2310114v1_genomic	Likely Producer	Aerobic	Anaerobic	Bacteria	Firmicutes	Bacilli	Paenibacillales	Paenibacillaceae	Paenibacillus	Paenibacillus xylanexedens strain-1
OTU2689289	SRR5855430rbin.9	Likely Producer	Aerobic	Anaerobic	Bacteria	Actinobacteriota	Rubrobacteria	Rubrobacterales	Rubrobacteriaceae	Rubrobacter	Rubrobacter. Sp
OTU2690376	GCF_009834515.1_ASM983451v1_genomic	Very-Likely Producer	Aerobic	Anaerobic	Bacteria	Proteobacteria	Gammaproteobacteria	Pseudomonadales	Pseudomonadaceae	Pseudomonas	Pseudomonas sp. Z003-0.4C(8344-21)
OTU2706389	SRR12349250bin.7	Very-Likely Producer	Aerobic	Anaerobic	Bacteria	Proteobacteria	Alphaproteobacteria	Rhizobiales	Rhizobiaceae	Mesorhizobium	uncultured Alphaproteobacteria bacterium strain-1
OTU2714970	GCF_002157625.1_Brevundimonas_SH203_assembly01_genomic	Possible Producer	Aerobic	none	Bacteria	Proteobacteria	Alphaproteobacteria	Caulobacterales	Caulobacteraceae	Brevundimonas	Brevundimonas vesicularis
OTU2802933	GCF_001485125.1_ASM148512v1_genomic	Very-Likely Producer	Aerobic	Anaerobic	Bacteria	Actinobacteriota	Actinobacteria	Streptomycetales	Streptomycetaceae	Streptomyces	Streptomyces scabiei
OTU2827444	GCF_001404985.1_ASM140498v1_genomic	Possible Producer	Aerobic	none	Bacteria	Bacteroidota	Bacteroidia	Flavobacteriales	Flavobacteriaceae	Flavobacterium	Flavobacterium sp. 140616W15-1
OTU2896037	GCF_003344635.1_ASM334463v1_genomic	Possible Producer	Aerobic	none	Bacteria	Actinobacteriota	Actinobacteria	Propionibacteriales	Propionibacteriaceae	Luteococcus	Mariniluteicoccus sp.
OTU2896858	SRR6474979rbin.9	Possible Producer	Aerobic	Anaerobic	Bacteria	Proteobacteria	Gammaproteobacteria	Burkholderiales	Alcaligenaceae	Cohnella	Cohnella phaseoli
OTU2902919	GCF_003865095.1_ASM386509v1_genomic	Very-Likely Producer	Aerobic	Anaerobic	Bacteria	Firmicutes	Clostridia	Clostridiales	Clostridiaceae	Clostridium sensu stricto 13	Clostridium estertheticum
OTU2904902	SRR6478752rbin.9	Very-Likely Producer	Aerobic	Anaerobic	Bacteria	Firmicutes	Bacilli	Bacillales	Bacillaceae	Bacillus	Bacillus megaterium
OTU2943550	GCF_005280735.1_ASM528073v1_genomic	Very-Likely Producer	Aerobic	Anaerobic	Bacteria	Proteobacteria	Gammaproteobacteria	Burkholderiales	Burkholderiaceae	Burkholderia-Caballeronia-Paraburkholderia	Burkholderia sp. DHON02
OTU2945809	GCF_001028175.1_ASM102817v1_genomic	Very-Likely Producer	Aerobic	Anaerobic	Bacteria	Proteobacteria	Gammaproteobacteria	Burkholderiales	Burkholderiaceae	Burkholderia-Caballeronia-Paraburkholderia	Burkholderia sp. PAMC 28687
OTU2953365	SRR6478752rbin.9	Very-Likely Producer	Aerobic	Anaerobic	Bacteria	Firmicutes	Bacilli	Bacillales	Bacillaceae	Bacillus	Bacillus megaterium
OTU2983017	GCF_004331765.1_ASM433176v1_genomic	Possible Producer	Aerobic	none	Bacteria	Proteobacteria	Gammaproteobacteria	Enterobacterales	Enterobacteriaceae	Enterobacter	Lelliottia amnigena
OTU2986917	GCF_004331765.1_ASM433176v1_genomic	Possible Producer	Aerobic	none	Bacteria	Proteobacteria	Gammaproteobacteria	Enterobacterales	Enterobacteriaceae	Enterobacter	Lelliottia amnigena
OTU3006854	SRR12170513bin.23	Possible Producer	Aerobic	Anaerobic	Bacteria	Proteobacteria	Gammaproteobacteria	Burkholderiales	Burkholderiaceae	Burkholderia-Caballeronia-Paraburkholderia	Burkholderia sp. strain-1
OTU3030951	GCF_004331765.1_ASM433176v1_genomic	Possible Producer	Aerobic	none	Bacteria	Proteobacteria	Gammaproteobacteria	Enterobacterales	Enterobacteriaceae	Enterobacter	Lelliottia amnigena
OTU3068050	GCF_008932075.1_ASM893207v1_genomic	Likely Producer	Aerobic	Anaerobic	Bacteria	Actinobacteriota	Actinobacteria	Streptomycetales	Streptomycetaceae	Streptomyces	Streptomyces globisporus strain-3
OTU3070286	GCF_004331765.1_ASM433176v1_genomic	Possible Producer	Aerobic	none	Bacteria	Proteobacteria	Gammaproteobacteria	Enterobacterales	Enterobacteriaceae	Enterobacter	Lelliottia amnigena
OTU3096182	GCA_018324385.1_ASM1832438v1_genomic	Possible Producer	Aerobic	Anaerobic	Bacteria	Proteobacteria	Gammaproteobacteria	Burkholderiales	Gallionellaceae	Sideroxydans	uncultured Gallionellaceae bacterium
OTU3121779	GCA_023617245.1_ASM2361724v1_genomic	Likely Producer	Aerobic	Anaerobic	Bacteria	Proteobacteria	Gammaproteobacteria	Xanthomonadales	Xanthomonadaceae	Lysobacter	Lysobacter enzymogenes
OTU3121891	GCF_004331765.1_ASM433176v1_genomic	Possible Producer	Aerobic	none	Bacteria	Proteobacteria	Gammaproteobacteria	Enterobacterales	Enterobacteriaceae	Enterobacter	Lelliottia amnigena
OTU3128492	SRR6478752rbin.9	Very-Likely Producer	Aerobic	Anaerobic	Bacteria	Firmicutes	Bacilli	Bacillales	Bacillaceae	Bacillus	Bacillus megaterium
OTU3131834	SRR6474868rbin.2	Very-Likely Producer	Aerobic	Anaerobic	Bacteria	Proteobacteria	Gammaproteobacteria	Xanthomonadales	Xanthomonadaceae	Pseudoxanthomonas	Pseudoxanthomonas suwonensis 11-1
OTU3137122	GCF_004349195.1_ASM434919v1_genomic	Possible Producer	Aerobic	none	Bacteria	Bacteroidota	Bacteroidia	Flavobacteriales	Flavobacteriaceae	Flavobacterium	Flavobacterium sp. M9
OTU3148850	GCF_004331765.1_ASM433176v1_genomic	Possible Producer	Aerobic	none	Bacteria	Proteobacteria	Gammaproteobacteria	Enterobacterales	Enterobacteriaceae	Enterobacter	Lelliottia amnigena
OTU3169770	SRR11719873bin.13	Possible Producer	Aerobic	none	Bacteria	Proteobacteria	Gammaproteobacteria	Burkholderiales	Nitrosomonadaceae	Nitrosospira	Nitrosospira sp013697655
OTU3196552	GCF_004117875.1_ASM411787v1_genomic	Very-Likely Producer	Aerobic	Anaerobic	Bacteria	Desulfobacterota	Desulfuromonadia	Geobacterales	Geobacteraceae	Citrifermentans	Citrifermentans sp.
OTU3231800	GCF_008932075.1_ASM893207v1_genomic	Likely Producer	Aerobic	Anaerobic	Bacteria	Actinobacteriota	Actinobacteria	Streptomycetales	Streptomycetaceae	Streptomyces	Streptomyces globisporus strain-3
OTU3235466	GCF_003344635.1_ASM334463v1_genomic	Possible Producer	Aerobic	none	Bacteria	Actinobacteriota	Actinobacteria	Propionibacteriales	Propionibacteriaceae	Luteococcus	Mariniluteicoccus sp.
OTU3253596	GCA_014596565.1_ASM1459656v1_genomic	Very-Likely Producer	Aerobic	Anaerobic	Bacteria	Proteobacteria	Gammaproteobacteria	Pseudomonadales	Pseudomonadaceae	Pseudomonas	Pseudomonas mediterranea
OTU3255059	GCA_020166015.1_ASM2016601v1_genomic	Possible Producer	Aerobic	none	Bacteria	Firmicutes	Bacilli	Bacillales	Bacillaceae	Bacillus	Bacillus sp. EF4A-B288
OTU3263425	GCF_004331765.1_ASM433176v1_genomic	Possible Producer	Aerobic	none	Bacteria	Proteobacteria	Gammaproteobacteria	Enterobacterales	Enterobacteriaceae	Enterobacter	Lelliottia amnigena
OTU3292309	GCF_004117875.1_ASM411787v1_genomic	Very-Likely Producer	Aerobic	Anaerobic	Bacteria	Desulfobacterota	Desulfuromonadia	Geobacterales	Geobacteraceae	Citrifermentans	Citrifermentans sp.
OTU3328029	GCF_004661485.1_ASM466148v1_genomic	Possible Producer	Aerobic	Anaerobic	Bacteria	Proteobacteria	Gammaproteobacteria	Burkholderiales	Methylophilaceae	Methylotenera	Methylotenera mobilis 13
OTU3366666	GCF_003264855.1_ASM326485v1_genomic	Possible Producer	Aerobic	Anaerobic	Bacteria	Proteobacteria	Gammaproteobacteria	Xanthomonadales	Rhodanobacteraceae	Dyella	Dyella jiangningensis-1
OTU3382481	GCF_004331765.1_ASM433176v1_genomic	Possible Producer	Aerobic	none	Bacteria	Proteobacteria	Gammaproteobacteria	Enterobacterales	Enterobacteriaceae	Enterobacter	Lelliottia amnigena
OTU3398050	GCA_022870505.1_ASM2287050v1_genomic	Very-Likely Producer	Aerobic	Anaerobic	Bacteria	Proteobacteria	Gammaproteobacteria	Burkholderiales	Burkholderiaceae	Burkholderia-Caballeronia-Paraburkholderia	Burkholderia gladioli
OTU3443187	GCF_004359985.1_ASM435998v1_genomic	Very-Likely Producer	Aerobic	Anaerobic	Bacteria	Proteobacteria	Gammaproteobacteria	Burkholderiales	Burkholderiaceae	Burkholderia-Caballeronia-Paraburkholderia	Burkholderia sp. DPP-13Z
OTU3501053	SRR6478752rbin.9	Very-Likely Producer	Aerobic	Anaerobic	Bacteria	Firmicutes	Bacilli	Bacillales	Bacillaceae	Bacillus	Bacillus megaterium
OTU3527901	GCA_022014505.1_ASM2201450v1_genomic	Very-Likely Producer	Aerobic	Anaerobic	Bacteria	Proteobacteria	Gammaproteobacteria	Pseudomonadales	Pseudomonadaceae	Pseudomonas	Pseudomonas sp. HC3-13
OTU3591133	SRR11719873bin.13	Possible Producer	Aerobic	none	Bacteria	Proteobacteria	Gammaproteobacteria	Burkholderiales	Nitrosomonadaceae	Nitrosospira	Nitrosospira sp013697655
OTU3608279	SRR5195144rbin.5	Very-Likely Producer	Aerobic	Anaerobic	Bacteria	Actinobacteriota	Actinobacteria	Corynebacteriales	Mycobacteriaceae	Mycobacterium	Mycobacterium sp. ACS1612
OTU3616362	GCA_018971125.1_ASM1897112v1_genomic	Very-Likely Producer	Aerobic	Anaerobic	Bacteria	Firmicutes	Bacilli	Bacillales	Bacillaceae	Bacillus	Bacillus filamentosus
OTU3652749	SRR11719873bin.13	Possible Producer	Aerobic	none	Bacteria	Proteobacteria	Gammaproteobacteria	Burkholderiales	Nitrosomonadaceae	Nitrosospira	Nitrosospira sp013697655
OTU3669672	GCF_004331765.1_ASM433176v1_genomic	Possible Producer	Aerobic	none	Bacteria	Proteobacteria	Gammaproteobacteria	Enterobacterales	Enterobacteriaceae	Enterobacter	Lelliottia amnigena
OTU3674671	SRR12767728bin.4	Very-Likely Producer	Aerobic	Anaerobic	Bacteria	Proteobacteria	Alphaproteobacteria	Rhizobiales	Hyphomicrobiaceae	Hyphomicrobium	Hyphomicrobium sp.
OTU3692453	GCF_003344635.1_ASM334463v1_genomic	Possible Producer	Aerobic	none	Bacteria	Actinobacteriota	Actinobacteria	Propionibacteriales	Propionibacteriaceae	Luteococcus	Mariniluteicoccus sp.
OTU3695724	SRR12170513bin.23	Possible Producer	Aerobic	Anaerobic	Bacteria	Proteobacteria	Gammaproteobacteria	Burkholderiales	Burkholderiaceae	Burkholderia-Caballeronia-Paraburkholderia	Burkholderia sp. strain-1
OTU3740757	GCA_016586165.1_ASM1658616v1_genomic	Possible Producer	Aerobic	Anaerobic	Bacteria	Proteobacteria	Gammaproteobacteria	Xanthomonadales	Rhodanobacteraceae	Dyella	Dyella jiangningensis
OTU3815305	GCA_023617245.1_ASM2361724v1_genomic	Likely Producer	Aerobic	Anaerobic	Bacteria	Proteobacteria	Gammaproteobacteria	Xanthomonadales	Xanthomonadaceae	Lysobacter	Lysobacter enzymogenes
OTU3836382	SRR12349250bin.4	Very-Likely Producer	Aerobic	Anaerobic	Bacteria	Actinobacteriota	Actinobacteria	Pseudonocardiales	Pseudonocardiaceae	Pseudonocardia	Pseudonocardia sp. AL041005-10
OTU3855099	SRR6474868rbin.2	Very-Likely Producer	Aerobic	Anaerobic	Bacteria	Proteobacteria	Gammaproteobacteria	Xanthomonadales	Xanthomonadaceae	Pseudoxanthomonas	Pseudoxanthomonas suwonensis 11-1
OTU3860895	GCF_004331765.1_ASM433176v1_genomic	Possible Producer	Aerobic	none	Bacteria	Proteobacteria	Gammaproteobacteria	Enterobacterales	Enterobacteriaceae	Enterobacter	Lelliottia amnigena
OTU3864554	GCA_014596565.1_ASM1459656v1_genomic	Very-Likely Producer	Aerobic	Anaerobic	Bacteria	Proteobacteria	Gammaproteobacteria	Pseudomonadales	Pseudomonadaceae	Pseudomonas	Pseudomonas mediterranea
OTU3882462	GCF_002112765.1_ASM211276v1_genomic	Very-Likely Producer	Aerobic	Anaerobic	Bacteria	Proteobacteria	Gammaproteobacteria	Pseudomonadales	Pseudomonadaceae	Pseudomonas	Pseudomonas sp. BIOMIG1BAC
OTU3893302	SRR12349250bin.7	Very-Likely Producer	Aerobic	Anaerobic	Bacteria	Proteobacteria	Alphaproteobacteria	Rhizobiales	Rhizobiaceae	Mesorhizobium	uncultured Alphaproteobacteria bacterium strain-1
OTU3931503	GCF_004886325.1_ASM488632v1_genomic	Possible Producer	Aerobic	none	Bacteria	Actinobacteriota	Actinobacteria	Micrococcales	Cellulomonadaceae	Cellulomonas	Cellulomonas sp. m10-48
OTU3936243	SRR6474868rbin.2	Very-Likely Producer	Aerobic	Anaerobic	Bacteria	Proteobacteria	Gammaproteobacteria	Xanthomonadales	Xanthomonadaceae	Pseudoxanthomonas	Pseudoxanthomonas suwonensis 11-1
OTU3941259	GCF_004519545.1_ASM451954v1_genomic	Possible Producer	Aerobic	Anaerobic	Bacteria	Actinobacteriota	Actinobacteria	Propionibacteriales	Nocardioidaceae	Nocardioides	Marmoricola sp. CNJ780 PL04
OTU3954890	GCF_006094435.1_ASM609443v1_genomic	Very-Likely Producer	Aerobic	Anaerobic	Bacteria	Proteobacteria	Gammaproteobacteria	Pseudomonadales	Pseudomonadaceae	Pseudomonas	Pseudomonas fluorescens NCIMB 11764-1
OTU3955634	SRR6474868rbin.2	Very-Likely Producer	Aerobic	Anaerobic	Bacteria	Proteobacteria	Gammaproteobacteria	Xanthomonadales	Xanthomonadaceae	Pseudoxanthomonas	Pseudoxanthomonas suwonensis 11-1
OTU3958550	SRR12170513bin.23	Possible Producer	Aerobic	Anaerobic	Bacteria	Proteobacteria	Gammaproteobacteria	Burkholderiales	Burkholderiaceae	Burkholderia-Caballeronia-Paraburkholderia	Burkholderia sp. strain-1
OTU4021901	SRR6474868rbin.2	Very-Likely Producer	Aerobic	Anaerobic	Bacteria	Proteobacteria	Gammaproteobacteria	Xanthomonadales	Xanthomonadaceae	Pseudoxanthomonas	Pseudoxanthomonas suwonensis 11-1
OTU4024664	GCF_005860795.2_ASM586079v2_genomic	Very-Likely Producer	Aerobic	Anaerobic	Bacteria	Proteobacteria	Alphaproteobacteria	Rhizobiales	Rhizobiaceae	Allorhizobium-Neorhizobium-Pararhizobium-Rhizobium	Rhizobium sp. Root1240
OTU4043053	SRR12170513bin.23	Possible Producer	Aerobic	Anaerobic	Bacteria	Proteobacteria	Gammaproteobacteria	Burkholderiales	Burkholderiaceae	Burkholderia-Caballeronia-Paraburkholderia	Burkholderia sp. strain-1
OTU4051227	GCF_006094435.1_ASM609443v1_genomic	Very-Likely Producer	Aerobic	Anaerobic	Bacteria	Proteobacteria	Gammaproteobacteria	Pseudomonadales	Pseudomonadaceae	Pseudomonas	Pseudomonas fluorescens NCIMB 11764-1
OTU4054829	SRR12170513bin.23	Possible Producer	Aerobic	Anaerobic	Bacteria	Proteobacteria	Gammaproteobacteria	Burkholderiales	Burkholderiaceae	Burkholderia-Caballeronia-Paraburkholderia	Burkholderia sp. strain-1
OTU4062544	SRR12350505bin.5	Possible Producer	Aerobic	Anaerobic	Bacteria	Proteobacteria	Alphaproteobacteria	Sphingomonadales	Sphingomonadaceae	Sphingopyxis	Sphingopyxis sp. EG6
OTU4085545	GCF_001567565.1_ASM156756v1_genomic	Very-Likely Producer	Aerobic	Anaerobic	Bacteria	Proteobacteria	Gammaproteobacteria	Pseudomonadales	Pseudomonadaceae	Pseudomonas	Pseudomonas sihuiensis
OTU4092763	GCF_004661485.1_ASM466148v1_genomic	Possible Producer	Aerobic	Anaerobic	Bacteria	Proteobacteria	Gammaproteobacteria	Burkholderiales	Methylophilaceae	Methylotenera	Methylotenera mobilis 13
OTU4122656	SRR12170513bin.23	Possible Producer	Aerobic	Anaerobic	Bacteria	Proteobacteria	Gammaproteobacteria	Burkholderiales	Burkholderiaceae	Burkholderia-Caballeronia-Paraburkholderia	Burkholderia sp. strain-1
OTU4164466	GCA_019343105.1_ASM1934310v1_genomic	Very-Likely Producer	Aerobic	Anaerobic	Bacteria	Proteobacteria	Alphaproteobacteria	Rhizobiales	Beijerinckiaceae	Methylovirgula	Methylovirgula sp.
OTU4165511	GCF_004331765.1_ASM433176v1_genomic	Possible Producer	Aerobic	none	Bacteria	Proteobacteria	Gammaproteobacteria	Enterobacterales	Enterobacteriaceae	Enterobacter	Lelliottia amnigena
OTU4195447	SRR6474868rbin.2	Very-Likely Producer	Aerobic	Anaerobic	Bacteria	Proteobacteria	Gammaproteobacteria	Xanthomonadales	Xanthomonadaceae	Pseudoxanthomonas	Pseudoxanthomonas suwonensis 11-1
OTU4214506	GCF_025264625.1_ASM2526462v1_genomic	Possible Producer	Aerobic	none	Bacteria	Acidobacteriota	Acidobacteriae	Acidobacteriales	Acidobacteriaceae (Subgroup 1)	Occallatibacter	Occallatibacter riparius
OTU4236417	GCF_009873475.1_ASM987347v1_genomic	Very-Likely Producer	Aerobic	Anaerobic	Bacteria	Proteobacteria	Gammaproteobacteria	Pseudomonadales	Pseudomonadaceae	Pseudomonas	Pseudomonas brenneri
OTU4248351	SRR5195146rbin.4	Possible Producer	Aerobic	none	Bacteria	Proteobacteria	Gammaproteobacteria	Burkholderiales	Nitrosomonadaceae	Nitrosospira	Nitrosospira briensis
OTU4275217	GCF_004331765.1_ASM433176v1_genomic	Possible Producer	Aerobic	none	Bacteria	Proteobacteria	Gammaproteobacteria	Enterobacterales	Enterobacteriaceae	Enterobacter	Lelliottia amnigena
OTU4283357	GCF_001922585.1_ASM192258v1_genomic	Possible Producer	Aerobic	none	Bacteria	Proteobacteria	Gammaproteobacteria	Enterobacterales	Enterobacteriaceae	Enterobacillus	Pantoea sp. 1.19
OTU4339477	GCA_000949385.2_ASM94938v2_genomic	Very-Likely Producer	Aerobic	Anaerobic	Bacteria	Proteobacteria	Gammaproteobacteria	Pseudomonadales	Pseudomonadaceae	Pseudomonas	Pseudomonas pseudoalcaligenes KF707 = NBRC 110670
OTU4370335	GCA_014596565.1_ASM1459656v1_genomic	Very-Likely Producer	Aerobic	Anaerobic	Bacteria	Proteobacteria	Gammaproteobacteria	Pseudomonadales	Pseudomonadaceae	Pseudomonas	Pseudomonas mediterranea
OTU4370375	GCA_019343105.1_ASM1934310v1_genomic	Very-Likely Producer	Aerobic	Anaerobic	Bacteria	Proteobacteria	Alphaproteobacteria	Rhizobiales	Beijerinckiaceae	Methylovirgula	Methylovirgula sp.
OTU4372977	SRR6478752rbin.9	Very-Likely Producer	Aerobic	Anaerobic	Bacteria	Firmicutes	Bacilli	Bacillales	Bacillaceae	Bacillus	Bacillus megaterium
OTU4377106	GCF_004001265.1_ASM400126v1_genomic	Very-Likely Producer	Aerobic	Anaerobic	Bacteria	Actinobacteriota	Actinobacteria	Micromonosporales	Micromonosporaceae	Actinoplanes	Actinoplanes missouriensis 431
OTU4428398	GCF_009873475.1_ASM987347v1_genomic	Very-Likely Producer	Aerobic	Anaerobic	Bacteria	Proteobacteria	Gammaproteobacteria	Pseudomonadales	Pseudomonadaceae	Pseudomonas	Pseudomonas brenneri
OTU4466954	SRR12350505bin.5	Possible Producer	Aerobic	Anaerobic	Bacteria	Proteobacteria	Alphaproteobacteria	Sphingomonadales	Sphingomonadaceae	Sphingopyxis	Sphingopyxis sp. EG6
OTU4467056	GCF_004331765.1_ASM433176v1_genomic	Possible Producer	Aerobic	none	Bacteria	Proteobacteria	Gammaproteobacteria	Enterobacterales	Enterobacteriaceae	Enterobacter	Lelliottia amnigena
OTU4468464	SRR12170513bin.23	Possible Producer	Aerobic	Anaerobic	Bacteria	Proteobacteria	Gammaproteobacteria	Burkholderiales	Burkholderiaceae	Burkholderia-Caballeronia-Paraburkholderia	Burkholderia sp. strain-1
OTU4472238	SRR12170513bin.23	Possible Producer	Aerobic	Anaerobic	Bacteria	Proteobacteria	Gammaproteobacteria	Burkholderiales	Burkholderiaceae	Burkholderia-Caballeronia-Paraburkholderia	Burkholderia sp. strain-1
OTU4486297	GCF_009834515.1_ASM983451v1_genomic	Very-Likely Producer	Aerobic	Anaerobic	Bacteria	Proteobacteria	Gammaproteobacteria	Pseudomonadales	Pseudomonadaceae	Pseudomonas	Pseudomonas sp. Z003-0.4C(8344-21)
OTU4513730	GCF_004331765.1_ASM433176v1_genomic	Possible Producer	Aerobic	none	Bacteria	Proteobacteria	Gammaproteobacteria	Enterobacterales	Enterobacteriaceae	Enterobacter	Lelliottia amnigena
OTU4569159	SRR10954972bin.1	Possible Producer	Aerobic	none	Bacteria	Gemmatimonadota	Longimicrobia	Longimicrobiales	Longimicrobiaceae	YC-ZSS-LKJ147	YC-ZSS-LKJ147
OTU4588933	SRR11676618bin.9	Very-Likely Producer	Aerobic	Anaerobic	Bacteria	Proteobacteria	Alphaproteobacteria	Rhizobiales	Beijerinckiaceae	Bosea	Bosea sp. RAC05
OTU4621499	GCF_008932075.1_ASM893207v1_genomic	Likely Producer	Aerobic	Anaerobic	Bacteria	Actinobacteriota	Actinobacteria	Streptomycetales	Streptomycetaceae	Streptomyces	Streptomyces globisporus strain-3
OTU4631863	GCA_020166015.1_ASM2016601v1_genomic	Possible Producer	Aerobic	none	Bacteria	Firmicutes	Bacilli	Bacillales	Bacillaceae	Bacillus	Bacillus sp. EF4A-B288
OTU4666089	GCF_006094435.1_ASM609443v1_genomic	Very-Likely Producer	Aerobic	Anaerobic	Bacteria	Proteobacteria	Gammaproteobacteria	Pseudomonadales	Pseudomonadaceae	Pseudomonas	Pseudomonas fluorescens NCIMB 11764-1
OTU4699132	GCA_014596565.1_ASM1459656v1_genomic	Very-Likely Producer	Aerobic	Anaerobic	Bacteria	Proteobacteria	Gammaproteobacteria	Pseudomonadales	Pseudomonadaceae	Pseudomonas	Pseudomonas mediterranea
OTU4731539	GCF_003344635.1_ASM334463v1_genomic	Possible Producer	Aerobic	none	Bacteria	Actinobacteriota	Actinobacteria	Propionibacteriales	Propionibacteriaceae	Luteococcus	Mariniluteicoccus sp.
OTU4737566	GCF_008932075.1_ASM893207v1_genomic	Likely Producer	Aerobic	Anaerobic	Bacteria	Actinobacteriota	Actinobacteria	Streptomycetales	Streptomycetaceae	Streptomyces	Streptomyces globisporus strain-3
OTU4746094	SRR5855430rbin.9	Likely Producer	Aerobic	Anaerobic	Bacteria	Actinobacteriota	Rubrobacteria	Rubrobacterales	Rubrobacteriaceae	Rubrobacter	Rubrobacter. Sp
OTU4753190	SRR11719873bin.13	Possible Producer	Aerobic	none	Bacteria	Proteobacteria	Gammaproteobacteria	Burkholderiales	Nitrosomonadaceae	Nitrosospira	Nitrosospira sp013697655
OTU4777668	GCF_009829585.1_ASM982958v1_genomic	Very-Likely Producer	Aerobic	Anaerobic	Bacteria	Actinobacteriota	Actinobacteria	Streptomycetales	Streptomycetaceae	Streptomyces	Streptomyces tendae
OTU4794704	GCF_004886325.1_ASM488632v1_genomic	Possible Producer	Aerobic	none	Bacteria	Actinobacteriota	Actinobacteria	Micrococcales	Cellulomonadaceae	Cellulomonas	Cellulomonas sp. m10-48
OTU4810505	SRR6474868rbin.2	Very-Likely Producer	Aerobic	Anaerobic	Bacteria	Proteobacteria	Gammaproteobacteria	Xanthomonadales	Xanthomonadaceae	Pseudoxanthomonas	Pseudoxanthomonas suwonensis 11-1
OTU4896731	SRR12377070bin.3	Possible Producer	Aerobic	none	Bacteria	Proteobacteria	Alphaproteobacteria	Rhizobiales	Xanthobacteraceae	Pseudolabrys	uncultured Pseudolabrys sp.
OTU4905474	GCF_004117875.1_ASM411787v1_genomic	Very-Likely Producer	Aerobic	Anaerobic	Bacteria	Desulfobacterota	Desulfuromonadia	Geobacterales	Geobacteraceae	Citrifermentans	Citrifermentans sp.
OTU4977641	SRR11719873bin.13	Possible Producer	Aerobic	none	Bacteria	Proteobacteria	Gammaproteobacteria	Burkholderiales	Nitrosomonadaceae	Nitrosospira	Nitrosospira sp013697655
OTU5009993	GCF_004524855.1_ASM452485v1_genomic	Very-Likely Producer	Aerobic	Anaerobic	Bacteria	Proteobacteria	Gammaproteobacteria	Burkholderiales	Burkholderiaceae	Burkholderia-Caballeronia-Paraburkholderia	Paraburkholderia nodosa
OTU5018915	SRR351474rebin.2	Possible Producer	Aerobic	none	Bacteria	Proteobacteria	Gammaproteobacteria	Burkholderiales	Nitrosomonadaceae	Nitrosospira	Nitrosospira briensis strain-1
OTU5035229	SRR6478752rbin.9	Very-Likely Producer	Aerobic	Anaerobic	Bacteria	Firmicutes	Bacilli	Bacillales	Bacillaceae	Bacillus	Bacillus megaterium
OTU5086601	GCF_003019635.1_ASM301963v1_genomic	Possible Producer	Aerobic	none	Bacteria	Proteobacteria	Alphaproteobacteria	Sphingomonadales	Sphingomonadaceae	Sphingobium	Sphingobium hydrophobicum
OTU5096243	SRR6474868rbin.2	Very-Likely Producer	Aerobic	Anaerobic	Bacteria	Proteobacteria	Gammaproteobacteria	Xanthomonadales	Xanthomonadaceae	Pseudoxanthomonas	Pseudoxanthomonas suwonensis 11-1
OTU5192767	GCA_018324385.1_ASM1832438v1_genomic	Possible Producer	Aerobic	Anaerobic	Bacteria	Proteobacteria	Gammaproteobacteria	Burkholderiales	Gallionellaceae	Sideroxydans	uncultured Gallionellaceae bacterium
OTU5200206	SRR12349250bin.13	Likely Producer	Aerobic	Anaerobic	Bacteria	Proteobacteria	Alphaproteobacteria	Rhizobiales	Rhizobiaceae	Allorhizobium-Neorhizobium-Pararhizobium-Rhizobium	Agrobacterium radiobacter strain-1
OTU5218709	SRR6474868rbin.2	Very-Likely Producer	Aerobic	Anaerobic	Bacteria	Proteobacteria	Gammaproteobacteria	Xanthomonadales	Xanthomonadaceae	Pseudoxanthomonas	Pseudoxanthomonas suwonensis 11-1
OTU5220005	GCF_024355235.1_ASM2435523v1_genomic	Very-Likely Producer	Aerobic	Anaerobic	Bacteria	Proteobacteria	Gammaproteobacteria	Pseudomonadales	Pseudomonadaceae	Pseudomonas	Pseudomonas sp. HLS-6
OTU5282240	GCF_008042275.1_ASM804227v1_genomic	Very-Likely Producer	Aerobic	Anaerobic	Bacteria	Actinobacteriota	Actinobacteria	Streptomycetales	Streptomycetaceae	Streptomyces	Streptomyces sp. strain-3
OTU5299895	SRR12350505bin.5	Possible Producer	Aerobic	Anaerobic	Bacteria	Proteobacteria	Alphaproteobacteria	Sphingomonadales	Sphingomonadaceae	Sphingopyxis	Sphingopyxis sp. EG6
OTU5327279	SRR5215469rbin.2	Possible Producer	Aerobic	Anaerobic	Bacteria	Nitrospirota	Nitrospiria	Nitrospirales	Nitrospiraceae	Nitrospira	Nitrospira sp. strain-1
OTU5331069	GCF_004886325.1_ASM488632v1_genomic	Possible Producer	Aerobic	none	Bacteria	Actinobacteriota	Actinobacteria	Micrococcales	Cellulomonadaceae	Cellulomonas	Cellulomonas sp. m10-48
OTU5372158	GCF_003627795.1_ASM362779v1_genomic	Very-Likely Producer	Aerobic	Anaerobic	Bacteria	Proteobacteria	Alphaproteobacteria	Rhizobiales	Rhizobiaceae	Allorhizobium-Neorhizobium-Pararhizobium-Rhizobium	Rhizobium sp. CCGE532
OTU5390220	GCF_024355235.1_ASM2435523v1_genomic	Very-Likely Producer	Aerobic	Anaerobic	Bacteria	Proteobacteria	Gammaproteobacteria	Pseudomonadales	Pseudomonadaceae	Pseudomonas	Pseudomonas sp. HLS-6
OTU5433605	GCF_002157625.1_Brevundimonas_SH203_assembly01_genomic	Possible Producer	Aerobic	none	Bacteria	Proteobacteria	Alphaproteobacteria	Caulobacterales	Caulobacteraceae	Brevundimonas	Brevundimonas vesicularis
OTU5482974	SRR6474868rbin.2	Very-Likely Producer	Aerobic	Anaerobic	Bacteria	Proteobacteria	Gammaproteobacteria	Xanthomonadales	Xanthomonadaceae	Pseudoxanthomonas	Pseudoxanthomonas suwonensis 11-1
OTU5501336	GCF_006094435.1_ASM609443v1_genomic	Very-Likely Producer	Aerobic	Anaerobic	Bacteria	Proteobacteria	Gammaproteobacteria	Pseudomonadales	Pseudomonadaceae	Pseudomonas	Pseudomonas fluorescens NCIMB 11764-1
