# Supplementary material for: Cobamide-producing microbes as a model for understanding general nutritional interdependencies in soil food webs
Source: Nat Commun. 2026 Jan 13;17:1533. doi: 10.1038/s41467-025-68255-6 (PMC12891699; doi:10.1038/s41467-025-68255-6)
Supplement: Supplementary file 7 — Supplementary Data 5 [file 41467_2025_68255_MOESM7_ESM.xlsx]

## Sheet: Supplementary Data 5
Target name	gene	E-value	score
NZ_CP107911.1_6403	AcsE	5.9e-56	188.2
NZ_CP107911.1_6509	ArsAB	4.8e-92	307.7
NZ_CP107911.1_5793	ArsAB	1.1e-45	155.2
NZ_CP107911.1_4387	BchE	3.4e-58	196.1
NZ_CP107911.1_1617	BchE	2.5e-48	163.4
NZ_CP107911.1_4299	BchE	1.5e-22	77.9
NZ_CP107911.1_6183	BtuR	2e-85	286.1
NZ_CP107911.1_6182	CbiA	1.3e-152	508.5
NZ_CP107911.1_6186	CbiA	6.4e-77	258.7
NZ_CP107911.1_6850	CbiA	5e-16	57.7
NZ_CP107911.1_6884	CbiA	5.7e-16	57.5
NZ_CP107911.1_6546	CbiA	5.8e-12	44.3
NZ_CP107911.1_2700	CbiA	5.8e-08	31.1
NZ_CP107911.1_4171	CbiA	7.1e-08	30.8
NZ_CP107911.1_6187	CbiB	3.7e-105	350.9
NZ_CP107911.1_338	CbiC	2.8e-105	352.1
NZ_CP107911.1_341	CbiD	3.9e-135	450.4
NZ_CP107911.1_343	CbiE	1.4e-157	524.6
NZ_CP107911.1_6508	CbiE	6.3e-113	377.2
NZ_CP107911.1_339	CbiE	4.5e-39	133.3
NZ_CP107911.1_339	CbiE	4.5e-39	133.3
NZ_CP107911.1_6510	CbiE	5.8e-16	57
NZ_CP107911.1_342	CbiE	2.7e-14	51.5
NZ_CP107911.1_1012	CbiE	5.2e-13	47.3
NZ_CP107911.1_1012	CbiE	5.2e-13	47.3
NZ_CP107911.1_2242	CbiE	4.3e-09	34.3
NZ_CP107911.1_2474	CbiE	2e-08	32.1
NZ_CP107911.1_1302	CbiE	2.9e-08	31.6
NZ_CP107911.1_3419	CbiE	4e-08	31.1
NZ_CP107911.1_6181	CbiE	9.7e-08	29.9
NZ_CP107911.1_6181	CbiE	9.7e-08	29.9
NZ_CP107911.1_507	CbiE	1e-07	29.8
NZ_CP107911.1_4751	CbiE	2.5e-07	28.5
NZ_CP107911.1_5621	CbiE	6.7e-07	27.1
NZ_CP107911.1_342	CbiF	1.8e-131	437.9
NZ_CP107911.1_6510	CbiF	5.3e-52	176
NZ_CP107911.1_339	CbiF	2.8e-29	101
NZ_CP107911.1_339	CbiF	2.8e-29	101
NZ_CP107911.1_339	CbiF	2.8e-29	101
NZ_CP107911.1_339	CbiF	2.8e-29	101
NZ_CP107911.1_3419	CbiF	6.3e-22	76.8
NZ_CP107911.1_3419	CbiF	6.3e-22	76.8
NZ_CP107911.1_3419	CbiF	6.3e-22	76.8
NZ_CP107911.1_1012	CbiF	1.6e-10	39.2
NZ_CP107911.1_1012	CbiF	1.6e-10	39.2
NZ_CP107911.1_1012	CbiF	1.6e-10	39.2
NZ_CP107911.1_6181	CbiF	9.1e-10	36.7
NZ_CP107911.1_6181	CbiF	9.1e-10	36.7
NZ_CP107911.1_339	CbiG	1.2e-54	184.7
NZ_CP107911.1_6181	CbiG	6.9e-48	162.3
NZ_CP107911.1_339	CbiH	2.6e-148	494
NZ_CP107911.1_339	CbiH	2.6e-148	494
NZ_CP107911.1_342	CbiH	2.5e-14	51.9
NZ_CP107911.1_342	CbiH	2.5e-14	51.9
NZ_CP107911.1_6510	CbiH	5e-14	51
NZ_CP107911.1_6510	CbiH	5e-14	51
NZ_CP107911.1_343	CbiH	5.4e-13	47.6
NZ_CP107911.1_3419	CbiH	8.3e-09	33.7
NZ_CP107911.1_3419	CbiH	8.3e-09	33.7
NZ_CP107911.1_1012	CbiH	1.1e-07	30
NZ_CP107911.1_1012	CbiH	1.1e-07	30
NZ_CP107911.1_340	CbiJ	5.9e-90	301.3
NZ_CP107911.1_1655	CbiK	7.7e-09	33.7
NZ_CP107911.1_1655	CbiK	7.7e-09	33.7
NZ_CP107911.1_5444	CbiK	8e-08	30.4
NZ_CP107911.1_5444	CbiK	8e-08	30.4
NZ_CP107911.1_339	CbiL	1.1e-120	402.3
NZ_CP107911.1_339	CbiL	1.1e-120	402.3
NZ_CP107911.1_6181	CbiL	1.4e-47	161.4
NZ_CP107911.1_342	CbiL	3.2e-23	81.1
NZ_CP107911.1_342	CbiL	3.2e-23	81.1
NZ_CP107911.1_1012	CbiL	3.8e-22	77.6
NZ_CP107911.1_6510	CbiL	5.3e-21	73.8
NZ_CP107911.1_3419	CbiL	5e-13	47.5
NZ_CP107911.1_3419	CbiL	5e-13	47.5
NZ_CP107911.1_343	CbiL	1.3e-11	42.8
NZ_CP107911.1_343	CbiL	1.3e-11	42.8
NZ_CP107911.1_6508	CbiL	1.2e-07	29.8
NZ_CP107911.1_6186	CbiP	4e-181	602.5
NZ_CP107911.1_6884	CbiP	7.6e-15	53.2
NZ_CP107911.1_6546	CbiP	2.1e-10	38.5
NZ_CP107911.1_6850	CbiP	2.6e-07	28.3
NZ_CP107911.1_6850	CbiP	2.6e-07	28.3
NZ_CP107911.1_6182	CbiP	3.9e-07	27.7
NZ_CP107911.1_6182	CbiP	3.9e-07	27.7
NZ_CP107911.1_6182	CbiP	3.9e-07	27.7
NZ_CP107911.1_343	CbiT	6.2e-152	506.1
NZ_CP107911.1_6508	CbiT	9.2e-75	251.3
NZ_CP107911.1_339	CbiT	3.9e-32	110.6
NZ_CP107911.1_339	CbiT	3.9e-32	110.6
NZ_CP107911.1_342	CbiT	2.6e-11	41.8
NZ_CP107911.1_2242	CbiT	1.9e-10	39
NZ_CP107911.1_6510	CbiT	2.1e-10	38.8
NZ_CP107911.1_1302	CbiT	2.9e-10	38.3
NZ_CP107911.1_507	CbiT	4.6e-10	37.7
NZ_CP107911.1_4751	CbiT	7e-10	37.1
NZ_CP107911.1_2754	CbiT	8.9e-10	36.7
NZ_CP107911.1_2474	CbiT	4e-09	34.6
NZ_CP107911.1_2474	CbiT	4e-09	34.6
NZ_CP107911.1_3545	CbiT	5.1e-09	34.2
NZ_CP107911.1_1334	CbiT	6.1e-09	34
NZ_CP107911.1_2707	CbiT	5e-08	31
NZ_CP107911.1_170	CbiT	6.1e-08	30.7
NZ_CP107911.1_7148	CbiT	8.1e-08	30.3
NZ_CP107911.1_83	CbiT	9.3e-08	30.1
NZ_CP107911.1_5621	CbiT	1.2e-07	29.7
NZ_CP107911.1_3055	CbiT	1.2e-07	29.7
NZ_CP107911.1_6410	CbiT	2.1e-07	28.9
NZ_CP107911.1_5169	CbiT	2.4e-07	28.7
NZ_CP107911.1_1012	CbiT	4e-07	28
NZ_CP107911.1_1655	CbiX	3.4e-73	245.8
NZ_CP107911.1_6180	CbiX	4.2e-73	245.5
NZ_CP107911.1_5444	CbiX	1.2e-70	237.4
NZ_CP107911.1_7079	CbiX	2.2e-11	42.5
NZ_CP107911.1_6183	CobA-co	2.3e-80	268.7
NZ_CP107911.1_6510	CobA	2.8e-109	364.4
NZ_CP107911.1_3419	CobA	3.4e-57	192.9
NZ_CP107911.1_3419	CobA	3.4e-57	192.9
NZ_CP107911.1_342	CobA	4e-50	169.6
NZ_CP107911.1_339	CobA	1.2e-40	138.4
NZ_CP107911.1_339	CobA	1.2e-40	138.4
NZ_CP107911.1_1012	CobA	1.8e-10	39
NZ_CP107911.1_1012	CobA	1.8e-10	39
NZ_CP107911.1_6181	CobA	2.1e-09	35.5
NZ_CP107911.1_6181	CobA	2.1e-09	35.5
NZ_CP107911.1_6181	CobA	2.1e-09	35.5
NZ_CP107911.1_6182	CobB	5.3e-120	401
NZ_CP107911.1_6186	CobB	9.4e-81	271.4
NZ_CP107911.1_6884	CobB	2.1e-23	82.1
NZ_CP107911.1_6850	CobB	1.1e-17	63.3
NZ_CP107911.1_6546	CobB	1.7e-13	49.4
NZ_CP107911.1_2700	CobB	3.5e-10	38.5
NZ_CP107911.1_2435	CobB	4.4e-10	38.2
NZ_CP107911.1_2220	CobB	3.2e-08	32.1
NZ_CP107911.1_2226	CobB	2.1e-07	29.4
NZ_CP107911.1_4171	CobB	3.7e-07	28.5
NZ_CP107911.1_4006	CobB	3.8e-07	28.5
NZ_CP107911.1_5924	CobB	6.4e-07	27.8
NZ_CP107911.1_5641	CobC-ado	1.2e-59	200.9
NZ_CP107911.1_5229	CobC-ado	1.7e-57	193.8
NZ_CP107911.1_5307	CobC-ado	7.3e-54	181.9
NZ_CP107911.1_1223	CobC-ado	7.8e-50	168.7
NZ_CP107911.1_6393	CobC-ado	3.6e-47	159.9
NZ_CP107911.1_5027	CobC-ado	6.8e-46	155.7
NZ_CP107911.1_2029	CobC-ado	9.3e-36	122.4
NZ_CP107911.1_4338	CobC-ado	4.2e-31	107.1
NZ_CP107911.1_3346	CobC-ado	3.7e-27	94.2
NZ_CP107911.1_6477	CobC-ado	1e-23	82.9
NZ_CP107911.1_6233	CobC-ado	7.2e-09	34.1
NZ_CP107911.1_6179	CobC-beta	8.2e-79	264.1
NZ_CP107911.1_5921	CobC-beta	8.7e-49	165.3
NZ_CP107911.1_5516	CobC-beta	2.4e-47	160.6
NZ_CP107911.1_4058	CobC-beta	6.2e-42	142.8
NZ_CP107911.1_2717	CobC-beta	4.1e-31	107.2
NZ_CP107911.1_3161	CobC-beta	1.3e-23	82.5
NZ_CP107911.1_3161	CobC-beta	1.3e-23	82.5
NZ_CP107911.1_3697	CobC-beta	2e-23	81.9
NZ_CP107911.1_1505	CobC-beta	3.9e-14	51.3
NZ_CP107911.1_1505	CobC-beta	3.9e-14	51.3
NZ_CP107911.1_6643	CobC-beta	5.3e-14	50.9
NZ_CP107911.1_2836	CobC-beta	3.9e-13	48
NZ_CP107911.1_1467	CobC-beta	8.2e-13	47
NZ_CP107911.1_445	CobC-beta	1.2e-11	43.1
NZ_CP107911.1_17	CobC-beta	3.3e-10	38.4
NZ_CP107911.1_7867	CobC-beta	3.3e-10	38.4
NZ_CP107911.1_6475	CobC-beta	1.4e-07	29.8
NZ_CP107911.1_6475	CobC-beta	1.4e-07	29.8
NZ_CP107911.1_6179	CobD	1.5e-93	313.3
NZ_CP107911.1_5516	CobD	7e-82	274.7
NZ_CP107911.1_5921	CobD	3.1e-71	239.6
NZ_CP107911.1_4058	CobD	1.4e-65	220.9
NZ_CP107911.1_2717	CobD	9.1e-43	145.6
NZ_CP107911.1_3161	CobD	3.6e-33	113.9
NZ_CP107911.1_3161	CobD	3.6e-33	113.9
NZ_CP107911.1_3697	CobD	2.2e-32	111.3
NZ_CP107911.1_1505	CobD	6.2e-29	99.9
NZ_CP107911.1_1505	CobD	6.2e-29	99.9
NZ_CP107911.1_2836	CobD	3.1e-24	84.4
NZ_CP107911.1_17	CobD	1.3e-17	62.5
NZ_CP107911.1_7867	CobD	1.3e-17	62.5
NZ_CP107911.1_6643	CobD	1.3e-17	62.5
NZ_CP107911.1_1467	CobD	7e-15	53.5
NZ_CP107911.1_445	CobD	1.5e-14	52.4
NZ_CP107911.1_6475	CobD	6.6e-12	43.7
NZ_CP107911.1_6186	CobD	1.4e-10	39.3
NZ_CP107911.1_1322	CobD	1.4e-07	29.3
NZ_CP107911.1_1012	CobF	6e-135	448.6
NZ_CP107911.1_339	CobF	1e-36	125.4
NZ_CP107911.1_339	CobF	1e-36	125.4
NZ_CP107911.1_339	CobF	1e-36	125.4
NZ_CP107911.1_6181	CobF	6.7e-18	63.4
NZ_CP107911.1_342	CobF	1.9e-12	45.5
NZ_CP107911.1_342	CobF	1.9e-12	45.5
NZ_CP107911.1_6510	CobF	2.2e-09	35.4
NZ_CP107911.1_6510	CobF	2.2e-09	35.4
NZ_CP107911.1_3419	CobF	1.7e-07	29.2
NZ_CP107911.1_337	CobG	9.4e-103	343.7
NZ_CP107911.1_1645	CobG	3.6e-50	170.2
NZ_CP107911.1_5420	CobG	2.2e-09	35.7
NZ_CP107911.1_5420	CobG	2.2e-09	35.7
NZ_CP107911.1_338	CobH	9.9e-107	356.4
NZ_CP107911.1_339	CobI	4e-125	416.9
NZ_CP107911.1_339	CobI	4e-125	416.9
NZ_CP107911.1_6181	CobI	2.2e-43	147.8
NZ_CP107911.1_6181	CobI	2.2e-43	147.8
NZ_CP107911.1_1012	CobI	2.3e-26	91.7
NZ_CP107911.1_342	CobI	1.9e-22	78.8
NZ_CP107911.1_6510	CobI	3e-22	78.2
NZ_CP107911.1_3419	CobI	1.1e-13	50
NZ_CP107911.1_3419	CobI	1.1e-13	50
NZ_CP107911.1_343	CobI	2.7e-11	42.1
NZ_CP107911.1_343	CobI	2.7e-11	42.1
NZ_CP107911.1_6508	CobI	9.5e-08	30.4
NZ_CP107911.1_339	CobJ	3e-142	473.7
NZ_CP107911.1_339	CobJ	3e-142	473.7
NZ_CP107911.1_339	CobJ	3e-142	473.7
NZ_CP107911.1_339	CobJ	3e-142	473.7
NZ_CP107911.1_342	CobJ	1.9e-14	52.4
NZ_CP107911.1_342	CobJ	1.9e-14	52.4
NZ_CP107911.1_6510	CobJ	5.3e-14	50.9
NZ_CP107911.1_6510	CobJ	5.3e-14	50.9
NZ_CP107911.1_343	CobJ	4.3e-12	44.6
NZ_CP107911.1_3419	CobJ	5.8e-10	37.6
NZ_CP107911.1_3419	CobJ	5.8e-10	37.6
NZ_CP107911.1_1012	CobJ	1.8e-07	29.4
NZ_CP107911.1_1012	CobJ	1.8e-07	29.4
NZ_CP107911.1_6181	CobJ	3.2e-07	28.6
NZ_CP107911.1_340	CobK	2.1e-106	354.7
NZ_CP107911.1_343	CobL	4.8e-168	558.3
NZ_CP107911.1_6508	CobL	1.9e-103	345.4
NZ_CP107911.1_339	CobL	6.1e-31	106.4
NZ_CP107911.1_339	CobL	6.1e-31	106.4
NZ_CP107911.1_1302	CobL	2e-09	35.5
NZ_CP107911.1_342	CobL	1.3e-08	32.8
NZ_CP107911.1_2242	CobL	3e-08	31.6
NZ_CP107911.1_507	CobL	1.5e-07	29.3
NZ_CP107911.1_4751	CobL	2.1e-07	28.8
NZ_CP107911.1_342	CobM	2.6e-137	457.8
NZ_CP107911.1_6510	CobM	1.9e-49	167.8
NZ_CP107911.1_339	CobM	5.6e-25	87.1
NZ_CP107911.1_339	CobM	5.6e-25	87.1
NZ_CP107911.1_339	CobM	5.6e-25	87.1
NZ_CP107911.1_339	CobM	5.6e-25	87.1
NZ_CP107911.1_3419	CobM	1.3e-19	69.3
NZ_CP107911.1_3419	CobM	1.3e-19	69.3
NZ_CP107911.1_3419	CobM	1.3e-19	69.3
NZ_CP107911.1_1012	CobM	2.5e-09	35.5
NZ_CP107911.1_1012	CobM	2.5e-09	35.5
NZ_CP107911.1_6181	CobM	4.8e-08	31.2
NZ_CP107911.1_6181	CobM	4.8e-08	31.2
NZ_CP107911.1_336	CobN	0	1610.4
NZ_CP107911.1_6183	CobO	1.1e-85	286.8
NZ_CP107911.1_5795	CobP	3.9e-62	208.8
NZ_CP107911.1_6186	CobQ	6.2e-96	321.3
NZ_CP107911.1_6182	CobQ	2.9e-75	253.1
NZ_CP107911.1_6884	CobQ	2.3e-35	121.6
NZ_CP107911.1_6850	CobQ	2.5e-17	62.1
NZ_CP107911.1_2435	CobQ	2.1e-09	35.9
NZ_CP107911.1_2700	CobQ	3.6e-08	31.9
NZ_CP107911.1_6546	CobQ	4e-08	31.8
NZ_CP107911.1_2220	CobQ	3e-07	28.9
NZ_CP107911.1_5790	CobS-GDP	1.1e-60	204.5
NZ_CP107911.1_4831	CobS-co	2.6e-09	35.2
NZ_CP107911.1_5879	CobS-co	2.4e-07	28.8
NZ_CP107911.1_6509	CobT-alpha	8.7e-154	512.2
NZ_CP107911.1_5793	CobT-alpha	1.6e-120	402.5
NZ_CP107911.1_5795	CobU-ade	6.8e-60	201.1
NZ_CP107911.1_6509	CobU-alpha	3e-157	523.6
NZ_CP107911.1_5793	CobU-alpha	6.9e-122	406.9
NZ_CP107911.1_5790	CobV	2.5e-54	183.4
NZ_CP107911.1_3949	CobY	7.1e-16	57.1
NZ_CP107911.1_3949	CobY	7.1e-16	57.1
NZ_CP107911.1_5292	CobY	1.1e-11	43.5
NZ_CP107911.1_6683	CobY	3.4e-11	41.9
NZ_CP107911.1_4710	CobY	2e-10	39.3
NZ_CP107911.1_4710	CobY	2e-10	39.3
NZ_CP107911.1_4348	CobY	7.4e-10	37.5
NZ_CP107911.1_4348	CobY	7.4e-10	37.5
NZ_CP107911.1_3548	CobY	5.1e-09	34.8
NZ_CP107911.1_1491	CobY	3e-08	32.2
NZ_CP107911.1_4809	CobY	4.5e-08	31.7
NZ_CP107911.1_487	CobY	7.4e-08	31
NZ_CP107911.1_487	CobY	7.4e-08	31
NZ_CP107911.1_4353	CobY	3e-07	29
NZ_CP107911.1_6510	CysG	2.6e-97	326.1
NZ_CP107911.1_6510	CysG	2.6e-97	326.1
NZ_CP107911.1_3419	CysG	8.2e-45	153.1
NZ_CP107911.1_342	CysG	1.6e-35	122.5
NZ_CP107911.1_339	CysG	2.8e-29	101.9
NZ_CP107911.1_339	CysG	2.8e-29	101.9
NZ_CP107911.1_1090	DhaD	3.7e-38	130.2
NZ_CP107911.1_6138	DhaD	1.8e-14	52.2
NZ_CP107911.1_3444	DhaD	4.4e-13	47.6
NZ_CP107911.1_7514	DhaD	4.5e-10	37.7
NZ_CP107911.1_7514	DhaD	4.5e-10	37.7
NZ_CP107911.1_7514	DhaD	4.5e-10	37.7
NZ_CP107911.1_6576	DhaD	1.6e-09	35.8
NZ_CP107911.1_1257	DhaD	3.2e-08	31.6
NZ_CP107911.1_1257	DhaD	3.2e-08	31.6
NZ_CP107911.1_6403	GlmS	5.9e-19	67.6
NZ_CP107911.1_1533	GlmS	1.8e-09	36.4
NZ_CP107911.1_3010	GlmS	4.7e-09	35.1
NZ_CP107911.1_1037	Hem1	2.9e-84	282.7
NZ_CP107911.1_6853	Hem1	5.6e-47	159.5
NZ_CP107911.1_3421	HemA	6.2e-138	459.6
NZ_CP107911.1_3421	HemA	6.2e-138	459.6
NZ_CP107911.1_7234	HemA	2.3e-08	32
NZ_CP107911.1_5425	HemA	3.8e-07	28
NZ_CP107911.1_3437	HemA	6.3e-07	27.3
NZ_CP107911.1_3437	HemA	6.3e-07	27.3
NZ_CP107911.1_5436	HemA	6.7e-07	27.2
NZ_CP107911.1_3408	HemB	1.4e-167	557.7
NZ_CP107911.1_7701	HemC	4e-125	417.7
NZ_CP107911.1_3420	HemC	1.1e-118	396.5
NZ_CP107911.1_3420	HemD	2.8e-97	325.4
NZ_CP107911.1_7701	HemD	1.2e-94	316.7
NZ_CP107911.1_3419	HemD	2.2e-54	183.6
NZ_CP107911.1_4886	HemD	1.6e-18	65.2
NZ_CP107911.1_3347	HemL	8.1e-212	703.8
NZ_CP107911.1_7807	HemL	5.1e-114	380.8
NZ_CP107911.1_6819	HemL	8.4e-103	343.7
NZ_CP107911.1_7392	HemL	3.2e-69	232.9
NZ_CP107911.1_6484	HemL	2.2e-67	226.8
NZ_CP107911.1_1075	HemL	3.1e-66	223
NZ_CP107911.1_6874	HemL	1.8e-64	217.2
NZ_CP107911.1_3667	HemL	2.9e-62	209.9
NZ_CP107911.1_2144	HemL	1.4e-61	207.6
NZ_CP107911.1_1416	HemL	1.1e-50	171.6
NZ_CP107911.1_2038	HemL	3.1e-46	156.9
NZ_CP107911.1_2038	HemL	3.1e-46	156.9
NZ_CP107911.1_6851	HemL	4.7e-46	156.3
NZ_CP107911.1_6173	HemL	1.1e-45	155.1
NZ_CP107911.1_7406	HemL	8.2e-43	145.6
NZ_CP107911.1_2182	HemL	1.4e-40	138.2
NZ_CP107911.1_1037	HemL	3.4e-09	34.6
NZ_CP107911.1_1037	HemL	3.4e-09	34.6
NZ_CP107911.1_7701	Hmbs	3.4e-123	411.1
NZ_CP107911.1_3420	Hmbs	2.3e-116	388.5
NZ_CP107911.1_1374	MeaA	0	1229.8
NZ_CP107911.1_1533	MeaA	5.5e-189	628.1
NZ_CP107911.1_2934	MeaA	1.1e-176	587.4
NZ_CP107911.1_2420	MeaA	1.4e-133	444.9
NZ_CP107911.1_3010	MeaA	1.1e-45	154.4
NZ_CP107911.1_1532	MeaA	2.6e-26	90.3
NZ_CP107911.1_6403	MeaA	5.6e-08	29.7
NZ_CP107911.1_1533	Mmut	0	1150.7
NZ_CP107911.1_2934	Mmut	2.2e-191	636.4
NZ_CP107911.1_2420	Mmut	5.8e-151	502.8
NZ_CP107911.1_1374	Mmut	9.8e-140	465.7
NZ_CP107911.1_1532	Mmut	1e-51	174.7
NZ_CP107911.1_1532	Mmut	1e-51	174.7
NZ_CP107911.1_3010	Mmut	4.3e-27	93.2
NZ_CP107911.1_1532	MutA	7.5e-238	790.1
NZ_CP107911.1_1533	MutA	2.8e-159	530.5
NZ_CP107911.1_2934	MutA	1e-107	360.1
NZ_CP107911.1_2420	MutA	7.4e-96	320.9
NZ_CP107911.1_1374	MutA	1.2e-62	211.1
NZ_CP107911.1_1374	MutA	1.2e-62	211.1
NZ_CP107911.1_2032	NrdJ	2.6e-241	801.8
NZ_CP107911.1_2615	NrdJ	3.7e-140	467.3
NZ_CP107911.1_3010	OraE	9.7e-09	32.4
NZ_CP107911.1_1806	PceA	5.8e-13	47.7
NZ_CP107911.1_3185	PceA	8.7e-07	27.4
NZ_CP107911.1_2454	PduO	7e-61	205.3
NZ_CP107911.1_1806	QueG	8.9e-29	99.7
NZ_CP107911.1_1806	QueG	8.9e-29	99.7
NZ_CP107911.1_6510	SirC	7.5e-46	156
NZ_CP107911.1_6510	SirC	7.5e-46	156
NZ_CP107911.1_2086	rSAM_B12_protei	3.9e-144	480.2
NZ_CP107911.1_2050	rSAM_B12_protei	3e-137	457.4
NZ_CP107911.1_5329	rSAM_B12_protei	2e-11	42
NZ_CP107911.1_5329	rSAM_B12_protei	2e-11	42
NZ_CP009920.1_3440	AcsD	1.8e-11	42.2
NZ_CP009920.1_3439	AcsE	9.8e-63	210.1
NZ_CP009920.1_3439	AcsE	9.8e-63	210.1
NZ_CP009920.1_2968	AcsE	4.8e-11	40.2
NZ_CP009920.1_5409	ArsAB	1.3e-88	296
NZ_CP009920.1_4909	BtuR	1.1e-81	273.4
NZ_CP009920.1_4913	CbiA	1.3e-150	501.5
NZ_CP009920.1_5303	CbiA	6.1e-82	274.8
NZ_CP009920.1_2247	CbiA	4.3e-14	50.9
NZ_CP009920.1_2974	CbiA	1.3e-10	39.3
NZ_CP009920.1_2024	CbiA	2.4e-09	35.2
NZ_CP009920.1_1646	CbiA	5.2e-09	34.1
NZ_CP009920.1_2464	CbiA	1.1e-07	29.7
NZ_CP009920.1_2228	CbiA	3.3e-07	28.2
NZ_CP009920.1_4148	CbiB	1e-113	378.6
NZ_CP009920.1_4919	CbiC	3.6e-102	341.5
NZ_CP009920.1_4918	CbiD	2e-133	444.3
NZ_CP009920.1_4917	CbiE	2.2e-150	500.4
NZ_CP009920.1_4922	CbiE	5.2e-21	73.3
NZ_CP009920.1_4915	CbiE	7.3e-20	69.5
NZ_CP009920.1_3308	CbiE	1.9e-14	51.6
NZ_CP009920.1_4912	CbiE	8.1e-13	46.2
NZ_CP009920.1_4916	CbiE	1.5e-12	45.4
NZ_CP009920.1_1881	CbiE	4.2e-12	43.8
NZ_CP009920.1_1544	CbiE	5.9e-08	30.1
NZ_CP009920.1_4915	CbiF	8.3e-131	435.3
NZ_CP009920.1_3308	CbiF	3.3e-61	205.9
NZ_CP009920.1_1881	CbiF	1.6e-60	203.6
NZ_CP009920.1_4912	CbiF	1.3e-55	187.5
NZ_CP009920.1_4916	CbiF	3.5e-20	70.7
NZ_CP009920.1_4916	CbiF	3.5e-20	70.7
NZ_CP009920.1_4922	CbiF	2.8e-19	67.7
NZ_CP009920.1_4922	CbiF	2.8e-19	67.7
NZ_CP009920.1_4914	CbiG	3.6e-117	390.5
NZ_CP009920.1_4922	CbiG	4.3e-48	162.6
NZ_CP009920.1_4915	CbiG	1.7e-11	41.8
NZ_CP009920.1_4922	CbiH	1.2e-135	451.8
NZ_CP009920.1_4915	CbiH	1.4e-21	75.5
NZ_CP009920.1_4915	CbiH	1.4e-21	75.5
NZ_CP009920.1_3308	CbiH	1.2e-17	62.5
NZ_CP009920.1_3308	CbiH	1.2e-17	62.5
NZ_CP009920.1_1881	CbiH	1.4e-17	62.3
NZ_CP009920.1_1881	CbiH	1.4e-17	62.3
NZ_CP009920.1_4912	CbiH	1.1e-15	56
NZ_CP009920.1_4912	CbiH	1.1e-15	56
NZ_CP009920.1_4916	CbiH	4.7e-15	53.9
NZ_CP009920.1_4920	CbiJ	1.1e-102	342.9
NZ_CP009920.1_4917	CbiJ	8.2e-09	33.4
NZ_CP009920.1_4921	CbiK	2e-10	38.5
NZ_CP009920.1_4921	CbiK	2e-10	38.5
NZ_CP009920.1_4921	CbiK	2e-10	38.5
NZ_CP009920.1_1880	CbiK	4.6e-10	37.3
NZ_CP009920.1_1880	CbiK	4.6e-10	37.3
NZ_CP009920.1_1880	CbiK	4.6e-10	37.3
NZ_CP009920.1_4916	CbiL	6.1e-99	330.2
NZ_CP009920.1_4915	CbiL	1.2e-30	105.1
NZ_CP009920.1_1881	CbiL	5.2e-24	83.3
NZ_CP009920.1_1881	CbiL	5.2e-24	83.3
NZ_CP009920.1_3308	CbiL	1.2e-23	82.1
NZ_CP009920.1_3308	CbiL	1.2e-23	82.1
NZ_CP009920.1_4912	CbiL	8.2e-22	76
NZ_CP009920.1_4922	CbiL	5e-21	73.4
NZ_CP009920.1_5303	CbiP	7e-225	746.6
NZ_CP009920.1_4922	CbiP	2e-13	48.1
NZ_CP009920.1_4913	CbiP	1.4e-09	35.3
NZ_CP009920.1_4913	CbiP	1.4e-09	35.3
NZ_CP009920.1_4913	CbiP	1.4e-09	35.3
NZ_CP009920.1_2974	CbiP	3.7e-09	34
NZ_CP009920.1_2974	CbiP	3.7e-09	34
NZ_CP009920.1_2024	CbiP	9.2e-08	29.4
NZ_CP009920.1_2247	CbiP	7e-07	26.5
NZ_CP009920.1_4917	CbiT	8.3e-139	462.3
NZ_CP009920.1_4915	CbiT	2.5e-15	54.7
NZ_CP009920.1_4922	CbiT	5.8e-15	53.4
NZ_CP009920.1_1544	CbiT	1.1e-09	36
NZ_CP009920.1_4912	CbiT	1.1e-08	32.7
NZ_CP009920.1_1587	CbiT	6.9e-08	30.1
NZ_CP009920.1_4916	CbiT	7.5e-08	29.9
NZ_CP009920.1_3308	CbiT	7.1e-07	26.7
NZ_CP009920.1_4921	CbiX	1.1e-79	266.7
NZ_CP009920.1_1880	CbiX	1e-69	234
NZ_CP009920.1_4909	CobA-co	4.6e-77	257.5
NZ_CP009920.1_1881	CobA	8e-127	421.7
NZ_CP009920.1_3308	CobA	1.1e-126	421.2
NZ_CP009920.1_4912	CobA	1.9e-125	417.2
NZ_CP009920.1_4915	CobA	4.3e-62	208.6
NZ_CP009920.1_4922	CobA	6.2e-25	86.3
NZ_CP009920.1_4916	CobA	2.5e-15	54.7
NZ_CP009920.1_4916	CobA	2.5e-15	54.7
NZ_CP009920.1_4913	CobB	1.3e-119	399.3
NZ_CP009920.1_5303	CobB	1.9e-83	279.9
NZ_CP009920.1_2247	CobB	1.9e-14	52.2
NZ_CP009920.1_2974	CobB	2.2e-10	38.8
NZ_CP009920.1_1125	CobB	1.5e-08	32.7
NZ_CP009920.1_1127	CobB	3.2e-08	31.6
NZ_CP009920.1_1646	CobB	9.4e-08	30.1
NZ_CP009920.1_2378	CobB	1.8e-07	29.2
NZ_CP009920.1_2024	CobB	2.3e-07	28.8
NZ_CP009920.1_3086	CobC-ado	3.5e-56	189.1
NZ_CP009920.1_4152	CobC-ado	6.1e-48	162.1
NZ_CP009920.1_2720	CobC-ado	5.4e-35	119.5
NZ_CP009920.1_729	CobC-ado	3.6e-26	90.5
NZ_CP009920.1_5200	CobC-ado	3.2e-12	44.7
NZ_CP009920.1_5200	CobC-ado	3.2e-12	44.7
NZ_CP009920.1_4149	CobC-beta	3.6e-61	205.7
NZ_CP009920.1_1229	CobC-beta	5.2e-45	152.5
NZ_CP009920.1_3986	CobC-beta	2e-44	150.6
NZ_CP009920.1_1902	CobC-beta	6.2e-24	83.2
NZ_CP009920.1_3399	CobC-beta	1.2e-20	72.3
NZ_CP009920.1_3457	CobC-beta	3.6e-18	64.2
NZ_CP009920.1_3542	CobC-beta	7.1e-16	56.6
NZ_CP009920.1_5420	CobC-beta	4.6e-14	50.7
NZ_CP009920.1_4351	CobC-beta	1.2e-12	46
NZ_CP009920.1_3980	CobC-beta	3.4e-12	44.5
NZ_CP009920.1_4650	CobC-beta	9e-12	43.1
NZ_CP009920.1_250	CobC-beta	7.6e-11	40.1
NZ_CP009920.1_5022	CobC-beta	8e-11	40
NZ_CP009920.1_4612	CobC-beta	2e-10	38.7
NZ_CP009920.1_1905	CobC-beta	7.4e-10	36.8
NZ_CP009920.1_3985	CobC-beta	1e-08	33.1
NZ_CP009920.1_5344	CobC-beta	6.6e-08	30.4
NZ_CP009920.1_4070	CobC-beta	3.1e-07	28.2
NZ_CP009920.1_4149	CobD	2.8e-124	414.4
NZ_CP009920.1_3986	CobD	7.1e-83	277.6
NZ_CP009920.1_1229	CobD	2e-78	262.9
NZ_CP009920.1_1902	CobD	1.9e-35	121
NZ_CP009920.1_3399	CobD	4e-33	113.3
NZ_CP009920.1_3542	CobD	3.3e-31	107
NZ_CP009920.1_3457	CobD	1.1e-30	105.2
NZ_CP009920.1_1905	CobD	2.6e-22	77.6
NZ_CP009920.1_4650	CobD	1.2e-21	75.4
NZ_CP009920.1_5303	CobD	3.6e-21	73.8
NZ_CP009920.1_4351	CobD	4.6e-19	66.9
NZ_CP009920.1_3980	CobD	2.5e-18	64.4
NZ_CP009920.1_5420	CobD	1.6e-16	58.5
NZ_CP009920.1_5022	CobD	1.9e-16	58.2
NZ_CP009920.1_250	CobD	5.1e-16	56.8
NZ_CP009920.1_4612	CobD	1.5e-15	55.3
NZ_CP009920.1_3985	CobD	2.4e-14	51.3
NZ_CP009920.1_5344	CobD	4.4e-11	40.5
NZ_CP009920.1_2993	CobD	8.3e-07	26.4
NZ_CP009920.1_4916	CobF	1.8e-24	84.6
NZ_CP009920.1_4915	CobF	7.5e-15	53
NZ_CP009920.1_4915	CobF	7.5e-15	53
NZ_CP009920.1_4915	CobF	7.5e-15	53
NZ_CP009920.1_1881	CobF	1.1e-12	45.8
NZ_CP009920.1_1881	CobF	1.1e-12	45.8
NZ_CP009920.1_1881	CobF	1.1e-12	45.8
NZ_CP009920.1_3308	CobF	4.9e-11	40.4
NZ_CP009920.1_3308	CobF	4.9e-11	40.4
NZ_CP009920.1_4912	CobF	3.6e-10	37.6
NZ_CP009920.1_4912	CobF	3.6e-10	37.6
NZ_CP009920.1_4922	CobF	3.8e-10	37.5
NZ_CP009920.1_4922	CobF	3.8e-10	37.5
NZ_CP009920.1_31	CobG	8.3e-19	66.4
NZ_CP009920.1_31	CobG	8.3e-19	66.4
NZ_CP009920.1_3983	CobG	4.5e-18	64
NZ_CP009920.1_3306	CobG	7.8e-09	33.5
NZ_CP009920.1_4919	CobH	3.1e-99	331.3
NZ_CP009920.1_4916	CobI	7.1e-91	303.7
NZ_CP009920.1_4915	CobI	2.9e-30	104.1
NZ_CP009920.1_3308	CobI	1.8e-25	88.3
NZ_CP009920.1_1881	CobI	4.1e-24	83.9
NZ_CP009920.1_1881	CobI	4.1e-24	83.9
NZ_CP009920.1_4912	CobI	8.1e-23	79.6
NZ_CP009920.1_4922	CobI	1.9e-21	75
NZ_CP009920.1_4922	CobJ	2.6e-131	437.3
NZ_CP009920.1_4915	CobJ	1.9e-21	75
NZ_CP009920.1_4915	CobJ	1.9e-21	75
NZ_CP009920.1_3308	CobJ	9.7e-19	66.1
NZ_CP009920.1_3308	CobJ	9.7e-19	66.1
NZ_CP009920.1_1881	CobJ	1.1e-16	59.3
NZ_CP009920.1_1881	CobJ	1.1e-16	59.3
NZ_CP009920.1_4916	CobJ	3.3e-16	57.8
NZ_CP009920.1_4912	CobJ	1e-15	56.2
NZ_CP009920.1_4912	CobJ	1e-15	56.2
NZ_CP009920.1_4920	CobK	1.1e-73	246.7
NZ_CP009920.1_4917	CobL	2.9e-132	439.9
NZ_CP009920.1_4922	CobL	5.1e-14	50.2
NZ_CP009920.1_4915	CobL	2.8e-12	44.5
NZ_CP009920.1_4916	CobL	2.7e-08	31.3
NZ_CP009920.1_1544	CobL	7.8e-08	29.8
NZ_CP009920.1_4915	CobM	1.9e-137	457.8
NZ_CP009920.1_1881	CobM	1.3e-58	197.6
NZ_CP009920.1_3308	CobM	2.1e-58	197
NZ_CP009920.1_4912	CobM	3.3e-52	176.5
NZ_CP009920.1_4916	CobM	1.1e-18	65.9
NZ_CP009920.1_4916	CobM	1.1e-18	65.9
NZ_CP009920.1_4922	CobM	3e-15	54.6
NZ_CP009920.1_4922	CobM	3e-15	54.6
NZ_CP009920.1_4909	CobO	3e-81	271.8
NZ_CP009920.1_4150	CobP	3.2e-47	159.4
NZ_CP009920.1_4153	CobP	1.3e-23	81.9
NZ_CP009920.1_5303	CobQ	6.6e-106	353.7
NZ_CP009920.1_4913	CobQ	3e-81	272.5
NZ_CP009920.1_2974	CobQ	2.6e-14	51.7
NZ_CP009920.1_2247	CobQ	1.9e-08	32.4
NZ_CP009920.1_2024	CobQ	4.5e-08	31.2
NZ_CP009920.1_2464	CobQ	9.1e-08	30.1
NZ_CP009920.1_1646	CobQ	3.9e-07	28.1
NZ_CP009920.1_4151	CobS-GDP	1.7e-56	190.3
NZ_CP009920.1_4328	CobS-co	2.4e-32	110.7
NZ_CP009920.1_216	CobS-co	4.4e-21	73.6
NZ_CP009920.1_2453	CobS-co	2.2e-10	38.4
NZ_CP009920.1_5409	CobT-alpha	3.9e-151	503
NZ_CP009920.1_4329	CobT-co	4.5e-35	120.1
NZ_CP009920.1_4150	CobU-ade	2.3e-45	153
NZ_CP009920.1_4153	CobU-ade	8.5e-24	82.3
NZ_CP009920.1_5409	CobU-alpha	1.2e-155	518
NZ_CP009920.1_4151	CobV	1.1e-50	171.1
NZ_CP009920.1_2281	CobY	1.1e-19	69.2
NZ_CP009920.1_2317	CobY	4.5e-13	47.6
NZ_CP009920.1_2317	CobY	4.5e-13	47.6
NZ_CP009920.1_2317	CobY	4.5e-13	47.6
NZ_CP009920.1_1494	CobY	5.9e-13	47.2
NZ_CP009920.1_1494	CobY	5.9e-13	47.2
NZ_CP009920.1_1494	CobY	5.9e-13	47.2
NZ_CP009920.1_1494	CobY	5.9e-13	47.2
NZ_CP009920.1_1494	CobY	5.9e-13	47.2
NZ_CP009920.1_1992	CobY	3.3e-11	41.5
NZ_CP009920.1_4870	CobY	5.6e-08	30.9
NZ_CP009920.1_3308	CysG	1.7e-112	375.8
NZ_CP009920.1_1881	CysG	8.8e-110	366.8
NZ_CP009920.1_4912	CysG	3.9e-107	358.1
NZ_CP009920.1_4915	CysG	3.5e-47	160.4
NZ_CP009920.1_4922	CysG	2.6e-18	65.3
NZ_CP009920.1_4916	CysG	1.8e-08	32.8
NZ_CP009920.1_4955	DhaD	4.5e-20	70.2
NZ_CP009920.1_4955	DhaD	4.5e-20	70.2
NZ_CP009920.1_1899	DhaD	1.8e-19	68.2
NZ_CP009920.1_1899	DhaD	1.8e-19	68.2
NZ_CP009920.1_2064	DhaD	6.3e-18	63.1
NZ_CP009920.1_2064	DhaD	6.3e-18	63.1
NZ_CP009920.1_4804	DhaD	9.1e-18	62.6
NZ_CP009920.1_4804	DhaD	9.1e-18	62.6
NZ_CP009920.1_3822	DhaD	2.2e-17	61.4
NZ_CP009920.1_3822	DhaD	2.2e-17	61.4
NZ_CP009920.1_5102	DhaD	2.9e-15	54.4
NZ_CP009920.1_5102	DhaD	2.9e-15	54.4
NZ_CP009920.1_4604	DhaD	3.8e-14	50.7
NZ_CP009920.1_4604	DhaD	3.8e-14	50.7
NZ_CP009920.1_2446	DhaD	2.6e-13	47.9
NZ_CP009920.1_2446	DhaD	2.6e-13	47.9
NZ_CP009920.1_5184	DhaD	1.4e-08	32.3
NZ_CP009920.1_5184	DhaD	1.4e-08	32.3
NZ_CP009920.1_633	DhaD	2.7e-07	28.1
NZ_CP009920.1_1236	DhaD	4.1e-07	27.5
NZ_CP009920.1_3894	DhaD	5.8e-07	27
NZ_CP009920.1_4832	EutB	2.4e-245	814.9
NZ_CP009920.1_4831	EutC	4.3e-102	341.3
NZ_CP009920.1_3439	GlmS	9.8e-20	69.8
NZ_CP009920.1_3439	GlmS	9.8e-20	69.8
NZ_CP009920.1_2138	GlmS	3.6e-07	28.4
NZ_CP009920.1_2138	GlmS	3.6e-07	28.4
NZ_CP009920.1_2138	GlmS	3.6e-07	28.4
NZ_CP009920.1_3700	Hem1	4.1e-78	261.9
NZ_CP009920.1_624	Hem1	3.7e-75	252.2
NZ_CP009920.1_1666	HemA	2.5e-176	585.9
NZ_CP009920.1_1565	HemA	2e-12	45.1
NZ_CP009920.1_4236	HemA	8.5e-10	36.4
NZ_CP009920.1_4236	HemA	8.5e-10	36.4
NZ_CP009920.1_2832	HemA	5.3e-09	33.7
NZ_CP009920.1_1051	HemA	9.2e-09	32.9
NZ_CP009919.1_6	HemA	3.8e-08	30.9
NZ_CP009919.1_6	HemA	3.8e-08	30.9
NZ_CP009920.1_1662	HemB	1.8e-195	649.3
NZ_CP009920.1_1664	HemC	3.7e-152	506.5
NZ_CP009920.1_1664	HemD	1.9e-123	411.4
NZ_CP009920.1_1663	HemD	8.6e-52	174.7
NZ_CP009920.1_3984	HemD	9.9e-21	72.1
NZ_CP009920.1_4711	HemD	6.2e-19	66.1
NZ_CP009920.1_1661	HemL	5.1e-238	789.9
NZ_CP009920.1_2599	HemL	7.6e-214	710.1
NZ_CP009920.1_4594	HemL	9.3e-75	250.7
NZ_CP009920.1_3209	HemL	9.6e-75	250.7
NZ_CP009920.1_990	HemL	1.2e-74	250.4
NZ_CP009920.1_3010	HemL	1.3e-74	250.3
NZ_CP009920.1_2821	HemL	3e-71	239.1
NZ_CP009920.1_3087	HemL	1.5e-69	233.5
NZ_CP009920.1_2804	HemL	1.5e-54	183.9
NZ_CP009920.1_980	HemL	1.2e-51	174.4
NZ_CP009920.1_952	HemL	5e-51	172.3
NZ_CP009920.1_4593	HemL	3.5e-49	166.3
NZ_CP009920.1_2975	HemL	2.4e-48	163.5
NZ_CP009920.1_2975	HemL	2.4e-48	163.5
NZ_CP009920.1_1327	HemL	3.8e-45	152.9
NZ_CP009920.1_1664	Hmbs	1.3e-149	497.8
NZ_CP009920.1_1346	MeaA	1.1e-189	630.1
NZ_CP009920.1_2138	MeaA	1.1e-86	289.5
NZ_CP009920.1_2138	MeaA	1.1e-86	289.5
NZ_CP009920.1_2138	MeaA	1.1e-86	289.5
NZ_CP009920.1_1347	MeaA	1.1e-36	124.3
NZ_CP009920.1_3439	MeaA	7.2e-10	35.5
NZ_CP009920.1_1346	Mmut	0	1193
NZ_CP009920.1_2138	Mmut	1.3e-93	312.7
NZ_CP009920.1_2138	Mmut	1.3e-93	312.7
NZ_CP009920.1_1347	Mmut	7.2e-69	230.9
NZ_CP009920.1_1347	Mmut	7.2e-69	230.9
NZ_CP009920.1_1346	MutA	9.7e-160	531.6
NZ_CP009920.1_1347	MutA	1.4e-147	491.4
NZ_CP009920.1_2138	MutA	3.2e-53	179.6
NZ_CP009920.1_2138	MutA	3.2e-53	179.6
NZ_CP009920.1_1390	NrdJ	7.8e-142	472.5
NZ_CP009920.1_1863	NrdJ	9.6e-106	353.1
NZ_CP009920.1_1391	NrdJ	3.2e-31	106.7
NZ_CP009920.1_2609	PceA	4.2e-21	74.1
NZ_CP009920.1_4154	PduO	3.2e-67	225.7
NZ_CP009920.1_2609	QueG	2.5e-124	414.3
NZ_CP009920.1_1879	SirC	5.3e-72	241.5
NZ_CP009920.1_1542	rSAM_B12_proteins	8e-172	571.2
NZ_CP009920.1_1022	rSAM_B12_proteins	2e-140	467.5
NZ_CP009920.1_2735	rSAM_B12_proteins	6.1e-14	49.9
NZ_CP009920.1_3386	rSAM_B12_proteins	1.5e-12	45.3
NZ_CP009920.1_1549	rSAM_B12_proteins	2e-12	44.9
NZ_CP009920.1_1549	rSAM_B12_proteins	2e-12	44.9
NZ_CP009920.1_1832	rSAM_B12_proteins	3.6e-12	30.8
