# Supplementary material for: Cobamide-producing microbes as a model for understanding general nutritional interdependencies in soil food webs
Source: Nat Commun. 2026 Jan 13;17:1533. doi: 10.1038/s41467-025-68255-6 (PMC12891699; doi:10.1038/s41467-025-68255-6)
Supplement: Supplementary file 8 — Supplementary Data 6 [file 41467_2025_68255_MOESM8_ESM.xlsx]

## Sheet: Supplementary Data 6
Figure 5b	Day1		Day2		Day3		Day4		Day5		Day6		Day7
	B. megaterium ATCC 14581	S. violaceus NBC_00450	B. megaterium ATCC 14581	S. violaceus NBC_00450	B. megaterium ATCC 14581	S. violaceus NBC_00450	B. megaterium ATCC 14581	S. violaceus NBC_00450	B. megaterium ATCC 14581	S. violaceus NBC_00450	B. megaterium ATCC 14581	S. violaceus NBC_00450	B. megaterium ATCC 14581	S. violaceus NBC_00450
t (df=18)	0.1103	0.39	3.329	0.4697	3.62	0	4.375	1.423	3.499	1.934	3.483	1.764	6.399	2.105
p value	0.9134	0.7011	0.003737	0.6442	0.00196	>0.9999	0.000365	0.1719	0.002563	0.069	0.002655	0.0947	5e-06	0.0496
Effect size statistic	0.026	0.1838	0.7852	0.2214	0.8531	0	1.031	0.6708	0.8248	0.9117	0.8209	0.8316	1.5097	0.9923
% Confidence Intervals	[-0.0207, 0.0185]	[-0.03, 0.0206]	[0.0192, 0.0742]	[-0.0174, 0.0274]	[0.0172, 0.0578]	[-0.0118, 0.0118]	[0.0366, 0.096]	[-0.0038, 0.0196]	[0.0277, 0.0983]	[-0.0022, 0.053]	[0.0394, 0.1406]	[-0.0035, 0.0403]	[0.1567, 0.2949]	[0.00007, 0.0747]
Figure 5c	Day1		Day2		Day3		Day4		Day5		Day6		Day7		Day8		Day9
	B. megaterium ATCC 14581	Vitamin B12	B. megaterium ATCC 14581	Vitamin B12	B. megaterium ATCC 14581	Vitamin B12	B. megaterium ATCC 14581	Vitamin B12	B. megaterium ATCC 14581	Vitamin B12	B. megaterium ATCC 14581	Vitamin B12	B. megaterium ATCC 14581	Vitamin B12	B. megaterium ATCC 14581	Vitamin B12	B. megaterium ATCC 14581	Vitamin B12
t (df=18)	0.1814	1.214	4.482	5.571	6.354	13.47	1.992	10.21	4.438	7.705	2.962	2.821	3.86	2.625	3.385	2.239	3.19	1.746
p value	0.86485	0.291606	0.010976	0.005086	0.003143	0.000176	0.117155	0.000518	0.011356	0.001527	0.041483	0.047783	0.018141	0.058491	0.027661	0.088754	0.033229	0.155809
Effect size statistic	0.091	0.607	2.241	2.786	3.177	6.735	0.996	5.105	2.219	3.853	1.481	1.411	1.93	1.313	1.693	1.12	1.595	0.873
% Confidence Intervals	[-0.337, 0.28]	[-0.4757, 0.1119]	[-3.186, -1.248]	[-3.143, -1.507]	[-2.524, -1.334]	[-2.661, -1.985]	[-2.609, -0.021]	[-3.007, -2.039]	[-3.202, -1.24]	[-3.34, -1.984]	[-3.913, -0.795]	[-3.774, -0.682]	[-3.362, -1.098]	[-2.595, -0.375]	[-4.008, -1.068]	[-2.976, -0.198]	[-3.525, -0.843]	[-2.428, 0.14]
Figure 5d	Day1		Day2		Day3		Day4		Day5		Day6		Day7		Day8
	B. megaterium ATCC 14581	Vitamin B12	B. megaterium ATCC 14581	Vitamin B12	B. megaterium ATCC 14581	Vitamin B12	B. megaterium ATCC 14581	Vitamin B12	B. megaterium ATCC 14581	Vitamin B12	B. megaterium ATCC 14581	Vitamin B12	B. megaterium ATCC 14581	Vitamin B12	B. megaterium ATCC 14581	Vitamin B12
t (df=18)	2.283	3.18	11.29	10.59	7.139	9.623	6.844	8.529	6.291	16.51	10.5	23.23	15.66	10.61	10.89	19.29
p value	0.084543	0.033532	0.00035	0.000449	0.002036	0.000652	0.002385	0.001037	0.003261	7.9e-05	0.000466	2e-05	9.7e-05	0.000447	0.000404	4.3e-05
Effect size statistic	1.1415	1.59	5.645	5.295	3.5695	4.8115	3.422	4.2645	3.1455	8.255	5.25	11.615	7.83	5.305	5.445	9.645
% Confidence Intervals	[-0.5561, -0.0423]	[-0.4464, -0.1072]	[-0.5317, -0.3745]	[-0.4403, -0.3029]	[-0.6184, -0.352]	[-0.5006, -0.3312]	[-0.9598, -0.5326]	[-0.5734, -0.3592]	[-1.0939, -0.5743]	[-0.7678, -0.6048]	[-0.7746, -0.5308]	[-0.6147, -0.5191]	[-0.6339, -0.4913]	[-0.4856, -0.3342]	[-0.8096, -0.5626]	[-0.4761, -0.3883]
Figure 5e	Day1		Day2		Day3		Day4		Day5		Day6		Day7
	B. megaterium ATCC 14581	Vitamin B12	B. megaterium ATCC 14581	Vitamin B12	B. megaterium ATCC 14581	Vitamin B12	B. megaterium ATCC 14581	Vitamin B12	B. megaterium ATCC 14581	Vitamin B12	B. megaterium ATCC 14581	Vitamin B12	B. megaterium ATCC 14581	Vitamin B12
t (df=18)	0.1036	0.4695	1.444	4.076	1.326	2.983	4.021	4.951	2.741	2.575	1.303	1.614	4.807	6.167
p value	0.9225	0.66316	0.22234	0.01515	0.25545	0.04063	0.01585	0.00776	0.05187	0.06165	0.26239	0.18186	0.00861	0.00351
Effect size statistic	0.0518	0.2348	0.722	2.038	0.663	1.4915	2.0105	2.4755	1.3705	1.2875	0.6515	0.807	2.4035	3.0835
% Confidence Intervals	[-0.5039, 0.5601]	[-0.2811, 0.4582]	[-0.0708, 0.4608]	[-0.7137, -0.2501]	[-0.1984, 1.0282]	[-1.2291, -0.2545]	[0.3415, 0.9905]	[-0.9449, -0.4075]	[0.0887, 0.5341]	[-0.8504, -0.1152]	[-0.1278, 0.6344]	[-1.4841, 0.143]	[0.3415, 0.8119]	[-0.8296, -0.4294]
Figure 5f	Day1		Day2		Day3		Day4		Day5		Day6		Day7		Day8		Day9		Day10		Day11
	B. megaterium ATCC 14581	Vitamin B12	B. megaterium ATCC 14581	Vitamin B12	B. megaterium ATCC 14581	Vitamin B12	B. megaterium ATCC 14581	Vitamin B12	B. megaterium ATCC 14581	Vitamin B12	B. megaterium ATCC 14581	Vitamin B12	B. megaterium ATCC 14581	Vitamin B12	B. megaterium ATCC 14581	Vitamin B12	B. megaterium ATCC 14581	Vitamin B12	B. megaterium ATCC 14581	Vitamin B12	B. megaterium ATCC 14581	Vitamin B12
t (df=18)	3.281	2.941	3.281	3.387	3.276	2.136	3.463	3.166	4.45	3.05	2.643	1.867	1.489	3.051	4	1.595	1.874	1.368	0.652	1.011	0.221	1.011
p value	0.2559	0.04237	0.03046	0.02762	0.030603	0.09951	0.025745	0.034	0.011243	0.03801	0.057416	0.13522	0.210672	0.03801	0.037996	0.18597	0.134242	0.24322	0.549749	0.36934	0.835609	0.36934
Effect size statistic	1.4668	1.4705	1.4668	1.6935	1.4645	1.068	1.5474	1.583	1.9876	1.525	1.1808	0.9335	0.6636	1.5255	1.7841	0.7975	0.8353	0.684	0.2907	0.5055	0.0986	0.5055
% Confidence Intervals	[-0.5597, 0.1083]	[-0.0676, 0.4276]	[-0.7208, -0.1806]	[0.0573, 0.6847]	[-1.0644, -0.2676]	[0.0037, 1.0809]	[-1.2137, -0.3363]	[0.1906, 0.984]	[-1.1687, -0.4533]	[0.2247, 1.0327]	[-1.0863, -0.1611]	[-0.037, 1.559]	[-0.9079, 0.1239]	[0.2806, 1.216]	[-0.9696, -0.211]	[-0.117, 1.1396]	[-0.8688, 0.0194]	[-0.2226, 1.2499]	[-0.6018, 0.3012]	[-0.2586, 0.8092]	[-0.5156, 0.411]	[-0.2586, 0.8092]
