# Supplementary material for: Cobamide-producing microbes as a model for understanding general nutritional interdependencies in soil food webs
Source: Nat Commun. 2026 Jan 13;17:1533. doi: 10.1038/s41467-025-68255-6 (PMC12891699; doi:10.1038/s41467-025-68255-6)
Supplement: Supplementary file 9 — Supplementary Data 7 [file 41467_2025_68255_MOESM9_ESM.xlsx]

## Sheet: Supplementary Data 7
BioProject	BioSample	SRA	STUDY_accession	Bases	SCIENTIFIC_NAME	group	Latitude	Longitude	Country	Continent	STUDY_TITLE
PRJEB36635	SAMEA6527630	ERR3909569	ERP119849	27771644	baboon	baboon	-2.63501	37.2423	Kenya	Africa	Amboseli Baboon Research Project
PRJEB36635	SAMEA6527631	ERR3909570	ERP119849	24988556	baboon	baboon	-2.63501	37.2423	Kenya	Africa	Amboseli Baboon Research Project
PRJEB36635	SAMEA6527632	ERR3909571	ERP119849	28806266	baboon	baboon	-2.63501	37.2423	Kenya	Africa	Amboseli Baboon Research Project
PRJEB36635	SAMEA6527633	ERR3909572	ERP119849	21724552	baboon	baboon	-2.63501	37.2423	Kenya	Africa	Amboseli Baboon Research Project
PRJEB36635	SAMEA6527634	ERR3909573	ERP119849	30916172	baboon	baboon	-2.63501	37.2423	Kenya	Africa	Amboseli Baboon Research Project
PRJEB36635	SAMEA6527635	ERR3909574	ERP119849	12616766	baboon	baboon	-2.63501	37.2423	Kenya	Africa	Amboseli Baboon Research Project
PRJEB36635	SAMEA6527636	ERR3909575	ERP119849	42597210	baboon	baboon	-2.63501	37.2423	Kenya	Africa	Amboseli Baboon Research Project
PRJEB36635	SAMEA6527637	ERR3909576	ERP119849	47158382	baboon	baboon	-2.63501	37.2423	Kenya	Africa	Amboseli Baboon Research Project
PRJEB36635	SAMEA6527638	ERR3909577	ERP119849	12569578	baboon	baboon	-2.63501	37.2423	Kenya	Africa	Amboseli Baboon Research Project
PRJEB36635	SAMEA6527639	ERR3909578	ERP119849	22040310	baboon	baboon	-2.63501	37.2423	Kenya	Africa	Amboseli Baboon Research Project
PRJEB36635	SAMEA6527640	ERR3909579	ERP119849	26518652	baboon	baboon	-2.63501	37.2423	Kenya	Africa	Amboseli Baboon Research Project
PRJEB36635	SAMEA6527641	ERR3909580	ERP119849	42021918	baboon	baboon	-2.63501	37.2423	Kenya	Africa	Amboseli Baboon Research Project
PRJEB36635	SAMEA6527642	ERR3909581	ERP119849	29852936	baboon	baboon	-2.63501	37.2423	Kenya	Africa	Amboseli Baboon Research Project
PRJEB36635	SAMEA6527643	ERR3909582	ERP119849	48440490	baboon	baboon	-2.63501	37.2423	Kenya	Africa	Amboseli Baboon Research Project
PRJEB36635	SAMEA6527644	ERR3909583	ERP119849	29479448	baboon	baboon	-2.63501	37.2423	Kenya	Africa	Amboseli Baboon Research Project
PRJEB36635	SAMEA6527645	ERR3909584	ERP119849	51892242	baboon	baboon	-2.63501	37.2423	Kenya	Africa	Amboseli Baboon Research Project
PRJEB36635	SAMEA6527646	ERR3909585	ERP119849	20120160	baboon	baboon	-2.63501	37.2423	Kenya	Africa	Amboseli Baboon Research Project
PRJEB36635	SAMEA6527647	ERR3909586	ERP119849	42965176	baboon	baboon	-2.63501	37.2423	Kenya	Africa	Amboseli Baboon Research Project
PRJEB36635	SAMEA6527648	ERR3909587	ERP119849	32522572	baboon	baboon	-2.63501	37.2423	Kenya	Africa	Amboseli Baboon Research Project
PRJEB36635	SAMEA6527649	ERR3909588	ERP119849	41426044	baboon	baboon	-2.63501	37.2423	Kenya	Africa	Amboseli Baboon Research Project
PRJEB36635	SAMEA6527650	ERR3909589	ERP119849	19860124	baboon	baboon	-2.63501	37.2423	Kenya	Africa	Amboseli Baboon Research Project
PRJEB36635	SAMEA6527651	ERR3909590	ERP119849	31650598	baboon	baboon	-2.63501	37.2423	Kenya	Africa	Amboseli Baboon Research Project
PRJEB36635	SAMEA6527652	ERR3909591	ERP119849	35186686	baboon	baboon	-2.63501	37.2423	Kenya	Africa	Amboseli Baboon Research Project
PRJEB36635	SAMEA6527653	ERR3909592	ERP119849	32879494	baboon	baboon	-2.63501	37.2423	Kenya	Africa	Amboseli Baboon Research Project
PRJEB36635	SAMEA6527654	ERR3909593	ERP119849	38158526	baboon	baboon	-2.63501	37.2423	Kenya	Africa	Amboseli Baboon Research Project
PRJEB36635	SAMEA6527655	ERR3909594	ERP119849	27266632	baboon	baboon	-2.63501	37.2423	Kenya	Africa	Amboseli Baboon Research Project
PRJEB36635	SAMEA6527656	ERR3909595	ERP119849	23652232	baboon	baboon	-2.63501	37.2423	Kenya	Africa	Amboseli Baboon Research Project
PRJEB36635	SAMEA6527657	ERR3909596	ERP119849	37704718	baboon	baboon	-2.63501	37.2423	Kenya	Africa	Amboseli Baboon Research Project
PRJEB36635	SAMEA6527658	ERR3909597	ERP119849	22220026	baboon	baboon	-2.63501	37.2423	Kenya	Africa	Amboseli Baboon Research Project
PRJEB36635	SAMEA6527659	ERR3909598	ERP119849	42021918	baboon	baboon	-2.63501	37.2423	Kenya	Africa	Amboseli Baboon Research Project
PRJEB36635	SAMEA6527660	ERR3909599	ERP119849	26814832	baboon	baboon	-2.63501	37.2423	Kenya	Africa	Amboseli Baboon Research Project
PRJEB36635	SAMEA6527661	ERR3909600	ERP119849	23765684	baboon	baboon	-2.63501	37.2423	Kenya	Africa	Amboseli Baboon Research Project
PRJEB36635	SAMEA6527662	ERR3909601	ERP119849	48012786	baboon	baboon	-2.63501	37.2423	Kenya	Africa	Amboseli Baboon Research Project
PRJEB36635	SAMEA6527663	ERR3909602	ERP119849	38517958	baboon	baboon	-2.63501	37.2423	Kenya	Africa	Amboseli Baboon Research Project
PRJEB36635	SAMEA6527664	ERR3909603	ERP119849	28159690	baboon	baboon	-2.63501	37.2423	Kenya	Africa	Amboseli Baboon Research Project
PRJEB36635	SAMEA6527665	ERR3909604	ERP119849	24722496	baboon	baboon	-2.63501	37.2423	Kenya	Africa	Amboseli Baboon Research Project
PRJEB36635	SAMEA6527666	ERR3909605	ERP119849	18861144	baboon	baboon	-2.63501	37.2423	Kenya	Africa	Amboseli Baboon Research Project
PRJEB36635	SAMEA6527667	ERR3909606	ERP119849	28938292	baboon	baboon	-2.63501	37.2423	Kenya	Africa	Amboseli Baboon Research Project
PRJEB36635	SAMEA6527669	ERR3909607	ERP119849	61722406	baboon	baboon	-2.63501	37.2423	Kenya	Africa	Amboseli Baboon Research Project
PRJEB36635	SAMEA6527670	ERR3909608	ERP119849	43481232	baboon	baboon	-2.63501	37.2423	Kenya	Africa	Amboseli Baboon Research Project
PRJEB36635	SAMEA6527671	ERR3909609	ERP119849	13849176	baboon	baboon	-2.63501	37.2423	Kenya	Africa	Amboseli Baboon Research Project
PRJEB36635	SAMEA6527672	ERR3909610	ERP119849	47253260	baboon	baboon	-2.63501	37.2423	Kenya	Africa	Amboseli Baboon Research Project
PRJEB36635	SAMEA6527673	ERR3909611	ERP119849	34659084	baboon	baboon	-2.63501	37.2423	Kenya	Africa	Amboseli Baboon Research Project
PRJEB36635	SAMEA6527674	ERR3909612	ERP119849	29255054	baboon	baboon	-2.63501	37.2423	Kenya	Africa	Amboseli Baboon Research Project
PRJEB36635	SAMEA6527675	ERR3909613	ERP119849	36520500	baboon	baboon	-2.63501	37.2423	Kenya	Africa	Amboseli Baboon Research Project
PRJEB36635	SAMEA6527676	ERR3909614	ERP119849	28338402	baboon	baboon	-2.63501	37.2423	Kenya	Africa	Amboseli Baboon Research Project
PRJEB36635	SAMEA6527677	ERR3909615	ERP119849	33919638	baboon	baboon	-2.63501	37.2423	Kenya	Africa	Amboseli Baboon Research Project
PRJEB36635	SAMEA6527678	ERR3909616	ERP119849	47447534	baboon	baboon	-2.63501	37.2423	Kenya	Africa	Amboseli Baboon Research Project
PRJEB36635	SAMEA6527679	ERR3909617	ERP119849	38336234	baboon	baboon	-2.63501	37.2423	Kenya	Africa	Amboseli Baboon Research Project
PRJEB36635	SAMEA6527680	ERR3909618	ERP119849	36677124	baboon	baboon	-2.63501	37.2423	Kenya	Africa	Amboseli Baboon Research Project
PRJEB36635	SAMEA6527681	ERR3909619	ERP119849	31748488	baboon	baboon	-2.63501	37.2423	Kenya	Africa	Amboseli Baboon Research Project
PRJEB36635	SAMEA6527682	ERR3909620	ERP119849	21304880	baboon	baboon	-2.63501	37.2423	Kenya	Africa	Amboseli Baboon Research Project
PRJEB36635	SAMEA6527683	ERR3909621	ERP119849	28228464	baboon	baboon	-2.63501	37.2423	Kenya	Africa	Amboseli Baboon Research Project
PRJEB36635	SAMEA6527684	ERR3909622	ERP119849	20990628	baboon	baboon	-2.63501	37.2423	Kenya	Africa	Amboseli Baboon Research Project
PRJEB36635	SAMEA6527685	ERR3909623	ERP119849	20523768	baboon	baboon	-2.63501	37.2423	Kenya	Africa	Amboseli Baboon Research Project
PRJEB36635	SAMEA6527686	ERR3909624	ERP119849	58797754	baboon	baboon	-2.63501	37.2423	Kenya	Africa	Amboseli Baboon Research Project
PRJEB36635	SAMEA6527688	ERR3909626	ERP119849	32891040	baboon	baboon	-2.63501	37.2423	Kenya	Africa	Amboseli Baboon Research Project
PRJEB36635	SAMEA6527689	ERR3909627	ERP119849	52423358	baboon	baboon	-2.63501	37.2423	Kenya	Africa	Amboseli Baboon Research Project
PRJEB36635	SAMEA6527690	ERR3909628	ERP119849	14784402	baboon	baboon	-2.63501	37.2423	Kenya	Africa	Amboseli Baboon Research Project
PRJEB36635	SAMEA6527691	ERR3909629	ERP119849	19561434	baboon	baboon	-2.63501	37.2423	Kenya	Africa	Amboseli Baboon Research Project
PRJEB36635	SAMEA6527692	ERR3909630	ERP119849	37010452	baboon	baboon	-2.63501	37.2423	Kenya	Africa	Amboseli Baboon Research Project
PRJEB36635	SAMEA6527693	ERR3909631	ERP119849	45334114	baboon	baboon	-2.63501	37.2423	Kenya	Africa	Amboseli Baboon Research Project
PRJEB36635	SAMEA6527694	ERR3909632	ERP119849	55446402	baboon	baboon	-2.63501	37.2423	Kenya	Africa	Amboseli Baboon Research Project
PRJEB36635	SAMEA6527695	ERR3909633	ERP119849	23713476	baboon	baboon	-2.63501	37.2423	Kenya	Africa	Amboseli Baboon Research Project
PRJEB36635	SAMEA6527696	ERR3909634	ERP119849	22961982	baboon	baboon	-2.63501	37.2423	Kenya	Africa	Amboseli Baboon Research Project
PRJEB36635	SAMEA6527697	ERR3909635	ERP119849	38607816	baboon	baboon	-2.63501	37.2423	Kenya	Africa	Amboseli Baboon Research Project
PRJEB36635	SAMEA6527699	ERR3909637	ERP119849	22671324	baboon	baboon	-2.63501	37.2423	Kenya	Africa	Amboseli Baboon Research Project
PRJEB36635	SAMEA6527700	ERR3909638	ERP119849	28490508	baboon	baboon	-2.63501	37.2423	Kenya	Africa	Amboseli Baboon Research Project
PRJEB36635	SAMEA6527701	ERR3909639	ERP119849	33369446	baboon	baboon	-2.63501	37.2423	Kenya	Africa	Amboseli Baboon Research Project
PRJEB36635	SAMEA6527702	ERR3909640	ERP119849	29598422	baboon	baboon	-2.63501	37.2423	Kenya	Africa	Amboseli Baboon Research Project
PRJEB36635	SAMEA6527703	ERR3909641	ERP119849	28679260	baboon	baboon	-2.63501	37.2423	Kenya	Africa	Amboseli Baboon Research Project
PRJEB36635	SAMEA6527704	ERR3909642	ERP119849	23550326	baboon	baboon	-2.63501	37.2423	Kenya	Africa	Amboseli Baboon Research Project
PRJEB36635	SAMEA6527705	ERR3909643	ERP119849	18227620	baboon	baboon	-2.63501	37.2423	Kenya	Africa	Amboseli Baboon Research Project
PRJEB36635	SAMEA6527706	ERR3909644	ERP119849	29713380	baboon	baboon	-2.63501	37.2423	Kenya	Africa	Amboseli Baboon Research Project
PRJEB36635	SAMEA6527707	ERR3909645	ERP119849	24480030	baboon	baboon	-2.63501	37.2423	Kenya	Africa	Amboseli Baboon Research Project
PRJEB36635	SAMEA6527708	ERR3909646	ERP119849	43240774	baboon	baboon	-2.63501	37.2423	Kenya	Africa	Amboseli Baboon Research Project
PRJEB36635	SAMEA6527709	ERR3909647	ERP119849	23184368	baboon	baboon	-2.63501	37.2423	Kenya	Africa	Amboseli Baboon Research Project
PRJEB36635	SAMEA6527710	ERR3909648	ERP119849	20916834	baboon	baboon	-2.63501	37.2423	Kenya	Africa	Amboseli Baboon Research Project
PRJEB36635	SAMEA6527711	ERR3909649	ERP119849	23255150	baboon	baboon	-2.63501	37.2423	Kenya	Africa	Amboseli Baboon Research Project
PRJEB36635	SAMEA6527712	ERR3909650	ERP119849	20288832	baboon	baboon	-2.63501	37.2423	Kenya	Africa	Amboseli Baboon Research Project
PRJEB36635	SAMEA6527713	ERR3909651	ERP119849	73031964	baboon	baboon	-2.63501	37.2423	Kenya	Africa	Amboseli Baboon Research Project
PRJEB36635	SAMEA6527714	ERR3909652	ERP119849	26238034	baboon	baboon	-2.63501	37.2423	Kenya	Africa	Amboseli Baboon Research Project
PRJEB36635	SAMEA6527715	ERR3909653	ERP119849	32507010	baboon	baboon	-2.63501	37.2423	Kenya	Africa	Amboseli Baboon Research Project
PRJEB36635	SAMEA6527716	ERR3909654	ERP119849	32879494	baboon	baboon	-2.63501	37.2423	Kenya	Africa	Amboseli Baboon Research Project
PRJEB36635	SAMEA6527717	ERR3909655	ERP119849	23894698	baboon	baboon	-2.63501	37.2423	Kenya	Africa	Amboseli Baboon Research Project
PRJEB36635	SAMEA6527718	ERR3909656	ERP119849	30329334	baboon	baboon	-2.63501	37.2423	Kenya	Africa	Amboseli Baboon Research Project
PRJEB36635	SAMEA6527719	ERR3909657	ERP119849	51075990	baboon	baboon	-2.63501	37.2423	Kenya	Africa	Amboseli Baboon Research Project
PRJEB36635	SAMEA6527720	ERR3909658	ERP119849	50602102	baboon	baboon	-2.63501	37.2423	Kenya	Africa	Amboseli Baboon Research Project
PRJEB36635	SAMEA6527721	ERR3909659	ERP119849	23824920	baboon	baboon	-2.63501	37.2423	Kenya	Africa	Amboseli Baboon Research Project
PRJEB36635	SAMEA6527722	ERR3909660	ERP119849	21073458	baboon	baboon	-2.63501	37.2423	Kenya	Africa	Amboseli Baboon Research Project
PRJEB36635	SAMEA6527723	ERR3909661	ERP119849	28486994	baboon	baboon	-2.63501	37.2423	Kenya	Africa	Amboseli Baboon Research Project
PRJEB36635	SAMEA6527724	ERR3909662	ERP119849	36495400	baboon	baboon	-2.63501	37.2423	Kenya	Africa	Amboseli Baboon Research Project
PRJEB36635	SAMEA6527725	ERR3909663	ERP119849	43829620	baboon	baboon	-2.63501	37.2423	Kenya	Africa	Amboseli Baboon Research Project
PRJEB36635	SAMEA6527726	ERR3909664	ERP119849	24582940	baboon	baboon	-2.63501	37.2423	Kenya	Africa	Amboseli Baboon Research Project
PRJEB36635	SAMEA6527727	ERR3909665	ERP119849	23188384	baboon	baboon	-2.63501	37.2423	Kenya	Africa	Amboseli Baboon Research Project
PRJEB36635	SAMEA6527728	ERR3909666	ERP119849	3236896	baboon	baboon	-2.63501	37.2423	Kenya	Africa	Amboseli Baboon Research Project
PRJEB36635	SAMEA6527729	ERR3909667	ERP119849	30297708	baboon	baboon	-2.63501	37.2423	Kenya	Africa	Amboseli Baboon Research Project
PRJEB36635	SAMEA6527730	ERR3909668	ERP119849	27987002	baboon	baboon	-2.63501	37.2423	Kenya	Africa	Amboseli Baboon Research Project
PRJEB36635	SAMEA6527731	ERR3909669	ERP119849	49333548	baboon	baboon	-2.63501	37.2423	Kenya	Africa	Amboseli Baboon Research Project
PRJEB36635	SAMEA6527732	ERR3909670	ERP119849	17219604	baboon	baboon	-2.63501	37.2423	Kenya	Africa	Amboseli Baboon Research Project
PRJEB36635	SAMEA6527733	ERR3909671	ERP119849	24450412	baboon	baboon	-2.63501	37.2423	Kenya	Africa	Amboseli Baboon Research Project
PRJEB36635	SAMEA6527734	ERR3909672	ERP119849	32178200	baboon	baboon	-2.63501	37.2423	Kenya	Africa	Amboseli Baboon Research Project
PRJEB36635	SAMEA6527735	ERR3909673	ERP119849	32459822	baboon	baboon	-2.63501	37.2423	Kenya	Africa	Amboseli Baboon Research Project
PRJEB36635	SAMEA6527736	ERR3909674	ERP119849	18432938	baboon	baboon	-2.63501	37.2423	Kenya	Africa	Amboseli Baboon Research Project
PRJEB36635	SAMEA6527737	ERR3909675	ERP119849	36966276	baboon	baboon	-2.63501	37.2423	Kenya	Africa	Amboseli Baboon Research Project
PRJEB36635	SAMEA6527738	ERR3909676	ERP119849	19894260	baboon	baboon	-2.63501	37.2423	Kenya	Africa	Amboseli Baboon Research Project
PRJEB36635	SAMEA6527739	ERR3909677	ERP119849	30648104	baboon	baboon	-2.63501	37.2423	Kenya	Africa	Amboseli Baboon Research Project
PRJEB36635	SAMEA6527740	ERR3909678	ERP119849	27030692	baboon	baboon	-2.63501	37.2423	Kenya	Africa	Amboseli Baboon Research Project
PRJEB36635	SAMEA6527741	ERR3909679	ERP119849	24130136	baboon	baboon	-2.63501	37.2423	Kenya	Africa	Amboseli Baboon Research Project
PRJEB36635	SAMEA6527742	ERR3909680	ERP119849	56147194	baboon	baboon	-2.63501	37.2423	Kenya	Africa	Amboseli Baboon Research Project
PRJEB36635	SAMEA6527743	ERR3909681	ERP119849	25186846	baboon	baboon	-2.63501	37.2423	Kenya	Africa	Amboseli Baboon Research Project
PRJEB36635	SAMEA6527744	ERR3909682	ERP119849	48337078	baboon	baboon	-2.63501	37.2423	Kenya	Africa	Amboseli Baboon Research Project
PRJEB36635	SAMEA6527745	ERR3909683	ERP119849	25861032	baboon	baboon	-2.63501	37.2423	Kenya	Africa	Amboseli Baboon Research Project
PRJEB36635	SAMEA6527746	ERR3909684	ERP119849	50866656	baboon	baboon	-2.63501	37.2423	Kenya	Africa	Amboseli Baboon Research Project
PRJEB36635	SAMEA6527747	ERR3909685	ERP119849	14673962	baboon	baboon	-2.63501	37.2423	Kenya	Africa	Amboseli Baboon Research Project
PRJEB36635	SAMEA6527748	ERR3909686	ERP119849	47170430	baboon	baboon	-2.63501	37.2423	Kenya	Africa	Amboseli Baboon Research Project
PRJEB36635	SAMEA6527749	ERR3909687	ERP119849	43903414	baboon	baboon	-2.63501	37.2423	Kenya	Africa	Amboseli Baboon Research Project
PRJEB36635	SAMEA6527750	ERR3909688	ERP119849	45696558	baboon	baboon	-2.63501	37.2423	Kenya	Africa	Amboseli Baboon Research Project
PRJEB36635	SAMEA6527751	ERR3909689	ERP119849	35244918	baboon	baboon	-2.63501	37.2423	Kenya	Africa	Amboseli Baboon Research Project
PRJEB36635	SAMEA6527752	ERR3909690	ERP119849	47064006	baboon	baboon	-2.63501	37.2423	Kenya	Africa	Amboseli Baboon Research Project
PRJEB36635	SAMEA6527753	ERR3909691	ERP119849	27288218	baboon	baboon	-2.63501	37.2423	Kenya	Africa	Amboseli Baboon Research Project
PRJEB36635	SAMEA6527754	ERR3909692	ERP119849	48580548	baboon	baboon	-2.63501	37.2423	Kenya	Africa	Amboseli Baboon Research Project
PRJEB36635	SAMEA6527755	ERR3909693	ERP119849	20617140	baboon	baboon	-2.63501	37.2423	Kenya	Africa	Amboseli Baboon Research Project
PRJEB36635	SAMEA6527756	ERR3909694	ERP119849	44810528	baboon	baboon	-2.63501	37.2423	Kenya	Africa	Amboseli Baboon Research Project
PRJEB36635	SAMEA6527757	ERR3909695	ERP119849	35397526	baboon	baboon	-2.63501	37.2423	Kenya	Africa	Amboseli Baboon Research Project
PRJEB36635	SAMEA6527758	ERR3909696	ERP119849	39143450	baboon	baboon	-2.63501	37.2423	Kenya	Africa	Amboseli Baboon Research Project
PRJEB36635	SAMEA6527759	ERR3909697	ERP119849	17711062	baboon	baboon	-2.63501	37.2423	Kenya	Africa	Amboseli Baboon Research Project
PRJEB36635	SAMEA6527760	ERR3909698	ERP119849	9157484	baboon	baboon	-2.63501	37.2423	Kenya	Africa	Amboseli Baboon Research Project
PRJEB36635	SAMEA6527761	ERR3909699	ERP119849	28030174	baboon	baboon	-2.63501	37.2423	Kenya	Africa	Amboseli Baboon Research Project
PRJEB36635	SAMEA6527762	ERR3909700	ERP119849	26410722	baboon	baboon	-2.63501	37.2423	Kenya	Africa	Amboseli Baboon Research Project
PRJEB36635	SAMEA6527763	ERR3909701	ERP119849	29793700	baboon	baboon	-2.63501	37.2423	Kenya	Africa	Amboseli Baboon Research Project
PRJEB36635	SAMEA6527764	ERR3909702	ERP119849	31349398	baboon	baboon	-2.63501	37.2423	Kenya	Africa	Amboseli Baboon Research Project
PRJEB36635	SAMEA6527765	ERR3909703	ERP119849	40387908	baboon	baboon	-2.63501	37.2423	Kenya	Africa	Amboseli Baboon Research Project
PRJEB36635	SAMEA6527766	ERR3909704	ERP119849	34719826	baboon	baboon	-2.63501	37.2423	Kenya	Africa	Amboseli Baboon Research Project
PRJEB36635	SAMEA6527767	ERR3909705	ERP119849	35886474	baboon	baboon	-2.63501	37.2423	Kenya	Africa	Amboseli Baboon Research Project
PRJEB36635	SAMEA6527768	ERR3909706	ERP119849	15613706	baboon	baboon	-2.63501	37.2423	Kenya	Africa	Amboseli Baboon Research Project
PRJEB36635	SAMEA6527769	ERR3909707	ERP119849	22972022	baboon	baboon	-2.63501	37.2423	Kenya	Africa	Amboseli Baboon Research Project
PRJEB36635	SAMEA6527770	ERR3909708	ERP119849	44378306	baboon	baboon	-2.63501	37.2423	Kenya	Africa	Amboseli Baboon Research Project
PRJEB36635	SAMEA6527771	ERR3909709	ERP119849	34345334	baboon	baboon	-2.63501	37.2423	Kenya	Africa	Amboseli Baboon Research Project
PRJEB36635	SAMEA6527772	ERR3909710	ERP119849	43521894	baboon	baboon	-2.63501	37.2423	Kenya	Africa	Amboseli Baboon Research Project
PRJEB36635	SAMEA6527773	ERR3909711	ERP119849	34976850	baboon	baboon	-2.63501	37.2423	Kenya	Africa	Amboseli Baboon Research Project
PRJEB36635	SAMEA6527774	ERR3909712	ERP119849	44258830	baboon	baboon	-2.63501	37.2423	Kenya	Africa	Amboseli Baboon Research Project
PRJEB36635	SAMEA6527775	ERR3909713	ERP119849	28871024	baboon	baboon	-2.63501	37.2423	Kenya	Africa	Amboseli Baboon Research Project
PRJEB36635	SAMEA6527776	ERR3909714	ERP119849	37765460	baboon	baboon	-2.63501	37.2423	Kenya	Africa	Amboseli Baboon Research Project
PRJEB36635	SAMEA6527777	ERR3909715	ERP119849	30245500	baboon	baboon	-2.63501	37.2423	Kenya	Africa	Amboseli Baboon Research Project
PRJEB36635	SAMEA6527778	ERR3909716	ERP119849	48820504	baboon	baboon	-2.63501	37.2423	Kenya	Africa	Amboseli Baboon Research Project
PRJEB36635	SAMEA6527779	ERR3909717	ERP119849	44277404	baboon	baboon	-2.63501	37.2423	Kenya	Africa	Amboseli Baboon Research Project
PRJEB36635	SAMEA6527780	ERR3909718	ERP119849	23606048	baboon	baboon	-2.63501	37.2423	Kenya	Africa	Amboseli Baboon Research Project
PRJEB36635	SAMEA6527781	ERR3909719	ERP119849	21355582	baboon	baboon	-2.63501	37.2423	Kenya	Africa	Amboseli Baboon Research Project
PRJEB36635	SAMEA6527782	ERR3909720	ERP119849	48814480	baboon	baboon	-2.63501	37.2423	Kenya	Africa	Amboseli Baboon Research Project
PRJEB36635	SAMEA6527783	ERR3909721	ERP119849	40985790	baboon	baboon	-2.63501	37.2423	Kenya	Africa	Amboseli Baboon Research Project
PRJEB36635	SAMEA6527784	ERR3909722	ERP119849	31204320	baboon	baboon	-2.63501	37.2423	Kenya	Africa	Amboseli Baboon Research Project
PRJEB36635	SAMEA6527785	ERR3909723	ERP119849	74330638	baboon	baboon	-2.63501	37.2423	Kenya	Africa	Amboseli Baboon Research Project
PRJEB36635	SAMEA6527786	ERR3909724	ERP119849	40593226	baboon	baboon	-2.63501	37.2423	Kenya	Africa	Amboseli Baboon Research Project
PRJEB36635	SAMEA6527787	ERR3909725	ERP119849	25903200	baboon	baboon	-2.63501	37.2423	Kenya	Africa	Amboseli Baboon Research Project
PRJEB36635	SAMEA6527788	ERR3909726	ERP119849	18369184	baboon	baboon	-2.63501	37.2423	Kenya	Africa	Amboseli Baboon Research Project
PRJEB36635	SAMEA6527789	ERR3909727	ERP119849	12151914	baboon	baboon	-2.63501	37.2423	Kenya	Africa	Amboseli Baboon Research Project
PRJEB36635	SAMEA6527790	ERR3909728	ERP119849	46900856	baboon	baboon	-2.63501	37.2423	Kenya	Africa	Amboseli Baboon Research Project
PRJEB36635	SAMEA6527791	ERR3909729	ERP119849	32931200	baboon	baboon	-2.63501	37.2423	Kenya	Africa	Amboseli Baboon Research Project
PRJEB36635	SAMEA6527792	ERR3909730	ERP119849	37205730	baboon	baboon	-2.63501	37.2423	Kenya	Africa	Amboseli Baboon Research Project
PRJEB36635	SAMEA6527793	ERR3909731	ERP119849	32166654	baboon	baboon	-2.63501	37.2423	Kenya	Africa	Amboseli Baboon Research Project
PRJEB36635	SAMEA6527794	ERR3909732	ERP119849	30415176	baboon	baboon	-2.63501	37.2423	Kenya	Africa	Amboseli Baboon Research Project
PRJEB36635	SAMEA6527795	ERR3909733	ERP119849	22908268	baboon	baboon	-2.63501	37.2423	Kenya	Africa	Amboseli Baboon Research Project
PRJEB36635	SAMEA6527796	ERR3909734	ERP119849	34240416	baboon	baboon	-2.63501	37.2423	Kenya	Africa	Amboseli Baboon Research Project
PRJEB36635	SAMEA6527797	ERR3909735	ERP119849	33120454	baboon	baboon	-2.63501	37.2423	Kenya	Africa	Amboseli Baboon Research Project
PRJEB36635	SAMEA6527798	ERR3909736	ERP119849	29046222	baboon	baboon	-2.63501	37.2423	Kenya	Africa	Amboseli Baboon Research Project
PRJEB36635	SAMEA6527799	ERR3909737	ERP119849	34615912	baboon	baboon	-2.63501	37.2423	Kenya	Africa	Amboseli Baboon Research Project
PRJEB36635	SAMEA6527800	ERR3909738	ERP119849	39884904	baboon	baboon	-2.63501	37.2423	Kenya	Africa	Amboseli Baboon Research Project
PRJEB36635	SAMEA6527801	ERR3909739	ERP119849	27051776	baboon	baboon	-2.63501	37.2423	Kenya	Africa	Amboseli Baboon Research Project
PRJEB36635	SAMEA6527802	ERR3909740	ERP119849	31956818	baboon	baboon	-2.63501	37.2423	Kenya	Africa	Amboseli Baboon Research Project
PRJEB36635	SAMEA6527803	ERR3909741	ERP119849	49502722	baboon	baboon	-2.63501	37.2423	Kenya	Africa	Amboseli Baboon Research Project
PRJEB36635	SAMEA6527804	ERR3909742	ERP119849	38294066	baboon	baboon	-2.63501	37.2423	Kenya	Africa	Amboseli Baboon Research Project
PRJEB36635	SAMEA6527805	ERR3909743	ERP119849	26774170	baboon	baboon	-2.63501	37.2423	Kenya	Africa	Amboseli Baboon Research Project
PRJEB36635	SAMEA6527806	ERR3909744	ERP119849	22034788	baboon	baboon	-2.63501	37.2423	Kenya	Africa	Amboseli Baboon Research Project
PRJEB36635	SAMEA6527807	ERR3909745	ERP119849	44454108	baboon	baboon	-2.63501	37.2423	Kenya	Africa	Amboseli Baboon Research Project
PRJEB36635	SAMEA6527808	ERR3909746	ERP119849	36789070	baboon	baboon	-2.63501	37.2423	Kenya	Africa	Amboseli Baboon Research Project
PRJEB36635	SAMEA6527809	ERR3909747	ERP119849	36004444	baboon	baboon	-2.63501	37.2423	Kenya	Africa	Amboseli Baboon Research Project
PRJEB36635	SAMEA6527810	ERR3909748	ERP119849	22674336	baboon	baboon	-2.63501	37.2423	Kenya	Africa	Amboseli Baboon Research Project
PRJEB36635	SAMEA6527811	ERR3909749	ERP119849	31514054	baboon	baboon	-2.63501	37.2423	Kenya	Africa	Amboseli Baboon Research Project
PRJEB36635	SAMEA6527812	ERR3909750	ERP119849	41656964	baboon	baboon	-2.63501	37.2423	Kenya	Africa	Amboseli Baboon Research Project
PRJEB36635	SAMEA6527813	ERR3909751	ERP119849	38290050	baboon	baboon	-2.63501	37.2423	Kenya	Africa	Amboseli Baboon Research Project
PRJEB36635	SAMEA6527814	ERR3909752	ERP119849	35124438	baboon	baboon	-2.63501	37.2423	Kenya	Africa	Amboseli Baboon Research Project
PRJEB36635	SAMEA6527815	ERR3909753	ERP119849	33698758	baboon	baboon	-2.63501	37.2423	Kenya	Africa	Amboseli Baboon Research Project
PRJEB36635	SAMEA6527816	ERR3909754	ERP119849	32053704	baboon	baboon	-2.63501	37.2423	Kenya	Africa	Amboseli Baboon Research Project
PRJEB36635	SAMEA6527817	ERR3909755	ERP119849	22481568	baboon	baboon	-2.63501	37.2423	Kenya	Africa	Amboseli Baboon Research Project
PRJEB36635	SAMEA6527818	ERR3909756	ERP119849	44125298	baboon	baboon	-2.63501	37.2423	Kenya	Africa	Amboseli Baboon Research Project
PRJEB36635	SAMEA6527819	ERR3909757	ERP119849	30844888	baboon	baboon	-2.63501	37.2423	Kenya	Africa	Amboseli Baboon Research Project
PRJEB36635	SAMEA6527820	ERR3909758	ERP119849	29771110	baboon	baboon	-2.63501	37.2423	Kenya	Africa	Amboseli Baboon Research Project
PRJEB36635	SAMEA6527821	ERR3909759	ERP119849	19500692	baboon	baboon	-2.63501	37.2423	Kenya	Africa	Amboseli Baboon Research Project
PRJEB36635	SAMEA6527822	ERR3909760	ERP119849	9858276	baboon	baboon	-2.63501	37.2423	Kenya	Africa	Amboseli Baboon Research Project
PRJEB36635	SAMEA6527823	ERR3909761	ERP119849	46462610	baboon	baboon	-2.63501	37.2423	Kenya	Africa	Amboseli Baboon Research Project
PRJEB36635	SAMEA6527824	ERR3909762	ERP119849	34009496	baboon	baboon	-2.63501	37.2423	Kenya	Africa	Amboseli Baboon Research Project
PRJEB36635	SAMEA6527825	ERR3909763	ERP119849	29776632	baboon	baboon	-2.63501	37.2423	Kenya	Africa	Amboseli Baboon Research Project
PRJEB36635	SAMEA6527826	ERR3909764	ERP119849	18502214	baboon	baboon	-2.63501	37.2423	Kenya	Africa	Amboseli Baboon Research Project
PRJEB36635	SAMEA6527827	ERR3909765	ERP119849	39837214	baboon	baboon	-2.63501	37.2423	Kenya	Africa	Amboseli Baboon Research Project
PRJEB36635	SAMEA6527828	ERR3909766	ERP119849	59288208	baboon	baboon	-2.63501	37.2423	Kenya	Africa	Amboseli Baboon Research Project
PRJEB36635	SAMEA6527829	ERR3909767	ERP119849	22455464	baboon	baboon	-2.63501	37.2423	Kenya	Africa	Amboseli Baboon Research Project
PRJEB36635	SAMEA6527830	ERR3909768	ERP119849	28750042	baboon	baboon	-2.63501	37.2423	Kenya	Africa	Amboseli Baboon Research Project
PRJEB36635	SAMEA6527831	ERR3909769	ERP119849	31355924	baboon	baboon	-2.63501	37.2423	Kenya	Africa	Amboseli Baboon Research Project
PRJEB36635	SAMEA6527832	ERR3909770	ERP119849	28026158	baboon	baboon	-2.63501	37.2423	Kenya	Africa	Amboseli Baboon Research Project
PRJEB36635	SAMEA6527833	ERR3909771	ERP119849	21787804	baboon	baboon	-2.63501	37.2423	Kenya	Africa	Amboseli Baboon Research Project
PRJEB36635	SAMEA6527834	ERR3909772	ERP119849	34996930	baboon	baboon	-2.63501	37.2423	Kenya	Africa	Amboseli Baboon Research Project
PRJEB36635	SAMEA6527835	ERR3909773	ERP119849	22111594	baboon	baboon	-2.63501	37.2423	Kenya	Africa	Amboseli Baboon Research Project
PRJEB36635	SAMEA6527836	ERR3909774	ERP119849	49768782	baboon	baboon	-2.63501	37.2423	Kenya	Africa	Amboseli Baboon Research Project
PRJEB36635	SAMEA6527837	ERR3909775	ERP119849	56708430	baboon	baboon	-2.63501	37.2423	Kenya	Africa	Amboseli Baboon Research Project
PRJEB36635	SAMEA6527838	ERR3909776	ERP119849	47876242	baboon	baboon	-2.63501	37.2423	Kenya	Africa	Amboseli Baboon Research Project
PRJEB36635	SAMEA6527839	ERR3909777	ERP119849	30752018	baboon	baboon	-2.63501	37.2423	Kenya	Africa	Amboseli Baboon Research Project
PRJEB36635	SAMEA6527840	ERR3909778	ERP119849	30502022	baboon	baboon	-2.63501	37.2423	Kenya	Africa	Amboseli Baboon Research Project
PRJEB36635	SAMEA6527841	ERR3909779	ERP119849	27608996	baboon	baboon	-2.63501	37.2423	Kenya	Africa	Amboseli Baboon Research Project
PRJEB36635	SAMEA6527842	ERR3909780	ERP119849	56179322	baboon	baboon	-2.63501	37.2423	Kenya	Africa	Amboseli Baboon Research Project
PRJEB36635	SAMEA6527843	ERR3909781	ERP119849	25647682	baboon	baboon	-2.63501	37.2423	Kenya	Africa	Amboseli Baboon Research Project
PRJEB36635	SAMEA6527844	ERR3909782	ERP119849	25824386	baboon	baboon	-2.63501	37.2423	Kenya	Africa	Amboseli Baboon Research Project
PRJEB36635	SAMEA6527845	ERR3909783	ERP119849	39182104	baboon	baboon	-2.63501	37.2423	Kenya	Africa	Amboseli Baboon Research Project
PRJEB36635	SAMEA6527846	ERR3909784	ERP119849	23673818	baboon	baboon	-2.63501	37.2423	Kenya	Africa	Amboseli Baboon Research Project
PRJEB36635	SAMEA6527847	ERR3909785	ERP119849	46926458	baboon	baboon	-2.63501	37.2423	Kenya	Africa	Amboseli Baboon Research Project
PRJEB36635	SAMEA6527848	ERR3909786	ERP119849	36715778	baboon	baboon	-2.63501	37.2423	Kenya	Africa	Amboseli Baboon Research Project
PRJEB36635	SAMEA6527849	ERR3909787	ERP119849	27501066	baboon	baboon	-2.63501	37.2423	Kenya	Africa	Amboseli Baboon Research Project
PRJEB36635	SAMEA6527850	ERR3909788	ERP119849	69442664	baboon	baboon	-2.63501	37.2423	Kenya	Africa	Amboseli Baboon Research Project
PRJEB36635	SAMEA6527851	ERR3909789	ERP119849	43633840	baboon	baboon	-2.63501	37.2423	Kenya	Africa	Amboseli Baboon Research Project
PRJEB36635	SAMEA6527852	ERR3909790	ERP119849	44389852	baboon	baboon	-2.63501	37.2423	Kenya	Africa	Amboseli Baboon Research Project
PRJEB36635	SAMEA6527853	ERR3909791	ERP119849	20119156	baboon	baboon	-2.63501	37.2423	Kenya	Africa	Amboseli Baboon Research Project
PRJEB36635	SAMEA6527855	ERR3909793	ERP119849	32606908	baboon	baboon	-2.63501	37.2423	Kenya	Africa	Amboseli Baboon Research Project
PRJEB36635	SAMEA6527856	ERR3909794	ERP119849	31338856	baboon	baboon	-2.63501	37.2423	Kenya	Africa	Amboseli Baboon Research Project
PRJEB36635	SAMEA6527857	ERR3909795	ERP119849	23099028	baboon	baboon	-2.63501	37.2423	Kenya	Africa	Amboseli Baboon Research Project
PRJEB36635	SAMEA6527858	ERR3909796	ERP119849	15498748	baboon	baboon	-2.63501	37.2423	Kenya	Africa	Amboseli Baboon Research Project
PRJEB36635	SAMEA6527859	ERR3909797	ERP119849	36718288	baboon	baboon	-2.63501	37.2423	Kenya	Africa	Amboseli Baboon Research Project
PRJEB36635	SAMEA6527860	ERR3909798	ERP119849	24455432	baboon	baboon	-2.63501	37.2423	Kenya	Africa	Amboseli Baboon Research Project
PRJEB36635	SAMEA6527861	ERR3909799	ERP119849	56287754	baboon	baboon	-2.63501	37.2423	Kenya	Africa	Amboseli Baboon Research Project
PRJEB36635	SAMEA6527862	ERR3909800	ERP119849	45246766	baboon	baboon	-2.63501	37.2423	Kenya	Africa	Amboseli Baboon Research Project
PRJEB36635	SAMEA6527863	ERR3909801	ERP119849	30713866	baboon	baboon	-2.63501	37.2423	Kenya	Africa	Amboseli Baboon Research Project
PRJEB36635	SAMEA6527864	ERR3909802	ERP119849	34450252	baboon	baboon	-2.63501	37.2423	Kenya	Africa	Amboseli Baboon Research Project
PRJEB36635	SAMEA6527865	ERR3909803	ERP119849	42882848	baboon	baboon	-2.63501	37.2423	Kenya	Africa	Amboseli Baboon Research Project
PRJEB36635	SAMEA6527866	ERR3909804	ERP119849	31832322	baboon	baboon	-2.63501	37.2423	Kenya	Africa	Amboseli Baboon Research Project
PRJEB36635	SAMEA6527867	ERR3909805	ERP119849	63073790	baboon	baboon	-2.63501	37.2423	Kenya	Africa	Amboseli Baboon Research Project
PRJEB36635	SAMEA6527868	ERR3909806	ERP119849	23277740	baboon	baboon	-2.63501	37.2423	Kenya	Africa	Amboseli Baboon Research Project
PRJEB36635	SAMEA6527869	ERR3909807	ERP119849	47788392	baboon	baboon	-2.63501	37.2423	Kenya	Africa	Amboseli Baboon Research Project
PRJEB36635	SAMEA6527870	ERR3909808	ERP119849	43077624	baboon	baboon	-2.63501	37.2423	Kenya	Africa	Amboseli Baboon Research Project
PRJEB36635	SAMEA6527871	ERR3909809	ERP119849	35024540	baboon	baboon	-2.63501	37.2423	Kenya	Africa	Amboseli Baboon Research Project
PRJEB36635	SAMEA6527872	ERR3909810	ERP119849	29513584	baboon	baboon	-2.63501	37.2423	Kenya	Africa	Amboseli Baboon Research Project
PRJEB36635	SAMEA6527873	ERR3909811	ERP119849	31562748	baboon	baboon	-2.63501	37.2423	Kenya	Africa	Amboseli Baboon Research Project
PRJEB36635	SAMEA6527874	ERR3909812	ERP119849	31792162	baboon	baboon	-2.63501	37.2423	Kenya	Africa	Amboseli Baboon Research Project
PRJEB36635	SAMEA6527875	ERR3909813	ERP119849	26354498	baboon	baboon	-2.63501	37.2423	Kenya	Africa	Amboseli Baboon Research Project
PRJEB36635	SAMEA6527876	ERR3909814	ERP119849	39185116	baboon	baboon	-2.63501	37.2423	Kenya	Africa	Amboseli Baboon Research Project
PRJEB36635	SAMEA6527877	ERR3909815	ERP119849	28302760	baboon	baboon	-2.63501	37.2423	Kenya	Africa	Amboseli Baboon Research Project
PRJEB36635	SAMEA6527878	ERR3909816	ERP119849	19734122	baboon	baboon	-2.63501	37.2423	Kenya	Africa	Amboseli Baboon Research Project
PRJEB36635	SAMEA6527879	ERR3909817	ERP119849	24214472	baboon	baboon	-2.63501	37.2423	Kenya	Africa	Amboseli Baboon Research Project
PRJEB36635	SAMEA6527880	ERR3909818	ERP119849	63102906	baboon	baboon	-2.63501	37.2423	Kenya	Africa	Amboseli Baboon Research Project
PRJEB36635	SAMEA6527881	ERR3909819	ERP119849	26586924	baboon	baboon	-2.63501	37.2423	Kenya	Africa	Amboseli Baboon Research Project
PRJEB36635	SAMEA6527882	ERR3909820	ERP119849	77357196	baboon	baboon	-2.63501	37.2423	Kenya	Africa	Amboseli Baboon Research Project
PRJEB36635	SAMEA6527883	ERR3909821	ERP119849	15409392	baboon	baboon	-2.63501	37.2423	Kenya	Africa	Amboseli Baboon Research Project
PRJEB36635	SAMEA6527884	ERR3909822	ERP119849	36758950	baboon	baboon	-2.63501	37.2423	Kenya	Africa	Amboseli Baboon Research Project
PRJEB36635	SAMEA6527885	ERR3909823	ERP119849	27693332	baboon	baboon	-2.63501	37.2423	Kenya	Africa	Amboseli Baboon Research Project
PRJEB36635	SAMEA6527886	ERR3909824	ERP119849	30824306	baboon	baboon	-2.63501	37.2423	Kenya	Africa	Amboseli Baboon Research Project
PRJEB36635	SAMEA6527887	ERR3909825	ERP119849	25795270	baboon	baboon	-2.63501	37.2423	Kenya	Africa	Amboseli Baboon Research Project
PRJEB36635	SAMEA6527888	ERR3909826	ERP119849	39471256	baboon	baboon	-2.63501	37.2423	Kenya	Africa	Amboseli Baboon Research Project
PRJEB36635	SAMEA6527889	ERR3909827	ERP119849	35505958	baboon	baboon	-2.63501	37.2423	Kenya	Africa	Amboseli Baboon Research Project
PRJEB36635	SAMEA6527890	ERR3909828	ERP119849	29348426	baboon	baboon	-2.63501	37.2423	Kenya	Africa	Amboseli Baboon Research Project
PRJEB36635	SAMEA6527891	ERR3909829	ERP119849	32618956	baboon	baboon	-2.63501	37.2423	Kenya	Africa	Amboseli Baboon Research Project
PRJEB36635	SAMEA6527892	ERR3909830	ERP119849	39262424	baboon	baboon	-2.63501	37.2423	Kenya	Africa	Amboseli Baboon Research Project
PRJEB36635	SAMEA6527893	ERR3909831	ERP119849	29199834	baboon	baboon	-2.63501	37.2423	Kenya	Africa	Amboseli Baboon Research Project
PRJEB36635	SAMEA6527894	ERR3909832	ERP119849	15224154	baboon	baboon	-2.63501	37.2423	Kenya	Africa	Amboseli Baboon Research Project
PRJEB36635	SAMEA6527895	ERR3909833	ERP119849	29945806	baboon	baboon	-2.63501	37.2423	Kenya	Africa	Amboseli Baboon Research Project
PRJEB36635	SAMEA6527896	ERR3909834	ERP119849	29972412	baboon	baboon	-2.63501	37.2423	Kenya	Africa	Amboseli Baboon Research Project
PRJEB36635	SAMEA6527897	ERR3909835	ERP119849	31571282	baboon	baboon	-2.63501	37.2423	Kenya	Africa	Amboseli Baboon Research Project
PRJEB36635	SAMEA6527898	ERR3909836	ERP119849	34143028	baboon	baboon	-2.63501	37.2423	Kenya	Africa	Amboseli Baboon Research Project
PRJEB36635	SAMEA6527899	ERR3909837	ERP119849	20745652	baboon	baboon	-2.63501	37.2423	Kenya	Africa	Amboseli Baboon Research Project
PRJEB36635	SAMEA6527900	ERR3909838	ERP119849	36620398	baboon	baboon	-2.63501	37.2423	Kenya	Africa	Amboseli Baboon Research Project
PRJEB36635	SAMEA6527901	ERR3909839	ERP119849	37859836	baboon	baboon	-2.63501	37.2423	Kenya	Africa	Amboseli Baboon Research Project
PRJEB36635	SAMEA6527902	ERR3909840	ERP119849	22709476	baboon	baboon	-2.63501	37.2423	Kenya	Africa	Amboseli Baboon Research Project
PRJEB36635	SAMEA6527903	ERR3909841	ERP119849	37880418	baboon	baboon	-2.63501	37.2423	Kenya	Africa	Amboseli Baboon Research Project
PRJEB36635	SAMEA6527904	ERR3909842	ERP119849	27774656	baboon	baboon	-2.63501	37.2423	Kenya	Africa	Amboseli Baboon Research Project
PRJEB36635	SAMEA6527905	ERR3909843	ERP119849	37040070	baboon	baboon	-2.63501	37.2423	Kenya	Africa	Amboseli Baboon Research Project
PRJEB36635	SAMEA6527906	ERR3909844	ERP119849	31865454	baboon	baboon	-2.63501	37.2423	Kenya	Africa	Amboseli Baboon Research Project
PRJEB36635	SAMEA6527907	ERR3909845	ERP119849	25053816	baboon	baboon	-2.63501	37.2423	Kenya	Africa	Amboseli Baboon Research Project
PRJEB36635	SAMEA6527908	ERR3909846	ERP119849	34754966	baboon	baboon	-2.63501	37.2423	Kenya	Africa	Amboseli Baboon Research Project
PRJEB36635	SAMEA6527909	ERR3909847	ERP119849	30834848	baboon	baboon	-2.63501	37.2423	Kenya	Africa	Amboseli Baboon Research Project
PRJEB36635	SAMEA6527910	ERR3909848	ERP119849	39520452	baboon	baboon	-2.63501	37.2423	Kenya	Africa	Amboseli Baboon Research Project
PRJEB36635	SAMEA6527911	ERR3909849	ERP119849	26591442	baboon	baboon	-2.63501	37.2423	Kenya	Africa	Amboseli Baboon Research Project
PRJEB36635	SAMEA6527912	ERR3909850	ERP119849	45653386	baboon	baboon	-2.63501	37.2423	Kenya	Africa	Amboseli Baboon Research Project
PRJEB36635	SAMEA6527913	ERR3909851	ERP119849	24042286	baboon	baboon	-2.63501	37.2423	Kenya	Africa	Amboseli Baboon Research Project
PRJEB36635	SAMEA6527914	ERR3909852	ERP119849	25088454	baboon	baboon	-2.63501	37.2423	Kenya	Africa	Amboseli Baboon Research Project
PRJEB36635	SAMEA6527915	ERR3909853	ERP119849	42756846	baboon	baboon	-2.63501	37.2423	Kenya	Africa	Amboseli Baboon Research Project
PRJEB36635	SAMEA6527916	ERR3909854	ERP119849	26611522	baboon	baboon	-2.63501	37.2423	Kenya	Africa	Amboseli Baboon Research Project
PRJEB36635	SAMEA6527917	ERR3909855	ERP119849	34182184	baboon	baboon	-2.63501	37.2423	Kenya	Africa	Amboseli Baboon Research Project
PRJEB36635	SAMEA6527918	ERR3909856	ERP119849	25332426	baboon	baboon	-2.63501	37.2423	Kenya	Africa	Amboseli Baboon Research Project
PRJEB36635	SAMEA6527919	ERR3909857	ERP119849	46165426	baboon	baboon	-2.63501	37.2423	Kenya	Africa	Amboseli Baboon Research Project
PRJEB36635	SAMEA6527920	ERR3909858	ERP119849	30857940	baboon	baboon	-2.63501	37.2423	Kenya	Africa	Amboseli Baboon Research Project
PRJEB36635	SAMEA6527921	ERR3909859	ERP119849	36504938	baboon	baboon	-2.63501	37.2423	Kenya	Africa	Amboseli Baboon Research Project
PRJEB36635	SAMEA6527922	ERR3909860	ERP119849	38542054	baboon	baboon	-2.63501	37.2423	Kenya	Africa	Amboseli Baboon Research Project
PRJEB36635	SAMEA6527923	ERR3909861	ERP119849	60506562	baboon	baboon	-2.63501	37.2423	Kenya	Africa	Amboseli Baboon Research Project
PRJEB36635	SAMEA6527924	ERR3909862	ERP119849	17057458	baboon	baboon	-2.63501	37.2423	Kenya	Africa	Amboseli Baboon Research Project
PRJEB36635	SAMEA6527925	ERR3909863	ERP119849	24660750	baboon	baboon	-2.63501	37.2423	Kenya	Africa	Amboseli Baboon Research Project
PRJEB36635	SAMEA6527926	ERR3909864	ERP119849	31244982	baboon	baboon	-2.63501	37.2423	Kenya	Africa	Amboseli Baboon Research Project
PRJEB36635	SAMEA6527927	ERR3909865	ERP119849	32226894	baboon	baboon	-2.63501	37.2423	Kenya	Africa	Amboseli Baboon Research Project
PRJEB36635	SAMEA6527928	ERR3909866	ERP119849	30062270	baboon	baboon	-2.63501	37.2423	Kenya	Africa	Amboseli Baboon Research Project
PRJEB36635	SAMEA6527929	ERR3909867	ERP119849	12176010	baboon	baboon	-2.63501	37.2423	Kenya	Africa	Amboseli Baboon Research Project
PRJEB36635	SAMEA6527930	ERR3909868	ERP119849	50447988	baboon	baboon	-2.63501	37.2423	Kenya	Africa	Amboseli Baboon Research Project
PRJEB36635	SAMEA6527931	ERR3909869	ERP119849	28582374	baboon	baboon	-2.63501	37.2423	Kenya	Africa	Amboseli Baboon Research Project
PRJEB36635	SAMEA6527932	ERR3909870	ERP119849	20700974	baboon	baboon	-2.63501	37.2423	Kenya	Africa	Amboseli Baboon Research Project
PRJEB36635	SAMEA6527933	ERR3909871	ERP119849	43471192	baboon	baboon	-2.63501	37.2423	Kenya	Africa	Amboseli Baboon Research Project
PRJEB36635	SAMEA6527934	ERR3909872	ERP119849	23527736	baboon	baboon	-2.63501	37.2423	Kenya	Africa	Amboseli Baboon Research Project
PRJEB36635	SAMEA6527935	ERR3909873	ERP119849	20084016	baboon	baboon	-2.63501	37.2423	Kenya	Africa	Amboseli Baboon Research Project
PRJEB36635	SAMEA6527936	ERR3909874	ERP119849	27469440	baboon	baboon	-2.63501	37.2423	Kenya	Africa	Amboseli Baboon Research Project
PRJEB36635	SAMEA6527937	ERR3909875	ERP119849	23022724	baboon	baboon	-2.63501	37.2423	Kenya	Africa	Amboseli Baboon Research Project
PRJEB36635	SAMEA6527938	ERR3909876	ERP119849	39412522	baboon	baboon	-2.63501	37.2423	Kenya	Africa	Amboseli Baboon Research Project
PRJEB36635	SAMEA6527939	ERR3909877	ERP119849	36263476	baboon	baboon	-2.63501	37.2423	Kenya	Africa	Amboseli Baboon Research Project
PRJEB36635	SAMEA6527940	ERR3909878	ERP119849	21221046	baboon	baboon	-2.63501	37.2423	Kenya	Africa	Amboseli Baboon Research Project
PRJEB36635	SAMEA6527941	ERR3909879	ERP119849	28823836	baboon	baboon	-2.63501	37.2423	Kenya	Africa	Amboseli Baboon Research Project
PRJEB36635	SAMEA6527942	ERR3909880	ERP119849	22503154	baboon	baboon	-2.63501	37.2423	Kenya	Africa	Amboseli Baboon Research Project
PRJEB36635	SAMEA6527943	ERR3909881	ERP119849	48470610	baboon	baboon	-2.63501	37.2423	Kenya	Africa	Amboseli Baboon Research Project
PRJEB36635	SAMEA6527944	ERR3909882	ERP119849	26883104	baboon	baboon	-2.63501	37.2423	Kenya	Africa	Amboseli Baboon Research Project
PRJEB36635	SAMEA6527945	ERR3909883	ERP119849	19804402	baboon	baboon	-2.63501	37.2423	Kenya	Africa	Amboseli Baboon Research Project
PRJEB36635	SAMEA6527946	ERR3909884	ERP119849	43611250	baboon	baboon	-2.63501	37.2423	Kenya	Africa	Amboseli Baboon Research Project
PRJEB36635	SAMEA6527947	ERR3909885	ERP119849	33105896	baboon	baboon	-2.63501	37.2423	Kenya	Africa	Amboseli Baboon Research Project
PRJEB36635	SAMEA6527948	ERR3909886	ERP119849	50151808	baboon	baboon	-2.63501	37.2423	Kenya	Africa	Amboseli Baboon Research Project
PRJEB36635	SAMEA6527949	ERR3909887	ERP119849	20901774	baboon	baboon	-2.63501	37.2423	Kenya	Africa	Amboseli Baboon Research Project
PRJEB36635	SAMEA6527950	ERR3909888	ERP119849	23947910	baboon	baboon	-2.63501	37.2423	Kenya	Africa	Amboseli Baboon Research Project
PRJEB36635	SAMEA6527951	ERR3909889	ERP119849	33123968	baboon	baboon	-2.63501	37.2423	Kenya	Africa	Amboseli Baboon Research Project
PRJEB36635	SAMEA6527952	ERR3909890	ERP119849	47501750	baboon	baboon	-2.63501	37.2423	Kenya	Africa	Amboseli Baboon Research Project
PRJEB36635	SAMEA6527953	ERR3909891	ERP119849	32967344	baboon	baboon	-2.63501	37.2423	Kenya	Africa	Amboseli Baboon Research Project
PRJEB36635	SAMEA6527954	ERR3909892	ERP119849	36912562	baboon	baboon	-2.63501	37.2423	Kenya	Africa	Amboseli Baboon Research Project
PRJEB36635	SAMEA6527955	ERR3909893	ERP119849	67298622	baboon	baboon	-2.63501	37.2423	Kenya	Africa	Amboseli Baboon Research Project
PRJEB36635	SAMEA6527956	ERR3909894	ERP119849	21808386	baboon	baboon	-2.63501	37.2423	Kenya	Africa	Amboseli Baboon Research Project
PRJEB36635	SAMEA6527957	ERR3909895	ERP119849	36236870	baboon	baboon	-2.63501	37.2423	Kenya	Africa	Amboseli Baboon Research Project
PRJEB36635	SAMEA6527958	ERR3909896	ERP119849	53069934	baboon	baboon	-2.63501	37.2423	Kenya	Africa	Amboseli Baboon Research Project
PRJEB36635	SAMEA6527959	ERR3909897	ERP119849	17687970	baboon	baboon	-2.63501	37.2423	Kenya	Africa	Amboseli Baboon Research Project
PRJEB36635	SAMEA6527960	ERR3909898	ERP119849	28529162	baboon	baboon	-2.63501	37.2423	Kenya	Africa	Amboseli Baboon Research Project
PRJEB36635	SAMEA6527961	ERR3909899	ERP119849	36253436	baboon	baboon	-2.63501	37.2423	Kenya	Africa	Amboseli Baboon Research Project
PRJEB36635	SAMEA6527962	ERR3909900	ERP119849	46931478	baboon	baboon	-2.63501	37.2423	Kenya	Africa	Amboseli Baboon Research Project
PRJEB36635	SAMEA6527963	ERR3909901	ERP119849	27384602	baboon	baboon	-2.63501	37.2423	Kenya	Africa	Amboseli Baboon Research Project
PRJEB36635	SAMEA6527964	ERR3909902	ERP119849	24951408	baboon	baboon	-2.63501	37.2423	Kenya	Africa	Amboseli Baboon Research Project
PRJEB36635	SAMEA6527965	ERR3909903	ERP119849	30659650	baboon	baboon	-2.63501	37.2423	Kenya	Africa	Amboseli Baboon Research Project
PRJEB36635	SAMEA6527966	ERR3909904	ERP119849	72360790	baboon	baboon	-2.63501	37.2423	Kenya	Africa	Amboseli Baboon Research Project
PRJEB36635	SAMEA6527967	ERR3909905	ERP119849	53065918	baboon	baboon	-2.63501	37.2423	Kenya	Africa	Amboseli Baboon Research Project
PRJEB36635	SAMEA6527968	ERR3909906	ERP119849	32148582	baboon	baboon	-2.63501	37.2423	Kenya	Africa	Amboseli Baboon Research Project
PRJEB36635	SAMEA6527969	ERR3909907	ERP119849	30165180	baboon	baboon	-2.63501	37.2423	Kenya	Africa	Amboseli Baboon Research Project
PRJEB36635	SAMEA6527970	ERR3909908	ERP119849	47831062	baboon	baboon	-2.63501	37.2423	Kenya	Africa	Amboseli Baboon Research Project
PRJEB36635	SAMEA6527971	ERR3909909	ERP119849	37004930	baboon	baboon	-2.63501	37.2423	Kenya	Africa	Amboseli Baboon Research Project
PRJEB36635	SAMEA6527972	ERR3909910	ERP119849	45750272	baboon	baboon	-2.63501	37.2423	Kenya	Africa	Amboseli Baboon Research Project
PRJEB36635	SAMEA6527973	ERR3909911	ERP119849	29085378	baboon	baboon	-2.63501	37.2423	Kenya	Africa	Amboseli Baboon Research Project
PRJEB36635	SAMEA6527974	ERR3909912	ERP119849	37356832	baboon	baboon	-2.63501	37.2423	Kenya	Africa	Amboseli Baboon Research Project
PRJEB36635	SAMEA6527975	ERR3909913	ERP119849	46870736	baboon	baboon	-2.63501	37.2423	Kenya	Africa	Amboseli Baboon Research Project
PRJEB36635	SAMEA6527976	ERR3909914	ERP119849	34046142	baboon	baboon	-2.63501	37.2423	Kenya	Africa	Amboseli Baboon Research Project
PRJEB36635	SAMEA6527977	ERR3909915	ERP119849	37863350	baboon	baboon	-2.63501	37.2423	Kenya	Africa	Amboseli Baboon Research Project
PRJEB36635	SAMEA6527978	ERR3909916	ERP119849	39503886	baboon	baboon	-2.63501	37.2423	Kenya	Africa	Amboseli Baboon Research Project
PRJEB36635	SAMEA6527979	ERR3909917	ERP119849	23977528	baboon	baboon	-2.63501	37.2423	Kenya	Africa	Amboseli Baboon Research Project
PRJEB36635	SAMEA6527980	ERR3909918	ERP119849	17029346	baboon	baboon	-2.63501	37.2423	Kenya	Africa	Amboseli Baboon Research Project
PRJEB36635	SAMEA6527981	ERR3909919	ERP119849	45338632	baboon	baboon	-2.63501	37.2423	Kenya	Africa	Amboseli Baboon Research Project
PRJEB36635	SAMEA6527982	ERR3909920	ERP119849	813742	baboon	baboon	-2.63501	37.2423	Kenya	Africa	Amboseli Baboon Research Project
PRJEB36635	SAMEA6527983	ERR3909921	ERP119849	27900658	baboon	baboon	-2.63501	37.2423	Kenya	Africa	Amboseli Baboon Research Project
PRJEB36635	SAMEA6527984	ERR3909922	ERP119849	55355540	baboon	baboon	-2.63501	37.2423	Kenya	Africa	Amboseli Baboon Research Project
PRJEB36635	SAMEA6527985	ERR3909923	ERP119849	27804274	baboon	baboon	-2.63501	37.2423	Kenya	Africa	Amboseli Baboon Research Project
PRJEB36635	SAMEA6527986	ERR3909924	ERP119849	43078628	baboon	baboon	-2.63501	37.2423	Kenya	Africa	Amboseli Baboon Research Project
PRJEB36635	SAMEA6527987	ERR3909925	ERP119849	20751676	baboon	baboon	-2.63501	37.2423	Kenya	Africa	Amboseli Baboon Research Project
PRJEB36635	SAMEA6527988	ERR3909926	ERP119849	31728910	baboon	baboon	-2.63501	37.2423	Kenya	Africa	Amboseli Baboon Research Project
PRJEB36635	SAMEA6527989	ERR3909927	ERP119849	24951408	baboon	baboon	-2.63501	37.2423	Kenya	Africa	Amboseli Baboon Research Project
PRJEB36635	SAMEA6527990	ERR3909928	ERP119849	59230980	baboon	baboon	-2.63501	37.2423	Kenya	Africa	Amboseli Baboon Research Project
PRJEB36635	SAMEA6527991	ERR3909929	ERP119849	17088080	baboon	baboon	-2.63501	37.2423	Kenya	Africa	Amboseli Baboon Research Project
PRJEB36635	SAMEA6527992	ERR3909930	ERP119849	33004994	baboon	baboon	-2.63501	37.2423	Kenya	Africa	Amboseli Baboon Research Project
PRJEB36635	SAMEA6527993	ERR3909931	ERP119849	18886244	baboon	baboon	-2.63501	37.2423	Kenya	Africa	Amboseli Baboon Research Project
PRJEB36635	SAMEA6527994	ERR3909932	ERP119849	25964444	baboon	baboon	-2.63501	37.2423	Kenya	Africa	Amboseli Baboon Research Project
PRJEB36635	SAMEA6527995	ERR3909933	ERP119849	27993528	baboon	baboon	-2.63501	37.2423	Kenya	Africa	Amboseli Baboon Research Project
PRJEB36635	SAMEA6527996	ERR3909934	ERP119849	31098900	baboon	baboon	-2.63501	37.2423	Kenya	Africa	Amboseli Baboon Research Project
PRJEB36635	SAMEA6527997	ERR3909935	ERP119849	19028310	baboon	baboon	-2.63501	37.2423	Kenya	Africa	Amboseli Baboon Research Project
PRJEB36635	SAMEA6527998	ERR3909936	ERP119849	41025950	baboon	baboon	-2.63501	37.2423	Kenya	Africa	Amboseli Baboon Research Project
PRJEB36635	SAMEA6527999	ERR3909937	ERP119849	35815190	baboon	baboon	-2.63501	37.2423	Kenya	Africa	Amboseli Baboon Research Project
PRJEB36635	SAMEA6528000	ERR3909938	ERP119849	24217986	baboon	baboon	-2.63501	37.2423	Kenya	Africa	Amboseli Baboon Research Project
PRJEB36635	SAMEA6528001	ERR3909939	ERP119849	20277286	baboon	baboon	-2.63501	37.2423	Kenya	Africa	Amboseli Baboon Research Project
PRJEB36635	SAMEA6528002	ERR3909940	ERP119849	20081004	baboon	baboon	-2.63501	37.2423	Kenya	Africa	Amboseli Baboon Research Project
PRJEB36635	SAMEA6528003	ERR3909941	ERP119849	39221762	baboon	baboon	-2.63501	37.2423	Kenya	Africa	Amboseli Baboon Research Project
PRJEB36635	SAMEA6528004	ERR3909942	ERP119849	46423454	baboon	baboon	-2.63501	37.2423	Kenya	Africa	Amboseli Baboon Research Project
PRJEB36635	SAMEA6528005	ERR3909943	ERP119849	19846068	baboon	baboon	-2.63501	37.2423	Kenya	Africa	Amboseli Baboon Research Project
PRJEB36635	SAMEA6528006	ERR3909944	ERP119849	29407160	baboon	baboon	-2.63501	37.2423	Kenya	Africa	Amboseli Baboon Research Project
PRJEB36635	SAMEA6528007	ERR3909945	ERP119849	37623394	baboon	baboon	-2.63501	37.2423	Kenya	Africa	Amboseli Baboon Research Project
PRJEB36635	SAMEA6528008	ERR3909946	ERP119849	58164732	baboon	baboon	-2.63501	37.2423	Kenya	Africa	Amboseli Baboon Research Project
PRJEB36635	SAMEA6528009	ERR3909947	ERP119849	14829080	baboon	baboon	-2.63501	37.2423	Kenya	Africa	Amboseli Baboon Research Project
PRJEB36635	SAMEA6528010	ERR3909948	ERP119849	32801684	baboon	baboon	-2.63501	37.2423	Kenya	Africa	Amboseli Baboon Research Project
PRJEB36635	SAMEA6528011	ERR3909949	ERP119849	22067418	baboon	baboon	-2.63501	37.2423	Kenya	Africa	Amboseli Baboon Research Project
PRJEB36635	SAMEA6528012	ERR3909950	ERP119849	33081800	baboon	baboon	-2.63501	37.2423	Kenya	Africa	Amboseli Baboon Research Project
PRJEB36635	SAMEA6528013	ERR3909951	ERP119849	31770074	baboon	baboon	-2.63501	37.2423	Kenya	Africa	Amboseli Baboon Research Project
PRJEB36635	SAMEA6528014	ERR3909952	ERP119849	35732360	baboon	baboon	-2.63501	37.2423	Kenya	Africa	Amboseli Baboon Research Project
PRJEB36635	SAMEA6528015	ERR3909953	ERP119849	28883574	baboon	baboon	-2.63501	37.2423	Kenya	Africa	Amboseli Baboon Research Project
PRJEB36635	SAMEA6528016	ERR3909954	ERP119849	38959718	baboon	baboon	-2.63501	37.2423	Kenya	Africa	Amboseli Baboon Research Project
PRJEB36635	SAMEA6528017	ERR3909955	ERP119849	38835724	baboon	baboon	-2.63501	37.2423	Kenya	Africa	Amboseli Baboon Research Project
PRJEB36635	SAMEA6528018	ERR3909956	ERP119849	21555880	baboon	baboon	-2.63501	37.2423	Kenya	Africa	Amboseli Baboon Research Project
PRJEB36635	SAMEA6528019	ERR3909957	ERP119849	30889064	baboon	baboon	-2.63501	37.2423	Kenya	Africa	Amboseli Baboon Research Project
PRJEB36635	SAMEA6528020	ERR3909958	ERP119849	36252432	baboon	baboon	-2.63501	37.2423	Kenya	Africa	Amboseli Baboon Research Project
PRJEB36635	SAMEA6528021	ERR3909959	ERP119849	24753118	baboon	baboon	-2.63501	37.2423	Kenya	Africa	Amboseli Baboon Research Project
PRJEB36635	SAMEA6528022	ERR3909960	ERP119849	37544580	baboon	baboon	-2.63501	37.2423	Kenya	Africa	Amboseli Baboon Research Project
PRJEB36635	SAMEA6528023	ERR3909961	ERP119849	40167028	baboon	baboon	-2.63501	37.2423	Kenya	Africa	Amboseli Baboon Research Project
PRJEB36635	SAMEA6528024	ERR3909962	ERP119849	33013528	baboon	baboon	-2.63501	37.2423	Kenya	Africa	Amboseli Baboon Research Project
PRJEB36635	SAMEA6528025	ERR3909963	ERP119849	44813038	baboon	baboon	-2.63501	37.2423	Kenya	Africa	Amboseli Baboon Research Project
PRJEB36635	SAMEA6528026	ERR3909964	ERP119849	40087712	baboon	baboon	-2.63501	37.2423	Kenya	Africa	Amboseli Baboon Research Project
PRJEB36635	SAMEA6528027	ERR3909965	ERP119849	29168208	baboon	baboon	-2.63501	37.2423	Kenya	Africa	Amboseli Baboon Research Project
PRJEB36635	SAMEA6528028	ERR3909966	ERP119849	37763452	baboon	baboon	-2.63501	37.2423	Kenya	Africa	Amboseli Baboon Research Project
PRJEB36635	SAMEA6528029	ERR3909967	ERP119849	38195172	baboon	baboon	-2.63501	37.2423	Kenya	Africa	Amboseli Baboon Research Project
PRJEB36635	SAMEA6528030	ERR3909968	ERP119849	28528158	baboon	baboon	-2.63501	37.2423	Kenya	Africa	Amboseli Baboon Research Project
PRJEB36635	SAMEA6528031	ERR3909969	ERP119849	33076278	baboon	baboon	-2.63501	37.2423	Kenya	Africa	Amboseli Baboon Research Project
PRJEB36635	SAMEA6528032	ERR3909970	ERP119849	42104748	baboon	baboon	-2.63501	37.2423	Kenya	Africa	Amboseli Baboon Research Project
PRJEB36635	SAMEA6528033	ERR3909971	ERP119849	29882052	baboon	baboon	-2.63501	37.2423	Kenya	Africa	Amboseli Baboon Research Project
PRJEB36635	SAMEA6528034	ERR3909972	ERP119849	28913694	baboon	baboon	-2.63501	37.2423	Kenya	Africa	Amboseli Baboon Research Project
PRJEB36635	SAMEA6528035	ERR3909973	ERP119849	57763634	baboon	baboon	-2.63501	37.2423	Kenya	Africa	Amboseli Baboon Research Project
PRJEB36635	SAMEA6528036	ERR3909974	ERP119849	26897160	baboon	baboon	-2.63501	37.2423	Kenya	Africa	Amboseli Baboon Research Project
PRJEB36635	SAMEA6528037	ERR3909975	ERP119849	28023146	baboon	baboon	-2.63501	37.2423	Kenya	Africa	Amboseli Baboon Research Project
PRJEB36635	SAMEA6528038	ERR3909976	ERP119849	43364768	baboon	baboon	-2.63501	37.2423	Kenya	Africa	Amboseli Baboon Research Project
PRJEB36635	SAMEA6528039	ERR3909977	ERP119849	37820178	baboon	baboon	-2.63501	37.2423	Kenya	Africa	Amboseli Baboon Research Project
PRJEB36635	SAMEA6528040	ERR3909978	ERP119849	53443924	baboon	baboon	-2.63501	37.2423	Kenya	Africa	Amboseli Baboon Research Project
PRJEB36635	SAMEA6528041	ERR3909979	ERP119849	22107578	baboon	baboon	-2.63501	37.2423	Kenya	Africa	Amboseli Baboon Research Project
PRJEB36635	SAMEA6528042	ERR3909980	ERP119849	47627250	baboon	baboon	-2.63501	37.2423	Kenya	Africa	Amboseli Baboon Research Project
PRJEB36635	SAMEA6528043	ERR3909981	ERP119849	34675148	baboon	baboon	-2.63501	37.2423	Kenya	Africa	Amboseli Baboon Research Project
PRJEB36635	SAMEA6528044	ERR3909982	ERP119849	24803820	baboon	baboon	-2.63501	37.2423	Kenya	Africa	Amboseli Baboon Research Project
PRJEB36635	SAMEA6528045	ERR3909983	ERP119849	29093410	baboon	baboon	-2.63501	37.2423	Kenya	Africa	Amboseli Baboon Research Project
PRJEB36635	SAMEA6528046	ERR3909984	ERP119849	20217548	baboon	baboon	-2.63501	37.2423	Kenya	Africa	Amboseli Baboon Research Project
PRJEB36635	SAMEA6528047	ERR3909985	ERP119849	38390450	baboon	baboon	-2.63501	37.2423	Kenya	Africa	Amboseli Baboon Research Project
PRJEB36635	SAMEA6528048	ERR3909986	ERP119849	42455144	baboon	baboon	-2.63501	37.2423	Kenya	Africa	Amboseli Baboon Research Project
PRJEB36635	SAMEA6528049	ERR3909987	ERP119849	43320090	baboon	baboon	-2.63501	37.2423	Kenya	Africa	Amboseli Baboon Research Project
PRJEB36635	SAMEA6528050	ERR3909988	ERP119849	32566246	baboon	baboon	-2.63501	37.2423	Kenya	Africa	Amboseli Baboon Research Project
PRJEB36635	SAMEA6528051	ERR3909989	ERP119849	38607816	baboon	baboon	-2.63501	37.2423	Kenya	Africa	Amboseli Baboon Research Project
PRJEB36635	SAMEA6528052	ERR3909990	ERP119849	29161682	baboon	baboon	-2.63501	37.2423	Kenya	Africa	Amboseli Baboon Research Project
PRJEB36635	SAMEA6528053	ERR3909991	ERP119849	28705364	baboon	baboon	-2.63501	37.2423	Kenya	Africa	Amboseli Baboon Research Project
PRJEB36635	SAMEA6528054	ERR3909992	ERP119849	49237164	baboon	baboon	-2.63501	37.2423	Kenya	Africa	Amboseli Baboon Research Project
PRJEB36635	SAMEA6528055	ERR3909993	ERP119849	5279032	baboon	baboon	-2.63501	37.2423	Kenya	Africa	Amboseli Baboon Research Project
PRJEB36635	SAMEA6528056	ERR3909994	ERP119849	58445852	baboon	baboon	-2.63501	37.2423	Kenya	Africa	Amboseli Baboon Research Project
PRJEB36635	SAMEA6528057	ERR3909995	ERP119849	1916134	baboon	baboon	-2.63501	37.2423	Kenya	Africa	Amboseli Baboon Research Project
PRJEB36635	SAMEA6528058	ERR3909996	ERP119849	54945908	baboon	baboon	-2.63501	37.2423	Kenya	Africa	Amboseli Baboon Research Project
PRJEB36635	SAMEA6528060	ERR3909998	ERP119849	43534946	baboon	baboon	-2.63501	37.2423	Kenya	Africa	Amboseli Baboon Research Project
PRJEB36635	SAMEA6528061	ERR3909999	ERP119849	24679826	baboon	baboon	-2.63501	37.2423	Kenya	Africa	Amboseli Baboon Research Project
PRJEB36635	SAMEA6528062	ERR3910000	ERP119849	41450140	baboon	baboon	-2.63501	37.2423	Kenya	Africa	Amboseli Baboon Research Project
PRJEB36635	SAMEA6528063	ERR3910001	ERP119849	32680702	baboon	baboon	-2.63501	37.2423	Kenya	Africa	Amboseli Baboon Research Project
PRJEB36635	SAMEA6528064	ERR3910002	ERP119849	39915024	baboon	baboon	-2.63501	37.2423	Kenya	Africa	Amboseli Baboon Research Project
PRJEB36635	SAMEA6528065	ERR3910003	ERP119849	45638326	baboon	baboon	-2.63501	37.2423	Kenya	Africa	Amboseli Baboon Research Project
PRJEB36635	SAMEA6528066	ERR3910004	ERP119849	24318386	baboon	baboon	-2.63501	37.2423	Kenya	Africa	Amboseli Baboon Research Project
PRJEB36635	SAMEA6528067	ERR3910005	ERP119849	39471758	baboon	baboon	-2.63501	37.2423	Kenya	Africa	Amboseli Baboon Research Project
PRJEB36635	SAMEA6528068	ERR3910006	ERP119849	45157912	baboon	baboon	-2.63501	37.2423	Kenya	Africa	Amboseli Baboon Research Project
PRJEB36635	SAMEA6528069	ERR3910007	ERP119849	37269986	baboon	baboon	-2.63501	37.2423	Kenya	Africa	Amboseli Baboon Research Project
PRJEB36635	SAMEA6528070	ERR3910008	ERP119849	14279892	baboon	baboon	-2.63501	37.2423	Kenya	Africa	Amboseli Baboon Research Project
PRJEB36635	SAMEA6528071	ERR3910009	ERP119849	32839836	baboon	baboon	-2.63501	37.2423	Kenya	Africa	Amboseli Baboon Research Project
PRJEB36635	SAMEA6528072	ERR3910010	ERP119849	19722074	baboon	baboon	-2.63501	37.2423	Kenya	Africa	Amboseli Baboon Research Project
PRJEB36635	SAMEA6528073	ERR3910011	ERP119849	36036070	baboon	baboon	-2.63501	37.2423	Kenya	Africa	Amboseli Baboon Research Project
PRJEB36635	SAMEA6528074	ERR3910012	ERP119849	41595720	baboon	baboon	-2.63501	37.2423	Kenya	Africa	Amboseli Baboon Research Project
PRJEB36635	SAMEA6528075	ERR3910013	ERP119849	29990986	baboon	baboon	-2.63501	37.2423	Kenya	Africa	Amboseli Baboon Research Project
PRJEB36635	SAMEA6528076	ERR3910014	ERP119849	34048150	baboon	baboon	-2.63501	37.2423	Kenya	Africa	Amboseli Baboon Research Project
PRJEB36635	SAMEA6528077	ERR3910015	ERP119849	31891056	baboon	baboon	-2.63501	37.2423	Kenya	Africa	Amboseli Baboon Research Project
PRJEB36635	SAMEA6528078	ERR3910016	ERP119849	33795644	baboon	baboon	-2.63501	37.2423	Kenya	Africa	Amboseli Baboon Research Project
PRJEB36635	SAMEA6528079	ERR3910017	ERP119849	36053640	baboon	baboon	-2.63501	37.2423	Kenya	Africa	Amboseli Baboon Research Project
PRJEB36635	SAMEA6528080	ERR3910018	ERP119849	33439726	baboon	baboon	-2.63501	37.2423	Kenya	Africa	Amboseli Baboon Research Project
PRJEB36635	SAMEA6528081	ERR3910019	ERP119849	31985934	baboon	baboon	-2.63501	37.2423	Kenya	Africa	Amboseli Baboon Research Project
PRJEB36635	SAMEA6528082	ERR3910020	ERP119849	58954378	baboon	baboon	-2.63501	37.2423	Kenya	Africa	Amboseli Baboon Research Project
PRJEB36635	SAMEA6528083	ERR3910021	ERP119849	30434754	baboon	baboon	-2.63501	37.2423	Kenya	Africa	Amboseli Baboon Research Project
PRJEB36635	SAMEA6528084	ERR3910022	ERP119849	23285270	baboon	baboon	-2.63501	37.2423	Kenya	Africa	Amboseli Baboon Research Project
PRJEB36635	SAMEA6528085	ERR3910023	ERP119849	29298728	baboon	baboon	-2.63501	37.2423	Kenya	Africa	Amboseli Baboon Research Project
PRJEB36635	SAMEA6528086	ERR3910024	ERP119849	22075450	baboon	baboon	-2.63501	37.2423	Kenya	Africa	Amboseli Baboon Research Project
PRJEB36635	SAMEA6528087	ERR3910025	ERP119849	25025704	baboon	baboon	-2.63501	37.2423	Kenya	Africa	Amboseli Baboon Research Project
PRJEB36635	SAMEA6528088	ERR3910026	ERP119849	30914164	baboon	baboon	-2.63501	37.2423	Kenya	Africa	Amboseli Baboon Research Project
PRJEB36635	SAMEA6528089	ERR3910027	ERP119849	40893924	baboon	baboon	-2.63501	37.2423	Kenya	Africa	Amboseli Baboon Research Project
PRJEB36635	SAMEA6528090	ERR3910028	ERP119849	52527774	baboon	baboon	-2.63501	37.2423	Kenya	Africa	Amboseli Baboon Research Project
PRJEB36635	SAMEA6528091	ERR3910029	ERP119849	28425248	baboon	baboon	-2.63501	37.2423	Kenya	Africa	Amboseli Baboon Research Project
PRJEB36635	SAMEA6528093	ERR3910031	ERP119849	34153570	baboon	baboon	-2.63501	37.2423	Kenya	Africa	Amboseli Baboon Research Project
PRJEB36635	SAMEA6528094	ERR3910032	ERP119849	41681060	baboon	baboon	-2.63501	37.2423	Kenya	Africa	Amboseli Baboon Research Project
PRJEB36635	SAMEA6528095	ERR3910033	ERP119849	14308506	baboon	baboon	-2.63501	37.2423	Kenya	Africa	Amboseli Baboon Research Project
PRJEB36635	SAMEA6528096	ERR3910034	ERP119849	41024444	baboon	baboon	-2.63501	37.2423	Kenya	Africa	Amboseli Baboon Research Project
PRJEB36635	SAMEA6528097	ERR3910035	ERP119849	51175386	baboon	baboon	-2.63501	37.2423	Kenya	Africa	Amboseli Baboon Research Project
PRJEB36635	SAMEA6528098	ERR3910036	ERP119849	27335406	baboon	baboon	-2.63501	37.2423	Kenya	Africa	Amboseli Baboon Research Project
PRJEB36635	SAMEA6528099	ERR3910037	ERP119849	45640836	baboon	baboon	-2.63501	37.2423	Kenya	Africa	Amboseli Baboon Research Project
PRJEB36635	SAMEA6528100	ERR3910038	ERP119849	6711740	baboon	baboon	-2.63501	37.2423	Kenya	Africa	Amboseli Baboon Research Project
PRJEB36635	SAMEA6528101	ERR3910039	ERP119849	34826250	baboon	baboon	-2.63501	37.2423	Kenya	Africa	Amboseli Baboon Research Project
PRJEB36635	SAMEA6528102	ERR3910040	ERP119849	35197730	baboon	baboon	-2.63501	37.2423	Kenya	Africa	Amboseli Baboon Research Project
PRJEB36635	SAMEA6528103	ERR3910041	ERP119849	42644398	baboon	baboon	-2.63501	37.2423	Kenya	Africa	Amboseli Baboon Research Project
PRJEB36635	SAMEA6528104	ERR3910042	ERP119849	21578470	baboon	baboon	-2.63501	37.2423	Kenya	Africa	Amboseli Baboon Research Project
PRJEB36635	SAMEA6528105	ERR3910043	ERP119849	46703570	baboon	baboon	-2.63501	37.2423	Kenya	Africa	Amboseli Baboon Research Project
PRJEB36635	SAMEA6528106	ERR3910044	ERP119849	38304106	baboon	baboon	-2.63501	37.2423	Kenya	Africa	Amboseli Baboon Research Project
PRJEB36635	SAMEA6528107	ERR3910045	ERP119849	30095402	baboon	baboon	-2.63501	37.2423	Kenya	Africa	Amboseli Baboon Research Project
PRJEB36635	SAMEA6528108	ERR3910046	ERP119849	17962062	baboon	baboon	-2.63501	37.2423	Kenya	Africa	Amboseli Baboon Research Project
PRJEB36635	SAMEA6528109	ERR3910047	ERP119849	26650678	baboon	baboon	-2.63501	37.2423	Kenya	Africa	Amboseli Baboon Research Project
PRJEB36635	SAMEA6528110	ERR3910048	ERP119849	31329318	baboon	baboon	-2.63501	37.2423	Kenya	Africa	Amboseli Baboon Research Project
PRJEB36635	SAMEA6528111	ERR3910049	ERP119849	30277628	baboon	baboon	-2.63501	37.2423	Kenya	Africa	Amboseli Baboon Research Project
PRJEB36635	SAMEA6528112	ERR3910050	ERP119849	30680734	baboon	baboon	-2.63501	37.2423	Kenya	Africa	Amboseli Baboon Research Project
PRJEB36635	SAMEA6528113	ERR3910051	ERP119849	23196416	baboon	baboon	-2.63501	37.2423	Kenya	Africa	Amboseli Baboon Research Project
PRJEB36635	SAMEA6528114	ERR3910052	ERP119849	26637124	baboon	baboon	-2.63501	37.2423	Kenya	Africa	Amboseli Baboon Research Project
PRJEB36635	SAMEA6528115	ERR3910053	ERP119849	33432698	baboon	baboon	-2.63501	37.2423	Kenya	Africa	Amboseli Baboon Research Project
PRJEB36635	SAMEA6528116	ERR3910054	ERP119849	61450322	baboon	baboon	-2.63501	37.2423	Kenya	Africa	Amboseli Baboon Research Project
PRJEB36635	SAMEA6528117	ERR3910055	ERP119849	33794138	baboon	baboon	-2.63501	37.2423	Kenya	Africa	Amboseli Baboon Research Project
PRJEB36635	SAMEA6528118	ERR3910056	ERP119849	34908076	baboon	baboon	-2.63501	37.2423	Kenya	Africa	Amboseli Baboon Research Project
PRJEB36635	SAMEA6528119	ERR3910057	ERP119849	37959232	baboon	baboon	-2.63501	37.2423	Kenya	Africa	Amboseli Baboon Research Project
PRJEB36635	SAMEA6528120	ERR3910058	ERP119849	23216496	baboon	baboon	-2.63501	37.2423	Kenya	Africa	Amboseli Baboon Research Project
PRJEB36635	SAMEA6528121	ERR3910059	ERP119849	35175642	baboon	baboon	-2.63501	37.2423	Kenya	Africa	Amboseli Baboon Research Project
PRJEB36635	SAMEA6528122	ERR3910060	ERP119849	26440842	baboon	baboon	-2.63501	37.2423	Kenya	Africa	Amboseli Baboon Research Project
PRJEB36635	SAMEA6528124	ERR3910062	ERP119849	45101186	baboon	baboon	-2.63501	37.2423	Kenya	Africa	Amboseli Baboon Research Project
PRJEB36635	SAMEA6528125	ERR3910063	ERP119849	21972038	baboon	baboon	-2.63501	37.2423	Kenya	Africa	Amboseli Baboon Research Project
PRJEB36635	SAMEA6528126	ERR3910064	ERP119849	34589306	baboon	baboon	-2.63501	37.2423	Kenya	Africa	Amboseli Baboon Research Project
PRJEB36635	SAMEA6528127	ERR3910065	ERP119849	51541344	baboon	baboon	-2.63501	37.2423	Kenya	Africa	Amboseli Baboon Research Project
PRJEB36635	SAMEA6528128	ERR3910066	ERP119849	24860546	baboon	baboon	-2.63501	37.2423	Kenya	Africa	Amboseli Baboon Research Project
PRJEB36635	SAMEA6528129	ERR3910067	ERP119849	27801764	baboon	baboon	-2.63501	37.2423	Kenya	Africa	Amboseli Baboon Research Project
PRJEB36635	SAMEA6528130	ERR3910068	ERP119849	48508260	baboon	baboon	-2.63501	37.2423	Kenya	Africa	Amboseli Baboon Research Project
PRJEB36635	SAMEA6528131	ERR3910069	ERP119849	19240154	baboon	baboon	-2.63501	37.2423	Kenya	Africa	Amboseli Baboon Research Project
PRJEB36635	SAMEA6528132	ERR3910070	ERP119849	43807532	baboon	baboon	-2.63501	37.2423	Kenya	Africa	Amboseli Baboon Research Project
PRJEB36635	SAMEA6528133	ERR3910071	ERP119849	27086414	baboon	baboon	-2.63501	37.2423	Kenya	Africa	Amboseli Baboon Research Project
PRJEB36635	SAMEA6528134	ERR3910072	ERP119849	17427934	baboon	baboon	-2.63501	37.2423	Kenya	Africa	Amboseli Baboon Research Project
PRJEB36635	SAMEA6528135	ERR3910073	ERP119849	28745524	baboon	baboon	-2.63501	37.2423	Kenya	Africa	Amboseli Baboon Research Project
PRJEB36635	SAMEA6528136	ERR3910074	ERP119849	37585242	baboon	baboon	-2.63501	37.2423	Kenya	Africa	Amboseli Baboon Research Project
PRJEB36635	SAMEA6528137	ERR3910075	ERP119849	39113832	baboon	baboon	-2.63501	37.2423	Kenya	Africa	Amboseli Baboon Research Project
PRJEB36635	SAMEA6528138	ERR3910076	ERP119849	36698710	baboon	baboon	-2.63501	37.2423	Kenya	Africa	Amboseli Baboon Research Project
PRJEB36635	SAMEA6528139	ERR3910077	ERP119849	21089522	baboon	baboon	-2.63501	37.2423	Kenya	Africa	Amboseli Baboon Research Project
PRJEB36635	SAMEA6528140	ERR3910078	ERP119849	19759222	baboon	baboon	-2.63501	37.2423	Kenya	Africa	Amboseli Baboon Research Project
PRJEB36635	SAMEA6528141	ERR3910079	ERP119849	79134778	baboon	baboon	-2.63501	37.2423	Kenya	Africa	Amboseli Baboon Research Project
PRJEB36635	SAMEA6528142	ERR3910080	ERP119849	27101976	baboon	baboon	-2.63501	37.2423	Kenya	Africa	Amboseli Baboon Research Project
PRJEB36635	SAMEA6528143	ERR3910081	ERP119849	35251946	baboon	baboon	-2.63501	37.2423	Kenya	Africa	Amboseli Baboon Research Project
PRJEB36635	SAMEA6528144	ERR3910082	ERP119849	28306776	baboon	baboon	-2.63501	37.2423	Kenya	Africa	Amboseli Baboon Research Project
PRJEB36635	SAMEA6528145	ERR3910083	ERP119849	43097704	baboon	baboon	-2.63501	37.2423	Kenya	Africa	Amboseli Baboon Research Project
PRJEB36635	SAMEA6528146	ERR3910084	ERP119849	15689508	baboon	baboon	-2.63501	37.2423	Kenya	Africa	Amboseli Baboon Research Project
PRJEB36635	SAMEA6528147	ERR3910085	ERP119849	47353660	baboon	baboon	-2.63501	37.2423	Kenya	Africa	Amboseli Baboon Research Project
PRJEB36635	SAMEA6528148	ERR3910086	ERP119849	31140566	baboon	baboon	-2.63501	37.2423	Kenya	Africa	Amboseli Baboon Research Project
PRJEB36635	SAMEA6528149	ERR3910087	ERP119849	20598566	baboon	baboon	-2.63501	37.2423	Kenya	Africa	Amboseli Baboon Research Project
PRJEB36635	SAMEA6528150	ERR3910088	ERP119849	36363876	baboon	baboon	-2.63501	37.2423	Kenya	Africa	Amboseli Baboon Research Project
PRJEB36635	SAMEA6528151	ERR3910089	ERP119849	38322680	baboon	baboon	-2.63501	37.2423	Kenya	Africa	Amboseli Baboon Research Project
PRJEB36635	SAMEA6528152	ERR3910090	ERP119849	26857000	baboon	baboon	-2.63501	37.2423	Kenya	Africa	Amboseli Baboon Research Project
PRJEB36635	SAMEA6528153	ERR3910091	ERP119849	28700846	baboon	baboon	-2.63501	37.2423	Kenya	Africa	Amboseli Baboon Research Project
PRJEB36635	SAMEA6528154	ERR3910092	ERP119849	41796520	baboon	baboon	-2.63501	37.2423	Kenya	Africa	Amboseli Baboon Research Project
PRJEB36635	SAMEA6528155	ERR3910093	ERP119849	31832322	baboon	baboon	-2.63501	37.2423	Kenya	Africa	Amboseli Baboon Research Project
PRJEB36635	SAMEA6528156	ERR3910094	ERP119849	27683292	baboon	baboon	-2.63501	37.2423	Kenya	Africa	Amboseli Baboon Research Project
PRJEB36635	SAMEA6528157	ERR3910095	ERP119849	24111562	baboon	baboon	-2.63501	37.2423	Kenya	Africa	Amboseli Baboon Research Project
PRJEB36635	SAMEA6528158	ERR3910096	ERP119849	52215028	baboon	baboon	-2.63501	37.2423	Kenya	Africa	Amboseli Baboon Research Project
PRJEB36635	SAMEA6528159	ERR3910097	ERP119849	25965950	baboon	baboon	-2.63501	37.2423	Kenya	Africa	Amboseli Baboon Research Project
PRJEB36635	SAMEA6528160	ERR3910098	ERP119849	26412730	baboon	baboon	-2.63501	37.2423	Kenya	Africa	Amboseli Baboon Research Project
PRJEB36635	SAMEA6528161	ERR3910099	ERP119849	26615036	baboon	baboon	-2.63501	37.2423	Kenya	Africa	Amboseli Baboon Research Project
PRJEB36635	SAMEA6528162	ERR3910100	ERP119849	19346076	baboon	baboon	-2.63501	37.2423	Kenya	Africa	Amboseli Baboon Research Project
PRJEB36635	SAMEA6528163	ERR3910101	ERP119849	29859964	baboon	baboon	-2.63501	37.2423	Kenya	Africa	Amboseli Baboon Research Project
PRJEB36635	SAMEA6528164	ERR3910102	ERP119849	60217912	baboon	baboon	-2.63501	37.2423	Kenya	Africa	Amboseli Baboon Research Project
PRJEB36635	SAMEA6528165	ERR3910103	ERP119849	22332976	baboon	baboon	-2.63501	37.2423	Kenya	Africa	Amboseli Baboon Research Project
PRJEB36635	SAMEA6528166	ERR3910104	ERP119849	21846538	baboon	baboon	-2.63501	37.2423	Kenya	Africa	Amboseli Baboon Research Project
PRJEB36635	SAMEA6528167	ERR3910105	ERP119849	46176470	baboon	baboon	-2.63501	37.2423	Kenya	Africa	Amboseli Baboon Research Project
PRJEB36635	SAMEA6528168	ERR3910106	ERP119849	30343892	baboon	baboon	-2.63501	37.2423	Kenya	Africa	Amboseli Baboon Research Project
PRJEB36635	SAMEA6528169	ERR3910107	ERP119849	27097458	baboon	baboon	-2.63501	37.2423	Kenya	Africa	Amboseli Baboon Research Project
PRJEB36635	SAMEA6528170	ERR3910108	ERP119849	30615976	baboon	baboon	-2.63501	37.2423	Kenya	Africa	Amboseli Baboon Research Project
PRJEB36635	SAMEA6528171	ERR3910109	ERP119849	41782966	baboon	baboon	-2.63501	37.2423	Kenya	Africa	Amboseli Baboon Research Project
PRJEB36635	SAMEA6528172	ERR3910110	ERP119849	32400586	baboon	baboon	-2.63501	37.2423	Kenya	Africa	Amboseli Baboon Research Project
PRJEB36635	SAMEA6528173	ERR3910111	ERP119849	40973742	baboon	baboon	-2.63501	37.2423	Kenya	Africa	Amboseli Baboon Research Project
PRJEB36635	SAMEA6528174	ERR3910112	ERP119849	37434140	baboon	baboon	-2.63501	37.2423	Kenya	Africa	Amboseli Baboon Research Project
PRJEB36635	SAMEA6528175	ERR3910113	ERP119849	39700168	baboon	baboon	-2.63501	37.2423	Kenya	Africa	Amboseli Baboon Research Project
PRJEB36635	SAMEA6528176	ERR3910114	ERP119849	57423780	baboon	baboon	-2.63501	37.2423	Kenya	Africa	Amboseli Baboon Research Project
PRJEB36635	SAMEA6528177	ERR3910115	ERP119849	26877080	baboon	baboon	-2.63501	37.2423	Kenya	Africa	Amboseli Baboon Research Project
PRJEB36635	SAMEA6528178	ERR3910116	ERP119849	41512890	baboon	baboon	-2.63501	37.2423	Kenya	Africa	Amboseli Baboon Research Project
PRJEB36635	SAMEA6528179	ERR3910117	ERP119849	40159498	baboon	baboon	-2.63501	37.2423	Kenya	Africa	Amboseli Baboon Research Project
PRJEB36635	SAMEA6528180	ERR3910118	ERP119849	27178280	baboon	baboon	-2.63501	37.2423	Kenya	Africa	Amboseli Baboon Research Project
PRJEB36635	SAMEA6528181	ERR3910119	ERP119849	47477654	baboon	baboon	-2.63501	37.2423	Kenya	Africa	Amboseli Baboon Research Project
PRJEB36635	SAMEA6528182	ERR3910120	ERP119849	38492858	baboon	baboon	-2.63501	37.2423	Kenya	Africa	Amboseli Baboon Research Project
PRJEB36635	SAMEA6528184	ERR3910122	ERP119849	55440880	baboon	baboon	-2.63501	37.2423	Kenya	Africa	Amboseli Baboon Research Project
PRJEB36635	SAMEA6528185	ERR3910123	ERP119849	41515902	baboon	baboon	-2.63501	37.2423	Kenya	Africa	Amboseli Baboon Research Project
PRJEB36635	SAMEA6528186	ERR3910124	ERP119849	19574486	baboon	baboon	-2.63501	37.2423	Kenya	Africa	Amboseli Baboon Research Project
PRJEB36635	SAMEA6528187	ERR3910125	ERP119849	24666272	baboon	baboon	-2.63501	37.2423	Kenya	Africa	Amboseli Baboon Research Project
PRJEB36635	SAMEA6528188	ERR3910126	ERP119849	37835740	baboon	baboon	-2.63501	37.2423	Kenya	Africa	Amboseli Baboon Research Project
PRJEB36635	SAMEA6528189	ERR3910127	ERP119849	34039114	baboon	baboon	-2.63501	37.2423	Kenya	Africa	Amboseli Baboon Research Project
PRJEB36635	SAMEA6528190	ERR3910128	ERP119849	21282792	baboon	baboon	-2.63501	37.2423	Kenya	Africa	Amboseli Baboon Research Project
PRJEB36635	SAMEA6528191	ERR3910129	ERP119849	20575474	baboon	baboon	-2.63501	37.2423	Kenya	Africa	Amboseli Baboon Research Project
PRJEB36635	SAMEA6528192	ERR3910130	ERP119849	30636558	baboon	baboon	-2.63501	37.2423	Kenya	Africa	Amboseli Baboon Research Project
PRJEB36635	SAMEA6528193	ERR3910131	ERP119849	32034628	baboon	baboon	-2.63501	37.2423	Kenya	Africa	Amboseli Baboon Research Project
PRJEB36635	SAMEA6528194	ERR3910132	ERP119849	20632702	baboon	baboon	-2.63501	37.2423	Kenya	Africa	Amboseli Baboon Research Project
PRJEB36635	SAMEA6528195	ERR3910133	ERP119849	50680916	baboon	baboon	-2.63501	37.2423	Kenya	Africa	Amboseli Baboon Research Project
PRJEB36635	SAMEA6528196	ERR3910134	ERP119849	19933918	baboon	baboon	-2.63501	37.2423	Kenya	Africa	Amboseli Baboon Research Project
PRJEB36635	SAMEA6528197	ERR3910135	ERP119849	35180662	baboon	baboon	-2.63501	37.2423	Kenya	Africa	Amboseli Baboon Research Project
PRJEB36635	SAMEA6528198	ERR3910136	ERP119849	34901550	baboon	baboon	-2.63501	37.2423	Kenya	Africa	Amboseli Baboon Research Project
PRJEB36635	SAMEA6528199	ERR3910137	ERP119849	36596804	baboon	baboon	-2.63501	37.2423	Kenya	Africa	Amboseli Baboon Research Project
PRJEB36635	SAMEA6528200	ERR3910138	ERP119849	18776306	baboon	baboon	-2.63501	37.2423	Kenya	Africa	Amboseli Baboon Research Project
PRJEB36635	SAMEA6528201	ERR3910139	ERP119849	21204982	baboon	baboon	-2.63501	37.2423	Kenya	Africa	Amboseli Baboon Research Project
PRJEB36635	SAMEA6528202	ERR3910140	ERP119849	47505264	baboon	baboon	-2.63501	37.2423	Kenya	Africa	Amboseli Baboon Research Project
PRJEB36635	SAMEA6528203	ERR3910141	ERP119849	18375710	baboon	baboon	-2.63501	37.2423	Kenya	Africa	Amboseli Baboon Research Project
PRJEB36635	SAMEA6528204	ERR3910142	ERP119849	37571688	baboon	baboon	-2.63501	37.2423	Kenya	Africa	Amboseli Baboon Research Project
PRJEB36635	SAMEA6528205	ERR3910143	ERP119849	32812226	baboon	baboon	-2.63501	37.2423	Kenya	Africa	Amboseli Baboon Research Project
PRJEB36635	SAMEA6528206	ERR3910144	ERP119849	25173794	baboon	baboon	-2.63501	37.2423	Kenya	Africa	Amboseli Baboon Research Project
PRJEB36635	SAMEA6528207	ERR3910145	ERP119849	32434220	baboon	baboon	-2.63501	37.2423	Kenya	Africa	Amboseli Baboon Research Project
PRJEB36635	SAMEA6528208	ERR3910146	ERP119849	38670566	baboon	baboon	-2.63501	37.2423	Kenya	Africa	Amboseli Baboon Research Project
PRJEB36635	SAMEA6528209	ERR3910147	ERP119849	36413072	baboon	baboon	-2.63501	37.2423	Kenya	Africa	Amboseli Baboon Research Project
PRJEB36635	SAMEA6528210	ERR3910148	ERP119849	34721834	baboon	baboon	-2.63501	37.2423	Kenya	Africa	Amboseli Baboon Research Project
PRJEB36635	SAMEA6528211	ERR3910149	ERP119849	35843302	baboon	baboon	-2.63501	37.2423	Kenya	Africa	Amboseli Baboon Research Project
PRJEB36635	SAMEA6528212	ERR3910150	ERP119849	27688814	baboon	baboon	-2.63501	37.2423	Kenya	Africa	Amboseli Baboon Research Project
PRJEB36635	SAMEA6528213	ERR3910151	ERP119849	15623244	baboon	baboon	-2.63501	37.2423	Kenya	Africa	Amboseli Baboon Research Project
PRJEB36635	SAMEA6528214	ERR3910152	ERP119849	47172940	baboon	baboon	-2.63501	37.2423	Kenya	Africa	Amboseli Baboon Research Project
PRJEB36635	SAMEA6528215	ERR3910153	ERP119849	38237340	baboon	baboon	-2.63501	37.2423	Kenya	Africa	Amboseli Baboon Research Project
PRJEB36635	SAMEA6528216	ERR3910154	ERP119849	14920444	baboon	baboon	-2.63501	37.2423	Kenya	Africa	Amboseli Baboon Research Project
PRJEB36635	SAMEA6528217	ERR3910155	ERP119849	25798784	baboon	baboon	-2.63501	37.2423	Kenya	Africa	Amboseli Baboon Research Project
PRJEB36635	SAMEA6528218	ERR3910156	ERP119849	24053330	baboon	baboon	-2.63501	37.2423	Kenya	Africa	Amboseli Baboon Research Project
PRJEB36635	SAMEA6528219	ERR3910157	ERP119849	28672232	baboon	baboon	-2.63501	37.2423	Kenya	Africa	Amboseli Baboon Research Project
PRJEB36635	SAMEA6528221	ERR3910159	ERP119849	27016134	baboon	baboon	-2.63501	37.2423	Kenya	Africa	Amboseli Baboon Research Project
PRJEB36635	SAMEA6528222	ERR3910160	ERP119849	35030564	baboon	baboon	-2.63501	37.2423	Kenya	Africa	Amboseli Baboon Research Project
PRJEB36635	SAMEA6528223	ERR3910161	ERP119849	24312864	baboon	baboon	-2.63501	37.2423	Kenya	Africa	Amboseli Baboon Research Project
PRJEB36635	SAMEA6528224	ERR3910162	ERP119849	38453200	baboon	baboon	-2.63501	37.2423	Kenya	Africa	Amboseli Baboon Research Project
PRJEB36635	SAMEA6528225	ERR3910163	ERP119849	25979504	baboon	baboon	-2.63501	37.2423	Kenya	Africa	Amboseli Baboon Research Project
PRJEB36635	SAMEA6528226	ERR3910164	ERP119849	24691372	baboon	baboon	-2.63501	37.2423	Kenya	Africa	Amboseli Baboon Research Project
PRJEB36635	SAMEA6528227	ERR3910165	ERP119849	28619020	baboon	baboon	-2.63501	37.2423	Kenya	Africa	Amboseli Baboon Research Project
PRJEB36635	SAMEA6528228	ERR3910166	ERP119849	43471694	baboon	baboon	-2.63501	37.2423	Kenya	Africa	Amboseli Baboon Research Project
PRJEB36635	SAMEA6528229	ERR3910167	ERP119849	23624622	baboon	baboon	-2.63501	37.2423	Kenya	Africa	Amboseli Baboon Research Project
PRJEB36635	SAMEA6528230	ERR3910168	ERP119849	29441296	baboon	baboon	-2.63501	37.2423	Kenya	Africa	Amboseli Baboon Research Project
PRJEB36635	SAMEA6528231	ERR3910169	ERP119849	22455966	baboon	baboon	-2.63501	37.2423	Kenya	Africa	Amboseli Baboon Research Project
PRJEB36635	SAMEA6528232	ERR3910170	ERP119849	32515544	baboon	baboon	-2.63501	37.2423	Kenya	Africa	Amboseli Baboon Research Project
PRJEB36635	SAMEA6528233	ERR3910171	ERP119849	36808648	baboon	baboon	-2.63501	37.2423	Kenya	Africa	Amboseli Baboon Research Project
PRJEB36635	SAMEA6528234	ERR3910172	ERP119849	31757524	baboon	baboon	-2.63501	37.2423	Kenya	Africa	Amboseli Baboon Research Project
PRJEB36635	SAMEA6528235	ERR3910173	ERP119849	40133394	baboon	baboon	-2.63501	37.2423	Kenya	Africa	Amboseli Baboon Research Project
PRJEB36635	SAMEA6528236	ERR3910174	ERP119849	32429702	baboon	baboon	-2.63501	37.2423	Kenya	Africa	Amboseli Baboon Research Project
PRJEB36635	SAMEA6528237	ERR3910175	ERP119849	28236496	baboon	baboon	-2.63501	37.2423	Kenya	Africa	Amboseli Baboon Research Project
PRJEB36635	SAMEA6528238	ERR3910176	ERP119849	30223412	baboon	baboon	-2.63501	37.2423	Kenya	Africa	Amboseli Baboon Research Project
PRJEB36635	SAMEA6528239	ERR3910177	ERP119849	43785946	baboon	baboon	-2.63501	37.2423	Kenya	Africa	Amboseli Baboon Research Project
PRJEB36635	SAMEA6528240	ERR3910178	ERP119849	32551186	baboon	baboon	-2.63501	37.2423	Kenya	Africa	Amboseli Baboon Research Project
PRJEB36635	SAMEA6528241	ERR3910179	ERP119849	29600932	baboon	baboon	-2.63501	37.2423	Kenya	Africa	Amboseli Baboon Research Project
PRJEB36635	SAMEA6528242	ERR3910180	ERP119849	27098462	baboon	baboon	-2.63501	37.2423	Kenya	Africa	Amboseli Baboon Research Project
PRJEB36635	SAMEA6528243	ERR3910181	ERP119849	21803366	baboon	baboon	-2.63501	37.2423	Kenya	Africa	Amboseli Baboon Research Project
PRJEB36635	SAMEA6528244	ERR3910182	ERP119849	36150024	baboon	baboon	-2.63501	37.2423	Kenya	Africa	Amboseli Baboon Research Project
PRJEB36635	SAMEA6528245	ERR3910183	ERP119849	23072422	baboon	baboon	-2.63501	37.2423	Kenya	Africa	Amboseli Baboon Research Project
PRJEB36635	SAMEA6528246	ERR3910184	ERP119849	39071664	baboon	baboon	-2.63501	37.2423	Kenya	Africa	Amboseli Baboon Research Project
PRJEB36635	SAMEA6528247	ERR3910185	ERP119849	36123418	baboon	baboon	-2.63501	37.2423	Kenya	Africa	Amboseli Baboon Research Project
PRJEB36635	SAMEA6528248	ERR3910186	ERP119849	34896028	baboon	baboon	-2.63501	37.2423	Kenya	Africa	Amboseli Baboon Research Project
PRJEB36635	SAMEA6528249	ERR3910187	ERP119849	41213698	baboon	baboon	-2.63501	37.2423	Kenya	Africa	Amboseli Baboon Research Project
PRJEB36635	SAMEA6528250	ERR3910188	ERP119849	44607218	baboon	baboon	-2.63501	37.2423	Kenya	Africa	Amboseli Baboon Research Project
PRJEB36635	SAMEA6528251	ERR3910189	ERP119849	33907590	baboon	baboon	-2.63501	37.2423	Kenya	Africa	Amboseli Baboon Research Project
PRJEB36635	SAMEA6528252	ERR3910190	ERP119849	32320266	baboon	baboon	-2.63501	37.2423	Kenya	Africa	Amboseli Baboon Research Project
PRJEB36635	SAMEA6528253	ERR3910191	ERP119849	34791110	baboon	baboon	-2.63501	37.2423	Kenya	Africa	Amboseli Baboon Research Project
PRJEB36635	SAMEA6528254	ERR3910192	ERP119849	33033106	baboon	baboon	-2.63501	37.2423	Kenya	Africa	Amboseli Baboon Research Project
PRJEB36635	SAMEA6528255	ERR3910193	ERP119849	22040812	baboon	baboon	-2.63501	37.2423	Kenya	Africa	Amboseli Baboon Research Project
PRJEB36635	SAMEA6528256	ERR3910194	ERP119849	41425542	baboon	baboon	-2.63501	37.2423	Kenya	Africa	Amboseli Baboon Research Project
PRJEB36635	SAMEA6528257	ERR3910195	ERP119849	42568596	baboon	baboon	-2.63501	37.2423	Kenya	Africa	Amboseli Baboon Research Project
PRJEB36635	SAMEA6528258	ERR3910196	ERP119849	58324368	baboon	baboon	-2.63501	37.2423	Kenya	Africa	Amboseli Baboon Research Project
PRJEB36635	SAMEA6528259	ERR3910197	ERP119849	41371326	baboon	baboon	-2.63501	37.2423	Kenya	Africa	Amboseli Baboon Research Project
PRJEB36635	SAMEA6528260	ERR3910198	ERP119849	19594566	baboon	baboon	-2.63501	37.2423	Kenya	Africa	Amboseli Baboon Research Project
PRJEB36635	SAMEA6528261	ERR3910199	ERP119849	47198542	baboon	baboon	-2.63501	37.2423	Kenya	Africa	Amboseli Baboon Research Project
PRJEB36635	SAMEA6528262	ERR3910200	ERP119849	34894522	baboon	baboon	-2.63501	37.2423	Kenya	Africa	Amboseli Baboon Research Project
PRJEB36635	SAMEA6528263	ERR3910201	ERP119849	35311182	baboon	baboon	-2.63501	37.2423	Kenya	Africa	Amboseli Baboon Research Project
PRJEB36635	SAMEA6528264	ERR3910202	ERP119849	19648782	baboon	baboon	-2.63501	37.2423	Kenya	Africa	Amboseli Baboon Research Project
PRJEB36635	SAMEA6528265	ERR3910203	ERP119849	33210814	baboon	baboon	-2.63501	37.2423	Kenya	Africa	Amboseli Baboon Research Project
PRJEB36635	SAMEA6528266	ERR3910204	ERP119849	41075146	baboon	baboon	-2.63501	37.2423	Kenya	Africa	Amboseli Baboon Research Project
PRJEB36635	SAMEA6528267	ERR3910205	ERP119849	27030692	baboon	baboon	-2.63501	37.2423	Kenya	Africa	Amboseli Baboon Research Project
PRJEB36635	SAMEA6528268	ERR3910206	ERP119849	38044070	baboon	baboon	-2.63501	37.2423	Kenya	Africa	Amboseli Baboon Research Project
PRJEB36635	SAMEA6528269	ERR3910207	ERP119849	70001892	baboon	baboon	-2.63501	37.2423	Kenya	Africa	Amboseli Baboon Research Project
PRJEB36635	SAMEA6528270	ERR3910208	ERP119849	31955312	baboon	baboon	-2.63501	37.2423	Kenya	Africa	Amboseli Baboon Research Project
PRJEB36635	SAMEA6528271	ERR3910209	ERP119849	35542604	baboon	baboon	-2.63501	37.2423	Kenya	Africa	Amboseli Baboon Research Project
PRJEB36635	SAMEA6528272	ERR3910210	ERP119849	24482038	baboon	baboon	-2.63501	37.2423	Kenya	Africa	Amboseli Baboon Research Project
PRJEB36635	SAMEA6528273	ERR3910211	ERP119849	29159172	baboon	baboon	-2.63501	37.2423	Kenya	Africa	Amboseli Baboon Research Project
PRJEB36635	SAMEA6528274	ERR3910212	ERP119849	40447144	baboon	baboon	-2.63501	37.2423	Kenya	Africa	Amboseli Baboon Research Project
PRJEB36635	SAMEA6528275	ERR3910213	ERP119849	37818672	baboon	baboon	-2.63501	37.2423	Kenya	Africa	Amboseli Baboon Research Project
PRJEB36635	SAMEA6528276	ERR3910214	ERP119849	53993614	baboon	baboon	-2.63501	37.2423	Kenya	Africa	Amboseli Baboon Research Project
PRJEB36635	SAMEA6528277	ERR3910215	ERP119849	36656040	baboon	baboon	-2.63501	37.2423	Kenya	Africa	Amboseli Baboon Research Project
PRJEB36635	SAMEA6528278	ERR3910216	ERP119849	11491282	baboon	baboon	-2.63501	37.2423	Kenya	Africa	Amboseli Baboon Research Project
PRJEB36635	SAMEA6528279	ERR3910217	ERP119849	34869924	baboon	baboon	-2.63501	37.2423	Kenya	Africa	Amboseli Baboon Research Project
PRJEB36635	SAMEA6528280	ERR3910218	ERP119849	30793684	baboon	baboon	-2.63501	37.2423	Kenya	Africa	Amboseli Baboon Research Project
PRJEB36635	SAMEA6528281	ERR3910219	ERP119849	31642064	baboon	baboon	-2.63501	37.2423	Kenya	Africa	Amboseli Baboon Research Project
PRJEB36635	SAMEA6528282	ERR3910220	ERP119849	40185602	baboon	baboon	-2.63501	37.2423	Kenya	Africa	Amboseli Baboon Research Project
PRJEB36635	SAMEA6528283	ERR3910221	ERP119849	35894004	baboon	baboon	-2.63501	37.2423	Kenya	Africa	Amboseli Baboon Research Project
PRJEB36635	SAMEA6528284	ERR3910222	ERP119849	24898698	baboon	baboon	-2.63501	37.2423	Kenya	Africa	Amboseli Baboon Research Project
PRJEB36635	SAMEA6528285	ERR3910223	ERP119849	32352896	baboon	baboon	-2.63501	37.2423	Kenya	Africa	Amboseli Baboon Research Project
PRJEB36635	SAMEA6528286	ERR3910224	ERP119849	32133020	baboon	baboon	-2.63501	37.2423	Kenya	Africa	Amboseli Baboon Research Project
PRJEB36635	SAMEA6528287	ERR3910225	ERP119849	30289676	baboon	baboon	-2.63501	37.2423	Kenya	Africa	Amboseli Baboon Research Project
PRJEB36635	SAMEA6528288	ERR3910226	ERP119849	38284026	baboon	baboon	-2.63501	37.2423	Kenya	Africa	Amboseli Baboon Research Project
PRJEB36635	SAMEA6528289	ERR3910227	ERP119849	21612606	baboon	baboon	-2.63501	37.2423	Kenya	Africa	Amboseli Baboon Research Project
PRJEB36635	SAMEA6528290	ERR3910228	ERP119849	31983424	baboon	baboon	-2.63501	37.2423	Kenya	Africa	Amboseli Baboon Research Project
PRJEB36635	SAMEA6528291	ERR3910229	ERP119849	100522488	baboon	baboon	-2.63501	37.2423	Kenya	Africa	Amboseli Baboon Research Project
PRJEB36635	SAMEA6528292	ERR3910230	ERP119849	3030072	baboon	baboon	-2.63501	37.2423	Kenya	Africa	Amboseli Baboon Research Project
PRJEB36635	SAMEA6528293	ERR3910231	ERP119849	37957726	baboon	baboon	-2.63501	37.2423	Kenya	Africa	Amboseli Baboon Research Project
PRJEB36635	SAMEA6528294	ERR3910232	ERP119849	65095846	baboon	baboon	-2.63501	37.2423	Kenya	Africa	Amboseli Baboon Research Project
PRJEB36635	SAMEA6528295	ERR3910233	ERP119849	21684392	baboon	baboon	-2.63501	37.2423	Kenya	Africa	Amboseli Baboon Research Project
PRJEB36635	SAMEA6528296	ERR3910234	ERP119849	56714956	baboon	baboon	-2.63501	37.2423	Kenya	Africa	Amboseli Baboon Research Project
PRJEB36635	SAMEA6528297	ERR3910235	ERP119849	40331182	baboon	baboon	-2.63501	37.2423	Kenya	Africa	Amboseli Baboon Research Project
PRJEB36635	SAMEA6528298	ERR3910236	ERP119849	51248176	baboon	baboon	-2.63501	37.2423	Kenya	Africa	Amboseli Baboon Research Project
PRJEB36635	SAMEA6528299	ERR3910237	ERP119849	60798726	baboon	baboon	-2.63501	37.2423	Kenya	Africa	Amboseli Baboon Research Project
PRJEB36635	SAMEA6528300	ERR3910238	ERP119849	28388602	baboon	baboon	-2.63501	37.2423	Kenya	Africa	Amboseli Baboon Research Project
PRJEB36635	SAMEA6528301	ERR3910239	ERP119849	23246114	baboon	baboon	-2.63501	37.2423	Kenya	Africa	Amboseli Baboon Research Project
PRJEB36635	SAMEA6528302	ERR3910240	ERP119849	26847964	baboon	baboon	-2.63501	37.2423	Kenya	Africa	Amboseli Baboon Research Project
PRJEB36635	SAMEA6528303	ERR3910241	ERP119849	44249794	baboon	baboon	-2.63501	37.2423	Kenya	Africa	Amboseli Baboon Research Project
PRJEB36635	SAMEA6528304	ERR3910242	ERP119849	43293986	baboon	baboon	-2.63501	37.2423	Kenya	Africa	Amboseli Baboon Research Project
PRJEB36635	SAMEA6528305	ERR3910243	ERP119849	38249890	baboon	baboon	-2.63501	37.2423	Kenya	Africa	Amboseli Baboon Research Project
PRJEB36635	SAMEA6528306	ERR3910244	ERP119849	45083616	baboon	baboon	-2.63501	37.2423	Kenya	Africa	Amboseli Baboon Research Project
PRJEB36635	SAMEA6528307	ERR3910245	ERP119849	27540724	baboon	baboon	-2.63501	37.2423	Kenya	Africa	Amboseli Baboon Research Project
PRJEB36635	SAMEA6528308	ERR3910246	ERP119849	1331806	baboon	baboon	-2.63501	37.2423	Kenya	Africa	Amboseli Baboon Research Project
PRJEB36635	SAMEA6528309	ERR3910247	ERP119849	34414610	baboon	baboon	-2.63501	37.2423	Kenya	Africa	Amboseli Baboon Research Project
PRJEB36635	SAMEA6528310	ERR3910248	ERP119849	34912092	baboon	baboon	-2.63501	37.2423	Kenya	Africa	Amboseli Baboon Research Project
PRJEB36635	SAMEA6528311	ERR3910249	ERP119849	25745070	baboon	baboon	-2.63501	37.2423	Kenya	Africa	Amboseli Baboon Research Project
PRJEB36635	SAMEA6528312	ERR3910250	ERP119849	41964690	baboon	baboon	-2.63501	37.2423	Kenya	Africa	Amboseli Baboon Research Project
PRJEB36635	SAMEA6528313	ERR3910251	ERP119849	36691682	baboon	baboon	-2.63501	37.2423	Kenya	Africa	Amboseli Baboon Research Project
PRJEB36635	SAMEA6528315	ERR3910253	ERP119849	53836990	baboon	baboon	-2.63501	37.2423	Kenya	Africa	Amboseli Baboon Research Project
PRJEB36635	SAMEA6528316	ERR3910254	ERP119849	33359406	baboon	baboon	-2.63501	37.2423	Kenya	Africa	Amboseli Baboon Research Project
PRJEB36635	SAMEA6528317	ERR3910255	ERP119849	37714256	baboon	baboon	-2.63501	37.2423	Kenya	Africa	Amboseli Baboon Research Project
PRJEB36635	SAMEA6528318	ERR3910256	ERP119849	68070698	baboon	baboon	-2.63501	37.2423	Kenya	Africa	Amboseli Baboon Research Project
PRJEB36635	SAMEA6528319	ERR3910257	ERP119849	45204598	baboon	baboon	-2.63501	37.2423	Kenya	Africa	Amboseli Baboon Research Project
PRJEB36635	SAMEA6528320	ERR3910258	ERP119849	15743222	baboon	baboon	-2.63501	37.2423	Kenya	Africa	Amboseli Baboon Research Project
PRJEB36635	SAMEA6528321	ERR3910259	ERP119849	60343412	baboon	baboon	-2.63501	37.2423	Kenya	Africa	Amboseli Baboon Research Project
PRJEB36635	SAMEA6528322	ERR3910260	ERP119849	34420132	baboon	baboon	-2.63501	37.2423	Kenya	Africa	Amboseli Baboon Research Project
PRJEB36635	SAMEA6528323	ERR3910261	ERP119849	40476762	baboon	baboon	-2.63501	37.2423	Kenya	Africa	Amboseli Baboon Research Project
PRJEB36635	SAMEA6528324	ERR3910262	ERP119849	30298210	baboon	baboon	-2.63501	37.2423	Kenya	Africa	Amboseli Baboon Research Project
PRJEB36635	SAMEA6528325	ERR3910263	ERP119849	41144924	baboon	baboon	-2.63501	37.2423	Kenya	Africa	Amboseli Baboon Research Project
PRJEB36635	SAMEA6528326	ERR3910264	ERP119849	46853166	baboon	baboon	-2.63501	37.2423	Kenya	Africa	Amboseli Baboon Research Project
PRJEB36635	SAMEA6528327	ERR3910265	ERP119849	19795366	baboon	baboon	-2.63501	37.2423	Kenya	Africa	Amboseli Baboon Research Project
PRJEB36635	SAMEA6528328	ERR3910266	ERP119849	30859446	baboon	baboon	-2.63501	37.2423	Kenya	Africa	Amboseli Baboon Research Project
PRJEB36635	SAMEA6528329	ERR3910267	ERP119849	39332704	baboon	baboon	-2.63501	37.2423	Kenya	Africa	Amboseli Baboon Research Project
PRJEB36635	SAMEA6528330	ERR3910268	ERP119849	26910714	baboon	baboon	-2.63501	37.2423	Kenya	Africa	Amboseli Baboon Research Project
PRJEB36635	SAMEA6528331	ERR3910269	ERP119849	51359620	baboon	baboon	-2.63501	37.2423	Kenya	Africa	Amboseli Baboon Research Project
PRJEB36635	SAMEA6528332	ERR3910270	ERP119849	39044054	baboon	baboon	-2.63501	37.2423	Kenya	Africa	Amboseli Baboon Research Project
PRJEB36635	SAMEA6528333	ERR3910271	ERP119849	34664606	baboon	baboon	-2.63501	37.2423	Kenya	Africa	Amboseli Baboon Research Project
PRJEB36635	SAMEA6528334	ERR3910272	ERP119849	28881566	baboon	baboon	-2.63501	37.2423	Kenya	Africa	Amboseli Baboon Research Project
PRJEB36635	SAMEA6528335	ERR3910273	ERP119849	20798864	baboon	baboon	-2.63501	37.2423	Kenya	Africa	Amboseli Baboon Research Project
PRJEB36635	SAMEA6528336	ERR3910274	ERP119849	28564302	baboon	baboon	-2.63501	37.2423	Kenya	Africa	Amboseli Baboon Research Project
PRJEB36635	SAMEA6528337	ERR3910275	ERP119849	38418060	baboon	baboon	-2.63501	37.2423	Kenya	Africa	Amboseli Baboon Research Project
PRJEB36635	SAMEA6528338	ERR3910276	ERP119849	36135968	baboon	baboon	-2.63501	37.2423	Kenya	Africa	Amboseli Baboon Research Project
PRJEB36635	SAMEA6528339	ERR3910277	ERP119849	35719308	baboon	baboon	-2.63501	37.2423	Kenya	Africa	Amboseli Baboon Research Project
PRJEB36635	SAMEA6528340	ERR3910278	ERP119849	37243882	baboon	baboon	-2.63501	37.2423	Kenya	Africa	Amboseli Baboon Research Project
PRJEB36635	SAMEA6528341	ERR3910279	ERP119849	41751842	baboon	baboon	-2.63501	37.2423	Kenya	Africa	Amboseli Baboon Research Project
PRJEB36635	SAMEA6528342	ERR3910280	ERP119849	29868498	baboon	baboon	-2.63501	37.2423	Kenya	Africa	Amboseli Baboon Research Project
PRJEB36635	SAMEA6528343	ERR3910281	ERP119849	27659698	baboon	baboon	-2.63501	37.2423	Kenya	Africa	Amboseli Baboon Research Project
PRJEB36635	SAMEA6528344	ERR3910282	ERP119849	54249132	baboon	baboon	-2.63501	37.2423	Kenya	Africa	Amboseli Baboon Research Project
PRJEB36635	SAMEA6528345	ERR3910283	ERP119849	22308378	baboon	baboon	-2.63501	37.2423	Kenya	Africa	Amboseli Baboon Research Project
PRJEB36635	SAMEA6528346	ERR3910284	ERP119849	35709770	baboon	baboon	-2.63501	37.2423	Kenya	Africa	Amboseli Baboon Research Project
PRJEB36635	SAMEA6528347	ERR3910285	ERP119849	24121602	baboon	baboon	-2.63501	37.2423	Kenya	Africa	Amboseli Baboon Research Project
PRJEB36635	SAMEA6528348	ERR3910286	ERP119849	32699276	baboon	baboon	-2.63501	37.2423	Kenya	Africa	Amboseli Baboon Research Project
PRJEB36635	SAMEA6528349	ERR3910287	ERP119849	14191540	baboon	baboon	-2.63501	37.2423	Kenya	Africa	Amboseli Baboon Research Project
PRJEB36635	SAMEA6528350	ERR3910288	ERP119849	36885454	baboon	baboon	-2.63501	37.2423	Kenya	Africa	Amboseli Baboon Research Project
PRJEB36635	SAMEA6528351	ERR3910289	ERP119849	31036150	baboon	baboon	-2.63501	37.2423	Kenya	Africa	Amboseli Baboon Research Project
PRJEB36635	SAMEA6528352	ERR3910290	ERP119849	34808680	baboon	baboon	-2.63501	37.2423	Kenya	Africa	Amboseli Baboon Research Project
PRJEB36635	SAMEA6528353	ERR3910291	ERP119849	42420004	baboon	baboon	-2.63501	37.2423	Kenya	Africa	Amboseli Baboon Research Project
PRJEB36635	SAMEA6528354	ERR3910292	ERP119849	38147482	baboon	baboon	-2.63501	37.2423	Kenya	Africa	Amboseli Baboon Research Project
PRJEB36635	SAMEA6528355	ERR3910293	ERP119849	42112780	baboon	baboon	-2.63501	37.2423	Kenya	Africa	Amboseli Baboon Research Project
PRJEB36635	SAMEA6528356	ERR3910294	ERP119849	33999456	baboon	baboon	-2.63501	37.2423	Kenya	Africa	Amboseli Baboon Research Project
PRJEB36635	SAMEA6528357	ERR3910295	ERP119849	36196208	baboon	baboon	-2.63501	37.2423	Kenya	Africa	Amboseli Baboon Research Project
PRJEB36635	SAMEA6528358	ERR3910296	ERP119849	33782090	baboon	baboon	-2.63501	37.2423	Kenya	Africa	Amboseli Baboon Research Project
PRJEB36635	SAMEA6528359	ERR3910297	ERP119849	25521178	baboon	baboon	-2.63501	37.2423	Kenya	Africa	Amboseli Baboon Research Project
PRJEB36635	SAMEA6528360	ERR3910298	ERP119849	30560756	baboon	baboon	-2.63501	37.2423	Kenya	Africa	Amboseli Baboon Research Project
PRJEB36635	SAMEA6528361	ERR3910299	ERP119849	29551736	baboon	baboon	-2.63501	37.2423	Kenya	Africa	Amboseli Baboon Research Project
PRJEB36635	SAMEA6528362	ERR3910300	ERP119849	25499090	baboon	baboon	-2.63501	37.2423	Kenya	Africa	Amboseli Baboon Research Project
PRJEB36635	SAMEA6528363	ERR3910301	ERP119849	35022532	baboon	baboon	-2.63501	37.2423	Kenya	Africa	Amboseli Baboon Research Project
PRJEB36635	SAMEA6528364	ERR3910302	ERP119849	35921614	baboon	baboon	-2.63501	37.2423	Kenya	Africa	Amboseli Baboon Research Project
PRJEB36635	SAMEA6528365	ERR3910303	ERP119849	24870586	baboon	baboon	-2.63501	37.2423	Kenya	Africa	Amboseli Baboon Research Project
PRJEB36635	SAMEA6528366	ERR3910304	ERP119849	30796696	baboon	baboon	-2.63501	37.2423	Kenya	Africa	Amboseli Baboon Research Project
PRJEB36635	SAMEA6528367	ERR3910305	ERP119849	32430204	baboon	baboon	-2.63501	37.2423	Kenya	Africa	Amboseli Baboon Research Project
PRJEB36635	SAMEA6528368	ERR3910306	ERP119849	28047242	baboon	baboon	-2.63501	37.2423	Kenya	Africa	Amboseli Baboon Research Project
PRJEB36635	SAMEA6528369	ERR3910307	ERP119849	29532158	baboon	baboon	-2.63501	37.2423	Kenya	Africa	Amboseli Baboon Research Project
PRJEB36635	SAMEA6528370	ERR3910308	ERP119849	34309190	baboon	baboon	-2.63501	37.2423	Kenya	Africa	Amboseli Baboon Research Project
PRJEB36635	SAMEA6528371	ERR3910309	ERP119849	25829406	baboon	baboon	-2.63501	37.2423	Kenya	Africa	Amboseli Baboon Research Project
PRJEB36635	SAMEA6528372	ERR3910310	ERP119849	48381756	baboon	baboon	-2.63501	37.2423	Kenya	Africa	Amboseli Baboon Research Project
PRJEB36635	SAMEA6528373	ERR3910311	ERP119849	62542172	baboon	baboon	-2.63501	37.2423	Kenya	Africa	Amboseli Baboon Research Project
PRJEB36635	SAMEA6528374	ERR3910312	ERP119849	39169554	baboon	baboon	-2.63501	37.2423	Kenya	Africa	Amboseli Baboon Research Project
PRJEB36635	SAMEA6528375	ERR3910313	ERP119849	33034110	baboon	baboon	-2.63501	37.2423	Kenya	Africa	Amboseli Baboon Research Project
PRJEB36635	SAMEA6528376	ERR3910314	ERP119849	27662208	baboon	baboon	-2.63501	37.2423	Kenya	Africa	Amboseli Baboon Research Project
PRJEB36635	SAMEA6528377	ERR3910315	ERP119849	18609140	baboon	baboon	-2.63501	37.2423	Kenya	Africa	Amboseli Baboon Research Project
PRJEB36635	SAMEA6528378	ERR3910316	ERP119849	17672408	baboon	baboon	-2.63501	37.2423	Kenya	Africa	Amboseli Baboon Research Project
PRJEB36635	SAMEA6528379	ERR3910317	ERP119849	45767842	baboon	baboon	-2.63501	37.2423	Kenya	Africa	Amboseli Baboon Research Project
PRJEB36635	SAMEA6528380	ERR3910318	ERP119849	17762266	baboon	baboon	-2.63501	37.2423	Kenya	Africa	Amboseli Baboon Research Project
PRJEB36635	SAMEA6528381	ERR3910319	ERP119849	28236998	baboon	baboon	-2.63501	37.2423	Kenya	Africa	Amboseli Baboon Research Project
PRJEB36635	SAMEA6528382	ERR3910320	ERP119849	27895638	baboon	baboon	-2.63501	37.2423	Kenya	Africa	Amboseli Baboon Research Project
PRJEB36635	SAMEA6528383	ERR3910321	ERP119849	31708328	baboon	baboon	-2.63501	37.2423	Kenya	Africa	Amboseli Baboon Research Project
PRJEB36635	SAMEA6528384	ERR3910322	ERP119849	28772130	baboon	baboon	-2.63501	37.2423	Kenya	Africa	Amboseli Baboon Research Project
PRJEB36635	SAMEA6528385	ERR3910323	ERP119849	20649770	baboon	baboon	-2.63501	37.2423	Kenya	Africa	Amboseli Baboon Research Project
PRJEB36635	SAMEA6528386	ERR3910324	ERP119849	30479432	baboon	baboon	-2.63501	37.2423	Kenya	Africa	Amboseli Baboon Research Project
PRJEB36635	SAMEA6528387	ERR3910325	ERP119849	19547378	baboon	baboon	-2.63501	37.2423	Kenya	Africa	Amboseli Baboon Research Project
PRJEB36635	SAMEA6528388	ERR3910326	ERP119849	21615618	baboon	baboon	-2.63501	37.2423	Kenya	Africa	Amboseli Baboon Research Project
PRJEB36635	SAMEA6528389	ERR3910327	ERP119849	27945838	baboon	baboon	-2.63501	37.2423	Kenya	Africa	Amboseli Baboon Research Project
PRJEB36635	SAMEA6528390	ERR3910328	ERP119849	35566700	baboon	baboon	-2.63501	37.2423	Kenya	Africa	Amboseli Baboon Research Project
PRJEB36635	SAMEA6528391	ERR3910329	ERP119849	32837326	baboon	baboon	-2.63501	37.2423	Kenya	Africa	Amboseli Baboon Research Project
PRJEB36635	SAMEA6528392	ERR3910330	ERP119849	46881780	baboon	baboon	-2.63501	37.2423	Kenya	Africa	Amboseli Baboon Research Project
PRJEB36635	SAMEA6528393	ERR3910331	ERP119849	33093848	baboon	baboon	-2.63501	37.2423	Kenya	Africa	Amboseli Baboon Research Project
PRJEB36635	SAMEA6528394	ERR3910332	ERP119849	18521792	baboon	baboon	-2.63501	37.2423	Kenya	Africa	Amboseli Baboon Research Project
PRJEB36635	SAMEA6528395	ERR3910333	ERP119849	26336426	baboon	baboon	-2.63501	37.2423	Kenya	Africa	Amboseli Baboon Research Project
PRJEB36635	SAMEA6528396	ERR3910334	ERP119849	20178894	baboon	baboon	-2.63501	37.2423	Kenya	Africa	Amboseli Baboon Research Project
PRJEB36635	SAMEA6528397	ERR3910335	ERP119849	31528612	baboon	baboon	-2.63501	37.2423	Kenya	Africa	Amboseli Baboon Research Project
PRJEB36635	SAMEA6528398	ERR3910336	ERP119849	41522930	baboon	baboon	-2.63501	37.2423	Kenya	Africa	Amboseli Baboon Research Project
PRJEB36635	SAMEA6528399	ERR3910337	ERP119849	16074542	baboon	baboon	-2.63501	37.2423	Kenya	Africa	Amboseli Baboon Research Project
PRJEB36635	SAMEA6528400	ERR3910338	ERP119849	18488660	baboon	baboon	-2.63501	37.2423	Kenya	Africa	Amboseli Baboon Research Project
PRJEB36635	SAMEA6528401	ERR3910339	ERP119849	17367694	baboon	baboon	-2.63501	37.2423	Kenya	Africa	Amboseli Baboon Research Project
PRJEB36635	SAMEA6528402	ERR3910340	ERP119849	24734544	baboon	baboon	-2.63501	37.2423	Kenya	Africa	Amboseli Baboon Research Project
PRJEB36635	SAMEA6528403	ERR3910341	ERP119849	47516308	baboon	baboon	-2.63501	37.2423	Kenya	Africa	Amboseli Baboon Research Project
PRJEB36635	SAMEA6528404	ERR3910342	ERP119849	31636542	baboon	baboon	-2.63501	37.2423	Kenya	Africa	Amboseli Baboon Research Project
PRJEB36635	SAMEA6528405	ERR3910343	ERP119849	66943206	baboon	baboon	-2.63501	37.2423	Kenya	Africa	Amboseli Baboon Research Project
PRJEB36635	SAMEA6528406	ERR3910344	ERP119849	48383764	baboon	baboon	-2.63501	37.2423	Kenya	Africa	Amboseli Baboon Research Project
PRJEB36635	SAMEA6528407	ERR3910345	ERP119849	28066820	baboon	baboon	-2.63501	37.2423	Kenya	Africa	Amboseli Baboon Research Project
PRJEB36635	SAMEA6528408	ERR3910346	ERP119849	44713642	baboon	baboon	-2.63501	37.2423	Kenya	Africa	Amboseli Baboon Research Project
PRJEB36635	SAMEA6528409	ERR3910347	ERP119849	39880888	baboon	baboon	-2.63501	37.2423	Kenya	Africa	Amboseli Baboon Research Project
PRJEB36635	SAMEA6528410	ERR3910348	ERP119849	30511058	baboon	baboon	-2.63501	37.2423	Kenya	Africa	Amboseli Baboon Research Project
PRJEB36635	SAMEA6528411	ERR3910349	ERP119849	30163172	baboon	baboon	-2.63501	37.2423	Kenya	Africa	Amboseli Baboon Research Project
PRJEB36635	SAMEA6528412	ERR3910350	ERP119849	26801278	baboon	baboon	-2.63501	37.2423	Kenya	Africa	Amboseli Baboon Research Project
PRJEB36635	SAMEA6528413	ERR3910351	ERP119849	43105234	baboon	baboon	-2.63501	37.2423	Kenya	Africa	Amboseli Baboon Research Project
PRJEB36635	SAMEA6528414	ERR3910352	ERP119849	32775078	baboon	baboon	-2.63501	37.2423	Kenya	Africa	Amboseli Baboon Research Project
PRJEB36635	SAMEA6528415	ERR3910353	ERP119849	28775142	baboon	baboon	-2.63501	37.2423	Kenya	Africa	Amboseli Baboon Research Project
PRJEB36635	SAMEA6528416	ERR3910354	ERP119849	20200982	baboon	baboon	-2.63501	37.2423	Kenya	Africa	Amboseli Baboon Research Project
PRJEB36635	SAMEA6528417	ERR3910355	ERP119849	17742688	baboon	baboon	-2.63501	37.2423	Kenya	Africa	Amboseli Baboon Research Project
PRJEB36635	SAMEA6528419	ERR3910356	ERP119849	39015942	baboon	baboon	-2.63501	37.2423	Kenya	Africa	Amboseli Baboon Research Project
PRJEB36635	SAMEA6528420	ERR3910357	ERP119849	44000802	baboon	baboon	-2.63501	37.2423	Kenya	Africa	Amboseli Baboon Research Project
PRJEB36635	SAMEA6528421	ERR3910358	ERP119849	51747666	baboon	baboon	-2.63501	37.2423	Kenya	Africa	Amboseli Baboon Research Project
PRJEB36635	SAMEA6528422	ERR3910359	ERP119849	19466556	baboon	baboon	-2.63501	37.2423	Kenya	Africa	Amboseli Baboon Research Project
PRJEB36635	SAMEA6528423	ERR3910360	ERP119849	29356458	baboon	baboon	-2.63501	37.2423	Kenya	Africa	Amboseli Baboon Research Project
PRJEB36635	SAMEA6528424	ERR3910361	ERP119849	38887430	baboon	baboon	-2.63501	37.2423	Kenya	Africa	Amboseli Baboon Research Project
PRJEB36635	SAMEA6528425	ERR3910362	ERP119849	63887030	baboon	baboon	-2.63501	37.2423	Kenya	Africa	Amboseli Baboon Research Project
PRJEB36635	SAMEA6528426	ERR3910363	ERP119849	20794848	baboon	baboon	-2.63501	37.2423	Kenya	Africa	Amboseli Baboon Research Project
PRJEB36635	SAMEA6528427	ERR3910364	ERP119849	29790688	baboon	baboon	-2.63501	37.2423	Kenya	Africa	Amboseli Baboon Research Project
PRJEB36635	SAMEA6528428	ERR3910365	ERP119849	41621322	baboon	baboon	-2.63501	37.2423	Kenya	Africa	Amboseli Baboon Research Project
PRJEB36635	SAMEA6528429	ERR3910366	ERP119849	45492244	baboon	baboon	-2.63501	37.2423	Kenya	Africa	Amboseli Baboon Research Project
PRJEB36635	SAMEA6528430	ERR3910367	ERP119849	36906538	baboon	baboon	-2.63501	37.2423	Kenya	Africa	Amboseli Baboon Research Project
PRJEB36635	SAMEA6528431	ERR3910368	ERP119849	42089688	baboon	baboon	-2.63501	37.2423	Kenya	Africa	Amboseli Baboon Research Project
PRJEB36635	SAMEA6528432	ERR3910369	ERP119849	35842800	baboon	baboon	-2.63501	37.2423	Kenya	Africa	Amboseli Baboon Research Project
PRJEB36635	SAMEA6528433	ERR3910370	ERP119849	37098804	baboon	baboon	-2.63501	37.2423	Kenya	Africa	Amboseli Baboon Research Project
PRJEB36635	SAMEA6528434	ERR3910371	ERP119849	20147268	baboon	baboon	-2.63501	37.2423	Kenya	Africa	Amboseli Baboon Research Project
PRJEB36635	SAMEA6528435	ERR3910372	ERP119849	25234536	baboon	baboon	-2.63501	37.2423	Kenya	Africa	Amboseli Baboon Research Project
PRJEB36635	SAMEA6528436	ERR3910373	ERP119849	18047402	baboon	baboon	-2.63501	37.2423	Kenya	Africa	Amboseli Baboon Research Project
PRJEB36635	SAMEA6528437	ERR3910374	ERP119849	16350140	baboon	baboon	-2.63501	37.2423	Kenya	Africa	Amboseli Baboon Research Project
PRJEB36635	SAMEA6528438	ERR3910375	ERP119849	26616040	baboon	baboon	-2.63501	37.2423	Kenya	Africa	Amboseli Baboon Research Project
PRJEB36635	SAMEA6528439	ERR3910376	ERP119849	35673626	baboon	baboon	-2.63501	37.2423	Kenya	Africa	Amboseli Baboon Research Project
PRJEB36635	SAMEA6528440	ERR3910377	ERP119849	31224400	baboon	baboon	-2.63501	37.2423	Kenya	Africa	Amboseli Baboon Research Project
PRJEB36635	SAMEA6528441	ERR3910378	ERP119849	35392506	baboon	baboon	-2.63501	37.2423	Kenya	Africa	Amboseli Baboon Research Project
PRJEB36635	SAMEA6528442	ERR3910379	ERP119849	51382712	baboon	baboon	-2.63501	37.2423	Kenya	Africa	Amboseli Baboon Research Project
PRJEB36635	SAMEA6528443	ERR3910380	ERP119849	36819692	baboon	baboon	-2.63501	37.2423	Kenya	Africa	Amboseli Baboon Research Project
PRJEB36635	SAMEA6528444	ERR3910381	ERP119849	18896284	baboon	baboon	-2.63501	37.2423	Kenya	Africa	Amboseli Baboon Research Project
PRJEB36635	SAMEA6528445	ERR3910382	ERP119849	33209810	baboon	baboon	-2.63501	37.2423	Kenya	Africa	Amboseli Baboon Research Project
PRJEB36635	SAMEA6528446	ERR3910383	ERP119849	16149340	baboon	baboon	-2.63501	37.2423	Kenya	Africa	Amboseli Baboon Research Project
PRJEB36635	SAMEA6528447	ERR3910384	ERP119849	47022340	baboon	baboon	-2.63501	37.2423	Kenya	Africa	Amboseli Baboon Research Project
PRJEB36635	SAMEA6528448	ERR3910385	ERP119849	24276720	baboon	baboon	-2.63501	37.2423	Kenya	Africa	Amboseli Baboon Research Project
PRJEB36635	SAMEA6528449	ERR3910386	ERP119849	36405040	baboon	baboon	-2.63501	37.2423	Kenya	Africa	Amboseli Baboon Research Project
PRJEB36635	SAMEA6528450	ERR3910387	ERP119849	32207316	baboon	baboon	-2.63501	37.2423	Kenya	Africa	Amboseli Baboon Research Project
PRJEB36635	SAMEA6528451	ERR3910388	ERP119849	26727986	baboon	baboon	-2.63501	37.2423	Kenya	Africa	Amboseli Baboon Research Project
PRJEB36635	SAMEA6528452	ERR3910389	ERP119849	35835772	baboon	baboon	-2.63501	37.2423	Kenya	Africa	Amboseli Baboon Research Project
PRJEB36635	SAMEA6528453	ERR3910390	ERP119849	12958126	baboon	baboon	-2.63501	37.2423	Kenya	Africa	Amboseli Baboon Research Project
PRJEB36635	SAMEA6528454	ERR3910391	ERP119849	43539464	baboon	baboon	-2.63501	37.2423	Kenya	Africa	Amboseli Baboon Research Project
PRJEB36635	SAMEA6528455	ERR3910392	ERP119849	48578038	baboon	baboon	-2.63501	37.2423	Kenya	Africa	Amboseli Baboon Research Project
PRJEB36635	SAMEA6528456	ERR3910393	ERP119849	37603816	baboon	baboon	-2.63501	37.2423	Kenya	Africa	Amboseli Baboon Research Project
PRJEB36635	SAMEA6528457	ERR3910394	ERP119849	27481990	baboon	baboon	-2.63501	37.2423	Kenya	Africa	Amboseli Baboon Research Project
PRJEB36635	SAMEA6528458	ERR3910395	ERP119849	40087712	baboon	baboon	-2.63501	37.2423	Kenya	Africa	Amboseli Baboon Research Project
PRJEB36635	SAMEA6528459	ERR3910396	ERP119849	30918180	baboon	baboon	-2.63501	37.2423	Kenya	Africa	Amboseli Baboon Research Project
PRJEB36635	SAMEA6528460	ERR3910397	ERP119849	55722000	baboon	baboon	-2.63501	37.2423	Kenya	Africa	Amboseli Baboon Research Project
PRJEB36635	SAMEA6528461	ERR3910398	ERP119849	27637610	baboon	baboon	-2.63501	37.2423	Kenya	Africa	Amboseli Baboon Research Project
PRJEB36635	SAMEA6528462	ERR3910399	ERP119849	34578262	baboon	baboon	-2.63501	37.2423	Kenya	Africa	Amboseli Baboon Research Project
PRJEB36635	SAMEA6528463	ERR3910400	ERP119849	28630064	baboon	baboon	-2.63501	37.2423	Kenya	Africa	Amboseli Baboon Research Project
PRJEB36635	SAMEA6528464	ERR3910401	ERP119849	10962676	baboon	baboon	-2.63501	37.2423	Kenya	Africa	Amboseli Baboon Research Project
PRJEB36635	SAMEA6528465	ERR3910402	ERP119849	36367892	baboon	baboon	-2.63501	37.2423	Kenya	Africa	Amboseli Baboon Research Project
PRJEB36635	SAMEA6528466	ERR3910403	ERP119849	29554246	baboon	baboon	-2.63501	37.2423	Kenya	Africa	Amboseli Baboon Research Project
PRJEB36635	SAMEA6528467	ERR3910404	ERP119849	30194798	baboon	baboon	-2.63501	37.2423	Kenya	Africa	Amboseli Baboon Research Project
PRJEB36635	SAMEA6528468	ERR3910405	ERP119849	28045736	baboon	baboon	-2.63501	37.2423	Kenya	Africa	Amboseli Baboon Research Project
PRJEB36635	SAMEA6528469	ERR3910406	ERP119849	12420986	baboon	baboon	-2.63501	37.2423	Kenya	Africa	Amboseli Baboon Research Project
PRJEB36635	SAMEA6528470	ERR3910407	ERP119849	37969774	baboon	baboon	-2.63501	37.2423	Kenya	Africa	Amboseli Baboon Research Project
PRJEB36635	SAMEA6528471	ERR3910408	ERP119849	23305350	baboon	baboon	-2.63501	37.2423	Kenya	Africa	Amboseli Baboon Research Project
PRJEB36635	SAMEA6528472	ERR3910409	ERP119849	39745348	baboon	baboon	-2.63501	37.2423	Kenya	Africa	Amboseli Baboon Research Project
PRJEB36635	SAMEA6528473	ERR3910410	ERP119849	27636104	baboon	baboon	-2.63501	37.2423	Kenya	Africa	Amboseli Baboon Research Project
PRJEB36635	SAMEA6528474	ERR3910411	ERP119849	26320362	baboon	baboon	-2.63501	37.2423	Kenya	Africa	Amboseli Baboon Research Project
PRJEB36635	SAMEA6528475	ERR3910412	ERP119849	41348234	baboon	baboon	-2.63501	37.2423	Kenya	Africa	Amboseli Baboon Research Project
PRJEB36635	SAMEA6528476	ERR3910413	ERP119849	29776130	baboon	baboon	-2.63501	37.2423	Kenya	Africa	Amboseli Baboon Research Project
PRJEB36635	SAMEA6528477	ERR3910414	ERP119849	41135888	baboon	baboon	-2.63501	37.2423	Kenya	Africa	Amboseli Baboon Research Project
PRJEB36635	SAMEA6528478	ERR3910415	ERP119849	50131226	baboon	baboon	-2.63501	37.2423	Kenya	Africa	Amboseli Baboon Research Project
PRJEB36635	SAMEA6528479	ERR3910416	ERP119849	42892888	baboon	baboon	-2.63501	37.2423	Kenya	Africa	Amboseli Baboon Research Project
PRJEB36635	SAMEA6528480	ERR3910417	ERP119849	25725994	baboon	baboon	-2.63501	37.2423	Kenya	Africa	Amboseli Baboon Research Project
PRJEB36635	SAMEA6528481	ERR3910418	ERP119849	33522054	baboon	baboon	-2.63501	37.2423	Kenya	Africa	Amboseli Baboon Research Project
PRJEB36635	SAMEA6528482	ERR3910419	ERP119849	28594422	baboon	baboon	-2.63501	37.2423	Kenya	Africa	Amboseli Baboon Research Project
PRJEB36635	SAMEA6528483	ERR3910420	ERP119849	42448116	baboon	baboon	-2.63501	37.2423	Kenya	Africa	Amboseli Baboon Research Project
PRJEB36635	SAMEA6528484	ERR3910421	ERP119849	38322680	baboon	baboon	-2.63501	37.2423	Kenya	Africa	Amboseli Baboon Research Project
PRJEB36635	SAMEA6528485	ERR3910422	ERP119849	49040380	baboon	baboon	-2.63501	37.2423	Kenya	Africa	Amboseli Baboon Research Project
PRJEB36635	SAMEA6528486	ERR3910423	ERP119849	49059958	baboon	baboon	-2.63501	37.2423	Kenya	Africa	Amboseli Baboon Research Project
PRJEB36635	SAMEA6528487	ERR3910424	ERP119849	18336052	baboon	baboon	-2.63501	37.2423	Kenya	Africa	Amboseli Baboon Research Project
PRJEB36635	SAMEA6528488	ERR3910425	ERP119849	34107386	baboon	baboon	-2.63501	37.2423	Kenya	Africa	Amboseli Baboon Research Project
PRJEB36635	SAMEA6528489	ERR3910426	ERP119849	35182670	baboon	baboon	-2.63501	37.2423	Kenya	Africa	Amboseli Baboon Research Project
PRJEB36635	SAMEA6528490	ERR3910427	ERP119849	63120978	baboon	baboon	-2.63501	37.2423	Kenya	Africa	Amboseli Baboon Research Project
PRJEB36635	SAMEA6528491	ERR3910428	ERP119849	26721962	baboon	baboon	-2.63501	37.2423	Kenya	Africa	Amboseli Baboon Research Project
PRJEB36635	SAMEA6528492	ERR3910429	ERP119849	37436148	baboon	baboon	-2.63501	37.2423	Kenya	Africa	Amboseli Baboon Research Project
PRJEB36635	SAMEA6528493	ERR3910430	ERP119849	36292592	baboon	baboon	-2.63501	37.2423	Kenya	Africa	Amboseli Baboon Research Project
PRJEB36635	SAMEA6528494	ERR3910431	ERP119849	48963574	baboon	baboon	-2.63501	37.2423	Kenya	Africa	Amboseli Baboon Research Project
PRJEB36635	SAMEA6528495	ERR3910432	ERP119849	36673610	baboon	baboon	-2.63501	37.2423	Kenya	Africa	Amboseli Baboon Research Project
PRJEB36635	SAMEA6528496	ERR3910433	ERP119849	27945336	baboon	baboon	-2.63501	37.2423	Kenya	Africa	Amboseli Baboon Research Project
PRJEB36635	SAMEA6528497	ERR3910434	ERP119849	33000476	baboon	baboon	-2.63501	37.2423	Kenya	Africa	Amboseli Baboon Research Project
PRJEB36635	SAMEA6528498	ERR3910435	ERP119849	42950618	baboon	baboon	-2.63501	37.2423	Kenya	Africa	Amboseli Baboon Research Project
PRJEB36635	SAMEA6528499	ERR3910436	ERP119849	37323198	baboon	baboon	-2.63501	37.2423	Kenya	Africa	Amboseli Baboon Research Project
PRJEB36635	SAMEA6528500	ERR3910437	ERP119849	49230638	baboon	baboon	-2.63501	37.2423	Kenya	Africa	Amboseli Baboon Research Project
PRJEB36635	SAMEA6528501	ERR3910438	ERP119849	35359876	baboon	baboon	-2.63501	37.2423	Kenya	Africa	Amboseli Baboon Research Project
PRJEB36635	SAMEA6528502	ERR3910439	ERP119849	58269650	baboon	baboon	-2.63501	37.2423	Kenya	Africa	Amboseli Baboon Research Project
PRJEB36635	SAMEA6528503	ERR3910440	ERP119849	18277318	baboon	baboon	-2.63501	37.2423	Kenya	Africa	Amboseli Baboon Research Project
PRJEB36635	SAMEA6528504	ERR3910441	ERP119849	29055258	baboon	baboon	-2.63501	37.2423	Kenya	Africa	Amboseli Baboon Research Project
PRJEB36635	SAMEA6528505	ERR3910442	ERP119849	44532922	baboon	baboon	-2.63501	37.2423	Kenya	Africa	Amboseli Baboon Research Project
PRJEB36635	SAMEA6528506	ERR3910443	ERP119849	31713850	baboon	baboon	-2.63501	37.2423	Kenya	Africa	Amboseli Baboon Research Project
PRJEB36635	SAMEA6528507	ERR3910444	ERP119849	20172368	baboon	baboon	-2.63501	37.2423	Kenya	Africa	Amboseli Baboon Research Project
PRJEB36635	SAMEA6528508	ERR3910445	ERP119849	35753444	baboon	baboon	-2.63501	37.2423	Kenya	Africa	Amboseli Baboon Research Project
PRJEB36635	SAMEA6528509	ERR3910446	ERP119849	34790608	baboon	baboon	-2.63501	37.2423	Kenya	Africa	Amboseli Baboon Research Project
PRJEB36635	SAMEA6528510	ERR3910447	ERP119849	25184336	baboon	baboon	-2.63501	37.2423	Kenya	Africa	Amboseli Baboon Research Project
PRJEB36635	SAMEA6528511	ERR3910448	ERP119849	36662064	baboon	baboon	-2.63501	37.2423	Kenya	Africa	Amboseli Baboon Research Project
PRJEB36635	SAMEA6528512	ERR3910449	ERP119849	35802640	baboon	baboon	-2.63501	37.2423	Kenya	Africa	Amboseli Baboon Research Project
PRJEB36635	SAMEA6528513	ERR3910450	ERP119849	29178248	baboon	baboon	-2.63501	37.2423	Kenya	Africa	Amboseli Baboon Research Project
PRJEB36635	SAMEA6528514	ERR3910451	ERP119849	41076150	baboon	baboon	-2.63501	37.2423	Kenya	Africa	Amboseli Baboon Research Project
PRJEB36635	SAMEA6528515	ERR3910452	ERP119849	69246884	baboon	baboon	-2.63501	37.2423	Kenya	Africa	Amboseli Baboon Research Project
PRJEB36635	SAMEA6528516	ERR3910453	ERP119849	45964124	baboon	baboon	-2.63501	37.2423	Kenya	Africa	Amboseli Baboon Research Project
PRJEB36635	SAMEA6528517	ERR3910454	ERP119849	28915200	baboon	baboon	-2.63501	37.2423	Kenya	Africa	Amboseli Baboon Research Project
PRJEB36635	SAMEA6528518	ERR3910455	ERP119849	39024476	baboon	baboon	-2.63501	37.2423	Kenya	Africa	Amboseli Baboon Research Project
PRJEB36635	SAMEA6528519	ERR3910456	ERP119849	42435566	baboon	baboon	-2.63501	37.2423	Kenya	Africa	Amboseli Baboon Research Project
PRJEB36635	SAMEA6528520	ERR3910457	ERP119849	26211428	baboon	baboon	-2.63501	37.2423	Kenya	Africa	Amboseli Baboon Research Project
PRJEB36635	SAMEA6528521	ERR3910458	ERP119849	52793332	baboon	baboon	-2.63501	37.2423	Kenya	Africa	Amboseli Baboon Research Project
PRJEB36635	SAMEA6528522	ERR3910459	ERP119849	34277564	baboon	baboon	-2.63501	37.2423	Kenya	Africa	Amboseli Baboon Research Project
PRJEB36635	SAMEA6528523	ERR3910460	ERP119849	30979926	baboon	baboon	-2.63501	37.2423	Kenya	Africa	Amboseli Baboon Research Project
PRJEB36635	SAMEA6528524	ERR3910461	ERP119849	52420346	baboon	baboon	-2.63501	37.2423	Kenya	Africa	Amboseli Baboon Research Project
PRJEB36635	SAMEA6528525	ERR3910462	ERP119849	72043526	baboon	baboon	-2.63501	37.2423	Kenya	Africa	Amboseli Baboon Research Project
PRJEB36635	SAMEA6528526	ERR3910463	ERP119849	33541632	baboon	baboon	-2.63501	37.2423	Kenya	Africa	Amboseli Baboon Research Project
PRJEB36635	SAMEA6528527	ERR3910464	ERP119849	29204352	baboon	baboon	-2.63501	37.2423	Kenya	Africa	Amboseli Baboon Research Project
PRJEB36635	SAMEA6528528	ERR3910465	ERP119849	35406562	baboon	baboon	-2.63501	37.2423	Kenya	Africa	Amboseli Baboon Research Project
PRJEB36635	SAMEA6528529	ERR3910466	ERP119849	37564660	baboon	baboon	-2.63501	37.2423	Kenya	Africa	Amboseli Baboon Research Project
PRJEB36635	SAMEA6528530	ERR3910467	ERP119849	32220870	baboon	baboon	-2.63501	37.2423	Kenya	Africa	Amboseli Baboon Research Project
PRJEB36635	SAMEA6528531	ERR3910468	ERP119849	37910036	baboon	baboon	-2.63501	37.2423	Kenya	Africa	Amboseli Baboon Research Project
PRJEB36635	SAMEA6528532	ERR3910469	ERP119849	47102158	baboon	baboon	-2.63501	37.2423	Kenya	Africa	Amboseli Baboon Research Project
PRJEB36635	SAMEA6528533	ERR3910470	ERP119849	22974030	baboon	baboon	-2.63501	37.2423	Kenya	Africa	Amboseli Baboon Research Project
PRJEB36635	SAMEA6528534	ERR3910471	ERP119849	38114852	baboon	baboon	-2.63501	37.2423	Kenya	Africa	Amboseli Baboon Research Project
PRJEB36635	SAMEA6528535	ERR3910472	ERP119849	41721722	baboon	baboon	-2.63501	37.2423	Kenya	Africa	Amboseli Baboon Research Project
PRJEB36635	SAMEA6528536	ERR3910473	ERP119849	44221682	baboon	baboon	-2.63501	37.2423	Kenya	Africa	Amboseli Baboon Research Project
PRJEB36635	SAMEA6528537	ERR3910474	ERP119849	27415224	baboon	baboon	-2.63501	37.2423	Kenya	Africa	Amboseli Baboon Research Project
PRJEB36635	SAMEA6528538	ERR3910475	ERP119849	39881390	baboon	baboon	-2.63501	37.2423	Kenya	Africa	Amboseli Baboon Research Project
PRJEB36635	SAMEA6528539	ERR3910476	ERP119849	36736360	baboon	baboon	-2.63501	37.2423	Kenya	Africa	Amboseli Baboon Research Project
PRJEB36635	SAMEA6528540	ERR3910477	ERP119849	28188304	baboon	baboon	-2.63501	37.2423	Kenya	Africa	Amboseli Baboon Research Project
PRJEB36635	SAMEA6528541	ERR3910478	ERP119849	36695196	baboon	baboon	-2.63501	37.2423	Kenya	Africa	Amboseli Baboon Research Project
PRJEB36635	SAMEA6528542	ERR3910479	ERP119849	83145758	baboon	baboon	-2.63501	37.2423	Kenya	Africa	Amboseli Baboon Research Project
PRJEB36635	SAMEA6528543	ERR3910480	ERP119849	33544644	baboon	baboon	-2.63501	37.2423	Kenya	Africa	Amboseli Baboon Research Project
PRJEB36635	SAMEA6528544	ERR3910481	ERP119849	47797428	baboon	baboon	-2.63501	37.2423	Kenya	Africa	Amboseli Baboon Research Project
PRJEB36635	SAMEA6528545	ERR3910482	ERP119849	53674844	baboon	baboon	-2.63501	37.2423	Kenya	Africa	Amboseli Baboon Research Project
PRJEB36635	SAMEA6528546	ERR3910483	ERP119849	22332976	baboon	baboon	-2.63501	37.2423	Kenya	Africa	Amboseli Baboon Research Project
PRJEB36635	SAMEA6528547	ERR3910484	ERP119849	36990874	baboon	baboon	-2.63501	37.2423	Kenya	Africa	Amboseli Baboon Research Project
PRJEB36635	SAMEA6528548	ERR3910485	ERP119849	25572884	baboon	baboon	-2.63501	37.2423	Kenya	Africa	Amboseli Baboon Research Project
PRJEB36635	SAMEA6528549	ERR3910486	ERP119849	31160144	baboon	baboon	-2.63501	37.2423	Kenya	Africa	Amboseli Baboon Research Project
PRJEB36635	SAMEA6528550	ERR3910487	ERP119849	38573680	baboon	baboon	-2.63501	37.2423	Kenya	Africa	Amboseli Baboon Research Project
PRJEB36635	SAMEA6528551	ERR3910488	ERP119849	52850058	baboon	baboon	-2.63501	37.2423	Kenya	Africa	Amboseli Baboon Research Project
PRJEB36635	SAMEA6528552	ERR3910489	ERP119849	43735746	baboon	baboon	-2.63501	37.2423	Kenya	Africa	Amboseli Baboon Research Project
PRJEB36635	SAMEA6528553	ERR3910490	ERP119849	31166168	baboon	baboon	-2.63501	37.2423	Kenya	Africa	Amboseli Baboon Research Project
PRJEB36635	SAMEA6528555	ERR3910492	ERP119849	39891932	baboon	baboon	-2.63501	37.2423	Kenya	Africa	Amboseli Baboon Research Project
PRJEB36635	SAMEA6528556	ERR3910493	ERP119849	23147220	baboon	baboon	-2.63501	37.2423	Kenya	Africa	Amboseli Baboon Research Project
PRJEB36635	SAMEA6528557	ERR3910494	ERP119849	30657642	baboon	baboon	-2.63501	37.2423	Kenya	Africa	Amboseli Baboon Research Project
PRJEB36635	SAMEA6528558	ERR3910495	ERP119849	8500366	baboon	baboon	-2.63501	37.2423	Kenya	Africa	Amboseli Baboon Research Project
PRJEB36635	SAMEA6528559	ERR3910496	ERP119849	45187530	baboon	baboon	-2.63501	37.2423	Kenya	Africa	Amboseli Baboon Research Project
PRJEB36635	SAMEA6528560	ERR3910497	ERP119849	30237970	baboon	baboon	-2.63501	37.2423	Kenya	Africa	Amboseli Baboon Research Project
PRJEB36635	SAMEA6528561	ERR3910498	ERP119849	32616948	baboon	baboon	-2.63501	37.2423	Kenya	Africa	Amboseli Baboon Research Project
PRJEB36635	SAMEA6528562	ERR3910499	ERP119849	42402936	baboon	baboon	-2.63501	37.2423	Kenya	Africa	Amboseli Baboon Research Project
PRJEB36635	SAMEA6528563	ERR3910500	ERP119849	37618876	baboon	baboon	-2.63501	37.2423	Kenya	Africa	Amboseli Baboon Research Project
PRJEB36635	SAMEA6528564	ERR3910501	ERP119849	50956514	baboon	baboon	-2.63501	37.2423	Kenya	Africa	Amboseli Baboon Research Project
PRJEB36635	SAMEA6528565	ERR3910502	ERP119849	52770240	baboon	baboon	-2.63501	37.2423	Kenya	Africa	Amboseli Baboon Research Project
PRJEB36635	SAMEA6528566	ERR3910503	ERP119849	37337254	baboon	baboon	-2.63501	37.2423	Kenya	Africa	Amboseli Baboon Research Project
PRJEB36635	SAMEA6528567	ERR3910504	ERP119849	44401398	baboon	baboon	-2.63501	37.2423	Kenya	Africa	Amboseli Baboon Research Project
PRJEB36635	SAMEA6528568	ERR3910505	ERP119849	29624024	baboon	baboon	-2.63501	37.2423	Kenya	Africa	Amboseli Baboon Research Project
PRJEB36635	SAMEA6528569	ERR3910506	ERP119849	33088828	baboon	baboon	-2.63501	37.2423	Kenya	Africa	Amboseli Baboon Research Project
PRJEB36635	SAMEA6528570	ERR3910507	ERP119849	41604254	baboon	baboon	-2.63501	37.2423	Kenya	Africa	Amboseli Baboon Research Project
PRJEB36635	SAMEA6528571	ERR3910508	ERP119849	31208838	baboon	baboon	-2.63501	37.2423	Kenya	Africa	Amboseli Baboon Research Project
PRJEB36635	SAMEA6528572	ERR3910509	ERP119849	38704702	baboon	baboon	-2.63501	37.2423	Kenya	Africa	Amboseli Baboon Research Project
PRJEB36635	SAMEA6528573	ERR3910510	ERP119849	44860226	baboon	baboon	-2.63501	37.2423	Kenya	Africa	Amboseli Baboon Research Project
PRJEB36635	SAMEA6528574	ERR3910511	ERP119849	65039622	baboon	baboon	-2.63501	37.2423	Kenya	Africa	Amboseli Baboon Research Project
PRJEB36635	SAMEA6528575	ERR3910512	ERP119849	50172892	baboon	baboon	-2.63501	37.2423	Kenya	Africa	Amboseli Baboon Research Project
PRJEB36635	SAMEA6528576	ERR3910513	ERP119849	30417184	baboon	baboon	-2.63501	37.2423	Kenya	Africa	Amboseli Baboon Research Project
PRJEB36635	SAMEA6528577	ERR3910514	ERP119849	42789476	baboon	baboon	-2.63501	37.2423	Kenya	Africa	Amboseli Baboon Research Project
PRJEB36635	SAMEA6528578	ERR3910515	ERP119849	41809070	baboon	baboon	-2.63501	37.2423	Kenya	Africa	Amboseli Baboon Research Project
PRJEB36635	SAMEA6528579	ERR3910516	ERP119849	27156192	baboon	baboon	-2.63501	37.2423	Kenya	Africa	Amboseli Baboon Research Project
PRJEB36635	SAMEA6528580	ERR3910517	ERP119849	42415988	baboon	baboon	-2.63501	37.2423	Kenya	Africa	Amboseli Baboon Research Project
PRJEB36635	SAMEA6528581	ERR3910518	ERP119849	31942260	baboon	baboon	-2.63501	37.2423	Kenya	Africa	Amboseli Baboon Research Project
PRJEB36635	SAMEA6528582	ERR3910519	ERP119849	50782320	baboon	baboon	-2.63501	37.2423	Kenya	Africa	Amboseli Baboon Research Project
PRJEB36635	SAMEA6528583	ERR3910520	ERP119849	36370402	baboon	baboon	-2.63501	37.2423	Kenya	Africa	Amboseli Baboon Research Project
PRJEB36635	SAMEA6528584	ERR3910521	ERP119849	26774170	baboon	baboon	-2.63501	37.2423	Kenya	Africa	Amboseli Baboon Research Project
PRJEB36635	SAMEA6528585	ERR3910522	ERP119849	24227022	baboon	baboon	-2.63501	37.2423	Kenya	Africa	Amboseli Baboon Research Project
PRJEB36635	SAMEA6528586	ERR3910523	ERP119849	28360992	baboon	baboon	-2.63501	37.2423	Kenya	Africa	Amboseli Baboon Research Project
PRJEB36635	SAMEA6528587	ERR3910524	ERP119849	22148240	baboon	baboon	-2.63501	37.2423	Kenya	Africa	Amboseli Baboon Research Project
PRJEB36635	SAMEA6528588	ERR3910525	ERP119849	25751094	baboon	baboon	-2.63501	37.2423	Kenya	Africa	Amboseli Baboon Research Project
PRJEB36635	SAMEA6528589	ERR3910526	ERP119849	44251300	baboon	baboon	-2.63501	37.2423	Kenya	Africa	Amboseli Baboon Research Project
PRJEB36635	SAMEA6528590	ERR3910527	ERP119849	23045816	baboon	baboon	-2.63501	37.2423	Kenya	Africa	Amboseli Baboon Research Project
PRJEB36635	SAMEA6528591	ERR3910528	ERP119849	39546556	baboon	baboon	-2.63501	37.2423	Kenya	Africa	Amboseli Baboon Research Project
PRJEB36635	SAMEA6528592	ERR3910529	ERP119849	29514086	baboon	baboon	-2.63501	37.2423	Kenya	Africa	Amboseli Baboon Research Project
PRJEB36635	SAMEA6528593	ERR3910530	ERP119849	29733962	baboon	baboon	-2.63501	37.2423	Kenya	Africa	Amboseli Baboon Research Project
PRJEB36635	SAMEA6528594	ERR3910531	ERP119849	29394108	baboon	baboon	-2.63501	37.2423	Kenya	Africa	Amboseli Baboon Research Project
PRJEB36635	SAMEA6528595	ERR3910532	ERP119849	26171770	baboon	baboon	-2.63501	37.2423	Kenya	Africa	Amboseli Baboon Research Project
PRJEB36635	SAMEA6528596	ERR3910533	ERP119849	17001234	baboon	baboon	-2.63501	37.2423	Kenya	Africa	Amboseli Baboon Research Project
PRJEB36635	SAMEA6528597	ERR3910534	ERP119849	28499544	baboon	baboon	-2.63501	37.2423	Kenya	Africa	Amboseli Baboon Research Project
PRJEB36635	SAMEA6528598	ERR3910535	ERP119849	29867996	baboon	baboon	-2.63501	37.2423	Kenya	Africa	Amboseli Baboon Research Project
PRJEB36635	SAMEA6528599	ERR3910536	ERP119849	20990628	baboon	baboon	-2.63501	37.2423	Kenya	Africa	Amboseli Baboon Research Project
PRJEB36635	SAMEA6528600	ERR3910537	ERP119849	23791286	baboon	baboon	-2.63501	37.2423	Kenya	Africa	Amboseli Baboon Research Project
PRJEB36635	SAMEA6528601	ERR3910538	ERP119849	44906912	baboon	baboon	-2.63501	37.2423	Kenya	Africa	Amboseli Baboon Research Project
PRJEB36635	SAMEA6528602	ERR3910539	ERP119849	16704552	baboon	baboon	-2.63501	37.2423	Kenya	Africa	Amboseli Baboon Research Project
PRJEB36635	SAMEA6528603	ERR3910540	ERP119849	25605012	baboon	baboon	-2.63501	37.2423	Kenya	Africa	Amboseli Baboon Research Project
PRJEB36635	SAMEA6528604	ERR3910541	ERP119849	43204630	baboon	baboon	-2.63501	37.2423	Kenya	Africa	Amboseli Baboon Research Project
PRJEB36635	SAMEA6528605	ERR3910542	ERP119849	30928722	baboon	baboon	-2.63501	37.2423	Kenya	Africa	Amboseli Baboon Research Project
PRJEB36635	SAMEA6528606	ERR3910543	ERP119849	31786138	baboon	baboon	-2.63501	37.2423	Kenya	Africa	Amboseli Baboon Research Project
PRJEB36635	SAMEA6528607	ERR3910544	ERP119849	37615864	baboon	baboon	-2.63501	37.2423	Kenya	Africa	Amboseli Baboon Research Project
PRJEB36635	SAMEA6528608	ERR3910545	ERP119849	42466188	baboon	baboon	-2.63501	37.2423	Kenya	Africa	Amboseli Baboon Research Project
PRJEB36635	SAMEA6528609	ERR3910546	ERP119849	19218568	baboon	baboon	-2.63501	37.2423	Kenya	Africa	Amboseli Baboon Research Project
PRJEB36635	SAMEA6528610	ERR3910547	ERP119849	24520190	baboon	baboon	-2.63501	37.2423	Kenya	Africa	Amboseli Baboon Research Project
PRJEB36635	SAMEA6528611	ERR3910548	ERP119849	15419934	baboon	baboon	-2.63501	37.2423	Kenya	Africa	Amboseli Baboon Research Project
PRJEB36635	SAMEA6528612	ERR3910549	ERP119849	27355486	baboon	baboon	-2.63501	37.2423	Kenya	Africa	Amboseli Baboon Research Project
PRJEB36635	SAMEA6528613	ERR3910550	ERP119849	25935328	baboon	baboon	-2.63501	37.2423	Kenya	Africa	Amboseli Baboon Research Project
PRJEB36635	SAMEA6528614	ERR3910551	ERP119849	40031990	baboon	baboon	-2.63501	37.2423	Kenya	Africa	Amboseli Baboon Research Project
PRJEB36635	SAMEA6528615	ERR3910552	ERP119849	33068246	baboon	baboon	-2.63501	37.2423	Kenya	Africa	Amboseli Baboon Research Project
PRJEB36635	SAMEA6528616	ERR3910553	ERP119849	24391176	baboon	baboon	-2.63501	37.2423	Kenya	Africa	Amboseli Baboon Research Project
PRJEB36635	SAMEA6528617	ERR3910554	ERP119849	29821310	baboon	baboon	-2.63501	37.2423	Kenya	Africa	Amboseli Baboon Research Project
PRJEB36635	SAMEA6528618	ERR3910555	ERP119849	55654230	baboon	baboon	-2.63501	37.2423	Kenya	Africa	Amboseli Baboon Research Project
PRJEB36635	SAMEA6528619	ERR3910556	ERP119849	22994612	baboon	baboon	-2.63501	37.2423	Kenya	Africa	Amboseli Baboon Research Project
PRJEB36635	SAMEA6528620	ERR3910557	ERP119849	27012620	baboon	baboon	-2.63501	37.2423	Kenya	Africa	Amboseli Baboon Research Project
PRJEB36635	SAMEA6528621	ERR3910558	ERP119849	44939542	baboon	baboon	-2.63501	37.2423	Kenya	Africa	Amboseli Baboon Research Project
PRJEB36635	SAMEA6528622	ERR3910559	ERP119849	30693786	baboon	baboon	-2.63501	37.2423	Kenya	Africa	Amboseli Baboon Research Project
PRJEB36635	SAMEA6528623	ERR3910560	ERP119849	13275390	baboon	baboon	-2.63501	37.2423	Kenya	Africa	Amboseli Baboon Research Project
PRJEB36635	SAMEA6528624	ERR3910561	ERP119849	20514732	baboon	baboon	-2.63501	37.2423	Kenya	Africa	Amboseli Baboon Research Project
PRJEB36635	SAMEA6528625	ERR3910562	ERP119849	28626048	baboon	baboon	-2.63501	37.2423	Kenya	Africa	Amboseli Baboon Research Project
PRJEB36635	SAMEA6528626	ERR3910563	ERP119849	34558182	baboon	baboon	-2.63501	37.2423	Kenya	Africa	Amboseli Baboon Research Project
PRJEB36635	SAMEA6528627	ERR3910564	ERP119849	61914170	baboon	baboon	-2.63501	37.2423	Kenya	Africa	Amboseli Baboon Research Project
PRJEB36635	SAMEA6528628	ERR3910565	ERP119849	45598668	baboon	baboon	-2.63501	37.2423	Kenya	Africa	Amboseli Baboon Research Project
PRJEB36635	SAMEA6528629	ERR3910566	ERP119849	27574358	baboon	baboon	-2.63501	37.2423	Kenya	Africa	Amboseli Baboon Research Project
PRJEB36635	SAMEA6528630	ERR3910567	ERP119849	36656040	baboon	baboon	-2.63501	37.2423	Kenya	Africa	Amboseli Baboon Research Project
PRJEB36635	SAMEA6528631	ERR3910568	ERP119849	37239364	baboon	baboon	-2.63501	37.2423	Kenya	Africa	Amboseli Baboon Research Project
PRJEB36635	SAMEA6528632	ERR3910569	ERP119849	37238360	baboon	baboon	-2.63501	37.2423	Kenya	Africa	Amboseli Baboon Research Project
PRJEB36635	SAMEA6528633	ERR3910570	ERP119849	73151942	baboon	baboon	-2.63501	37.2423	Kenya	Africa	Amboseli Baboon Research Project
PRJEB36635	SAMEA6528634	ERR3910571	ERP119849	10840690	baboon	baboon	-2.63501	37.2423	Kenya	Africa	Amboseli Baboon Research Project
PRJEB36635	SAMEA6528635	ERR3910572	ERP119849	28070836	baboon	baboon	-2.63501	37.2423	Kenya	Africa	Amboseli Baboon Research Project
PRJEB36635	SAMEA6528636	ERR3910573	ERP119849	42692088	baboon	baboon	-2.63501	37.2423	Kenya	Africa	Amboseli Baboon Research Project
PRJEB36635	SAMEA6528637	ERR3910574	ERP119849	30438770	baboon	baboon	-2.63501	37.2423	Kenya	Africa	Amboseli Baboon Research Project
PRJEB36635	SAMEA6528638	ERR3910575	ERP119849	26800274	baboon	baboon	-2.63501	37.2423	Kenya	Africa	Amboseli Baboon Research Project
PRJEB36635	SAMEA6528639	ERR3910576	ERP119849	16285884	baboon	baboon	-2.63501	37.2423	Kenya	Africa	Amboseli Baboon Research Project
PRJEB36635	SAMEA6528640	ERR3910577	ERP119849	31604414	baboon	baboon	-2.63501	37.2423	Kenya	Africa	Amboseli Baboon Research Project
PRJEB36635	SAMEA6528641	ERR3910578	ERP119849	9398444	baboon	baboon	-2.63501	37.2423	Kenya	Africa	Amboseli Baboon Research Project
PRJEB36635	SAMEA6528642	ERR3910579	ERP119849	36387470	baboon	baboon	-2.63501	37.2423	Kenya	Africa	Amboseli Baboon Research Project
PRJEB36635	SAMEA6528643	ERR3910580	ERP119849	24591474	baboon	baboon	-2.63501	37.2423	Kenya	Africa	Amboseli Baboon Research Project
PRJEB36635	SAMEA6528644	ERR3910581	ERP119849	20513728	baboon	baboon	-2.63501	37.2423	Kenya	Africa	Amboseli Baboon Research Project
PRJEB36635	SAMEA6528645	ERR3910582	ERP119849	34183188	baboon	baboon	-2.63501	37.2423	Kenya	Africa	Amboseli Baboon Research Project
PRJEB36635	SAMEA6528646	ERR3910583	ERP119849	34328266	baboon	baboon	-2.63501	37.2423	Kenya	Africa	Amboseli Baboon Research Project
PRJEB36635	SAMEA6528647	ERR3910584	ERP119849	42686566	baboon	baboon	-2.63501	37.2423	Kenya	Africa	Amboseli Baboon Research Project
PRJEB36635	SAMEA6528648	ERR3910585	ERP119849	22606566	baboon	baboon	-2.63501	37.2423	Kenya	Africa	Amboseli Baboon Research Project
PRJEB36635	SAMEA6528649	ERR3910586	ERP119849	42917486	baboon	baboon	-2.63501	37.2423	Kenya	Africa	Amboseli Baboon Research Project
PRJEB36635	SAMEA6528650	ERR3910587	ERP119849	29092908	baboon	baboon	-2.63501	37.2423	Kenya	Africa	Amboseli Baboon Research Project
PRJEB36635	SAMEA6528651	ERR3910588	ERP119849	23953934	baboon	baboon	-2.63501	37.2423	Kenya	Africa	Amboseli Baboon Research Project
PRJEB36635	SAMEA6528652	ERR3910589	ERP119849	31879510	baboon	baboon	-2.63501	37.2423	Kenya	Africa	Amboseli Baboon Research Project
PRJEB36635	SAMEA6528653	ERR3910590	ERP119849	34238910	baboon	baboon	-2.63501	37.2423	Kenya	Africa	Amboseli Baboon Research Project
PRJEB36635	SAMEA6528654	ERR3910591	ERP119849	35631960	baboon	baboon	-2.63501	37.2423	Kenya	Africa	Amboseli Baboon Research Project
PRJEB36635	SAMEA6528655	ERR3910592	ERP119849	26984508	baboon	baboon	-2.63501	37.2423	Kenya	Africa	Amboseli Baboon Research Project
PRJEB36635	SAMEA6528656	ERR3910593	ERP119849	28351956	baboon	baboon	-2.63501	37.2423	Kenya	Africa	Amboseli Baboon Research Project
PRJEB36635	SAMEA6528657	ERR3910594	ERP119849	38680606	baboon	baboon	-2.63501	37.2423	Kenya	Africa	Amboseli Baboon Research Project
PRJEB36635	SAMEA6528658	ERR3910595	ERP119849	20086024	baboon	baboon	-2.63501	37.2423	Kenya	Africa	Amboseli Baboon Research Project
PRJEB36635	SAMEA6528659	ERR3910596	ERP119849	18953512	baboon	baboon	-2.63501	37.2423	Kenya	Africa	Amboseli Baboon Research Project
PRJEB36635	SAMEA6528660	ERR3910597	ERP119849	31497488	baboon	baboon	-2.63501	37.2423	Kenya	Africa	Amboseli Baboon Research Project
PRJEB36635	SAMEA6528661	ERR3910598	ERP119849	35895510	baboon	baboon	-2.63501	37.2423	Kenya	Africa	Amboseli Baboon Research Project
PRJEB36635	SAMEA6528662	ERR3910599	ERP119849	36717284	baboon	baboon	-2.63501	37.2423	Kenya	Africa	Amboseli Baboon Research Project
PRJEB36635	SAMEA6528663	ERR3910600	ERP119849	19364148	baboon	baboon	-2.63501	37.2423	Kenya	Africa	Amboseli Baboon Research Project
PRJEB36635	SAMEA6528664	ERR3910601	ERP119849	50044882	baboon	baboon	-2.63501	37.2423	Kenya	Africa	Amboseli Baboon Research Project
PRJEB36635	SAMEA6528665	ERR3910602	ERP119849	41192614	baboon	baboon	-2.63501	37.2423	Kenya	Africa	Amboseli Baboon Research Project
PRJEB36635	SAMEA6528666	ERR3910603	ERP119849	28852450	baboon	baboon	-2.63501	37.2423	Kenya	Africa	Amboseli Baboon Research Project
PRJEB36635	SAMEA6528667	ERR3910604	ERP119849	24014676	baboon	baboon	-2.63501	37.2423	Kenya	Africa	Amboseli Baboon Research Project
PRJEB36635	SAMEA6528669	ERR3910606	ERP119849	40116828	baboon	baboon	-2.63501	37.2423	Kenya	Africa	Amboseli Baboon Research Project
PRJEB36635	SAMEA6528670	ERR3910607	ERP119849	32263038	baboon	baboon	-2.63501	37.2423	Kenya	Africa	Amboseli Baboon Research Project
PRJEB36635	SAMEA6528671	ERR3910608	ERP119849	33161618	baboon	baboon	-2.63501	37.2423	Kenya	Africa	Amboseli Baboon Research Project
PRJEB36635	SAMEA6528672	ERR3910609	ERP119849	9321638	baboon	baboon	-2.63501	37.2423	Kenya	Africa	Amboseli Baboon Research Project
PRJEB36635	SAMEA6528673	ERR3910610	ERP119849	51754694	baboon	baboon	-2.63501	37.2423	Kenya	Africa	Amboseli Baboon Research Project
PRJEB36635	SAMEA6528674	ERR3910611	ERP119849	35955750	baboon	baboon	-2.63501	37.2423	Kenya	Africa	Amboseli Baboon Research Project
PRJEB36635	SAMEA6528675	ERR3910612	ERP119849	34399550	baboon	baboon	-2.63501	37.2423	Kenya	Africa	Amboseli Baboon Research Project
PRJEB36635	SAMEA6528676	ERR3910613	ERP119849	29150638	baboon	baboon	-2.63501	37.2423	Kenya	Africa	Amboseli Baboon Research Project
PRJEB36635	SAMEA6528677	ERR3910614	ERP119849	28396132	baboon	baboon	-2.63501	37.2423	Kenya	Africa	Amboseli Baboon Research Project
PRJEB36635	SAMEA6528678	ERR3910615	ERP119849	33117442	baboon	baboon	-2.63501	37.2423	Kenya	Africa	Amboseli Baboon Research Project
PRJEB36635	SAMEA6528679	ERR3910616	ERP119849	37121896	baboon	baboon	-2.63501	37.2423	Kenya	Africa	Amboseli Baboon Research Project
PRJEB36635	SAMEA6528680	ERR3910617	ERP119849	19030820	baboon	baboon	-2.63501	37.2423	Kenya	Africa	Amboseli Baboon Research Project
PRJEB36635	SAMEA6528681	ERR3910618	ERP119849	34964802	baboon	baboon	-2.63501	37.2423	Kenya	Africa	Amboseli Baboon Research Project
PRJEB36635	SAMEA6528682	ERR3910619	ERP119849	52874656	baboon	baboon	-2.63501	37.2423	Kenya	Africa	Amboseli Baboon Research Project
PRJEB36635	SAMEA6528683	ERR3910620	ERP119849	23937368	baboon	baboon	-2.63501	37.2423	Kenya	Africa	Amboseli Baboon Research Project
PRJEB36635	SAMEA6528684	ERR3910621	ERP119849	30849406	baboon	baboon	-2.63501	37.2423	Kenya	Africa	Amboseli Baboon Research Project
PRJEB36635	SAMEA6528685	ERR3910622	ERP119849	43852210	baboon	baboon	-2.63501	37.2423	Kenya	Africa	Amboseli Baboon Research Project
PRJEB36635	SAMEA6528686	ERR3910623	ERP119849	27937304	baboon	baboon	-2.63501	37.2423	Kenya	Africa	Amboseli Baboon Research Project
PRJEB36635	SAMEA6528687	ERR3910624	ERP119849	35668606	baboon	baboon	-2.63501	37.2423	Kenya	Africa	Amboseli Baboon Research Project
PRJEB36635	SAMEA6528688	ERR3910625	ERP119849	17247214	baboon	baboon	-2.63501	37.2423	Kenya	Africa	Amboseli Baboon Research Project
PRJEB36635	SAMEA6528689	ERR3910626	ERP119849	28225954	baboon	baboon	-2.63501	37.2423	Kenya	Africa	Amboseli Baboon Research Project
PRJEB36635	SAMEA6528690	ERR3910627	ERP119849	38969256	baboon	baboon	-2.63501	37.2423	Kenya	Africa	Amboseli Baboon Research Project
PRJEB36635	SAMEA6528691	ERR3910628	ERP119849	25150200	baboon	baboon	-2.63501	37.2423	Kenya	Africa	Amboseli Baboon Research Project
PRJEB36635	SAMEA6528692	ERR3910629	ERP119849	22576948	baboon	baboon	-2.63501	37.2423	Kenya	Africa	Amboseli Baboon Research Project
PRJEB36635	SAMEA6528693	ERR3910630	ERP119849	39732296	baboon	baboon	-2.63501	37.2423	Kenya	Africa	Amboseli Baboon Research Project
PRJEB36635	SAMEA6528694	ERR3910631	ERP119849	17084064	baboon	baboon	-2.63501	37.2423	Kenya	Africa	Amboseli Baboon Research Project
PRJEB36635	SAMEA6528695	ERR3910632	ERP119849	16759772	baboon	baboon	-2.63501	37.2423	Kenya	Africa	Amboseli Baboon Research Project
PRJEB36635	SAMEA6528696	ERR3910633	ERP119849	28841908	baboon	baboon	-2.63501	37.2423	Kenya	Africa	Amboseli Baboon Research Project
PRJEB36635	SAMEA6528697	ERR3910634	ERP119849	31478412	baboon	baboon	-2.63501	37.2423	Kenya	Africa	Amboseli Baboon Research Project
PRJEB36635	SAMEA6528698	ERR3910635	ERP119849	38290050	baboon	baboon	-2.63501	37.2423	Kenya	Africa	Amboseli Baboon Research Project
PRJEB36635	SAMEA6528699	ERR3910636	ERP119849	28943312	baboon	baboon	-2.63501	37.2423	Kenya	Africa	Amboseli Baboon Research Project
PRJEB36635	SAMEA6528700	ERR3910637	ERP119849	41497830	baboon	baboon	-2.63501	37.2423	Kenya	Africa	Amboseli Baboon Research Project
PRJEB36635	SAMEA6528701	ERR3910638	ERP119849	35528548	baboon	baboon	-2.63501	37.2423	Kenya	Africa	Amboseli Baboon Research Project
PRJEB36635	SAMEA6528702	ERR3910639	ERP119849	75866256	baboon	baboon	-2.63501	37.2423	Kenya	Africa	Amboseli Baboon Research Project
PRJEB36635	SAMEA6528703	ERR3910640	ERP119849	37551608	baboon	baboon	-2.63501	37.2423	Kenya	Africa	Amboseli Baboon Research Project
PRJEB36635	SAMEA6528704	ERR3910641	ERP119849	44339652	baboon	baboon	-2.63501	37.2423	Kenya	Africa	Amboseli Baboon Research Project
PRJEB36635	SAMEA6528705	ERR3910642	ERP119849	32856904	baboon	baboon	-2.63501	37.2423	Kenya	Africa	Amboseli Baboon Research Project
PRJEB36635	SAMEA6528706	ERR3910643	ERP119849	24984540	baboon	baboon	-2.63501	37.2423	Kenya	Africa	Amboseli Baboon Research Project
PRJEB36635	SAMEA6528707	ERR3910644	ERP119849	19950986	baboon	baboon	-2.63501	37.2423	Kenya	Africa	Amboseli Baboon Research Project
PRJEB36635	SAMEA6528708	ERR3910645	ERP119849	9683580	baboon	baboon	-2.63501	37.2423	Kenya	Africa	Amboseli Baboon Research Project
PRJEB36635	SAMEA6528709	ERR3910646	ERP119849	27966420	baboon	baboon	-2.63501	37.2423	Kenya	Africa	Amboseli Baboon Research Project
PRJEB36635	SAMEA6528710	ERR3910647	ERP119849	19509226	baboon	baboon	-2.63501	37.2423	Kenya	Africa	Amboseli Baboon Research Project
PRJEB36635	SAMEA6528711	ERR3910648	ERP119849	30654630	baboon	baboon	-2.63501	37.2423	Kenya	Africa	Amboseli Baboon Research Project
PRJEB36635	SAMEA6528712	ERR3910649	ERP119849	15978158	baboon	baboon	-2.63501	37.2423	Kenya	Africa	Amboseli Baboon Research Project
PRJEB36635	SAMEA6528713	ERR3910650	ERP119849	40704670	baboon	baboon	-2.63501	37.2423	Kenya	Africa	Amboseli Baboon Research Project
PRJEB36635	SAMEA6528714	ERR3910651	ERP119849	22548334	baboon	baboon	-2.63501	37.2423	Kenya	Africa	Amboseli Baboon Research Project
PRJEB36635	SAMEA6528715	ERR3910652	ERP119849	27881080	baboon	baboon	-2.63501	37.2423	Kenya	Africa	Amboseli Baboon Research Project
PRJEB36635	SAMEA6528716	ERR3910653	ERP119849	34746432	baboon	baboon	-2.63501	37.2423	Kenya	Africa	Amboseli Baboon Research Project
PRJEB36635	SAMEA6528717	ERR3910654	ERP119849	21696440	baboon	baboon	-2.63501	37.2423	Kenya	Africa	Amboseli Baboon Research Project
PRJEB36635	SAMEA6528718	ERR3910655	ERP119849	20973560	baboon	baboon	-2.63501	37.2423	Kenya	Africa	Amboseli Baboon Research Project
PRJEB36635	SAMEA6528719	ERR3910656	ERP119849	35453750	baboon	baboon	-2.63501	37.2423	Kenya	Africa	Amboseli Baboon Research Project
PRJEB36635	SAMEA6528720	ERR3910657	ERP119849	22326952	baboon	baboon	-2.63501	37.2423	Kenya	Africa	Amboseli Baboon Research Project
PRJEB36635	SAMEA6528721	ERR3910658	ERP119849	22466006	baboon	baboon	-2.63501	37.2423	Kenya	Africa	Amboseli Baboon Research Project
PRJEB36635	SAMEA6528722	ERR3910659	ERP119849	34093330	baboon	baboon	-2.63501	37.2423	Kenya	Africa	Amboseli Baboon Research Project
PRJEB36635	SAMEA6528723	ERR3910660	ERP119849	18418380	baboon	baboon	-2.63501	37.2423	Kenya	Africa	Amboseli Baboon Research Project
PRJEB36635	SAMEA6528724	ERR3910661	ERP119849	33880482	baboon	baboon	-2.63501	37.2423	Kenya	Africa	Amboseli Baboon Research Project
PRJEB36635	SAMEA6528725	ERR3910662	ERP119849	23366594	baboon	baboon	-2.63501	37.2423	Kenya	Africa	Amboseli Baboon Research Project
PRJEB36635	SAMEA6528726	ERR3910663	ERP119849	27830880	baboon	baboon	-2.63501	37.2423	Kenya	Africa	Amboseli Baboon Research Project
PRJEB36635	SAMEA6528727	ERR3910664	ERP119849	34846330	baboon	baboon	-2.63501	37.2423	Kenya	Africa	Amboseli Baboon Research Project
PRJEB36635	SAMEA6528728	ERR3910665	ERP119849	22972524	baboon	baboon	-2.63501	37.2423	Kenya	Africa	Amboseli Baboon Research Project
PRJEB36635	SAMEA6528729	ERR3910666	ERP119849	23219508	baboon	baboon	-2.63501	37.2423	Kenya	Africa	Amboseli Baboon Research Project
PRJEB36635	SAMEA6528730	ERR3910667	ERP119849	33780584	baboon	baboon	-2.63501	37.2423	Kenya	Africa	Amboseli Baboon Research Project
PRJEB36635	SAMEA6528731	ERR3910668	ERP119849	39919040	baboon	baboon	-2.63501	37.2423	Kenya	Africa	Amboseli Baboon Research Project
PRJEB36635	SAMEA6528732	ERR3910669	ERP119849	24367080	baboon	baboon	-2.63501	37.2423	Kenya	Africa	Amboseli Baboon Research Project
PRJEB36635	SAMEA6528733	ERR3910670	ERP119849	33396052	baboon	baboon	-2.63501	37.2423	Kenya	Africa	Amboseli Baboon Research Project
PRJEB36635	SAMEA6528734	ERR3910671	ERP119849	28558278	baboon	baboon	-2.63501	37.2423	Kenya	Africa	Amboseli Baboon Research Project
PRJEB36635	SAMEA6528735	ERR3910672	ERP119849	23618598	baboon	baboon	-2.63501	37.2423	Kenya	Africa	Amboseli Baboon Research Project
PRJEB36635	SAMEA6528736	ERR3910673	ERP119849	27699356	baboon	baboon	-2.63501	37.2423	Kenya	Africa	Amboseli Baboon Research Project
PRJEB36635	SAMEA6528737	ERR3910674	ERP119849	43697092	baboon	baboon	-2.63501	37.2423	Kenya	Africa	Amboseli Baboon Research Project
PRJEB36635	SAMEA6528738	ERR3910675	ERP119849	23876124	baboon	baboon	-2.63501	37.2423	Kenya	Africa	Amboseli Baboon Research Project
PRJEB36635	SAMEA6528739	ERR3910676	ERP119849	30136566	baboon	baboon	-2.63501	37.2423	Kenya	Africa	Amboseli Baboon Research Project
PRJEB36635	SAMEA6528740	ERR3910677	ERP119849	26500580	baboon	baboon	-2.63501	37.2423	Kenya	Africa	Amboseli Baboon Research Project
PRJEB36635	SAMEA6528741	ERR3910678	ERP119849	37093282	baboon	baboon	-2.63501	37.2423	Kenya	Africa	Amboseli Baboon Research Project
PRJEB36635	SAMEA6528742	ERR3910679	ERP119849	21718528	baboon	baboon	-2.63501	37.2423	Kenya	Africa	Amboseli Baboon Research Project
PRJEB36635	SAMEA6528743	ERR3910680	ERP119849	37517472	baboon	baboon	-2.63501	37.2423	Kenya	Africa	Amboseli Baboon Research Project
PRJEB36635	SAMEA6528744	ERR3910681	ERP119849	34017528	baboon	baboon	-2.63501	37.2423	Kenya	Africa	Amboseli Baboon Research Project
PRJEB36635	SAMEA6528745	ERR3910682	ERP119849	30790672	baboon	baboon	-2.63501	37.2423	Kenya	Africa	Amboseli Baboon Research Project
PRJEB36635	SAMEA6528746	ERR3910683	ERP119849	43146398	baboon	baboon	-2.63501	37.2423	Kenya	Africa	Amboseli Baboon Research Project
PRJEB36635	SAMEA6528747	ERR3910684	ERP119849	31055226	baboon	baboon	-2.63501	37.2423	Kenya	Africa	Amboseli Baboon Research Project
PRJEB36635	SAMEA6528748	ERR3910685	ERP119849	45756798	baboon	baboon	-2.63501	37.2423	Kenya	Africa	Amboseli Baboon Research Project
PRJEB36635	SAMEA6528749	ERR3910686	ERP119849	29758560	baboon	baboon	-2.63501	37.2423	Kenya	Africa	Amboseli Baboon Research Project
PRJEB36635	SAMEA6528750	ERR3910687	ERP119849	34683682	baboon	baboon	-2.63501	37.2423	Kenya	Africa	Amboseli Baboon Research Project
PRJEB36635	SAMEA6528751	ERR3910688	ERP119849	23788776	baboon	baboon	-2.63501	37.2423	Kenya	Africa	Amboseli Baboon Research Project
PRJEB36635	SAMEA6528752	ERR3910689	ERP119849	33562716	baboon	baboon	-2.63501	37.2423	Kenya	Africa	Amboseli Baboon Research Project
PRJEB36635	SAMEA6528753	ERR3910690	ERP119849	33299668	baboon	baboon	-2.63501	37.2423	Kenya	Africa	Amboseli Baboon Research Project
PRJEB36635	SAMEA6528754	ERR3910691	ERP119849	40232790	baboon	baboon	-2.63501	37.2423	Kenya	Africa	Amboseli Baboon Research Project
PRJEB36635	SAMEA6528755	ERR3910692	ERP119849	27964914	baboon	baboon	-2.63501	37.2423	Kenya	Africa	Amboseli Baboon Research Project
PRJEB36635	SAMEA6528756	ERR3910693	ERP119849	35362888	baboon	baboon	-2.63501	37.2423	Kenya	Africa	Amboseli Baboon Research Project
PRJEB36635	SAMEA6528757	ERR3910694	ERP119849	32610422	baboon	baboon	-2.63501	37.2423	Kenya	Africa	Amboseli Baboon Research Project
PRJEB36635	SAMEA6528758	ERR3910695	ERP119849	35776034	baboon	baboon	-2.63501	37.2423	Kenya	Africa	Amboseli Baboon Research Project
PRJEB36635	SAMEA6528759	ERR3910696	ERP119849	38906004	baboon	baboon	-2.63501	37.2423	Kenya	Africa	Amboseli Baboon Research Project
PRJEB36635	SAMEA6528760	ERR3910697	ERP119849	44555512	baboon	baboon	-2.63501	37.2423	Kenya	Africa	Amboseli Baboon Research Project
PRJEB36635	SAMEA6528761	ERR3910698	ERP119849	36543090	baboon	baboon	-2.63501	37.2423	Kenya	Africa	Amboseli Baboon Research Project
PRJEB36635	SAMEA6528762	ERR3910699	ERP119849	26644152	baboon	baboon	-2.63501	37.2423	Kenya	Africa	Amboseli Baboon Research Project
PRJEB36635	SAMEA6528763	ERR3910700	ERP119849	17805438	baboon	baboon	-2.63501	37.2423	Kenya	Africa	Amboseli Baboon Research Project
PRJEB36635	SAMEA6528764	ERR3910701	ERP119849	38478802	baboon	baboon	-2.63501	37.2423	Kenya	Africa	Amboseli Baboon Research Project
PRJEB36635	SAMEA6528765	ERR3910702	ERP119849	27929272	baboon	baboon	-2.63501	37.2423	Kenya	Africa	Amboseli Baboon Research Project
PRJEB36635	SAMEA6528766	ERR3910703	ERP119849	24064374	baboon	baboon	-2.63501	37.2423	Kenya	Africa	Amboseli Baboon Research Project
PRJEB36635	SAMEA6528767	ERR3910704	ERP119849	40182590	baboon	baboon	-2.63501	37.2423	Kenya	Africa	Amboseli Baboon Research Project
PRJEB36635	SAMEA6528768	ERR3910705	ERP119849	16270322	baboon	baboon	-2.63501	37.2423	Kenya	Africa	Amboseli Baboon Research Project
PRJEB36635	SAMEA6528769	ERR3910706	ERP119849	22292816	baboon	baboon	-2.63501	37.2423	Kenya	Africa	Amboseli Baboon Research Project
PRJEB36635	SAMEA6528770	ERR3910707	ERP119849	35348832	baboon	baboon	-2.63501	37.2423	Kenya	Africa	Amboseli Baboon Research Project
PRJEB36635	SAMEA6528771	ERR3910708	ERP119849	21712002	baboon	baboon	-2.63501	37.2423	Kenya	Africa	Amboseli Baboon Research Project
PRJEB36635	SAMEA6528772	ERR3910709	ERP119849	21698448	baboon	baboon	-2.63501	37.2423	Kenya	Africa	Amboseli Baboon Research Project
PRJEB36635	SAMEA6528773	ERR3910710	ERP119849	21343534	baboon	baboon	-2.63501	37.2423	Kenya	Africa	Amboseli Baboon Research Project
PRJEB36635	SAMEA6528774	ERR3910711	ERP119849	20887718	baboon	baboon	-2.63501	37.2423	Kenya	Africa	Amboseli Baboon Research Project
PRJEB36635	SAMEA6528775	ERR3910712	ERP119849	37342274	baboon	baboon	-2.63501	37.2423	Kenya	Africa	Amboseli Baboon Research Project
PRJEB36635	SAMEA6528776	ERR3910713	ERP119849	32587330	baboon	baboon	-2.63501	37.2423	Kenya	Africa	Amboseli Baboon Research Project
PRJEB36635	SAMEA6528777	ERR3910714	ERP119849	29109474	baboon	baboon	-2.63501	37.2423	Kenya	Africa	Amboseli Baboon Research Project
PRJEB36635	SAMEA6528778	ERR3910715	ERP119849	11251326	baboon	baboon	-2.63501	37.2423	Kenya	Africa	Amboseli Baboon Research Project
PRJEB36635	SAMEA6528779	ERR3910716	ERP119849	34744926	baboon	baboon	-2.63501	37.2423	Kenya	Africa	Amboseli Baboon Research Project
PRJEB36635	SAMEA6528780	ERR3910717	ERP119849	33701268	baboon	baboon	-2.63501	37.2423	Kenya	Africa	Amboseli Baboon Research Project
PRJEB36635	SAMEA6528781	ERR3910718	ERP119849	14054494	baboon	baboon	-2.63501	37.2423	Kenya	Africa	Amboseli Baboon Research Project
PRJEB36635	SAMEA6528782	ERR3910719	ERP119849	15126264	baboon	baboon	-2.63501	37.2423	Kenya	Africa	Amboseli Baboon Research Project
PRJEB36635	SAMEA6528783	ERR3910720	ERP119849	28640104	baboon	baboon	-2.63501	37.2423	Kenya	Africa	Amboseli Baboon Research Project
PRJEB36635	SAMEA6528784	ERR3910721	ERP119849	17296912	baboon	baboon	-2.63501	37.2423	Kenya	Africa	Amboseli Baboon Research Project
PRJEB36635	SAMEA6528785	ERR3910722	ERP119849	34248448	baboon	baboon	-2.63501	37.2423	Kenya	Africa	Amboseli Baboon Research Project
PRJEB36635	SAMEA6528786	ERR3910723	ERP119849	41892402	baboon	baboon	-2.63501	37.2423	Kenya	Africa	Amboseli Baboon Research Project
PRJEB36635	SAMEA6528787	ERR3910724	ERP119849	28368522	baboon	baboon	-2.63501	37.2423	Kenya	Africa	Amboseli Baboon Research Project
PRJEB36635	SAMEA6528788	ERR3910725	ERP119849	37686144	baboon	baboon	-2.63501	37.2423	Kenya	Africa	Amboseli Baboon Research Project
PRJEB36635	SAMEA6528789	ERR3910726	ERP119849	38881406	baboon	baboon	-2.63501	37.2423	Kenya	Africa	Amboseli Baboon Research Project
PRJEB36635	SAMEA6528790	ERR3910727	ERP119849	29862976	baboon	baboon	-2.63501	37.2423	Kenya	Africa	Amboseli Baboon Research Project
PRJEB36635	SAMEA6528791	ERR3910728	ERP119849	40833182	baboon	baboon	-2.63501	37.2423	Kenya	Africa	Amboseli Baboon Research Project
PRJEB36635	SAMEA6528792	ERR3910729	ERP119849	16576040	baboon	baboon	-2.63501	37.2423	Kenya	Africa	Amboseli Baboon Research Project
PRJEB36635	SAMEA6528793	ERR3910730	ERP119849	26179802	baboon	baboon	-2.63501	37.2423	Kenya	Africa	Amboseli Baboon Research Project
PRJEB36635	SAMEA6528794	ERR3910731	ERP119849	23515186	baboon	baboon	-2.63501	37.2423	Kenya	Africa	Amboseli Baboon Research Project
PRJEB36635	SAMEA6528795	ERR3910732	ERP119849	36805134	baboon	baboon	-2.63501	37.2423	Kenya	Africa	Amboseli Baboon Research Project
PRJEB36635	SAMEA6528796	ERR3910733	ERP119849	22236090	baboon	baboon	-2.63501	37.2423	Kenya	Africa	Amboseli Baboon Research Project
PRJEB36635	SAMEA6528797	ERR3910734	ERP119849	38436132	baboon	baboon	-2.63501	37.2423	Kenya	Africa	Amboseli Baboon Research Project
PRJEB36635	SAMEA6528798	ERR3910735	ERP119849	35886474	baboon	baboon	-2.63501	37.2423	Kenya	Africa	Amboseli Baboon Research Project
PRJEB36635	SAMEA6528799	ERR3910736	ERP119849	37072700	baboon	baboon	-2.63501	37.2423	Kenya	Africa	Amboseli Baboon Research Project
PRJEB36635	SAMEA6528800	ERR3910737	ERP119849	41083178	baboon	baboon	-2.63501	37.2423	Kenya	Africa	Amboseli Baboon Research Project
PRJEB36635	SAMEA6528801	ERR3910738	ERP119849	54424832	baboon	baboon	-2.63501	37.2423	Kenya	Africa	Amboseli Baboon Research Project
PRJEB36635	SAMEA6528802	ERR3910739	ERP119849	34383486	baboon	baboon	-2.63501	37.2423	Kenya	Africa	Amboseli Baboon Research Project
PRJEB36635	SAMEA6528803	ERR3910740	ERP119849	27195348	baboon	baboon	-2.63501	37.2423	Kenya	Africa	Amboseli Baboon Research Project
PRJEB36635	SAMEA6528804	ERR3910741	ERP119849	28998030	baboon	baboon	-2.63501	37.2423	Kenya	Africa	Amboseli Baboon Research Project
PRJEB36635	SAMEA6528805	ERR3910742	ERP119849	27298258	baboon	baboon	-2.63501	37.2423	Kenya	Africa	Amboseli Baboon Research Project
PRJEB36635	SAMEA6528806	ERR3910743	ERP119849	37110852	baboon	baboon	-2.63501	37.2423	Kenya	Africa	Amboseli Baboon Research Project
PRJEB36635	SAMEA6528807	ERR3910744	ERP119849	16782362	baboon	baboon	-2.63501	37.2423	Kenya	Africa	Amboseli Baboon Research Project
PRJEB36635	SAMEA6528808	ERR3910745	ERP119849	29444308	baboon	baboon	-2.63501	37.2423	Kenya	Africa	Amboseli Baboon Research Project
PRJEB36635	SAMEA6528809	ERR3910746	ERP119849	36839772	baboon	baboon	-2.63501	37.2423	Kenya	Africa	Amboseli Baboon Research Project
PRJEB36635	SAMEA6528810	ERR3910747	ERP119849	35877940	baboon	baboon	-2.63501	37.2423	Kenya	Africa	Amboseli Baboon Research Project
PRJEB36635	SAMEA6528811	ERR3910748	ERP119849	39049576	baboon	baboon	-2.63501	37.2423	Kenya	Africa	Amboseli Baboon Research Project
PRJEB36635	SAMEA6528812	ERR3910749	ERP119849	24939862	baboon	baboon	-2.63501	37.2423	Kenya	Africa	Amboseli Baboon Research Project
PRJEB36635	SAMEA6528813	ERR3910750	ERP119849	23749620	baboon	baboon	-2.63501	37.2423	Kenya	Africa	Amboseli Baboon Research Project
PRJEB36635	SAMEA6528814	ERR3910751	ERP119849	48192502	baboon	baboon	-2.63501	37.2423	Kenya	Africa	Amboseli Baboon Research Project
PRJEB36635	SAMEA6528815	ERR3910752	ERP119849	22968006	baboon	baboon	-2.63501	37.2423	Kenya	Africa	Amboseli Baboon Research Project
PRJEB36635	SAMEA6528816	ERR3910753	ERP119849	73817594	baboon	baboon	-2.63501	37.2423	Kenya	Africa	Amboseli Baboon Research Project
PRJEB36635	SAMEA6528817	ERR3910754	ERP119849	27681786	baboon	baboon	-2.63501	37.2423	Kenya	Africa	Amboseli Baboon Research Project
PRJEB36635	SAMEA6528818	ERR3910755	ERP119849	27123562	baboon	baboon	-2.63501	37.2423	Kenya	Africa	Amboseli Baboon Research Project
PRJEB36635	SAMEA6528819	ERR3910756	ERP119849	45353190	baboon	baboon	-2.63501	37.2423	Kenya	Africa	Amboseli Baboon Research Project
PRJEB36635	SAMEA6528820	ERR3910757	ERP119849	28194830	baboon	baboon	-2.63501	37.2423	Kenya	Africa	Amboseli Baboon Research Project
PRJEB36635	SAMEA6528821	ERR3910758	ERP119849	25583426	baboon	baboon	-2.63501	37.2423	Kenya	Africa	Amboseli Baboon Research Project
PRJEB36635	SAMEA6528822	ERR3910759	ERP119849	45815532	baboon	baboon	-2.63501	37.2423	Kenya	Africa	Amboseli Baboon Research Project
PRJEB36635	SAMEA6528823	ERR3910760	ERP119849	16937982	baboon	baboon	-2.63501	37.2423	Kenya	Africa	Amboseli Baboon Research Project
PRJEB36635	SAMEA6528824	ERR3910761	ERP119849	40778464	baboon	baboon	-2.63501	37.2423	Kenya	Africa	Amboseli Baboon Research Project
PRJEB36635	SAMEA6528825	ERR3910762	ERP119849	32672670	baboon	baboon	-2.63501	37.2423	Kenya	Africa	Amboseli Baboon Research Project
PRJEB36635	SAMEA6528826	ERR3910763	ERP119849	42401430	baboon	baboon	-2.63501	37.2423	Kenya	Africa	Amboseli Baboon Research Project
PRJEB36635	SAMEA6528827	ERR3910764	ERP119849	15679970	baboon	baboon	-2.63501	37.2423	Kenya	Africa	Amboseli Baboon Research Project
PRJEB36635	SAMEA6528828	ERR3910765	ERP119849	18293884	baboon	baboon	-2.63501	37.2423	Kenya	Africa	Amboseli Baboon Research Project
PRJEB36635	SAMEA6528829	ERR3910766	ERP119849	30674208	baboon	baboon	-2.63501	37.2423	Kenya	Africa	Amboseli Baboon Research Project
PRJEB36635	SAMEA6528830	ERR3910767	ERP119849	18883232	baboon	baboon	-2.63501	37.2423	Kenya	Africa	Amboseli Baboon Research Project
PRJEB36635	SAMEA6528831	ERR3910768	ERP119849	18762752	baboon	baboon	-2.63501	37.2423	Kenya	Africa	Amboseli Baboon Research Project
PRJEB36635	SAMEA6528832	ERR3910769	ERP119849	28246536	baboon	baboon	-2.63501	37.2423	Kenya	Africa	Amboseli Baboon Research Project
PRJEB36635	SAMEA6528833	ERR3910770	ERP119849	26947360	baboon	baboon	-2.63501	37.2423	Kenya	Africa	Amboseli Baboon Research Project
PRJEB36635	SAMEA6528834	ERR3910771	ERP119849	46941518	baboon	baboon	-2.63501	37.2423	Kenya	Africa	Amboseli Baboon Research Project
PRJEB36635	SAMEA6528835	ERR3910772	ERP119849	33629482	baboon	baboon	-2.63501	37.2423	Kenya	Africa	Amboseli Baboon Research Project
PRJEB36635	SAMEA6528836	ERR3910773	ERP119849	40668526	baboon	baboon	-2.63501	37.2423	Kenya	Africa	Amboseli Baboon Research Project
PRJEB36635	SAMEA6528837	ERR3910774	ERP119849	24175818	baboon	baboon	-2.63501	37.2423	Kenya	Africa	Amboseli Baboon Research Project
PRJEB36635	SAMEA6528838	ERR3910775	ERP119849	31544174	baboon	baboon	-2.63501	37.2423	Kenya	Africa	Amboseli Baboon Research Project
PRJEB36635	SAMEA6528839	ERR3910776	ERP119849	33461814	baboon	baboon	-2.63501	37.2423	Kenya	Africa	Amboseli Baboon Research Project
PRJEB36635	SAMEA6528840	ERR3910777	ERP119849	20871152	baboon	baboon	-2.63501	37.2423	Kenya	Africa	Amboseli Baboon Research Project
PRJEB36635	SAMEA6528841	ERR3910778	ERP119849	26084924	baboon	baboon	-2.63501	37.2423	Kenya	Africa	Amboseli Baboon Research Project
PRJEB36635	SAMEA6528842	ERR3910779	ERP119849	32641546	baboon	baboon	-2.63501	37.2423	Kenya	Africa	Amboseli Baboon Research Project
PRJEB36635	SAMEA6528843	ERR3910780	ERP119849	23833956	baboon	baboon	-2.63501	37.2423	Kenya	Africa	Amboseli Baboon Research Project
PRJEB36635	SAMEA6528844	ERR3910781	ERP119849	14835606	baboon	baboon	-2.63501	37.2423	Kenya	Africa	Amboseli Baboon Research Project
PRJEB36635	SAMEA6528845	ERR3910782	ERP119849	14067546	baboon	baboon	-2.63501	37.2423	Kenya	Africa	Amboseli Baboon Research Project
PRJEB36635	SAMEA6528846	ERR3910783	ERP119849	27219444	baboon	baboon	-2.63501	37.2423	Kenya	Africa	Amboseli Baboon Research Project
PRJEB36635	SAMEA6528847	ERR3910784	ERP119849	15392324	baboon	baboon	-2.63501	37.2423	Kenya	Africa	Amboseli Baboon Research Project
PRJEB36635	SAMEA6528848	ERR3910785	ERP119849	42070612	baboon	baboon	-2.63501	37.2423	Kenya	Africa	Amboseli Baboon Research Project
PRJEB36635	SAMEA6528849	ERR3910786	ERP119849	31383032	baboon	baboon	-2.63501	37.2423	Kenya	Africa	Amboseli Baboon Research Project
PRJEB36635	SAMEA6528850	ERR3910787	ERP119849	35953240	baboon	baboon	-2.63501	37.2423	Kenya	Africa	Amboseli Baboon Research Project
PRJEB36635	SAMEA6528851	ERR3910788	ERP119849	37531026	baboon	baboon	-2.63501	37.2423	Kenya	Africa	Amboseli Baboon Research Project
PRJEB36635	SAMEA6528852	ERR3910789	ERP119849	29395112	baboon	baboon	-2.63501	37.2423	Kenya	Africa	Amboseli Baboon Research Project
PRJEB36635	SAMEA6528853	ERR3910790	ERP119849	27404180	baboon	baboon	-2.63501	37.2423	Kenya	Africa	Amboseli Baboon Research Project
PRJEB36635	SAMEA6528854	ERR3910791	ERP119849	39713220	baboon	baboon	-2.63501	37.2423	Kenya	Africa	Amboseli Baboon Research Project
PRJEB36635	SAMEA6528855	ERR3910792	ERP119849	29174232	baboon	baboon	-2.63501	37.2423	Kenya	Africa	Amboseli Baboon Research Project
PRJEB36635	SAMEA6528856	ERR3910793	ERP119849	82310932	baboon	baboon	-2.63501	37.2423	Kenya	Africa	Amboseli Baboon Research Project
PRJEB36635	SAMEA6528857	ERR3910794	ERP119849	22286290	baboon	baboon	-2.63501	37.2423	Kenya	Africa	Amboseli Baboon Research Project
PRJEB36635	SAMEA6528858	ERR3910795	ERP119849	29858458	baboon	baboon	-2.63501	37.2423	Kenya	Africa	Amboseli Baboon Research Project
PRJEB36635	SAMEA6528859	ERR3910796	ERP119849	19789844	baboon	baboon	-2.63501	37.2423	Kenya	Africa	Amboseli Baboon Research Project
PRJEB36635	SAMEA6528860	ERR3910797	ERP119849	46152374	baboon	baboon	-2.63501	37.2423	Kenya	Africa	Amboseli Baboon Research Project
PRJEB36635	SAMEA6528861	ERR3910798	ERP119849	21865614	baboon	baboon	-2.63501	37.2423	Kenya	Africa	Amboseli Baboon Research Project
PRJEB36635	SAMEA6528862	ERR3910799	ERP119849	30231946	baboon	baboon	-2.63501	37.2423	Kenya	Africa	Amboseli Baboon Research Project
PRJEB36635	SAMEA6528863	ERR3910800	ERP119849	22852044	baboon	baboon	-2.63501	37.2423	Kenya	Africa	Amboseli Baboon Research Project
PRJEB36635	SAMEA6528864	ERR3910801	ERP119849	33153586	baboon	baboon	-2.63501	37.2423	Kenya	Africa	Amboseli Baboon Research Project
PRJEB36635	SAMEA6528865	ERR3910802	ERP119849	24639164	baboon	baboon	-2.63501	37.2423	Kenya	Africa	Amboseli Baboon Research Project
PRJEB36635	SAMEA6528866	ERR3910803	ERP119849	27699858	baboon	baboon	-2.63501	37.2423	Kenya	Africa	Amboseli Baboon Research Project
PRJEB36635	SAMEA6528867	ERR3910804	ERP119849	21353574	baboon	baboon	-2.63501	37.2423	Kenya	Africa	Amboseli Baboon Research Project
PRJEB36635	SAMEA6528868	ERR3910805	ERP119849	27743532	baboon	baboon	-2.63501	37.2423	Kenya	Africa	Amboseli Baboon Research Project
PRJEB36635	SAMEA6528869	ERR3910806	ERP119849	26325884	baboon	baboon	-2.63501	37.2423	Kenya	Africa	Amboseli Baboon Research Project
PRJEB36635	SAMEA6528870	ERR3910807	ERP119849	29429750	baboon	baboon	-2.63501	37.2423	Kenya	Africa	Amboseli Baboon Research Project
PRJEB36635	SAMEA6528871	ERR3910808	ERP119849	29502038	baboon	baboon	-2.63501	37.2423	Kenya	Africa	Amboseli Baboon Research Project
PRJEB36635	SAMEA6528872	ERR3910809	ERP119849	20858602	baboon	baboon	-2.63501	37.2423	Kenya	Africa	Amboseli Baboon Research Project
PRJEB36635	SAMEA6528873	ERR3910810	ERP119849	23829438	baboon	baboon	-2.63501	37.2423	Kenya	Africa	Amboseli Baboon Research Project
PRJEB36635	SAMEA6528874	ERR3910811	ERP119849	43017886	baboon	baboon	-2.63501	37.2423	Kenya	Africa	Amboseli Baboon Research Project
PRJEB36635	SAMEA6528875	ERR3910812	ERP119849	13963130	baboon	baboon	-2.63501	37.2423	Kenya	Africa	Amboseli Baboon Research Project
PRJEB36635	SAMEA6528876	ERR3910813	ERP119849	62123504	baboon	baboon	-2.63501	37.2423	Kenya	Africa	Amboseli Baboon Research Project
PRJNA694427	SAMN17524052	SRR13517391	SRP303049	66388000	bees	bee	22.3125	39.1106	Saudi Arabia	Asia	Microbiome associated with the gut of Saudi Arabian forager bees
PRJNA694427	SAMN17524051	SRR13517392	SRP303049	79040080	bees	bee	22.3125	39.1106	Saudi Arabia	Asia	Microbiome associated with the gut of Saudi Arabian forager bees
PRJNA694427	SAMN17524050	SRR13517393	SRP303049	87615360	bees	bee	22.3125	39.1106	Saudi Arabia	Asia	Microbiome associated with the gut of Saudi Arabian forager bees
PRJNA694427	SAMN17524049	SRR13517394	SRP303049	95628400	bees	bee	22.3125	39.1106	Saudi Arabia	Asia	Microbiome associated with the gut of Saudi Arabian forager bees
PRJNA694427	SAMN17524048	SRR13517395	SRP303049	92095920	bees	bee	22.3125	39.1106	Saudi Arabia	Asia	Microbiome associated with the gut of Saudi Arabian forager bees
PRJNA694427	SAMN17524047	SRR13517396	SRP303049	87852800	bees	bee	22.3125	39.1106	Saudi Arabia	Asia	Microbiome associated with the gut of Saudi Arabian forager bees
PRJNA694427	SAMN17524046	SRR13517397	SRP303049	82203520	bees	bee	22.3125	39.1106	Saudi Arabia	Asia	Microbiome associated with the gut of Saudi Arabian forager bees
PRJNA694427	SAMN17524045	SRR13517398	SRP303049	76843200	bees	bee	22.3125	39.1106	Saudi Arabia	Asia	Microbiome associated with the gut of Saudi Arabian forager bees
PRJNA694427	SAMN17524062	SRR13517399	SRP303049	79768640	bees	bee	22.3125	39.1106	Saudi Arabia	Asia	Microbiome associated with the gut of Saudi Arabian forager bees
PRJNA694427	SAMN17524061	SRR13517400	SRP303049	77524160	bees	bee	22.3125	39.1106	Saudi Arabia	Asia	Microbiome associated with the gut of Saudi Arabian forager bees
PRJNA694427	SAMN17524060	SRR13517401	SRP303049	106002400	bees	bee	22.3125	39.1106	Saudi Arabia	Asia	Microbiome associated with the gut of Saudi Arabian forager bees
PRJNA694427	SAMN17524059	SRR13517402	SRP303049	83667360	bees	bee	22.3125	39.1106	Saudi Arabia	Asia	Microbiome associated with the gut of Saudi Arabian forager bees
PRJNA694427	SAMN17524058	SRR13517403	SRP303049	82384960	bees	bee	22.3125	39.1106	Saudi Arabia	Asia	Microbiome associated with the gut of Saudi Arabian forager bees
PRJNA694427	SAMN17524057	SRR13517404	SRP303049	78807120	bees	bee	22.3125	39.1106	Saudi Arabia	Asia	Microbiome associated with the gut of Saudi Arabian forager bees
PRJNA694427	SAMN17524056	SRR13517405	SRP303049	58942240	bees	bee	22.3125	39.1106	Saudi Arabia	Asia	Microbiome associated with the gut of Saudi Arabian forager bees
PRJNA694427	SAMN17524055	SRR13517406	SRP303049	72441040	bees	bee	22.3125	39.1106	Saudi Arabia	Asia	Microbiome associated with the gut of Saudi Arabian forager bees
PRJNA694427	SAMN17524054	SRR13517407	SRP303049	78497440	bees	bee	22.3125	39.1106	Saudi Arabia	Asia	Microbiome associated with the gut of Saudi Arabian forager bees
PRJNA694427	SAMN17524053	SRR13517408	SRP303049	61584320	bees	bee	22.3125	39.1106	Saudi Arabia	Asia	Microbiome associated with the gut of Saudi Arabian forager bees
PRJNA694427	SAMN17524044	SRR13517409	SRP303049	80074400	bees	bee	22.3125	39.1106	Saudi Arabia	Asia	Microbiome associated with the gut of Saudi Arabian forager bees
PRJNA694427	SAMN17524043	SRR13517410	SRP303049	52178560	bees	bee	22.3125	39.1106	Saudi Arabia	Asia	Microbiome associated with the gut of Saudi Arabian forager bees
PRJNA694427	SAMN17766639	SRR13623162	SRP303049	55866160	bees	bee	22.3125	39.1106	Saudi Arabia	Asia	Microbiome associated with the gut of Saudi Arabian forager bees
PRJNA694427	SAMN17766638	SRR13623163	SRP303049	90405840	bees	bee	22.3125	39.1106	Saudi Arabia	Asia	Microbiome associated with the gut of Saudi Arabian forager bees
PRJNA694427	SAMN17766637	SRR13623164	SRP303049	55865040	bees	bee	22.3125	39.1106	Saudi Arabia	Asia	Microbiome associated with the gut of Saudi Arabian forager bees
PRJNA694427	SAMN17766636	SRR13623165	SRP303049	53806480	bees	bee	22.3125	39.1106	Saudi Arabia	Asia	Microbiome associated with the gut of Saudi Arabian forager bees
PRJNA694427	SAMN17766635	SRR13623166	SRP303049	72507120	bees	bee	22.3125	39.1106	Saudi Arabia	Asia	Microbiome associated with the gut of Saudi Arabian forager bees
PRJNA694427	SAMN17766634	SRR13623167	SRP303049	81062800	bees	bee	22.3125	39.1106	Saudi Arabia	Asia	Microbiome associated with the gut of Saudi Arabian forager bees
PRJNA694427	SAMN17766633	SRR13623168	SRP303049	63794080	bees	bee	22.3125	39.1106	Saudi Arabia	Asia	Microbiome associated with the gut of Saudi Arabian forager bees
PRJNA694427	SAMN17766632	SRR13623169	SRP303049	62723920	bees	bee	22.3125	39.1106	Saudi Arabia	Asia	Microbiome associated with the gut of Saudi Arabian forager bees
PRJNA694427	SAMN17766648	SRR13623170	SRP303049	67395440	bees	bee	22.3125	39.1106	Saudi Arabia	Asia	Microbiome associated with the gut of Saudi Arabian forager bees
PRJNA694427	SAMN17766647	SRR13623171	SRP303049	98743120	bees	bee	22.3125	39.1106	Saudi Arabia	Asia	Microbiome associated with the gut of Saudi Arabian forager bees
PRJNA694427	SAMN17766646	SRR13623172	SRP303049	74127760	bees	bee	22.3125	39.1106	Saudi Arabia	Asia	Microbiome associated with the gut of Saudi Arabian forager bees
PRJNA694427	SAMN17766645	SRR13623173	SRP303049	84537600	bees	bee	22.3125	39.1106	Saudi Arabia	Asia	Microbiome associated with the gut of Saudi Arabian forager bees
PRJNA694427	SAMN17766644	SRR13623174	SRP303049	84148960	bees	bee	22.3125	39.1106	Saudi Arabia	Asia	Microbiome associated with the gut of Saudi Arabian forager bees
PRJNA694427	SAMN17766643	SRR13623175	SRP303049	346417120	bees	bee	22.3125	39.1106	Saudi Arabia	Asia	Microbiome associated with the gut of Saudi Arabian forager bees
PRJNA694427	SAMN17766642	SRR13623176	SRP303049	85767360	bees	bee	22.3125	39.1106	Saudi Arabia	Asia	Microbiome associated with the gut of Saudi Arabian forager bees
PRJNA694427	SAMN17766641	SRR13623177	SRP303049	103581520	bees	bee	22.3125	39.1106	Saudi Arabia	Asia	Microbiome associated with the gut of Saudi Arabian forager bees
PRJNA694427	SAMN17766640	SRR13623178	SRP303049	86369920	bees	bee	22.3125	39.1106	Saudi Arabia	Asia	Microbiome associated with the gut of Saudi Arabian forager bees
PRJNA694427	SAMN17766631	SRR13623179	SRP303049	64277360	bees	bee	22.3125	39.1106	Saudi Arabia	Asia	Microbiome associated with the gut of Saudi Arabian forager bees
PRJNA694427	SAMN17766630	SRR13623180	SRP303049	57403360	bees	bee	22.3125	39.1106	Saudi Arabia	Asia	Microbiome associated with the gut of Saudi Arabian forager bees
PRJNA694983	SAMN17589413	SRR13574452	SRP303730	53333755	monkey	monkey	51.54	9.93	Germany	Europe	Gut microbial communities from redfronted lemurs living in Kirindy Forest
PRJNA694983	SAMN17589412	SRR13574463	SRP303730	34641815	monkey	monkey	51.54	9.93	Germany	Europe	Gut microbial communities from redfronted lemurs living in Kirindy Forest
PRJNA694983	SAMN17589452	SRR13574468	SRP303730	18564704	monkey	monkey	51.54	9.93	Germany	Europe	Gut microbial communities from redfronted lemurs living in Kirindy Forest
PRJNA694983	SAMN17589451	SRR13574469	SRP303730	16120479	monkey	monkey	51.54	9.93	Germany	Europe	Gut microbial communities from redfronted lemurs living in Kirindy Forest
PRJNA694983	SAMN17589449	SRR13574471	SRP303730	24918897	monkey	monkey	51.54	9.93	Germany	Europe	Gut microbial communities from redfronted lemurs living in Kirindy Forest
PRJNA694983	SAMN17589438	SRR13574472	SRP303730	13937429	monkey	monkey	51.54	9.93	Germany	Europe	Gut microbial communities from redfronted lemurs living in Kirindy Forest
PRJNA694983	SAMN17589437	SRR13574473	SRP303730	18226182	monkey	monkey	51.54	9.93	Germany	Europe	Gut microbial communities from redfronted lemurs living in Kirindy Forest
PRJNA694983	SAMN17589436	SRR13574474	SRP303730	13967408	monkey	monkey	51.54	9.93	Germany	Europe	Gut microbial communities from redfronted lemurs living in Kirindy Forest
PRJNA694983	SAMN17589435	SRR13574475	SRP303730	11169694	monkey	monkey	51.54	9.93	Germany	Europe	Gut microbial communities from redfronted lemurs living in Kirindy Forest
PRJNA694983	SAMN17589427	SRR13574476	SRP303730	32703865	monkey	monkey	51.54	9.93	Germany	Europe	Gut microbial communities from redfronted lemurs living in Kirindy Forest
PRJNA694983	SAMN17589425	SRR13574477	SRP303730	17807963	monkey	monkey	51.54	9.93	Germany	Europe	Gut microbial communities from redfronted lemurs living in Kirindy Forest
PRJNA694983	SAMN17589386	SRR13574478	SRP303730	19396042	monkey	monkey	51.54	9.93	Germany	Europe	Gut microbial communities from redfronted lemurs living in Kirindy Forest
PRJNA694983	SAMN17589422	SRR13574479	SRP303730	17285755	monkey	monkey	51.54	9.93	Germany	Europe	Gut microbial communities from redfronted lemurs living in Kirindy Forest
PRJNA694983	SAMN17589421	SRR13574480	SRP303730	17624321	monkey	monkey	51.54	9.93	Germany	Europe	Gut microbial communities from redfronted lemurs living in Kirindy Forest
PRJNA694983	SAMN17589420	SRR13574481	SRP303730	20497490	monkey	monkey	51.54	9.93	Germany	Europe	Gut microbial communities from redfronted lemurs living in Kirindy Forest
PRJNA694983	SAMN17589419	SRR13574482	SRP303730	20776004	monkey	monkey	51.54	9.93	Germany	Europe	Gut microbial communities from redfronted lemurs living in Kirindy Forest
PRJNA694983	SAMN17589411	SRR13574483	SRP303730	14048298	monkey	monkey	51.54	9.93	Germany	Europe	Gut microbial communities from redfronted lemurs living in Kirindy Forest
PRJNA694983	SAMN17589410	SRR13574484	SRP303730	28184004	monkey	monkey	51.54	9.93	Germany	Europe	Gut microbial communities from redfronted lemurs living in Kirindy Forest
PRJNA694983	SAMN17589409	SRR13574485	SRP303730	18565943	monkey	monkey	51.54	9.93	Germany	Europe	Gut microbial communities from redfronted lemurs living in Kirindy Forest
PRJNA694983	SAMN17589406	SRR13574486	SRP303730	37413867	monkey	monkey	51.54	9.93	Germany	Europe	Gut microbial communities from redfronted lemurs living in Kirindy Forest
PRJNA694983	SAMN17589405	SRR13574487	SRP303730	19044842	monkey	monkey	51.54	9.93	Germany	Europe	Gut microbial communities from redfronted lemurs living in Kirindy Forest
PRJNA694983	SAMN17589390	SRR13574488	SRP303730	10092155	monkey	monkey	51.54	9.93	Germany	Europe	Gut microbial communities from redfronted lemurs living in Kirindy Forest
PRJNA694983	SAMN17589385	SRR13574489	SRP303730	22393596	monkey	monkey	51.54	9.93	Germany	Europe	Gut microbial communities from redfronted lemurs living in Kirindy Forest
PRJNA694983	SAMN17589388	SRR13574490	SRP303730	18777236	monkey	monkey	51.54	9.93	Germany	Europe	Gut microbial communities from redfronted lemurs living in Kirindy Forest
PRJNA694983	SAMN17589387	SRR13574491	SRP303730	16520597	monkey	monkey	51.54	9.93	Germany	Europe	Gut microbial communities from redfronted lemurs living in Kirindy Forest
PRJNA694983	SAMN17589411	SRR13574498	SRP303730	14446389	monkey	monkey	51.54	9.93	Germany	Europe	Gut microbial communities from redfronted lemurs living in Kirindy Forest
PRJNA694983	SAMN17589410	SRR13574509	SRP303730	40703464	monkey	monkey	51.54	9.93	Germany	Europe	Gut microbial communities from redfronted lemurs living in Kirindy Forest
PRJNA694983	SAMN17589374	SRR13574510	SRP303730	26501677	monkey	monkey	51.54	9.93	Germany	Europe	Gut microbial communities from redfronted lemurs living in Kirindy Forest
PRJNA694983	SAMN17589401	SRR13574525	SRP303730	46341835	monkey	monkey	51.54	9.93	Germany	Europe	Gut microbial communities from redfronted lemurs living in Kirindy Forest
PRJNA694983	SAMN17589400	SRR13574536	SRP303730	38348532	monkey	monkey	51.54	9.93	Germany	Europe	Gut microbial communities from redfronted lemurs living in Kirindy Forest
PRJNA694983	SAMN17589373	SRR13574537	SRP303730	31708148	monkey	monkey	51.54	9.93	Germany	Europe	Gut microbial communities from redfronted lemurs living in Kirindy Forest
PRJNA694983	SAMN17589385	SRR13574549	SRP303730	19554030	monkey	monkey	51.54	9.93	Germany	Europe	Gut microbial communities from redfronted lemurs living in Kirindy Forest
PRJNA694983	SAMN17589384	SRR13574550	SRP303730	21173129	monkey	monkey	51.54	9.93	Germany	Europe	Gut microbial communities from redfronted lemurs living in Kirindy Forest
PRJNA694983	SAMN17589383	SRR13574551	SRP303730	12288720	monkey	monkey	51.54	9.93	Germany	Europe	Gut microbial communities from redfronted lemurs living in Kirindy Forest
PRJNA694983	SAMN17589382	SRR13574552	SRP303730	18357174	monkey	monkey	51.54	9.93	Germany	Europe	Gut microbial communities from redfronted lemurs living in Kirindy Forest
PRJNA694983	SAMN17589381	SRR13574553	SRP303730	8335917	monkey	monkey	51.54	9.93	Germany	Europe	Gut microbial communities from redfronted lemurs living in Kirindy Forest
PRJNA694983	SAMN17589380	SRR13574554	SRP303730	27698098	monkey	monkey	51.54	9.93	Germany	Europe	Gut microbial communities from redfronted lemurs living in Kirindy Forest
PRJNA694983	SAMN17589511	SRR13574555	SRP303730	89203255	monkey	monkey	51.54	9.93	Germany	Europe	Gut microbial communities from redfronted lemurs living in Kirindy Forest
PRJNA694983	SAMN17589384	SRR13574556	SRP303730	24097566	monkey	monkey	51.54	9.93	Germany	Europe	Gut microbial communities from redfronted lemurs living in Kirindy Forest
PRJNA694983	SAMN17589510	SRR13574557	SRP303730	51739497	monkey	monkey	51.54	9.93	Germany	Europe	Gut microbial communities from redfronted lemurs living in Kirindy Forest
PRJNA694983	SAMN17589509	SRR13574558	SRP303730	16761445	monkey	monkey	51.54	9.93	Germany	Europe	Gut microbial communities from redfronted lemurs living in Kirindy Forest
PRJNA694983	SAMN17589508	SRR13574559	SRP303730	28769239	monkey	monkey	51.54	9.93	Germany	Europe	Gut microbial communities from redfronted lemurs living in Kirindy Forest
PRJNA694983	SAMN17589507	SRR13574560	SRP303730	18099191	monkey	monkey	51.54	9.93	Germany	Europe	Gut microbial communities from redfronted lemurs living in Kirindy Forest
PRJNA694983	SAMN17589506	SRR13574561	SRP303730	59518937	monkey	monkey	51.54	9.93	Germany	Europe	Gut microbial communities from redfronted lemurs living in Kirindy Forest
PRJNA694983	SAMN17589505	SRR13574562	SRP303730	60373108	monkey	monkey	51.54	9.93	Germany	Europe	Gut microbial communities from redfronted lemurs living in Kirindy Forest
PRJNA694983	SAMN17589504	SRR13574563	SRP303730	49406930	monkey	monkey	51.54	9.93	Germany	Europe	Gut microbial communities from redfronted lemurs living in Kirindy Forest
PRJNA694983	SAMN17589503	SRR13574564	SRP303730	18967892	monkey	monkey	51.54	9.93	Germany	Europe	Gut microbial communities from redfronted lemurs living in Kirindy Forest
PRJNA694983	SAMN17589502	SRR13574565	SRP303730	57364997	monkey	monkey	51.54	9.93	Germany	Europe	Gut microbial communities from redfronted lemurs living in Kirindy Forest
PRJNA694983	SAMN17589501	SRR13574566	SRP303730	29814013	monkey	monkey	51.54	9.93	Germany	Europe	Gut microbial communities from redfronted lemurs living in Kirindy Forest
PRJNA694983	SAMN17589383	SRR13574567	SRP303730	41484480	monkey	monkey	51.54	9.93	Germany	Europe	Gut microbial communities from redfronted lemurs living in Kirindy Forest
PRJNA694983	SAMN17589500	SRR13574568	SRP303730	46606822	monkey	monkey	51.54	9.93	Germany	Europe	Gut microbial communities from redfronted lemurs living in Kirindy Forest
PRJNA694983	SAMN17589498	SRR13574569	SRP303730	19939527	monkey	monkey	51.54	9.93	Germany	Europe	Gut microbial communities from redfronted lemurs living in Kirindy Forest
PRJNA694983	SAMN17589497	SRR13574570	SRP303730	29104490	monkey	monkey	51.54	9.93	Germany	Europe	Gut microbial communities from redfronted lemurs living in Kirindy Forest
PRJNA694983	SAMN17589496	SRR13574571	SRP303730	45441867	monkey	monkey	51.54	9.93	Germany	Europe	Gut microbial communities from redfronted lemurs living in Kirindy Forest
PRJNA694983	SAMN17589495	SRR13574572	SRP303730	18428004	monkey	monkey	51.54	9.93	Germany	Europe	Gut microbial communities from redfronted lemurs living in Kirindy Forest
PRJNA694983	SAMN17589494	SRR13574573	SRP303730	15660599	monkey	monkey	51.54	9.93	Germany	Europe	Gut microbial communities from redfronted lemurs living in Kirindy Forest
PRJNA694983	SAMN17589493	SRR13574574	SRP303730	45894037	monkey	monkey	51.54	9.93	Germany	Europe	Gut microbial communities from redfronted lemurs living in Kirindy Forest
PRJNA694983	SAMN17589409	SRR13574576	SRP303730	18478316	monkey	monkey	51.54	9.93	Germany	Europe	Gut microbial communities from redfronted lemurs living in Kirindy Forest
PRJNA694983	SAMN17589408	SRR13574587	SRP303730	29835831	monkey	monkey	51.54	9.93	Germany	Europe	Gut microbial communities from redfronted lemurs living in Kirindy Forest
PRJNA694983	SAMN17589407	SRR13574598	SRP303730	18388658	monkey	monkey	51.54	9.93	Germany	Europe	Gut microbial communities from redfronted lemurs living in Kirindy Forest
PRJNA694983	SAMN17589399	SRR13574603	SRP303730	34271353	monkey	monkey	51.54	9.93	Germany	Europe	Gut microbial communities from redfronted lemurs living in Kirindy Forest
PRJNA694983	SAMN17589398	SRR13574614	SRP303730	16954019	monkey	monkey	51.54	9.93	Germany	Europe	Gut microbial communities from redfronted lemurs living in Kirindy Forest
PRJNA694983	SAMN17589397	SRR13574625	SRP303730	22699091	monkey	monkey	51.54	9.93	Germany	Europe	Gut microbial communities from redfronted lemurs living in Kirindy Forest
PRJNA694983	SAMN17589396	SRR13574636	SRP303730	34195925	monkey	monkey	51.54	9.93	Germany	Europe	Gut microbial communities from redfronted lemurs living in Kirindy Forest
PRJNA694983	SAMN17589395	SRR13574647	SRP303730	26412790	monkey	monkey	51.54	9.93	Germany	Europe	Gut microbial communities from redfronted lemurs living in Kirindy Forest
PRJNA694983	SAMN17589394	SRR13574658	SRP303730	25653192	monkey	monkey	51.54	9.93	Germany	Europe	Gut microbial communities from redfronted lemurs living in Kirindy Forest
PRJNA694983	SAMN17589406	SRR13574665	SRP303730	35541252	monkey	monkey	51.54	9.93	Germany	Europe	Gut microbial communities from redfronted lemurs living in Kirindy Forest
PRJNA694983	SAMN17589405	SRR13574676	SRP303730	42084741	monkey	monkey	51.54	9.93	Germany	Europe	Gut microbial communities from redfronted lemurs living in Kirindy Forest
PRJNA694983	SAMN17589492	SRR13574687	SRP303730	18320650	monkey	monkey	51.54	9.93	Germany	Europe	Gut microbial communities from redfronted lemurs living in Kirindy Forest
PRJNA694983	SAMN17589491	SRR13574688	SRP303730	30859607	monkey	monkey	51.54	9.93	Germany	Europe	Gut microbial communities from redfronted lemurs living in Kirindy Forest
PRJNA694983	SAMN17589490	SRR13574689	SRP303730	54316509	monkey	monkey	51.54	9.93	Germany	Europe	Gut microbial communities from redfronted lemurs living in Kirindy Forest
PRJNA694983	SAMN17589382	SRR13574690	SRP303730	25232426	monkey	monkey	51.54	9.93	Germany	Europe	Gut microbial communities from redfronted lemurs living in Kirindy Forest
PRJNA694983	SAMN17589489	SRR13574691	SRP303730	34743496	monkey	monkey	51.54	9.93	Germany	Europe	Gut microbial communities from redfronted lemurs living in Kirindy Forest
PRJNA694983	SAMN17589488	SRR13574692	SRP303730	38549240	monkey	monkey	51.54	9.93	Germany	Europe	Gut microbial communities from redfronted lemurs living in Kirindy Forest
PRJNA694983	SAMN17589487	SRR13574693	SRP303730	58563255	monkey	monkey	51.54	9.93	Germany	Europe	Gut microbial communities from redfronted lemurs living in Kirindy Forest
PRJNA694983	SAMN17589486	SRR13574694	SRP303730	31011561	monkey	monkey	51.54	9.93	Germany	Europe	Gut microbial communities from redfronted lemurs living in Kirindy Forest
PRJNA694983	SAMN17589485	SRR13574695	SRP303730	52783350	monkey	monkey	51.54	9.93	Germany	Europe	Gut microbial communities from redfronted lemurs living in Kirindy Forest
PRJNA694983	SAMN17589484	SRR13574696	SRP303730	75323603	monkey	monkey	51.54	9.93	Germany	Europe	Gut microbial communities from redfronted lemurs living in Kirindy Forest
PRJNA694983	SAMN17589483	SRR13574697	SRP303730	82912087	monkey	monkey	51.54	9.93	Germany	Europe	Gut microbial communities from redfronted lemurs living in Kirindy Forest
PRJNA694983	SAMN17589482	SRR13574698	SRP303730	37880281	monkey	monkey	51.54	9.93	Germany	Europe	Gut microbial communities from redfronted lemurs living in Kirindy Forest
PRJNA694983	SAMN17589481	SRR13574699	SRP303730	36462278	monkey	monkey	51.54	9.93	Germany	Europe	Gut microbial communities from redfronted lemurs living in Kirindy Forest
PRJNA694983	SAMN17589480	SRR13574700	SRP303730	37036581	monkey	monkey	51.54	9.93	Germany	Europe	Gut microbial communities from redfronted lemurs living in Kirindy Forest
PRJNA694983	SAMN17589381	SRR13574701	SRP303730	34232757	monkey	monkey	51.54	9.93	Germany	Europe	Gut microbial communities from redfronted lemurs living in Kirindy Forest
PRJNA694983	SAMN17589479	SRR13574702	SRP303730	35079422	monkey	monkey	51.54	9.93	Germany	Europe	Gut microbial communities from redfronted lemurs living in Kirindy Forest
PRJNA694983	SAMN17589478	SRR13574703	SRP303730	33757944	monkey	monkey	51.54	9.93	Germany	Europe	Gut microbial communities from redfronted lemurs living in Kirindy Forest
PRJNA694983	SAMN17589477	SRR13574704	SRP303730	45737442	monkey	monkey	51.54	9.93	Germany	Europe	Gut microbial communities from redfronted lemurs living in Kirindy Forest
PRJNA694983	SAMN17589476	SRR13574705	SRP303730	74416329	monkey	monkey	51.54	9.93	Germany	Europe	Gut microbial communities from redfronted lemurs living in Kirindy Forest
PRJNA694983	SAMN17589475	SRR13574706	SRP303730	35950109	monkey	monkey	51.54	9.93	Germany	Europe	Gut microbial communities from redfronted lemurs living in Kirindy Forest
PRJNA694983	SAMN17589474	SRR13574707	SRP303730	43737636	monkey	monkey	51.54	9.93	Germany	Europe	Gut microbial communities from redfronted lemurs living in Kirindy Forest
PRJNA694983	SAMN17589473	SRR13574708	SRP303730	42554334	monkey	monkey	51.54	9.93	Germany	Europe	Gut microbial communities from redfronted lemurs living in Kirindy Forest
PRJNA694983	SAMN17589472	SRR13574709	SRP303730	34780195	monkey	monkey	51.54	9.93	Germany	Europe	Gut microbial communities from redfronted lemurs living in Kirindy Forest
PRJNA694983	SAMN17589471	SRR13574710	SRP303730	42363621	monkey	monkey	51.54	9.93	Germany	Europe	Gut microbial communities from redfronted lemurs living in Kirindy Forest
PRJNA694983	SAMN17589470	SRR13574711	SRP303730	85811427	monkey	monkey	51.54	9.93	Germany	Europe	Gut microbial communities from redfronted lemurs living in Kirindy Forest
PRJNA694983	SAMN17589380	SRR13574712	SRP303730	28991682	monkey	monkey	51.54	9.93	Germany	Europe	Gut microbial communities from redfronted lemurs living in Kirindy Forest
PRJNA694983	SAMN17589371	SRR13574713	SRP303730	30077597	monkey	monkey	51.54	9.93	Germany	Europe	Gut microbial communities from redfronted lemurs living in Kirindy Forest
PRJNA694983	SAMN17589370	SRR13574714	SRP303730	21272949	monkey	monkey	51.54	9.93	Germany	Europe	Gut microbial communities from redfronted lemurs living in Kirindy Forest
PRJNA694983	SAMN17589469	SRR13574715	SRP303730	63937255	monkey	monkey	51.54	9.93	Germany	Europe	Gut microbial communities from redfronted lemurs living in Kirindy Forest
PRJNA694983	SAMN17589468	SRR13574716	SRP303730	44334468	monkey	monkey	51.54	9.93	Germany	Europe	Gut microbial communities from redfronted lemurs living in Kirindy Forest
PRJNA694983	SAMN17589467	SRR13574717	SRP303730	24436509	monkey	monkey	51.54	9.93	Germany	Europe	Gut microbial communities from redfronted lemurs living in Kirindy Forest
PRJNA694983	SAMN17589466	SRR13574718	SRP303730	22401353	monkey	monkey	51.54	9.93	Germany	Europe	Gut microbial communities from redfronted lemurs living in Kirindy Forest
PRJNA694983	SAMN17589465	SRR13574719	SRP303730	15169690	monkey	monkey	51.54	9.93	Germany	Europe	Gut microbial communities from redfronted lemurs living in Kirindy Forest
PRJNA694983	SAMN17589464	SRR13574720	SRP303730	21774554	monkey	monkey	51.54	9.93	Germany	Europe	Gut microbial communities from redfronted lemurs living in Kirindy Forest
PRJNA694983	SAMN17589463	SRR13574721	SRP303730	34135382	monkey	monkey	51.54	9.93	Germany	Europe	Gut microbial communities from redfronted lemurs living in Kirindy Forest
PRJNA694983	SAMN17589462	SRR13574722	SRP303730	28439248	monkey	monkey	51.54	9.93	Germany	Europe	Gut microbial communities from redfronted lemurs living in Kirindy Forest
PRJNA694983	SAMN17589460	SRR13574724	SRP303730	12457468	monkey	monkey	51.54	9.93	Germany	Europe	Gut microbial communities from redfronted lemurs living in Kirindy Forest
PRJNA694983	SAMN17589379	SRR13574725	SRP303730	30252908	monkey	monkey	51.54	9.93	Germany	Europe	Gut microbial communities from redfronted lemurs living in Kirindy Forest
PRJNA694983	SAMN17589459	SRR13574726	SRP303730	34358821	monkey	monkey	51.54	9.93	Germany	Europe	Gut microbial communities from redfronted lemurs living in Kirindy Forest
PRJNA694983	SAMN17589458	SRR13574727	SRP303730	47939243	monkey	monkey	51.54	9.93	Germany	Europe	Gut microbial communities from redfronted lemurs living in Kirindy Forest
PRJNA694983	SAMN17589457	SRR13574728	SRP303730	27672983	monkey	monkey	51.54	9.93	Germany	Europe	Gut microbial communities from redfronted lemurs living in Kirindy Forest
PRJNA694983	SAMN17589456	SRR13574729	SRP303730	41905104	monkey	monkey	51.54	9.93	Germany	Europe	Gut microbial communities from redfronted lemurs living in Kirindy Forest
PRJNA694983	SAMN17589455	SRR13574730	SRP303730	26105443	monkey	monkey	51.54	9.93	Germany	Europe	Gut microbial communities from redfronted lemurs living in Kirindy Forest
PRJNA694983	SAMN17589454	SRR13574731	SRP303730	50849337	monkey	monkey	51.54	9.93	Germany	Europe	Gut microbial communities from redfronted lemurs living in Kirindy Forest
PRJNA694983	SAMN17589453	SRR13574732	SRP303730	101100325	monkey	monkey	51.54	9.93	Germany	Europe	Gut microbial communities from redfronted lemurs living in Kirindy Forest
PRJNA694983	SAMN17589452	SRR13574733	SRP303730	35718458	monkey	monkey	51.54	9.93	Germany	Europe	Gut microbial communities from redfronted lemurs living in Kirindy Forest
PRJNA694983	SAMN17589451	SRR13574734	SRP303730	36958563	monkey	monkey	51.54	9.93	Germany	Europe	Gut microbial communities from redfronted lemurs living in Kirindy Forest
PRJNA694983	SAMN17589450	SRR13574735	SRP303730	50294747	monkey	monkey	51.54	9.93	Germany	Europe	Gut microbial communities from redfronted lemurs living in Kirindy Forest
PRJNA694983	SAMN17589378	SRR13574736	SRP303730	23875665	monkey	monkey	51.54	9.93	Germany	Europe	Gut microbial communities from redfronted lemurs living in Kirindy Forest
PRJNA694983	SAMN17589393	SRR13574747	SRP303730	31541385	monkey	monkey	51.54	9.93	Germany	Europe	Gut microbial communities from redfronted lemurs living in Kirindy Forest
PRJNA694983	SAMN17589392	SRR13574758	SRP303730	34953707	monkey	monkey	51.54	9.93	Germany	Europe	Gut microbial communities from redfronted lemurs living in Kirindy Forest
PRJNA694983	SAMN17589449	SRR13574765	SRP303730	42137636	monkey	monkey	51.54	9.93	Germany	Europe	Gut microbial communities from redfronted lemurs living in Kirindy Forest
PRJNA694983	SAMN17589448	SRR13574766	SRP303730	33890157	monkey	monkey	51.54	9.93	Germany	Europe	Gut microbial communities from redfronted lemurs living in Kirindy Forest
PRJNA694983	SAMN17589447	SRR13574767	SRP303730	25285521	monkey	monkey	51.54	9.93	Germany	Europe	Gut microbial communities from redfronted lemurs living in Kirindy Forest
PRJNA694983	SAMN17589446	SRR13574768	SRP303730	49939304	monkey	monkey	51.54	9.93	Germany	Europe	Gut microbial communities from redfronted lemurs living in Kirindy Forest
PRJNA694983	SAMN17589445	SRR13574769	SRP303730	52817092	monkey	monkey	51.54	9.93	Germany	Europe	Gut microbial communities from redfronted lemurs living in Kirindy Forest
PRJNA694983	SAMN17589444	SRR13574770	SRP303730	36865756	monkey	monkey	51.54	9.93	Germany	Europe	Gut microbial communities from redfronted lemurs living in Kirindy Forest
PRJNA694983	SAMN17589443	SRR13574771	SRP303730	37447824	monkey	monkey	51.54	9.93	Germany	Europe	Gut microbial communities from redfronted lemurs living in Kirindy Forest
PRJNA694983	SAMN17589442	SRR13574772	SRP303730	49324720	monkey	monkey	51.54	9.93	Germany	Europe	Gut microbial communities from redfronted lemurs living in Kirindy Forest
PRJNA694983	SAMN17589441	SRR13574773	SRP303730	30034953	monkey	monkey	51.54	9.93	Germany	Europe	Gut microbial communities from redfronted lemurs living in Kirindy Forest
PRJNA694983	SAMN17589440	SRR13574774	SRP303730	42934903	monkey	monkey	51.54	9.93	Germany	Europe	Gut microbial communities from redfronted lemurs living in Kirindy Forest
PRJNA694983	SAMN17589377	SRR13574775	SRP303730	23005391	monkey	monkey	51.54	9.93	Germany	Europe	Gut microbial communities from redfronted lemurs living in Kirindy Forest
PRJNA694983	SAMN17589439	SRR13574776	SRP303730	49350104	monkey	monkey	51.54	9.93	Germany	Europe	Gut microbial communities from redfronted lemurs living in Kirindy Forest
PRJNA694983	SAMN17589438	SRR13574777	SRP303730	58603454	monkey	monkey	51.54	9.93	Germany	Europe	Gut microbial communities from redfronted lemurs living in Kirindy Forest
PRJNA694983	SAMN17589437	SRR13574778	SRP303730	29417989	monkey	monkey	51.54	9.93	Germany	Europe	Gut microbial communities from redfronted lemurs living in Kirindy Forest
PRJNA694983	SAMN17589436	SRR13574779	SRP303730	42780521	monkey	monkey	51.54	9.93	Germany	Europe	Gut microbial communities from redfronted lemurs living in Kirindy Forest
PRJNA694983	SAMN17589435	SRR13574780	SRP303730	48877871	monkey	monkey	51.54	9.93	Germany	Europe	Gut microbial communities from redfronted lemurs living in Kirindy Forest
PRJNA694983	SAMN17589434	SRR13574781	SRP303730	79583503	monkey	monkey	51.54	9.93	Germany	Europe	Gut microbial communities from redfronted lemurs living in Kirindy Forest
PRJNA694983	SAMN17589433	SRR13574782	SRP303730	48920343	monkey	monkey	51.54	9.93	Germany	Europe	Gut microbial communities from redfronted lemurs living in Kirindy Forest
PRJNA694983	SAMN17589432	SRR13574783	SRP303730	39514373	monkey	monkey	51.54	9.93	Germany	Europe	Gut microbial communities from redfronted lemurs living in Kirindy Forest
PRJNA694983	SAMN17589431	SRR13574784	SRP303730	26873746	monkey	monkey	51.54	9.93	Germany	Europe	Gut microbial communities from redfronted lemurs living in Kirindy Forest
PRJNA694983	SAMN17589430	SRR13574785	SRP303730	30584684	monkey	monkey	51.54	9.93	Germany	Europe	Gut microbial communities from redfronted lemurs living in Kirindy Forest
PRJNA694983	SAMN17589376	SRR13574786	SRP303730	39603697	monkey	monkey	51.54	9.93	Germany	Europe	Gut microbial communities from redfronted lemurs living in Kirindy Forest
PRJNA694983	SAMN17589429	SRR13574787	SRP303730	47480156	monkey	monkey	51.54	9.93	Germany	Europe	Gut microbial communities from redfronted lemurs living in Kirindy Forest
PRJNA694983	SAMN17589428	SRR13574788	SRP303730	63191271	monkey	monkey	51.54	9.93	Germany	Europe	Gut microbial communities from redfronted lemurs living in Kirindy Forest
PRJNA694983	SAMN17589427	SRR13574789	SRP303730	87786199	monkey	monkey	51.54	9.93	Germany	Europe	Gut microbial communities from redfronted lemurs living in Kirindy Forest
PRJNA694983	SAMN17589426	SRR13574790	SRP303730	59728596	monkey	monkey	51.54	9.93	Germany	Europe	Gut microbial communities from redfronted lemurs living in Kirindy Forest
PRJNA694983	SAMN17589425	SRR13574791	SRP303730	49462582	monkey	monkey	51.54	9.93	Germany	Europe	Gut microbial communities from redfronted lemurs living in Kirindy Forest
PRJNA694983	SAMN17589424	SRR13574792	SRP303730	32331858	monkey	monkey	51.54	9.93	Germany	Europe	Gut microbial communities from redfronted lemurs living in Kirindy Forest
PRJNA694983	SAMN17589404	SRR13574793	SRP303730	67767328	monkey	monkey	51.54	9.93	Germany	Europe	Gut microbial communities from redfronted lemurs living in Kirindy Forest
PRJNA694983	SAMN17589403	SRR13574804	SRP303730	32464440	monkey	monkey	51.54	9.93	Germany	Europe	Gut microbial communities from redfronted lemurs living in Kirindy Forest
PRJNA694983	SAMN17589402	SRR13574815	SRP303730	37695264	monkey	monkey	51.54	9.93	Germany	Europe	Gut microbial communities from redfronted lemurs living in Kirindy Forest
PRJNA694983	SAMN17589391	SRR13574825	SRP303730	30544872	monkey	monkey	51.54	9.93	Germany	Europe	Gut microbial communities from redfronted lemurs living in Kirindy Forest
PRJNA694983	SAMN17589416	SRR13574828	SRP303730	28932148	monkey	monkey	51.54	9.93	Germany	Europe	Gut microbial communities from redfronted lemurs living in Kirindy Forest
PRJNA694983	SAMN17589415	SRR13574829	SRP303730	28465073	monkey	monkey	51.54	9.93	Germany	Europe	Gut microbial communities from redfronted lemurs living in Kirindy Forest
PRJNA694983	SAMN17589414	SRR13574830	SRP303730	30893690	monkey	monkey	51.54	9.93	Germany	Europe	Gut microbial communities from redfronted lemurs living in Kirindy Forest
PRJNA694983	SAMN17589413	SRR13574831	SRP303730	29092234	monkey	monkey	51.54	9.93	Germany	Europe	Gut microbial communities from redfronted lemurs living in Kirindy Forest
PRJNA694983	SAMN17589412	SRR13574832	SRP303730	36370574	monkey	monkey	51.54	9.93	Germany	Europe	Gut microbial communities from redfronted lemurs living in Kirindy Forest
PRJNA694983	SAMN17589416	SRR13574833	SRP303730	23000867	monkey	monkey	51.54	9.93	Germany	Europe	Gut microbial communities from redfronted lemurs living in Kirindy Forest
PRJNA694983	SAMN17589415	SRR13574834	SRP303730	40323996	monkey	monkey	51.54	9.93	Germany	Europe	Gut microbial communities from redfronted lemurs living in Kirindy Forest
PRJNA694983	SAMN17589414	SRR13574835	SRP303730	28114286	monkey	monkey	51.54	9.93	Germany	Europe	Gut microbial communities from redfronted lemurs living in Kirindy Forest
PRJNA694983	SAMN17589390	SRR13574836	SRP303730	24609903	monkey	monkey	51.54	9.93	Germany	Europe	Gut microbial communities from redfronted lemurs living in Kirindy Forest
PRJNA694983	SAMN17589372	SRR13574837	SRP303730	33964434	monkey	monkey	51.54	9.93	Germany	Europe	Gut microbial communities from redfronted lemurs living in Kirindy Forest
PRJNA694983	SAMN17589413	SRR13574838	SRP303730	20609560	monkey	monkey	51.54	9.93	Germany	Europe	Gut microbial communities from redfronted lemurs living in Kirindy Forest
PRJNA694983	SAMN17589412	SRR13574839	SRP303730	37410429	monkey	monkey	51.54	9.93	Germany	Europe	Gut microbial communities from redfronted lemurs living in Kirindy Forest
PRJNA694983	SAMN17589511	SRR13574840	SRP303730	18110256	monkey	monkey	51.54	9.93	Germany	Europe	Gut microbial communities from redfronted lemurs living in Kirindy Forest
PRJNA694983	SAMN17589510	SRR13574841	SRP303730	14606093	monkey	monkey	51.54	9.93	Germany	Europe	Gut microbial communities from redfronted lemurs living in Kirindy Forest
PRJNA694983	SAMN17589509	SRR13574842	SRP303730	13549908	monkey	monkey	51.54	9.93	Germany	Europe	Gut microbial communities from redfronted lemurs living in Kirindy Forest
PRJNA694983	SAMN17589508	SRR13574843	SRP303730	22960859	monkey	monkey	51.54	9.93	Germany	Europe	Gut microbial communities from redfronted lemurs living in Kirindy Forest
PRJNA694983	SAMN17589507	SRR13574844	SRP303730	15929549	monkey	monkey	51.54	9.93	Germany	Europe	Gut microbial communities from redfronted lemurs living in Kirindy Forest
PRJNA694983	SAMN17589501	SRR13574845	SRP303730	17816532	monkey	monkey	51.54	9.93	Germany	Europe	Gut microbial communities from redfronted lemurs living in Kirindy Forest
PRJNA694983	SAMN17589500	SRR13574846	SRP303730	18520854	monkey	monkey	51.54	9.93	Germany	Europe	Gut microbial communities from redfronted lemurs living in Kirindy Forest
PRJNA694983	SAMN17589423	SRR13574847	SRP303730	55674708	monkey	monkey	51.54	9.93	Germany	Europe	Gut microbial communities from redfronted lemurs living in Kirindy Forest
PRJNA694983	SAMN17589422	SRR13574848	SRP303730	59200506	monkey	monkey	51.54	9.93	Germany	Europe	Gut microbial communities from redfronted lemurs living in Kirindy Forest
PRJNA694983	SAMN17589421	SRR13574849	SRP303730	81773550	monkey	monkey	51.54	9.93	Germany	Europe	Gut microbial communities from redfronted lemurs living in Kirindy Forest
PRJNA694983	SAMN17589420	SRR13574850	SRP303730	65407088	monkey	monkey	51.54	9.93	Germany	Europe	Gut microbial communities from redfronted lemurs living in Kirindy Forest
PRJNA694983	SAMN17589375	SRR13574851	SRP303730	23790088	monkey	monkey	51.54	9.93	Germany	Europe	Gut microbial communities from redfronted lemurs living in Kirindy Forest
PRJNA694983	SAMN17589419	SRR13574852	SRP303730	62966812	monkey	monkey	51.54	9.93	Germany	Europe	Gut microbial communities from redfronted lemurs living in Kirindy Forest
PRJNA694983	SAMN17589418	SRR13574853	SRP303730	55628531	monkey	monkey	51.54	9.93	Germany	Europe	Gut microbial communities from redfronted lemurs living in Kirindy Forest
PRJNA694983	SAMN17589417	SRR13574854	SRP303730	46897324	monkey	monkey	51.54	9.93	Germany	Europe	Gut microbial communities from redfronted lemurs living in Kirindy Forest
PRJNA694983	SAMN17589416	SRR13574855	SRP303730	59001824	monkey	monkey	51.54	9.93	Germany	Europe	Gut microbial communities from redfronted lemurs living in Kirindy Forest
PRJNA694983	SAMN17589415	SRR13574865	SRP303730	45218231	monkey	monkey	51.54	9.93	Germany	Europe	Gut microbial communities from redfronted lemurs living in Kirindy Forest
PRJNA694983	SAMN17589499	SRR13574875	SRP303730	18560348	monkey	monkey	51.54	9.93	Germany	Europe	Gut microbial communities from redfronted lemurs living in Kirindy Forest
PRJNA694983	SAMN17589389	SRR13574876	SRP303730	26588890	monkey	monkey	51.54	9.93	Germany	Europe	Gut microbial communities from redfronted lemurs living in Kirindy Forest
PRJNA694983	SAMN17589498	SRR13574877	SRP303730	12071880	monkey	monkey	51.54	9.93	Germany	Europe	Gut microbial communities from redfronted lemurs living in Kirindy Forest
PRJNA694983	SAMN17589488	SRR13574878	SRP303730	23530101	monkey	monkey	51.54	9.93	Germany	Europe	Gut microbial communities from redfronted lemurs living in Kirindy Forest
PRJNA694983	SAMN17589487	SRR13574879	SRP303730	32422246	monkey	monkey	51.54	9.93	Germany	Europe	Gut microbial communities from redfronted lemurs living in Kirindy Forest
PRJNA694983	SAMN17589485	SRR13574880	SRP303730	19137664	monkey	monkey	51.54	9.93	Germany	Europe	Gut microbial communities from redfronted lemurs living in Kirindy Forest
PRJNA694983	SAMN17589484	SRR13574881	SRP303730	38400853	monkey	monkey	51.54	9.93	Germany	Europe	Gut microbial communities from redfronted lemurs living in Kirindy Forest
PRJNA694983	SAMN17589481	SRR13574882	SRP303730	29973331	monkey	monkey	51.54	9.93	Germany	Europe	Gut microbial communities from redfronted lemurs living in Kirindy Forest
PRJNA694983	SAMN17589480	SRR13574883	SRP303730	16790242	monkey	monkey	51.54	9.93	Germany	Europe	Gut microbial communities from redfronted lemurs living in Kirindy Forest
PRJNA694983	SAMN17589476	SRR13574884	SRP303730	16464105	monkey	monkey	51.54	9.93	Germany	Europe	Gut microbial communities from redfronted lemurs living in Kirindy Forest
PRJNA694983	SAMN17589475	SRR13574885	SRP303730	17591571	monkey	monkey	51.54	9.93	Germany	Europe	Gut microbial communities from redfronted lemurs living in Kirindy Forest
PRJNA694983	SAMN17589474	SRR13574886	SRP303730	10958740	monkey	monkey	51.54	9.93	Germany	Europe	Gut microbial communities from redfronted lemurs living in Kirindy Forest
PRJNA694983	SAMN17589388	SRR13574887	SRP303730	52009150	monkey	monkey	51.54	9.93	Germany	Europe	Gut microbial communities from redfronted lemurs living in Kirindy Forest
PRJNA694983	SAMN17589473	SRR13574888	SRP303730	28538604	monkey	monkey	51.54	9.93	Germany	Europe	Gut microbial communities from redfronted lemurs living in Kirindy Forest
PRJNA694983	SAMN17589472	SRR13574889	SRP303730	29904731	monkey	monkey	51.54	9.93	Germany	Europe	Gut microbial communities from redfronted lemurs living in Kirindy Forest
PRJNA694983	SAMN17589471	SRR13574890	SRP303730	25076452	monkey	monkey	51.54	9.93	Germany	Europe	Gut microbial communities from redfronted lemurs living in Kirindy Forest
PRJNA694983	SAMN17589470	SRR13574891	SRP303730	15406690	monkey	monkey	51.54	9.93	Germany	Europe	Gut microbial communities from redfronted lemurs living in Kirindy Forest
PRJNA694983	SAMN17589469	SRR13574892	SRP303730	27400882	monkey	monkey	51.54	9.93	Germany	Europe	Gut microbial communities from redfronted lemurs living in Kirindy Forest
PRJNA694983	SAMN17589461	SRR13574893	SRP303730	53163528	monkey	monkey	51.54	9.93	Germany	Europe	Gut microbial communities from redfronted lemurs living in Kirindy Forest
PRJNA694983	SAMN17589458	SRR13574894	SRP303730	28618247	monkey	monkey	51.54	9.93	Germany	Europe	Gut microbial communities from redfronted lemurs living in Kirindy Forest
PRJNA694983	SAMN17589457	SRR13574895	SRP303730	21383804	monkey	monkey	51.54	9.93	Germany	Europe	Gut microbial communities from redfronted lemurs living in Kirindy Forest
PRJNA694983	SAMN17589456	SRR13574896	SRP303730	12830280	monkey	monkey	51.54	9.93	Germany	Europe	Gut microbial communities from redfronted lemurs living in Kirindy Forest
PRJNA694983	SAMN17589453	SRR13574897	SRP303730	23115509	monkey	monkey	51.54	9.93	Germany	Europe	Gut microbial communities from redfronted lemurs living in Kirindy Forest
PRJNA694983	SAMN17589387	SRR13574898	SRP303730	41541542	monkey	monkey	51.54	9.93	Germany	Europe	Gut microbial communities from redfronted lemurs living in Kirindy Forest
PRJNA694983	SAMN17589414	SRR13574900	SRP303730	38845259	monkey	monkey	51.54	9.93	Germany	Europe	Gut microbial communities from redfronted lemurs living in Kirindy Forest
PRJNA413884	SAMN17935234	SRR13728372	SRP306792	34363000	horse	horse	48.8566	2.3522	France	Europe	Gut microbiota differs between ponies susceptible and resistant to strongyles infection
PRJNA704214	SAMN18035039	SRR13767223	SRP307643	75193839	penguins	penguins	38.914	121.615	China	Asia	Age-related variations in gut microbiota in Chinstrap penguins (Pygoscelis antarctica) reveal differences in food metabolism
PRJNA705073	SAMN18062101	SRR13790393	SRP308345	42476150	bumble bee	bee	40.0141	116.282	China	Asia	Strain-level analysis reveals the vertical microbial transmission during the life cycle of bumblebee
PRJNA252811	SAMN02863510	SRR1410114	SRP043294	369499449	honeybee	cattle	-30.0331	-51.23	Brazil	South America	Honeybee and beebread microbiome Metagenome
PRJNA718176	SAMN18524375	SRR14102184	SRP312689	29806304	turkey	turkey	49.8167	15.473	Czech Republic	Europe	Typhlitis induced by Histomonas meleagridis affects relative but not the absolute Escherichia coli counts and invasion in the gut in turkeys
PRJNA718176	SAMN18524366	SRR14102185	SRP312689	27685392	turkey	turkey	49.8167	15.473	Czech Republic	Europe	Typhlitis induced by Histomonas meleagridis affects relative but not the absolute Escherichia coli counts and invasion in the gut in turkeys
PRJNA718176	SAMN18524365	SRR14102186	SRP312689	22192296	turkey	turkey	49.8167	15.473	Czech Republic	Europe	Typhlitis induced by Histomonas meleagridis affects relative but not the absolute Escherichia coli counts and invasion in the gut in turkeys
PRJNA718176	SAMN18524374	SRR14102187	SRP312689	23475746	turkey	turkey	49.8167	15.473	Czech Republic	Europe	Typhlitis induced by Histomonas meleagridis affects relative but not the absolute Escherichia coli counts and invasion in the gut in turkeys
PRJNA718176	SAMN18524373	SRR14102188	SRP312689	34574960	turkey	turkey	49.8167	15.473	Czech Republic	Europe	Typhlitis induced by Histomonas meleagridis affects relative but not the absolute Escherichia coli counts and invasion in the gut in turkeys
PRJNA718176	SAMN18524372	SRR14102189	SRP312689	31035512	turkey	turkey	49.8167	15.473	Czech Republic	Europe	Typhlitis induced by Histomonas meleagridis affects relative but not the absolute Escherichia coli counts and invasion in the gut in turkeys
PRJNA718176	SAMN18524371	SRR14102190	SRP312689	32938184	turkey	turkey	49.8167	15.473	Czech Republic	Europe	Typhlitis induced by Histomonas meleagridis affects relative but not the absolute Escherichia coli counts and invasion in the gut in turkeys
PRJNA718176	SAMN18524370	SRR14102191	SRP312689	18638360	turkey	turkey	49.8167	15.473	Czech Republic	Europe	Typhlitis induced by Histomonas meleagridis affects relative but not the absolute Escherichia coli counts and invasion in the gut in turkeys
PRJNA718176	SAMN18524369	SRR14102192	SRP312689	25054768	turkey	turkey	49.8167	15.473	Czech Republic	Europe	Typhlitis induced by Histomonas meleagridis affects relative but not the absolute Escherichia coli counts and invasion in the gut in turkeys
PRJNA718176	SAMN18524396	SRR14102193	SRP312689	52757712	turkey	turkey	49.8167	15.473	Czech Republic	Europe	Typhlitis induced by Histomonas meleagridis affects relative but not the absolute Escherichia coli counts and invasion in the gut in turkeys
PRJNA718176	SAMN18524395	SRR14102194	SRP312689	53774364	turkey	turkey	49.8167	15.473	Czech Republic	Europe	Typhlitis induced by Histomonas meleagridis affects relative but not the absolute Escherichia coli counts and invasion in the gut in turkeys
PRJNA718176	SAMN18524368	SRR14102195	SRP312689	17209312	turkey	turkey	49.8167	15.473	Czech Republic	Europe	Typhlitis induced by Histomonas meleagridis affects relative but not the absolute Escherichia coli counts and invasion in the gut in turkeys
PRJNA718176	SAMN18524394	SRR14102196	SRP312689	26174240	turkey	turkey	49.8167	15.473	Czech Republic	Europe	Typhlitis induced by Histomonas meleagridis affects relative but not the absolute Escherichia coli counts and invasion in the gut in turkeys
PRJNA718176	SAMN18524393	SRR14102197	SRP312689	26399720	turkey	turkey	49.8167	15.473	Czech Republic	Europe	Typhlitis induced by Histomonas meleagridis affects relative but not the absolute Escherichia coli counts and invasion in the gut in turkeys
PRJNA718176	SAMN18524392	SRR14102198	SRP312689	27057888	turkey	turkey	49.8167	15.473	Czech Republic	Europe	Typhlitis induced by Histomonas meleagridis affects relative but not the absolute Escherichia coli counts and invasion in the gut in turkeys
PRJNA718176	SAMN18524391	SRR14102199	SRP312689	33288000	turkey	turkey	49.8167	15.473	Czech Republic	Europe	Typhlitis induced by Histomonas meleagridis affects relative but not the absolute Escherichia coli counts and invasion in the gut in turkeys
PRJNA718176	SAMN18524390	SRR14102200	SRP312689	26469216	turkey	turkey	49.8167	15.473	Czech Republic	Europe	Typhlitis induced by Histomonas meleagridis affects relative but not the absolute Escherichia coli counts and invasion in the gut in turkeys
PRJNA718176	SAMN18524389	SRR14102201	SRP312689	19097154	turkey	turkey	49.8167	15.473	Czech Republic	Europe	Typhlitis induced by Histomonas meleagridis affects relative but not the absolute Escherichia coli counts and invasion in the gut in turkeys
PRJNA718176	SAMN18524388	SRR14102202	SRP312689	20048280	turkey	turkey	49.8167	15.473	Czech Republic	Europe	Typhlitis induced by Histomonas meleagridis affects relative but not the absolute Escherichia coli counts and invasion in the gut in turkeys
PRJNA718176	SAMN18524387	SRR14102203	SRP312689	25814060	turkey	turkey	49.8167	15.473	Czech Republic	Europe	Typhlitis induced by Histomonas meleagridis affects relative but not the absolute Escherichia coli counts and invasion in the gut in turkeys
PRJNA718176	SAMN18524386	SRR14102204	SRP312689	28124780	turkey	turkey	49.8167	15.473	Czech Republic	Europe	Typhlitis induced by Histomonas meleagridis affects relative but not the absolute Escherichia coli counts and invasion in the gut in turkeys
PRJNA718176	SAMN18524385	SRR14102205	SRP312689	36253728	turkey	turkey	49.8167	15.473	Czech Republic	Europe	Typhlitis induced by Histomonas meleagridis affects relative but not the absolute Escherichia coli counts and invasion in the gut in turkeys
PRJNA718176	SAMN18524367	SRR14102206	SRP312689	22882020	turkey	turkey	49.8167	15.473	Czech Republic	Europe	Typhlitis induced by Histomonas meleagridis affects relative but not the absolute Escherichia coli counts and invasion in the gut in turkeys
PRJNA718176	SAMN18524384	SRR14102207	SRP312689	43039836	turkey	turkey	49.8167	15.473	Czech Republic	Europe	Typhlitis induced by Histomonas meleagridis affects relative but not the absolute Escherichia coli counts and invasion in the gut in turkeys
PRJNA718176	SAMN18524383	SRR14102208	SRP312689	46259224	turkey	turkey	49.8167	15.473	Czech Republic	Europe	Typhlitis induced by Histomonas meleagridis affects relative but not the absolute Escherichia coli counts and invasion in the gut in turkeys
PRJNA718176	SAMN18524382	SRR14102209	SRP312689	21125300	turkey	turkey	49.8167	15.473	Czech Republic	Europe	Typhlitis induced by Histomonas meleagridis affects relative but not the absolute Escherichia coli counts and invasion in the gut in turkeys
PRJNA718176	SAMN18524381	SRR14102210	SRP312689	26688732	turkey	turkey	49.8167	15.473	Czech Republic	Europe	Typhlitis induced by Histomonas meleagridis affects relative but not the absolute Escherichia coli counts and invasion in the gut in turkeys
PRJNA718176	SAMN18524380	SRR14102211	SRP312689	20616456	turkey	turkey	49.8167	15.473	Czech Republic	Europe	Typhlitis induced by Histomonas meleagridis affects relative but not the absolute Escherichia coli counts and invasion in the gut in turkeys
PRJNA718176	SAMN18524379	SRR14102212	SRP312689	30248484	turkey	turkey	49.8167	15.473	Czech Republic	Europe	Typhlitis induced by Histomonas meleagridis affects relative but not the absolute Escherichia coli counts and invasion in the gut in turkeys
PRJNA718176	SAMN18524378	SRR14102213	SRP312689	35960316	turkey	turkey	49.8167	15.473	Czech Republic	Europe	Typhlitis induced by Histomonas meleagridis affects relative but not the absolute Escherichia coli counts and invasion in the gut in turkeys
PRJNA718176	SAMN18524377	SRR14102214	SRP312689	41567484	turkey	turkey	49.8167	15.473	Czech Republic	Europe	Typhlitis induced by Histomonas meleagridis affects relative but not the absolute Escherichia coli counts and invasion in the gut in turkeys
PRJNA718176	SAMN18524376	SRR14102215	SRP312689	27005810	turkey	turkey	49.8167	15.473	Czech Republic	Europe	Typhlitis induced by Histomonas meleagridis affects relative but not the absolute Escherichia coli counts and invasion in the gut in turkeys
PRJNA719517	SAMN18612727	SRR14139471	SRP313334	17634600	bird	bird	34.5781	135.605	Japan	Asia	Oseguro-Teuri
PRJNA719517	SAMN18612725	SRR14139472	SRP313334	97873009	bird	bird	34.5781	135.605	Japan	Asia	Oseguro-Teuri
PRJNA719517	SAMN18612723	SRR14139473	SRP313334	73588208	bird	bird	34.5781	135.605	Japan	Asia	Oseguro-Teuri
PRJNA719517	SAMN18612721	SRR14139474	SRP313334	31667824	bird	bird	34.5781	135.605	Japan	Asia	Oseguro-Teuri
PRJNA719517	SAMN18612719	SRR14139475	SRP313334	29931260	bird	bird	34.5781	135.605	Japan	Asia	Oseguro-Teuri
PRJNA719517	SAMN18612717	SRR14139476	SRP313334	24344133	bird	bird	34.5781	135.605	Japan	Asia	Oseguro-Teuri
PRJNA719517	SAMN18612715	SRR14139477	SRP313334	22052164	bird	bird	34.5781	135.605	Japan	Asia	Oseguro-Teuri
PRJNA719517	SAMN18612643	SRR14139478	SRP313334	15350523	bird	bird	34.5781	135.605	Japan	Asia	Oseguro-Teuri
PRJNA719517	SAMN18612713	SRR14139479	SRP313334	19933081	bird	bird	34.5781	135.605	Japan	Asia	Oseguro-Teuri
PRJNA719517	SAMN18612711	SRR14139480	SRP313334	30980010	bird	bird	34.5781	135.605	Japan	Asia	Oseguro-Teuri
PRJNA719517	SAMN18612709	SRR14139481	SRP313334	37368654	bird	bird	34.5781	135.605	Japan	Asia	Oseguro-Teuri
PRJNA719517	SAMN18612707	SRR14139482	SRP313334	17205105	bird	bird	34.5781	135.605	Japan	Asia	Oseguro-Teuri
PRJNA719517	SAMN18612705	SRR14139483	SRP313334	39250620	bird	bird	34.5781	135.605	Japan	Asia	Oseguro-Teuri
PRJNA719517	SAMN18612703	SRR14139484	SRP313334	23491748	bird	bird	34.5781	135.605	Japan	Asia	Oseguro-Teuri
PRJNA719517	SAMN18612701	SRR14139485	SRP313334	21792839	bird	bird	34.5781	135.605	Japan	Asia	Oseguro-Teuri
PRJNA719517	SAMN18612699	SRR14139486	SRP313334	34695119	bird	bird	34.5781	135.605	Japan	Asia	Oseguro-Teuri
PRJNA719517	SAMN18612697	SRR14139487	SRP313334	24160485	bird	bird	34.5781	135.605	Japan	Asia	Oseguro-Teuri
PRJNA719517	SAMN18612695	SRR14139488	SRP313334	34557754	bird	bird	34.5781	135.605	Japan	Asia	Oseguro-Teuri
PRJNA719517	SAMN18612641	SRR14139489	SRP313334	13676460	bird	bird	34.5781	135.605	Japan	Asia	Oseguro-Teuri
PRJNA719517	SAMN18612693	SRR14139490	SRP313334	15237667	bird	bird	34.5781	135.605	Japan	Asia	Oseguro-Teuri
PRJNA719517	SAMN18612691	SRR14139491	SRP313334	11018778	bird	bird	34.5781	135.605	Japan	Asia	Oseguro-Teuri
PRJNA719517	SAMN18612689	SRR14139492	SRP313334	12316623	bird	bird	34.5781	135.605	Japan	Asia	Oseguro-Teuri
PRJNA719517	SAMN18612687	SRR14139493	SRP313334	14292799	bird	bird	34.5781	135.605	Japan	Asia	Oseguro-Teuri
PRJNA719517	SAMN18612685	SRR14139494	SRP313334	15029560	bird	bird	34.5781	135.605	Japan	Asia	Oseguro-Teuri
PRJNA719517	SAMN18612683	SRR14139495	SRP313334	13607313	bird	bird	34.5781	135.605	Japan	Asia	Oseguro-Teuri
PRJNA719517	SAMN18612681	SRR14139496	SRP313334	17504940	bird	bird	34.5781	135.605	Japan	Asia	Oseguro-Teuri
PRJNA719517	SAMN18612679	SRR14139497	SRP313334	21223375	bird	bird	34.5781	135.605	Japan	Asia	Oseguro-Teuri
PRJNA719517	SAMN18612677	SRR14139498	SRP313334	20930069	bird	bird	34.5781	135.605	Japan	Asia	Oseguro-Teuri
PRJNA719517	SAMN18612675	SRR14139499	SRP313334	14331484	bird	bird	34.5781	135.605	Japan	Asia	Oseguro-Teuri
PRJNA719517	SAMN18612639	SRR14139500	SRP313334	14110690	bird	bird	34.5781	135.605	Japan	Asia	Oseguro-Teuri
PRJNA719517	SAMN18612673	SRR14139501	SRP313334	22517695	bird	bird	34.5781	135.605	Japan	Asia	Oseguro-Teuri
PRJNA719517	SAMN18612671	SRR14139502	SRP313334	15552729	bird	bird	34.5781	135.605	Japan	Asia	Oseguro-Teuri
PRJNA719517	SAMN18612785	SRR14139503	SRP313334	15315914	bird	bird	34.5781	135.605	Japan	Asia	Oseguro-Teuri
PRJNA719517	SAMN18612783	SRR14139504	SRP313334	97675711	bird	bird	34.5781	135.605	Japan	Asia	Oseguro-Teuri
PRJNA719517	SAMN18612781	SRR14139505	SRP313334	17780668	bird	bird	34.5781	135.605	Japan	Asia	Oseguro-Teuri
PRJNA719517	SAMN18612779	SRR14139506	SRP313334	81037944	bird	bird	34.5781	135.605	Japan	Asia	Oseguro-Teuri
PRJNA719517	SAMN18612777	SRR14139507	SRP313334	15483041	bird	bird	34.5781	135.605	Japan	Asia	Oseguro-Teuri
PRJNA719517	SAMN18612775	SRR14139508	SRP313334	86313479	bird	bird	34.5781	135.605	Japan	Asia	Oseguro-Teuri
PRJNA719517	SAMN18612649	SRR14139509	SRP313334	19067518	bird	bird	34.5781	135.605	Japan	Asia	Oseguro-Teuri
PRJNA719517	SAMN18612773	SRR14139510	SRP313334	22712140	bird	bird	34.5781	135.605	Japan	Asia	Oseguro-Teuri
PRJNA719517	SAMN18612771	SRR14139511	SRP313334	17990736	bird	bird	34.5781	135.605	Japan	Asia	Oseguro-Teuri
PRJNA719517	SAMN18612769	SRR14139512	SRP313334	25463130	bird	bird	34.5781	135.605	Japan	Asia	Oseguro-Teuri
PRJNA719517	SAMN18612767	SRR14139513	SRP313334	78903006	bird	bird	34.5781	135.605	Japan	Asia	Oseguro-Teuri
PRJNA719517	SAMN18612765	SRR14139514	SRP313334	14919647	bird	bird	34.5781	135.605	Japan	Asia	Oseguro-Teuri
PRJNA719517	SAMN18612763	SRR14139515	SRP313334	74350352	bird	bird	34.5781	135.605	Japan	Asia	Oseguro-Teuri
PRJNA719517	SAMN18612761	SRR14139516	SRP313334	88840720	bird	bird	34.5781	135.605	Japan	Asia	Oseguro-Teuri
PRJNA719517	SAMN18612759	SRR14139517	SRP313334	18217671	bird	bird	34.5781	135.605	Japan	Asia	Oseguro-Teuri
PRJNA719517	SAMN18612757	SRR14139518	SRP313334	87140824	bird	bird	34.5781	135.605	Japan	Asia	Oseguro-Teuri
PRJNA719517	SAMN18612755	SRR14139519	SRP313334	12995387	bird	bird	34.5781	135.605	Japan	Asia	Oseguro-Teuri
PRJNA719517	SAMN18612647	SRR14139520	SRP313334	14126201	bird	bird	34.5781	135.605	Japan	Asia	Oseguro-Teuri
PRJNA719517	SAMN18612753	SRR14139521	SRP313334	87567224	bird	bird	34.5781	135.605	Japan	Asia	Oseguro-Teuri
PRJNA719517	SAMN18612751	SRR14139522	SRP313334	18456583	bird	bird	34.5781	135.605	Japan	Asia	Oseguro-Teuri
PRJNA719517	SAMN18612749	SRR14139523	SRP313334	72774071	bird	bird	34.5781	135.605	Japan	Asia	Oseguro-Teuri
PRJNA719517	SAMN18612747	SRR14139524	SRP313334	17700055	bird	bird	34.5781	135.605	Japan	Asia	Oseguro-Teuri
PRJNA719517	SAMN18612745	SRR14139525	SRP313334	76060647	bird	bird	34.5781	135.605	Japan	Asia	Oseguro-Teuri
PRJNA719517	SAMN18612741	SRR14139527	SRP313334	91990333	bird	bird	34.5781	135.605	Japan	Asia	Oseguro-Teuri
PRJNA719517	SAMN18612739	SRR14139528	SRP313334	94603713	bird	bird	34.5781	135.605	Japan	Asia	Oseguro-Teuri
PRJNA719517	SAMN18612737	SRR14139529	SRP313334	14597583	bird	bird	34.5781	135.605	Japan	Asia	Oseguro-Teuri
PRJNA719517	SAMN18612735	SRR14139530	SRP313334	69485953	bird	bird	34.5781	135.605	Japan	Asia	Oseguro-Teuri
PRJNA719517	SAMN18612645	SRR14139531	SRP313334	11728178	bird	bird	34.5781	135.605	Japan	Asia	Oseguro-Teuri
PRJNA719517	SAMN18612733	SRR14139532	SRP313334	18655016	bird	bird	34.5781	135.605	Japan	Asia	Oseguro-Teuri
PRJNA719517	SAMN18612731	SRR14139533	SRP313334	17882577	bird	bird	34.5781	135.605	Japan	Asia	Oseguro-Teuri
PRJNA719517	SAMN18612729	SRR14139534	SRP313334	77352667	bird	bird	34.5781	135.605	Japan	Asia	Oseguro-Teuri
PRJNA719517	SAMN18612653	SRR14139545	SRP313334	13417296	bird	bird	34.5781	135.605	Japan	Asia	Oseguro-Teuri
PRJNA719517	SAMN18612797	SRR14139554	SRP313334	13173529	bird	bird	34.5781	135.605	Japan	Asia	Oseguro-Teuri
PRJNA719517	SAMN18612795	SRR14139555	SRP313334	19624035	bird	bird	34.5781	135.605	Japan	Asia	Oseguro-Teuri
PRJNA719517	SAMN18612651	SRR14139556	SRP313334	11628701	bird	bird	34.5781	135.605	Japan	Asia	Oseguro-Teuri
PRJNA719517	SAMN18612793	SRR14139557	SRP313334	12793981	bird	bird	34.5781	135.605	Japan	Asia	Oseguro-Teuri
PRJNA719517	SAMN18612791	SRR14139558	SRP313334	20345406	bird	bird	34.5781	135.605	Japan	Asia	Oseguro-Teuri
PRJNA719517	SAMN18612789	SRR14139559	SRP313334	19171805	bird	bird	34.5781	135.605	Japan	Asia	Oseguro-Teuri
PRJNA719517	SAMN18612787	SRR14139560	SRP313334	33672897	bird	bird	34.5781	135.605	Japan	Asia	Oseguro-Teuri
PRJNA719517	SAMN18612669	SRR14139561	SRP313334	26131185	bird	bird	34.5781	135.605	Japan	Asia	Oseguro-Teuri
PRJNA719517	SAMN18612667	SRR14139562	SRP313334	14773332	bird	bird	34.5781	135.605	Japan	Asia	Oseguro-Teuri
PRJNA719517	SAMN18612665	SRR14139571	SRP313334	19144141	bird	bird	34.5781	135.605	Japan	Asia	Oseguro-Teuri
PRJNA719517	SAMN18612663	SRR14139582	SRP313334	11976423	bird	bird	34.5781	135.605	Japan	Asia	Oseguro-Teuri
PRJNA719517	SAMN18612661	SRR14139593	SRP313334	8833452	bird	bird	34.5781	135.605	Japan	Asia	Oseguro-Teuri
PRJNA719517	SAMN18612659	SRR14139604	SRP313334	12779216	bird	bird	34.5781	135.605	Japan	Asia	Oseguro-Teuri
PRJNA719517	SAMN18612657	SRR14139615	SRP313334	13599857	bird	bird	34.5781	135.605	Japan	Asia	Oseguro-Teuri
PRJNA719517	SAMN18612655	SRR14139626	SRP313334	17019202	bird	bird	34.5781	135.605	Japan	Asia	Oseguro-Teuri
PRJNA719517	SAMN18612637	SRR14139627	SRP313334	11543593	bird	bird	34.5781	135.605	Japan	Asia	Oseguro-Teuri
PRJNA719517	SAMN18612635	SRR14139628	SRP313334	15362965	bird	bird	34.5781	135.605	Japan	Asia	Oseguro-Teuri
PRJNA721556	SAMN18721121	SRR14226434	SRP314597	39703000	earthworm	earthworm	23.8388	78.7378	India	Asia	Variation in earthworm gut microbiota of epigeic earthworm sp. Eudrilus eugeniae based on three different feeding habitats
PRJNA721556	SAMN18721121	SRR14226435	SRP314597	40873500	earthworm	earthworm	23.8388	78.7378	India	Asia	Variation in earthworm gut microbiota of epigeic earthworm sp. Eudrilus eugeniae based on three different feeding habitats
PRJNA721556	SAMN18721120	SRR14226436	SRP314597	43518500	earthworm	earthworm	23.8388	78.7378	India	Asia	Variation in earthworm gut microbiota of epigeic earthworm sp. Eudrilus eugeniae based on three different feeding habitats
PRJNA721556	SAMN18721120	SRR14226437	SRP314597	43253000	earthworm	earthworm	23.8388	78.7378	India	Asia	Variation in earthworm gut microbiota of epigeic earthworm sp. Eudrilus eugeniae based on three different feeding habitats
PRJNA721556	SAMN18721119	SRR14226438	SRP314597	41138000	earthworm	earthworm	23.8388	78.7378	India	Asia	Variation in earthworm gut microbiota of epigeic earthworm sp. Eudrilus eugeniae based on three different feeding habitats
PRJNA721556	SAMN18721119	SRR14226439	SRP314597	48067500	earthworm	earthworm	23.8388	78.7378	India	Asia	Variation in earthworm gut microbiota of epigeic earthworm sp. Eudrilus eugeniae based on three different feeding habitats
PRJNA248757	SAMN02803732	SRR1425303	SRP043386	14439472	cat	cat	30.6159	-96.3429	United States	North America	Feline gut metagenome Targeted Locus (Loci)
PRJNA248757	SAMN02803733	SRR1425304	SRP043386	19116414	cat	cat	30.6159	-96.3429	United States	North America	Feline gut metagenome Targeted Locus (Loci)
PRJNA248757	SAMN02803734	SRR1425305	SRP043386	13618108	cat	cat	30.6159	-96.3429	United States	North America	Feline gut metagenome Targeted Locus (Loci)
PRJNA248757	SAMN02803735	SRR1425306	SRP043386	18685879	cat	cat	30.6159	-96.3429	United States	North America	Feline gut metagenome Targeted Locus (Loci)
PRJNA248757	SAMN02803736	SRR1425307	SRP043386	14098813	cat	cat	30.6159	-96.3429	United States	North America	Feline gut metagenome Targeted Locus (Loci)
PRJNA248757	SAMN02803737	SRR1425308	SRP043386	13866580	cat	cat	30.6159	-96.3429	United States	North America	Feline gut metagenome Targeted Locus (Loci)
PRJNA248757	SAMN02803738	SRR1425309	SRP043386	13591008	cat	cat	30.6159	-96.3429	United States	North America	Feline gut metagenome Targeted Locus (Loci)
PRJNA248757	SAMN02803739	SRR1425310	SRP043386	19858231	cat	cat	30.6159	-96.3429	United States	North America	Feline gut metagenome Targeted Locus (Loci)
PRJNA248757	SAMN02803740	SRR1425311	SRP043386	14199770	cat	cat	30.6159	-96.3429	United States	North America	Feline gut metagenome Targeted Locus (Loci)
PRJNA248757	SAMN02803741	SRR1425312	SRP043386	10994232	cat	cat	30.6159	-96.3429	United States	North America	Feline gut metagenome Targeted Locus (Loci)
PRJNA248757	SAMN02803742	SRR1425313	SRP043386	10832679	cat	cat	30.6159	-96.3429	United States	North America	Feline gut metagenome Targeted Locus (Loci)
PRJNA248757	SAMN02803743	SRR1425314	SRP043386	11488688	cat	cat	30.6159	-96.3429	United States	North America	Feline gut metagenome Targeted Locus (Loci)
PRJNA248757	SAMN02803744	SRR1425315	SRP043386	8235350	cat	cat	30.6159	-96.3429	United States	North America	Feline gut metagenome Targeted Locus (Loci)
PRJNA248757	SAMN02803745	SRR1425316	SRP043386	12899079	cat	cat	30.6159	-96.3429	United States	North America	Feline gut metagenome Targeted Locus (Loci)
PRJNA248757	SAMN02803746	SRR1425317	SRP043386	12827409	cat	cat	30.6159	-96.3429	United States	North America	Feline gut metagenome Targeted Locus (Loci)
PRJNA248757	SAMN02803747	SRR1425318	SRP043386	19792175	cat	cat	30.6159	-96.3429	United States	North America	Feline gut metagenome Targeted Locus (Loci)
PRJNA248757	SAMN02803748	SRR1425319	SRP043386	15370839	cat	cat	30.6159	-96.3429	United States	North America	Feline gut metagenome Targeted Locus (Loci)
PRJNA248757	SAMN02803749	SRR1425320	SRP043386	12121008	cat	cat	30.6159	-96.3429	United States	North America	Feline gut metagenome Targeted Locus (Loci)
PRJNA248757	SAMN02803750	SRR1425321	SRP043386	14550026	cat	cat	30.6159	-96.3429	United States	North America	Feline gut metagenome Targeted Locus (Loci)
PRJNA248757	SAMN02803751	SRR1425322	SRP043386	13065504	cat	cat	30.6159	-96.3429	United States	North America	Feline gut metagenome Targeted Locus (Loci)
PRJNA248757	SAMN02803752	SRR1425323	SRP043386	15996780	cat	cat	30.6159	-96.3429	United States	North America	Feline gut metagenome Targeted Locus (Loci)
PRJNA248757	SAMN02803753	SRR1425324	SRP043386	10366038	cat	cat	30.6159	-96.3429	United States	North America	Feline gut metagenome Targeted Locus (Loci)
PRJNA248757	SAMN02803754	SRR1425325	SRP043386	10923376	cat	cat	30.6159	-96.3429	United States	North America	Feline gut metagenome Targeted Locus (Loci)
PRJNA248757	SAMN02803755	SRR1425326	SRP043386	15210099	cat	cat	30.6159	-96.3429	United States	North America	Feline gut metagenome Targeted Locus (Loci)
PRJNA248757	SAMN02803756	SRR1425327	SRP043386	14627998	cat	cat	30.6159	-96.3429	United States	North America	Feline gut metagenome Targeted Locus (Loci)
PRJNA248757	SAMN02803757	SRR1425328	SRP043386	13321749	cat	cat	30.6159	-96.3429	United States	North America	Feline gut metagenome Targeted Locus (Loci)
PRJNA248757	SAMN02803758	SRR1425329	SRP043386	14362290	cat	cat	30.6159	-96.3429	United States	North America	Feline gut metagenome Targeted Locus (Loci)
PRJNA248757	SAMN02803759	SRR1425330	SRP043386	9548553	cat	cat	30.6159	-96.3429	United States	North America	Feline gut metagenome Targeted Locus (Loci)
PRJNA248757	SAMN02803760	SRR1425331	SRP043386	14893427	cat	cat	30.6159	-96.3429	United States	North America	Feline gut metagenome Targeted Locus (Loci)
PRJNA248757	SAMN02803761	SRR1425332	SRP043386	13867420	cat	cat	30.6159	-96.3429	United States	North America	Feline gut metagenome Targeted Locus (Loci)
PRJNA723140	SAMN18805721	SRR14284303	SRP315538	27524644	bird	bird	36.6173	101.778	China	Asia	Himalayan griffons gut microbiome
PRJNA723140	SAMN18805720	SRR14284304	SRP315538	19113500	bird	bird	36.6173	101.778	China	Asia	Himalayan griffons gut microbiome
PRJNA723140	SAMN18805747	SRR14284309	SRP315538	21148862	bird	bird	36.6173	101.778	China	Asia	Himalayan griffons gut microbiome
PRJNA723140	SAMN18805746	SRR14284310	SRP315538	23574320	bird	bird	36.6173	101.778	China	Asia	Himalayan griffons gut microbiome
PRJNA723140	SAMN18805745	SRR14284311	SRP315538	34525302	bird	bird	36.6173	101.778	China	Asia	Himalayan griffons gut microbiome
PRJNA723140	SAMN18805744	SRR14284312	SRP315538	28616672	bird	bird	36.6173	101.778	China	Asia	Himalayan griffons gut microbiome
PRJNA723140	SAMN18805743	SRR14284313	SRP315538	32899902	bird	bird	36.6173	101.778	China	Asia	Himalayan griffons gut microbiome
PRJNA723140	SAMN18805742	SRR14284314	SRP315538	47908966	bird	bird	36.6173	101.778	China	Asia	Himalayan griffons gut microbiome
PRJNA723140	SAMN18805740	SRR14284317	SRP315538	33185852	bird	bird	36.6173	101.778	China	Asia	Himalayan griffons gut microbiome
PRJNA723140	SAMN18805739	SRR14284318	SRP315538	39933670	bird	bird	36.6173	101.778	China	Asia	Himalayan griffons gut microbiome
PRJNA723140	SAMN18805738	SRR14284319	SRP315538	37667742	bird	bird	36.6173	101.778	China	Asia	Himalayan griffons gut microbiome
PRJNA723140	SAMN18805737	SRR14284320	SRP315538	42431970	bird	bird	36.6173	101.778	China	Asia	Himalayan griffons gut microbiome
PRJNA723140	SAMN18805736	SRR14284321	SRP315538	107197538	bird	bird	36.6173	101.778	China	Asia	Himalayan griffons gut microbiome
PRJNA723140	SAMN18805735	SRR14284322	SRP315538	36442070	bird	bird	36.6173	101.778	China	Asia	Himalayan griffons gut microbiome
PRJNA723140	SAMN18805734	SRR14284323	SRP315538	44687062	bird	bird	36.6173	101.778	China	Asia	Himalayan griffons gut microbiome
PRJNA723140	SAMN18805733	SRR14284324	SRP315538	93878288	bird	bird	36.6173	101.778	China	Asia	Himalayan griffons gut microbiome
PRJNA723140	SAMN18805732	SRR14284325	SRP315538	86689806	bird	bird	36.6173	101.778	China	Asia	Himalayan griffons gut microbiome
PRJNA723140	SAMN18805731	SRR14284327	SRP315538	37186142	bird	bird	36.6173	101.778	China	Asia	Himalayan griffons gut microbiome
PRJNA723140	SAMN18805730	SRR14284328	SRP315538	24541132	bird	bird	36.6173	101.778	China	Asia	Himalayan griffons gut microbiome
PRJNA723140	SAMN18805729	SRR14284329	SRP315538	43846670	bird	bird	36.6173	101.778	China	Asia	Himalayan griffons gut microbiome
PRJNA723140	SAMN18805728	SRR14284330	SRP315538	41408570	bird	bird	36.6173	101.778	China	Asia	Himalayan griffons gut microbiome
PRJNA723140	SAMN18805727	SRR14284331	SRP315538	39861430	bird	bird	36.6173	101.778	China	Asia	Himalayan griffons gut microbiome
PRJNA723140	SAMN18805726	SRR14284332	SRP315538	42427756	bird	bird	36.6173	101.778	China	Asia	Himalayan griffons gut microbiome
PRJNA723140	SAMN18805725	SRR14284333	SRP315538	29951306	bird	bird	36.6173	101.778	China	Asia	Himalayan griffons gut microbiome
PRJNA723140	SAMN18805724	SRR14284334	SRP315538	29708700	bird	bird	36.6173	101.778	China	Asia	Himalayan griffons gut microbiome
PRJNA723140	SAMN18805723	SRR14284335	SRP315538	27901496	bird	bird	36.6173	101.778	China	Asia	Himalayan griffons gut microbiome
PRJNA723140	SAMN18805722	SRR14284336	SRP315538	32910738	bird	bird	36.6173	101.778	China	Asia	Himalayan griffons gut microbiome
PRJNA722780	SAMN18780353	SRR14289498	SRP315613	56357434	sheep	sheep	36.6173	36.6173	Syria	Asia	Procapra przewalskii gut microbiome
PRJNA722780	SAMN18780352	SRR14289499	SRP315613	63061908	sheep	sheep	36.6173	36.6173	Syria	Asia	Procapra przewalskii gut microbiome
PRJNA722780	SAMN18780351	SRR14289500	SRP315613	66858722	sheep	sheep	36.6173	36.6173	Syria	Asia	Procapra przewalskii gut microbiome
PRJNA722780	SAMN18780350	SRR14289501	SRP315613	61022934	sheep	sheep	36.6173	36.6173	Syria	Asia	Procapra przewalskii gut microbiome
PRJNA722780	SAMN18780349	SRR14289502	SRP315613	59195864	sheep	sheep	36.6173	36.6173	Syria	Asia	Procapra przewalskii gut microbiome
PRJNA722780	SAMN18780348	SRR14289503	SRP315613	58481892	sheep	sheep	36.6173	36.6173	Syria	Asia	Procapra przewalskii gut microbiome
PRJNA722780	SAMN18780347	SRR14289504	SRP315613	45693606	sheep	sheep	36.6173	36.6173	Syria	Asia	Procapra przewalskii gut microbiome
PRJNA722780	SAMN18780346	SRR14289505	SRP315613	65170714	sheep	sheep	36.6173	36.6173	Syria	Asia	Procapra przewalskii gut microbiome
PRJNA722780	SAMN18780345	SRR14289506	SRP315613	58179086	sheep	sheep	36.6173	36.6173	Syria	Asia	Procapra przewalskii gut microbiome
PRJNA722780	SAMN18780344	SRR14289507	SRP315613	61444936	sheep	sheep	36.6173	36.6173	Syria	Asia	Procapra przewalskii gut microbiome
PRJNA722780	SAMN18780263	SRR14289508	SRP315613	83910974	sheep	sheep	36.6173	36.6173	Syria	Asia	Procapra przewalskii gut microbiome
PRJNA722780	SAMN18780343	SRR14289509	SRP315613	86084194	sheep	sheep	36.6173	36.6173	Syria	Asia	Procapra przewalskii gut microbiome
PRJNA722780	SAMN18780342	SRR14289510	SRP315613	63671132	sheep	sheep	36.6173	36.6173	Syria	Asia	Procapra przewalskii gut microbiome
PRJNA722780	SAMN18780341	SRR14289511	SRP315613	79462194	sheep	sheep	36.6173	36.6173	Syria	Asia	Procapra przewalskii gut microbiome
PRJNA722780	SAMN18780340	SRR14289512	SRP315613	68786928	sheep	sheep	36.6173	36.6173	Syria	Asia	Procapra przewalskii gut microbiome
PRJNA722780	SAMN18780339	SRR14289513	SRP315613	70074004	sheep	sheep	36.6173	36.6173	Syria	Asia	Procapra przewalskii gut microbiome
PRJNA722780	SAMN18780338	SRR14289514	SRP315613	84990360	sheep	sheep	36.6173	36.6173	Syria	Asia	Procapra przewalskii gut microbiome
PRJNA722780	SAMN18780337	SRR14289515	SRP315613	64321894	sheep	sheep	36.6173	36.6173	Syria	Asia	Procapra przewalskii gut microbiome
PRJNA722780	SAMN18780336	SRR14289516	SRP315613	85043938	sheep	sheep	36.6173	36.6173	Syria	Asia	Procapra przewalskii gut microbiome
PRJNA722780	SAMN18780335	SRR14289517	SRP315613	88271862	sheep	sheep	36.6173	36.6173	Syria	Asia	Procapra przewalskii gut microbiome
PRJNA722780	SAMN18780334	SRR14289518	SRP315613	70709716	sheep	sheep	36.6173	36.6173	Syria	Asia	Procapra przewalskii gut microbiome
PRJNA722780	SAMN18780262	SRR14289519	SRP315613	64878142	sheep	sheep	36.6173	36.6173	Syria	Asia	Procapra przewalskii gut microbiome
PRJNA722780	SAMN18780333	SRR14289520	SRP315613	60570832	sheep	sheep	36.6173	36.6173	Syria	Asia	Procapra przewalskii gut microbiome
PRJNA722780	SAMN18780332	SRR14289521	SRP315613	88392262	sheep	sheep	36.6173	36.6173	Syria	Asia	Procapra przewalskii gut microbiome
PRJNA722780	SAMN18780331	SRR14289522	SRP315613	74318706	sheep	sheep	36.6173	36.6173	Syria	Asia	Procapra przewalskii gut microbiome
PRJNA722780	SAMN18780330	SRR14289523	SRP315613	77133658	sheep	sheep	36.6173	36.6173	Syria	Asia	Procapra przewalskii gut microbiome
PRJNA722780	SAMN18780329	SRR14289524	SRP315613	75041106	sheep	sheep	36.6173	36.6173	Syria	Asia	Procapra przewalskii gut microbiome
PRJNA722780	SAMN18780328	SRR14289525	SRP315613	89186300	sheep	sheep	36.6173	36.6173	Syria	Asia	Procapra przewalskii gut microbiome
PRJNA722780	SAMN18780327	SRR14289526	SRP315613	81432540	sheep	sheep	36.6173	36.6173	Syria	Asia	Procapra przewalskii gut microbiome
PRJNA722780	SAMN18780325	SRR14289528	SRP315613	80558436	sheep	sheep	36.6173	36.6173	Syria	Asia	Procapra przewalskii gut microbiome
PRJNA722780	SAMN18780324	SRR14289529	SRP315613	77497266	sheep	sheep	36.6173	36.6173	Syria	Asia	Procapra przewalskii gut microbiome
PRJNA722780	SAMN18780261	SRR14289530	SRP315613	69041574	sheep	sheep	36.6173	36.6173	Syria	Asia	Procapra przewalskii gut microbiome
PRJNA722780	SAMN18780323	SRR14289531	SRP315613	71259944	sheep	sheep	36.6173	36.6173	Syria	Asia	Procapra przewalskii gut microbiome
PRJNA722780	SAMN18780322	SRR14289532	SRP315613	84261940	sheep	sheep	36.6173	36.6173	Syria	Asia	Procapra przewalskii gut microbiome
PRJNA722780	SAMN18780321	SRR14289533	SRP315613	68523252	sheep	sheep	36.6173	36.6173	Syria	Asia	Procapra przewalskii gut microbiome
PRJNA722780	SAMN18780320	SRR14289534	SRP315613	76578614	sheep	sheep	36.6173	36.6173	Syria	Asia	Procapra przewalskii gut microbiome
PRJNA722780	SAMN18780319	SRR14289535	SRP315613	75596752	sheep	sheep	36.6173	36.6173	Syria	Asia	Procapra przewalskii gut microbiome
PRJNA722780	SAMN18780318	SRR14289536	SRP315613	73988810	sheep	sheep	36.6173	36.6173	Syria	Asia	Procapra przewalskii gut microbiome
PRJNA722780	SAMN18780317	SRR14289537	SRP315613	47376196	sheep	sheep	36.6173	36.6173	Syria	Asia	Procapra przewalskii gut microbiome
PRJNA722780	SAMN18780316	SRR14289538	SRP315613	85926470	sheep	sheep	36.6173	36.6173	Syria	Asia	Procapra przewalskii gut microbiome
PRJNA722780	SAMN18780315	SRR14289539	SRP315613	64751120	sheep	sheep	36.6173	36.6173	Syria	Asia	Procapra przewalskii gut microbiome
PRJNA722780	SAMN18780314	SRR14289540	SRP315613	66012310	sheep	sheep	36.6173	36.6173	Syria	Asia	Procapra przewalskii gut microbiome
PRJNA722780	SAMN18780260	SRR14289541	SRP315613	62214894	sheep	sheep	36.6173	36.6173	Syria	Asia	Procapra przewalskii gut microbiome
PRJNA722780	SAMN18780313	SRR14289542	SRP315613	77562282	sheep	sheep	36.6173	36.6173	Syria	Asia	Procapra przewalskii gut microbiome
PRJNA722780	SAMN18780312	SRR14289543	SRP315613	82761154	sheep	sheep	36.6173	36.6173	Syria	Asia	Procapra przewalskii gut microbiome
PRJNA722780	SAMN18780311	SRR14289544	SRP315613	63037226	sheep	sheep	36.6173	36.6173	Syria	Asia	Procapra przewalskii gut microbiome
PRJNA722780	SAMN18780310	SRR14289545	SRP315613	88572862	sheep	sheep	36.6173	36.6173	Syria	Asia	Procapra przewalskii gut microbiome
PRJNA722780	SAMN18780309	SRR14289546	SRP315613	64716806	sheep	sheep	36.6173	36.6173	Syria	Asia	Procapra przewalskii gut microbiome
PRJNA722780	SAMN18780308	SRR14289547	SRP315613	73284470	sheep	sheep	36.6173	36.6173	Syria	Asia	Procapra przewalskii gut microbiome
PRJNA722780	SAMN18780307	SRR14289548	SRP315613	73736572	sheep	sheep	36.6173	36.6173	Syria	Asia	Procapra przewalskii gut microbiome
PRJNA722780	SAMN18780306	SRR14289549	SRP315613	67853828	sheep	sheep	36.6173	36.6173	Syria	Asia	Procapra przewalskii gut microbiome
PRJNA722780	SAMN18780305	SRR14289550	SRP315613	68891676	sheep	sheep	36.6173	36.6173	Syria	Asia	Procapra przewalskii gut microbiome
PRJNA722780	SAMN18780304	SRR14289551	SRP315613	67253634	sheep	sheep	36.6173	36.6173	Syria	Asia	Procapra przewalskii gut microbiome
PRJNA722780	SAMN18780259	SRR14289552	SRP315613	77680274	sheep	sheep	36.6173	36.6173	Syria	Asia	Procapra przewalskii gut microbiome
PRJNA722780	SAMN18780303	SRR14289553	SRP315613	64293600	sheep	sheep	36.6173	36.6173	Syria	Asia	Procapra przewalskii gut microbiome
PRJNA722780	SAMN18780302	SRR14289554	SRP315613	76944630	sheep	sheep	36.6173	36.6173	Syria	Asia	Procapra przewalskii gut microbiome
PRJNA722780	SAMN18780301	SRR14289555	SRP315613	66940594	sheep	sheep	36.6173	36.6173	Syria	Asia	Procapra przewalskii gut microbiome
PRJNA722780	SAMN18780300	SRR14289556	SRP315613	59770172	sheep	sheep	36.6173	36.6173	Syria	Asia	Procapra przewalskii gut microbiome
PRJNA722780	SAMN18780299	SRR14289557	SRP315613	55559784	sheep	sheep	36.6173	36.6173	Syria	Asia	Procapra przewalskii gut microbiome
PRJNA722780	SAMN18780298	SRR14289558	SRP315613	74325328	sheep	sheep	36.6173	36.6173	Syria	Asia	Procapra przewalskii gut microbiome
PRJNA722780	SAMN18780297	SRR14289559	SRP315613	64447712	sheep	sheep	36.6173	36.6173	Syria	Asia	Procapra przewalskii gut microbiome
PRJNA722780	SAMN18780296	SRR14289560	SRP315613	82923092	sheep	sheep	36.6173	36.6173	Syria	Asia	Procapra przewalskii gut microbiome
PRJNA722780	SAMN18780295	SRR14289561	SRP315613	64350188	sheep	sheep	36.6173	36.6173	Syria	Asia	Procapra przewalskii gut microbiome
PRJNA722780	SAMN18780294	SRR14289562	SRP315613	72681868	sheep	sheep	36.6173	36.6173	Syria	Asia	Procapra przewalskii gut microbiome
PRJNA722780	SAMN18780258	SRR14289563	SRP315613	65127370	sheep	sheep	36.6173	36.6173	Syria	Asia	Procapra przewalskii gut microbiome
PRJNA722780	SAMN18780293	SRR14289564	SRP315613	69890394	sheep	sheep	36.6173	36.6173	Syria	Asia	Procapra przewalskii gut microbiome
PRJNA722780	SAMN18780291	SRR14289566	SRP315613	69976480	sheep	sheep	36.6173	36.6173	Syria	Asia	Procapra przewalskii gut microbiome
PRJNA722780	SAMN18780290	SRR14289567	SRP315613	87326120	sheep	sheep	36.6173	36.6173	Syria	Asia	Procapra przewalskii gut microbiome
PRJNA722780	SAMN18780289	SRR14289568	SRP315613	85167950	sheep	sheep	36.6173	36.6173	Syria	Asia	Procapra przewalskii gut microbiome
PRJNA722780	SAMN18780288	SRR14289569	SRP315613	65772112	sheep	sheep	36.6173	36.6173	Syria	Asia	Procapra przewalskii gut microbiome
PRJNA722780	SAMN18780287	SRR14289570	SRP315613	75593742	sheep	sheep	36.6173	36.6173	Syria	Asia	Procapra przewalskii gut microbiome
PRJNA722780	SAMN18780286	SRR14289571	SRP315613	73221862	sheep	sheep	36.6173	36.6173	Syria	Asia	Procapra przewalskii gut microbiome
PRJNA722780	SAMN18780285	SRR14289572	SRP315613	66931564	sheep	sheep	36.6173	36.6173	Syria	Asia	Procapra przewalskii gut microbiome
PRJNA722780	SAMN18780284	SRR14289573	SRP315613	70662760	sheep	sheep	36.6173	36.6173	Syria	Asia	Procapra przewalskii gut microbiome
PRJNA722780	SAMN18780257	SRR14289574	SRP315613	76054874	sheep	sheep	36.6173	36.6173	Syria	Asia	Procapra przewalskii gut microbiome
PRJNA722780	SAMN18780283	SRR14289575	SRP315613	59505894	sheep	sheep	36.6173	36.6173	Syria	Asia	Procapra przewalskii gut microbiome
PRJNA722780	SAMN18780282	SRR14289576	SRP315613	77284760	sheep	sheep	36.6173	36.6173	Syria	Asia	Procapra przewalskii gut microbiome
PRJNA722780	SAMN18780281	SRR14289577	SRP315613	63948654	sheep	sheep	36.6173	36.6173	Syria	Asia	Procapra przewalskii gut microbiome
PRJNA722780	SAMN18780280	SRR14289578	SRP315613	88448850	sheep	sheep	36.6173	36.6173	Syria	Asia	Procapra przewalskii gut microbiome
PRJNA722780	SAMN18780279	SRR14289579	SRP315613	60481736	sheep	sheep	36.6173	36.6173	Syria	Asia	Procapra przewalskii gut microbiome
PRJNA722780	SAMN18780278	SRR14289580	SRP315613	56792078	sheep	sheep	36.6173	36.6173	Syria	Asia	Procapra przewalskii gut microbiome
PRJNA722780	SAMN18780277	SRR14289581	SRP315613	57764910	sheep	sheep	36.6173	36.6173	Syria	Asia	Procapra przewalskii gut microbiome
PRJNA722780	SAMN18780276	SRR14289582	SRP315613	67238584	sheep	sheep	36.6173	36.6173	Syria	Asia	Procapra przewalskii gut microbiome
PRJNA722780	SAMN18780275	SRR14289583	SRP315613	59295194	sheep	sheep	36.6173	36.6173	Syria	Asia	Procapra przewalskii gut microbiome
PRJNA722780	SAMN18780274	SRR14289584	SRP315613	55577242	sheep	sheep	36.6173	36.6173	Syria	Asia	Procapra przewalskii gut microbiome
PRJNA722780	SAMN18780256	SRR14289585	SRP315613	81280234	sheep	sheep	36.6173	36.6173	Syria	Asia	Procapra przewalskii gut microbiome
PRJNA722780	SAMN18780273	SRR14289586	SRP315613	64227982	sheep	sheep	36.6173	36.6173	Syria	Asia	Procapra przewalskii gut microbiome
PRJNA722780	SAMN18780272	SRR14289587	SRP315613	51086322	sheep	sheep	36.6173	36.6173	Syria	Asia	Procapra przewalskii gut microbiome
PRJNA722780	SAMN18780271	SRR14289588	SRP315613	61097582	sheep	sheep	36.6173	36.6173	Syria	Asia	Procapra przewalskii gut microbiome
PRJNA722780	SAMN18780270	SRR14289589	SRP315613	62262452	sheep	sheep	36.6173	36.6173	Syria	Asia	Procapra przewalskii gut microbiome
PRJNA722780	SAMN18780269	SRR14289590	SRP315613	60142208	sheep	sheep	36.6173	36.6173	Syria	Asia	Procapra przewalskii gut microbiome
PRJNA722780	SAMN18780268	SRR14289591	SRP315613	75612404	sheep	sheep	36.6173	36.6173	Syria	Asia	Procapra przewalskii gut microbiome
PRJNA722780	SAMN18780267	SRR14289592	SRP315613	65151450	sheep	sheep	36.6173	36.6173	Syria	Asia	Procapra przewalskii gut microbiome
PRJNA722780	SAMN18780266	SRR14289593	SRP315613	66210368	sheep	sheep	36.6173	36.6173	Syria	Asia	Procapra przewalskii gut microbiome
PRJNA722780	SAMN18780373	SRR14289594	SRP315613	69174616	sheep	sheep	36.6173	36.6173	Syria	Asia	Procapra przewalskii gut microbiome
PRJNA722780	SAMN18780372	SRR14289595	SRP315613	55252162	sheep	sheep	36.6173	36.6173	Syria	Asia	Procapra przewalskii gut microbiome
PRJNA722780	SAMN18780371	SRR14289596	SRP315613	56802312	sheep	sheep	36.6173	36.6173	Syria	Asia	Procapra przewalskii gut microbiome
PRJNA722780	SAMN18780370	SRR14289597	SRP315613	62477366	sheep	sheep	36.6173	36.6173	Syria	Asia	Procapra przewalskii gut microbiome
PRJNA722780	SAMN18780369	SRR14289598	SRP315613	59498068	sheep	sheep	36.6173	36.6173	Syria	Asia	Procapra przewalskii gut microbiome
PRJNA722780	SAMN18780368	SRR14289599	SRP315613	63896280	sheep	sheep	36.6173	36.6173	Syria	Asia	Procapra przewalskii gut microbiome
PRJNA722780	SAMN18780367	SRR14289600	SRP315613	69113212	sheep	sheep	36.6173	36.6173	Syria	Asia	Procapra przewalskii gut microbiome
PRJNA722780	SAMN18780366	SRR14289601	SRP315613	64749916	sheep	sheep	36.6173	36.6173	Syria	Asia	Procapra przewalskii gut microbiome
PRJNA722780	SAMN18780365	SRR14289602	SRP315613	63455616	sheep	sheep	36.6173	36.6173	Syria	Asia	Procapra przewalskii gut microbiome
PRJNA722780	SAMN18780364	SRR14289603	SRP315613	67406542	sheep	sheep	36.6173	36.6173	Syria	Asia	Procapra przewalskii gut microbiome
PRJNA722780	SAMN18780265	SRR14289604	SRP315613	77096936	sheep	sheep	36.6173	36.6173	Syria	Asia	Procapra przewalskii gut microbiome
PRJNA722780	SAMN18780363	SRR14289605	SRP315613	61397980	sheep	sheep	36.6173	36.6173	Syria	Asia	Procapra przewalskii gut microbiome
PRJNA722780	SAMN18780362	SRR14289606	SRP315613	67174772	sheep	sheep	36.6173	36.6173	Syria	Asia	Procapra przewalskii gut microbiome
PRJNA722780	SAMN18780361	SRR14289607	SRP315613	66986948	sheep	sheep	36.6173	36.6173	Syria	Asia	Procapra przewalskii gut microbiome
PRJNA722780	SAMN18780360	SRR14289608	SRP315613	62207068	sheep	sheep	36.6173	36.6173	Syria	Asia	Procapra przewalskii gut microbiome
PRJNA722780	SAMN18780358	SRR14289610	SRP315613	53026568	sheep	sheep	36.6173	36.6173	Syria	Asia	Procapra przewalskii gut microbiome
PRJNA722780	SAMN18780357	SRR14289611	SRP315613	58515604	sheep	sheep	36.6173	36.6173	Syria	Asia	Procapra przewalskii gut microbiome
PRJNA722780	SAMN18780356	SRR14289612	SRP315613	55419518	sheep	sheep	36.6173	36.6173	Syria	Asia	Procapra przewalskii gut microbiome
PRJNA722780	SAMN18780355	SRR14289613	SRP315613	51774408	sheep	sheep	36.6173	36.6173	Syria	Asia	Procapra przewalskii gut microbiome
PRJNA722780	SAMN18780354	SRR14289614	SRP315613	59855054	sheep	sheep	36.6173	36.6173	Syria	Asia	Procapra przewalskii gut microbiome
PRJNA722780	SAMN18780264	SRR14289615	SRP315613	62641110	sheep	sheep	36.6173	36.6173	Syria	Asia	Procapra przewalskii gut microbiome
PRJNA722780	SAMN18780255	SRR14289616	SRP315613	73727542	sheep	sheep	36.6173	36.6173	Syria	Asia	Procapra przewalskii gut microbiome
PRJNA722780	SAMN18780254	SRR14289617	SRP315613	64797474	sheep	sheep	36.6173	36.6173	Syria	Asia	Procapra przewalskii gut microbiome
PRJNA723677	SAMN18824984	SRR14308490	SRP315998	8022500	honeybee	cattle	30.2849	-97.7341	United States	North America	Honey bees (Apis mellifera) provide invaluable benefits for food production and maintenance of biodiversity of natural environments through pollination. They are widely spread across the world, being adapted to different climatic conditions. To survi
PRJNA723677	SAMN18824983	SRR14308491	SRP315998	8954500	honeybee	cattle	30.2849	-97.7341	United States	North America	Honey bees (Apis mellifera) provide invaluable benefits for food production and maintenance of biodiversity of natural environments through pollination. They are widely spread across the world, being adapted to different climatic conditions. To survi
PRJNA723677	SAMN18824992	SRR14308492	SRP315998	5980000	honeybee	cattle	30.2849	-97.7341	United States	North America	Honey bees (Apis mellifera) provide invaluable benefits for food production and maintenance of biodiversity of natural environments through pollination. They are widely spread across the world, being adapted to different climatic conditions. To survi
PRJNA723677	SAMN18824991	SRR14308493	SRP315998	5534000	honeybee	cattle	30.2849	-97.7341	United States	North America	Honey bees (Apis mellifera) provide invaluable benefits for food production and maintenance of biodiversity of natural environments through pollination. They are widely spread across the world, being adapted to different climatic conditions. To survi
PRJNA723677	SAMN18824990	SRR14308494	SRP315998	6362500	honeybee	cattle	30.2849	-97.7341	United States	North America	Honey bees (Apis mellifera) provide invaluable benefits for food production and maintenance of biodiversity of natural environments through pollination. They are widely spread across the world, being adapted to different climatic conditions. To survi
PRJNA723677	SAMN18824989	SRR14308495	SRP315998	3870500	honeybee	cattle	30.2849	-97.7341	United States	North America	Honey bees (Apis mellifera) provide invaluable benefits for food production and maintenance of biodiversity of natural environments through pollination. They are widely spread across the world, being adapted to different climatic conditions. To survi
PRJNA723677	SAMN18824988	SRR14308496	SRP315998	6549500	honeybee	cattle	30.2849	-97.7341	United States	North America	Honey bees (Apis mellifera) provide invaluable benefits for food production and maintenance of biodiversity of natural environments through pollination. They are widely spread across the world, being adapted to different climatic conditions. To survi
PRJNA723677	SAMN18824987	SRR14308497	SRP315998	5849000	honeybee	cattle	30.2849	-97.7341	United States	North America	Honey bees (Apis mellifera) provide invaluable benefits for food production and maintenance of biodiversity of natural environments through pollination. They are widely spread across the world, being adapted to different climatic conditions. To survi
PRJNA723677	SAMN18824986	SRR14308498	SRP315998	4183000	honeybee	cattle	30.2849	-97.7341	United States	North America	Honey bees (Apis mellifera) provide invaluable benefits for food production and maintenance of biodiversity of natural environments through pollination. They are widely spread across the world, being adapted to different climatic conditions. To survi
PRJNA723677	SAMN18824985	SRR14308499	SRP315998	8667000	honeybee	cattle	30.2849	-97.7341	United States	North America	Honey bees (Apis mellifera) provide invaluable benefits for food production and maintenance of biodiversity of natural environments through pollination. They are widely spread across the world, being adapted to different climatic conditions. To survi
PRJNA723677	SAMN18824999	SRR14308500	SRP315998	6104000	honeybee	cattle	30.2849	-97.7341	United States	North America	Honey bees (Apis mellifera) provide invaluable benefits for food production and maintenance of biodiversity of natural environments through pollination. They are widely spread across the world, being adapted to different climatic conditions. To survi
PRJNA723677	SAMN18824998	SRR14308501	SRP315998	5729500	honeybee	cattle	30.2849	-97.7341	United States	North America	Honey bees (Apis mellifera) provide invaluable benefits for food production and maintenance of biodiversity of natural environments through pollination. They are widely spread across the world, being adapted to different climatic conditions. To survi
PRJNA723677	SAMN18824997	SRR14308502	SRP315998	5099500	honeybee	cattle	30.2849	-97.7341	United States	North America	Honey bees (Apis mellifera) provide invaluable benefits for food production and maintenance of biodiversity of natural environments through pollination. They are widely spread across the world, being adapted to different climatic conditions. To survi
PRJNA723677	SAMN18824996	SRR14308503	SRP315998	6588500	honeybee	cattle	30.2849	-97.7341	United States	North America	Honey bees (Apis mellifera) provide invaluable benefits for food production and maintenance of biodiversity of natural environments through pollination. They are widely spread across the world, being adapted to different climatic conditions. To survi
PRJNA723677	SAMN18824995	SRR14308504	SRP315998	6079000	honeybee	cattle	30.2849	-97.7341	United States	North America	Honey bees (Apis mellifera) provide invaluable benefits for food production and maintenance of biodiversity of natural environments through pollination. They are widely spread across the world, being adapted to different climatic conditions. To survi
PRJNA723677	SAMN18824994	SRR14308505	SRP315998	4709000	honeybee	cattle	30.2849	-97.7341	United States	North America	Honey bees (Apis mellifera) provide invaluable benefits for food production and maintenance of biodiversity of natural environments through pollination. They are widely spread across the world, being adapted to different climatic conditions. To survi
PRJNA723677	SAMN18824993	SRR14308506	SRP315998	6553000	honeybee	cattle	30.2849	-97.7341	United States	North America	Honey bees (Apis mellifera) provide invaluable benefits for food production and maintenance of biodiversity of natural environments through pollination. They are widely spread across the world, being adapted to different climatic conditions. To survi
PRJNA725147	SAMN18871088	SRR14324346	SRP316332	33462290	toad	toad	30.2656	120.122	China	Asia	16S rRNA gene sequencing of Xenopus laevis
PRJNA725147	SAMN18871087	SRR14324347	SRP316332	26017026	toad	toad	30.2656	120.122	China	Asia	16S rRNA gene sequencing of Xenopus laevis
PRJNA725147	SAMN18871086	SRR14324348	SRP316332	35693078	toad	toad	30.2656	120.122	China	Asia	16S rRNA gene sequencing of Xenopus laevis
PRJNA725147	SAMN18871085	SRR14324349	SRP316332	33755964	toad	toad	30.2656	120.122	China	Asia	16S rRNA gene sequencing of Xenopus laevis
PRJNA725147	SAMN18871084	SRR14324350	SRP316332	39397501	toad	toad	30.2656	120.122	China	Asia	16S rRNA gene sequencing of Xenopus laevis
PRJNA725147	SAMN18871083	SRR14324351	SRP316332	25185691	toad	toad	30.2656	120.122	China	Asia	16S rRNA gene sequencing of Xenopus laevis
PRJNA725147	SAMN18871082	SRR14324352	SRP316332	30648333	toad	toad	30.2656	120.122	China	Asia	16S rRNA gene sequencing of Xenopus laevis
PRJNA725147	SAMN18871102	SRR14324353	SRP316332	34682400	toad	toad	30.2656	120.122	China	Asia	16S rRNA gene sequencing of Xenopus laevis
PRJNA725147	SAMN18871101	SRR14324354	SRP316332	36534472	toad	toad	30.2656	120.122	China	Asia	16S rRNA gene sequencing of Xenopus laevis
PRJNA725147	SAMN18871100	SRR14324355	SRP316332	33847329	toad	toad	30.2656	120.122	China	Asia	16S rRNA gene sequencing of Xenopus laevis
PRJNA725147	SAMN18871099	SRR14324356	SRP316332	23586314	toad	toad	30.2656	120.122	China	Asia	16S rRNA gene sequencing of Xenopus laevis
PRJNA725147	SAMN18871081	SRR14324357	SRP316332	34825328	toad	toad	30.2656	120.122	China	Asia	16S rRNA gene sequencing of Xenopus laevis
PRJNA725147	SAMN18871098	SRR14324358	SRP316332	35067455	toad	toad	30.2656	120.122	China	Asia	16S rRNA gene sequencing of Xenopus laevis
PRJNA725147	SAMN18871097	SRR14324359	SRP316332	24566659	toad	toad	30.2656	120.122	China	Asia	16S rRNA gene sequencing of Xenopus laevis
PRJNA725147	SAMN18871096	SRR14324360	SRP316332	35753496	toad	toad	30.2656	120.122	China	Asia	16S rRNA gene sequencing of Xenopus laevis
PRJNA725147	SAMN18871095	SRR14324361	SRP316332	33343148	toad	toad	30.2656	120.122	China	Asia	16S rRNA gene sequencing of Xenopus laevis
PRJNA725147	SAMN18871094	SRR14324362	SRP316332	34691477	toad	toad	30.2656	120.122	China	Asia	16S rRNA gene sequencing of Xenopus laevis
PRJNA725147	SAMN18871093	SRR14324363	SRP316332	33651682	toad	toad	30.2656	120.122	China	Asia	16S rRNA gene sequencing of Xenopus laevis
PRJNA725147	SAMN18871092	SRR14324364	SRP316332	34390866	toad	toad	30.2656	120.122	China	Asia	16S rRNA gene sequencing of Xenopus laevis
PRJNA725147	SAMN18871091	SRR14324365	SRP316332	34253940	toad	toad	30.2656	120.122	China	Asia	16S rRNA gene sequencing of Xenopus laevis
PRJNA725147	SAMN18871090	SRR14324366	SRP316332	34542939	toad	toad	30.2656	120.122	China	Asia	16S rRNA gene sequencing of Xenopus laevis
PRJNA725147	SAMN18871089	SRR14324367	SRP316332	37232009	toad	toad	30.2656	120.122	China	Asia	16S rRNA gene sequencing of Xenopus laevis
PRJNA725147	SAMN18871080	SRR14324368	SRP316332	34481452	toad	toad	30.2656	120.122	China	Asia	16S rRNA gene sequencing of Xenopus laevis
PRJNA725147	SAMN18871079	SRR14324369	SRP316332	35319779	toad	toad	30.2656	120.122	China	Asia	16S rRNA gene sequencing of Xenopus laevis
PRJNA491710	SAMN18872324	SRR14326329	SRP190885	18405747	lizard	lizard	40.4445	-79.9561	United States	North America	Changes in lizard gut microbial communities over gestation
PRJNA491710	SAMN18872323	SRR14326330	SRP190885	6020244	lizard	lizard	40.4445	-79.9561	United States	North America	Changes in lizard gut microbial communities over gestation
PRJNA491710	SAMN18872322	SRR14326331	SRP190885	3625029	lizard	lizard	40.4445	-79.9561	United States	North America	Changes in lizard gut microbial communities over gestation
PRJNA491710	SAMN18872321	SRR14326332	SRP190885	6097968	lizard	lizard	40.4445	-79.9561	United States	North America	Changes in lizard gut microbial communities over gestation
PRJNA491710	SAMN18872374	SRR14326333	SRP190885	14471352	lizard	lizard	40.4445	-79.9561	United States	North America	Changes in lizard gut microbial communities over gestation
PRJNA491710	SAMN18872373	SRR14326334	SRP190885	3641400	lizard	lizard	40.4445	-79.9561	United States	North America	Changes in lizard gut microbial communities over gestation
PRJNA491710	SAMN18872372	SRR14326335	SRP190885	13012956	lizard	lizard	40.4445	-79.9561	United States	North America	Changes in lizard gut microbial communities over gestation
PRJNA491710	SAMN18872371	SRR14326336	SRP190885	3100239	lizard	lizard	40.4445	-79.9561	United States	North America	Changes in lizard gut microbial communities over gestation
PRJNA491710	SAMN18872370	SRR14326337	SRP190885	4054194	lizard	lizard	40.4445	-79.9561	United States	North America	Changes in lizard gut microbial communities over gestation
PRJNA491710	SAMN18872368	SRR14326339	SRP190885	3694491	lizard	lizard	40.4445	-79.9561	United States	North America	Changes in lizard gut microbial communities over gestation
PRJNA491710	SAMN18872367	SRR14326340	SRP190885	3704589	lizard	lizard	40.4445	-79.9561	United States	North America	Changes in lizard gut microbial communities over gestation
PRJNA491710	SAMN18872366	SRR14326341	SRP190885	5648454	lizard	lizard	40.4445	-79.9561	United States	North America	Changes in lizard gut microbial communities over gestation
PRJNA491710	SAMN18872365	SRR14326342	SRP190885	5616936	lizard	lizard	40.4445	-79.9561	United States	North America	Changes in lizard gut microbial communities over gestation
PRJNA491710	SAMN18872320	SRR14326343	SRP190885	4103307	lizard	lizard	40.4445	-79.9561	United States	North America	Changes in lizard gut microbial communities over gestation
PRJNA491710	SAMN18872364	SRR14326344	SRP190885	14646078	lizard	lizard	40.4445	-79.9561	United States	North America	Changes in lizard gut microbial communities over gestation
PRJNA491710	SAMN18872363	SRR14326345	SRP190885	14725485	lizard	lizard	40.4445	-79.9561	United States	North America	Changes in lizard gut microbial communities over gestation
PRJNA491710	SAMN18872362	SRR14326346	SRP190885	3880692	lizard	lizard	40.4445	-79.9561	United States	North America	Changes in lizard gut microbial communities over gestation
PRJNA491710	SAMN18872361	SRR14326347	SRP190885	3846267	lizard	lizard	40.4445	-79.9561	United States	North America	Changes in lizard gut microbial communities over gestation
PRJNA491710	SAMN18872360	SRR14326348	SRP190885	3938679	lizard	lizard	40.4445	-79.9561	United States	North America	Changes in lizard gut microbial communities over gestation
PRJNA491710	SAMN18872359	SRR14326349	SRP190885	3641247	lizard	lizard	40.4445	-79.9561	United States	North America	Changes in lizard gut microbial communities over gestation
PRJNA491710	SAMN18872358	SRR14326350	SRP190885	3857589	lizard	lizard	40.4445	-79.9561	United States	North America	Changes in lizard gut microbial communities over gestation
PRJNA491710	SAMN18872357	SRR14326351	SRP190885	12899889	lizard	lizard	40.4445	-79.9561	United States	North America	Changes in lizard gut microbial communities over gestation
PRJNA491710	SAMN18872356	SRR14326352	SRP190885	8954478	lizard	lizard	40.4445	-79.9561	United States	North America	Changes in lizard gut microbial communities over gestation
PRJNA491710	SAMN18872355	SRR14326353	SRP190885	6053139	lizard	lizard	40.4445	-79.9561	United States	North America	Changes in lizard gut microbial communities over gestation
PRJNA491710	SAMN18872319	SRR14326354	SRP190885	33336099	lizard	lizard	40.4445	-79.9561	United States	North America	Changes in lizard gut microbial communities over gestation
PRJNA491710	SAMN18872354	SRR14326355	SRP190885	16511148	lizard	lizard	40.4445	-79.9561	United States	North America	Changes in lizard gut microbial communities over gestation
PRJNA491710	SAMN18872353	SRR14326356	SRP190885	9411489	lizard	lizard	40.4445	-79.9561	United States	North America	Changes in lizard gut microbial communities over gestation
PRJNA491710	SAMN18872352	SRR14326357	SRP190885	3899511	lizard	lizard	40.4445	-79.9561	United States	North America	Changes in lizard gut microbial communities over gestation
PRJNA491710	SAMN18872351	SRR14326358	SRP190885	3899511	lizard	lizard	40.4445	-79.9561	United States	North America	Changes in lizard gut microbial communities over gestation
PRJNA491710	SAMN18872350	SRR14326359	SRP190885	9382266	lizard	lizard	40.4445	-79.9561	United States	North America	Changes in lizard gut microbial communities over gestation
PRJNA491710	SAMN18872349	SRR14326360	SRP190885	10766304	lizard	lizard	40.4445	-79.9561	United States	North America	Changes in lizard gut microbial communities over gestation
PRJNA491710	SAMN18872348	SRR14326361	SRP190885	14997672	lizard	lizard	40.4445	-79.9561	United States	North America	Changes in lizard gut microbial communities over gestation
PRJNA491710	SAMN18872347	SRR14326362	SRP190885	11772585	lizard	lizard	40.4445	-79.9561	United States	North America	Changes in lizard gut microbial communities over gestation
PRJNA491710	SAMN18872346	SRR14326363	SRP190885	3542868	lizard	lizard	40.4445	-79.9561	United States	North America	Changes in lizard gut microbial communities over gestation
PRJNA491710	SAMN18872345	SRR14326364	SRP190885	6492096	lizard	lizard	40.4445	-79.9561	United States	North America	Changes in lizard gut microbial communities over gestation
PRJNA491710	SAMN18872318	SRR14326365	SRP190885	8317692	lizard	lizard	40.4445	-79.9561	United States	North America	Changes in lizard gut microbial communities over gestation
PRJNA491710	SAMN18872344	SRR14326366	SRP190885	725832	lizard	lizard	40.4445	-79.9561	United States	North America	Changes in lizard gut microbial communities over gestation
PRJNA491710	SAMN18872343	SRR14326367	SRP190885	19993887	lizard	lizard	40.4445	-79.9561	United States	North America	Changes in lizard gut microbial communities over gestation
PRJNA491710	SAMN18872342	SRR14326368	SRP190885	7928613	lizard	lizard	40.4445	-79.9561	United States	North America	Changes in lizard gut microbial communities over gestation
PRJNA491710	SAMN18872341	SRR14326369	SRP190885	5690988	lizard	lizard	40.4445	-79.9561	United States	North America	Changes in lizard gut microbial communities over gestation
PRJNA491710	SAMN18872340	SRR14326370	SRP190885	6736131	lizard	lizard	40.4445	-79.9561	United States	North America	Changes in lizard gut microbial communities over gestation
PRJNA491710	SAMN18872339	SRR14326371	SRP190885	4223412	lizard	lizard	40.4445	-79.9561	United States	North America	Changes in lizard gut microbial communities over gestation
PRJNA491710	SAMN18872338	SRR14326372	SRP190885	8525313	lizard	lizard	40.4445	-79.9561	United States	North America	Changes in lizard gut microbial communities over gestation
PRJNA491710	SAMN18872337	SRR14326373	SRP190885	4068117	lizard	lizard	40.4445	-79.9561	United States	North America	Changes in lizard gut microbial communities over gestation
PRJNA491710	SAMN18872336	SRR14326374	SRP190885	6003261	lizard	lizard	40.4445	-79.9561	United States	North America	Changes in lizard gut microbial communities over gestation
PRJNA491710	SAMN18872335	SRR14326375	SRP190885	17891208	lizard	lizard	40.4445	-79.9561	United States	North America	Changes in lizard gut microbial communities over gestation
PRJNA491710	SAMN18872317	SRR14326376	SRP190885	6924474	lizard	lizard	40.4445	-79.9561	United States	North America	Changes in lizard gut microbial communities over gestation
PRJNA491710	SAMN18872334	SRR14326377	SRP190885	18984087	lizard	lizard	40.4445	-79.9561	United States	North America	Changes in lizard gut microbial communities over gestation
PRJNA491710	SAMN18872333	SRR14326378	SRP190885	3726162	lizard	lizard	40.4445	-79.9561	United States	North America	Changes in lizard gut microbial communities over gestation
PRJNA491710	SAMN18872332	SRR14326379	SRP190885	6453540	lizard	lizard	40.4445	-79.9561	United States	North America	Changes in lizard gut microbial communities over gestation
PRJNA491710	SAMN18872331	SRR14326380	SRP190885	6799626	lizard	lizard	40.4445	-79.9561	United States	North America	Changes in lizard gut microbial communities over gestation
PRJNA491710	SAMN18872330	SRR14326381	SRP190885	11048742	lizard	lizard	40.4445	-79.9561	United States	North America	Changes in lizard gut microbial communities over gestation
PRJNA491710	SAMN18872329	SRR14326382	SRP190885	5958738	lizard	lizard	40.4445	-79.9561	United States	North America	Changes in lizard gut microbial communities over gestation
PRJNA491710	SAMN18872328	SRR14326383	SRP190885	7142040	lizard	lizard	40.4445	-79.9561	United States	North America	Changes in lizard gut microbial communities over gestation
PRJNA491710	SAMN18872327	SRR14326384	SRP190885	9101817	lizard	lizard	40.4445	-79.9561	United States	North America	Changes in lizard gut microbial communities over gestation
PRJNA491710	SAMN18872326	SRR14326385	SRP190885	7594155	lizard	lizard	40.4445	-79.9561	United States	North America	Changes in lizard gut microbial communities over gestation
PRJNA491710	SAMN18872325	SRR14326386	SRP190885	12665646	lizard	lizard	40.4445	-79.9561	United States	North America	Changes in lizard gut microbial communities over gestation
PRJNA491710	SAMN18872316	SRR14326387	SRP190885	4746366	lizard	lizard	40.4445	-79.9561	United States	North America	Changes in lizard gut microbial communities over gestation
PRJNA491710	SAMN18872315	SRR14326388	SRP190885	6396471	lizard	lizard	40.4445	-79.9561	United States	North America	Changes in lizard gut microbial communities over gestation
PRJNA728247	SAMN19073197	SRR14470886	SRP318985	13053166	monkey	monkey	42.278	-83.7382	United States	North America	Vervet infant gut microbiome
PRJNA728247	SAMN19073196	SRR14470887	SRP318985	12026756	monkey	monkey	42.278	-83.7382	United States	North America	Vervet infant gut microbiome
PRJNA728247	SAMN19073195	SRR14470888	SRP318985	6369160	monkey	monkey	42.278	-83.7382	United States	North America	Vervet infant gut microbiome
PRJNA728247	SAMN19073194	SRR14470889	SRP318985	14260176	monkey	monkey	42.278	-83.7382	United States	North America	Vervet infant gut microbiome
PRJNA728247	SAMN19073193	SRR14470890	SRP318985	25998574	monkey	monkey	42.278	-83.7382	United States	North America	Vervet infant gut microbiome
PRJNA728247	SAMN19073192	SRR14470891	SRP318985	5591376	monkey	monkey	42.278	-83.7382	United States	North America	Vervet infant gut microbiome
PRJNA728247	SAMN19073191	SRR14470892	SRP318985	17676526	monkey	monkey	42.278	-83.7382	United States	North America	Vervet infant gut microbiome
PRJNA728247	SAMN19073190	SRR14470893	SRP318985	14577430	monkey	monkey	42.278	-83.7382	United States	North America	Vervet infant gut microbiome
PRJNA728247	SAMN19073189	SRR14470894	SRP318985	33971462	monkey	monkey	42.278	-83.7382	United States	North America	Vervet infant gut microbiome
PRJNA728247	SAMN19073188	SRR14470895	SRP318985	45720696	monkey	monkey	42.278	-83.7382	United States	North America	Vervet infant gut microbiome
PRJNA728247	SAMN19073107	SRR14470896	SRP318985	62670006	monkey	monkey	42.278	-83.7382	United States	North America	Vervet infant gut microbiome
PRJNA728247	SAMN19073187	SRR14470897	SRP318985	56282786	monkey	monkey	42.278	-83.7382	United States	North America	Vervet infant gut microbiome
PRJNA728247	SAMN19073186	SRR14470898	SRP318985	41194860	monkey	monkey	42.278	-83.7382	United States	North America	Vervet infant gut microbiome
PRJNA728247	SAMN19073185	SRR14470899	SRP318985	31591154	monkey	monkey	42.278	-83.7382	United States	North America	Vervet infant gut microbiome
PRJNA728247	SAMN19073184	SRR14470900	SRP318985	29189174	monkey	monkey	42.278	-83.7382	United States	North America	Vervet infant gut microbiome
PRJNA728247	SAMN19073183	SRR14470901	SRP318985	51165786	monkey	monkey	42.278	-83.7382	United States	North America	Vervet infant gut microbiome
PRJNA728247	SAMN19073182	SRR14470902	SRP318985	38879568	monkey	monkey	42.278	-83.7382	United States	North America	Vervet infant gut microbiome
PRJNA728247	SAMN19073181	SRR14470903	SRP318985	55149220	monkey	monkey	42.278	-83.7382	United States	North America	Vervet infant gut microbiome
PRJNA728247	SAMN19073180	SRR14470904	SRP318985	54380466	monkey	monkey	42.278	-83.7382	United States	North America	Vervet infant gut microbiome
PRJNA728247	SAMN19073179	SRR14470905	SRP318985	50271214	monkey	monkey	42.278	-83.7382	United States	North America	Vervet infant gut microbiome
PRJNA728247	SAMN19073178	SRR14470906	SRP318985	31994494	monkey	monkey	42.278	-83.7382	United States	North America	Vervet infant gut microbiome
PRJNA728247	SAMN19073106	SRR14470907	SRP318985	57203244	monkey	monkey	42.278	-83.7382	United States	North America	Vervet infant gut microbiome
PRJNA728247	SAMN19073177	SRR14470908	SRP318985	57742034	monkey	monkey	42.278	-83.7382	United States	North America	Vervet infant gut microbiome
PRJNA728247	SAMN19073176	SRR14470909	SRP318985	51497488	monkey	monkey	42.278	-83.7382	United States	North America	Vervet infant gut microbiome
PRJNA728247	SAMN19073175	SRR14470910	SRP318985	36141070	monkey	monkey	42.278	-83.7382	United States	North America	Vervet infant gut microbiome
PRJNA728247	SAMN19073174	SRR14470911	SRP318985	31098116	monkey	monkey	42.278	-83.7382	United States	North America	Vervet infant gut microbiome
PRJNA728247	SAMN19073173	SRR14470912	SRP318985	54080670	monkey	monkey	42.278	-83.7382	United States	North America	Vervet infant gut microbiome
PRJNA728247	SAMN19073172	SRR14470913	SRP318985	14994616	monkey	monkey	42.278	-83.7382	United States	North America	Vervet infant gut microbiome
PRJNA728247	SAMN19073171	SRR14470914	SRP318985	32733148	monkey	monkey	42.278	-83.7382	United States	North America	Vervet infant gut microbiome
PRJNA728247	SAMN19073170	SRR14470915	SRP318985	31217914	monkey	monkey	42.278	-83.7382	United States	North America	Vervet infant gut microbiome
PRJNA728247	SAMN19073169	SRR14470916	SRP318985	37011562	monkey	monkey	42.278	-83.7382	United States	North America	Vervet infant gut microbiome
PRJNA728247	SAMN19073168	SRR14470917	SRP318985	32987794	monkey	monkey	42.278	-83.7382	United States	North America	Vervet infant gut microbiome
PRJNA728247	SAMN19073105	SRR14470918	SRP318985	57873270	monkey	monkey	42.278	-83.7382	United States	North America	Vervet infant gut microbiome
PRJNA728247	SAMN19073167	SRR14470919	SRP318985	51307256	monkey	monkey	42.278	-83.7382	United States	North America	Vervet infant gut microbiome
PRJNA728247	SAMN19073166	SRR14470920	SRP318985	26758298	monkey	monkey	42.278	-83.7382	United States	North America	Vervet infant gut microbiome
PRJNA728247	SAMN19073165	SRR14470921	SRP318985	28336742	monkey	monkey	42.278	-83.7382	United States	North America	Vervet infant gut microbiome
PRJNA728247	SAMN19073164	SRR14470922	SRP318985	60162074	monkey	monkey	42.278	-83.7382	United States	North America	Vervet infant gut microbiome
PRJNA728247	SAMN19073163	SRR14470923	SRP318985	38068072	monkey	monkey	42.278	-83.7382	United States	North America	Vervet infant gut microbiome
PRJNA728247	SAMN19073162	SRR14470924	SRP318985	46445504	monkey	monkey	42.278	-83.7382	United States	North America	Vervet infant gut microbiome
PRJNA728247	SAMN19073161	SRR14470925	SRP318985	58693194	monkey	monkey	42.278	-83.7382	United States	North America	Vervet infant gut microbiome
PRJNA728247	SAMN19073160	SRR14470926	SRP318985	38966858	monkey	monkey	42.278	-83.7382	United States	North America	Vervet infant gut microbiome
PRJNA728247	SAMN19073159	SRR14470927	SRP318985	47982410	monkey	monkey	42.278	-83.7382	United States	North America	Vervet infant gut microbiome
PRJNA728247	SAMN19073158	SRR14470928	SRP318985	54286554	monkey	monkey	42.278	-83.7382	United States	North America	Vervet infant gut microbiome
PRJNA728247	SAMN19073104	SRR14470929	SRP318985	30425682	monkey	monkey	42.278	-83.7382	United States	North America	Vervet infant gut microbiome
PRJNA728247	SAMN19073157	SRR14470930	SRP318985	28562492	monkey	monkey	42.278	-83.7382	United States	North America	Vervet infant gut microbiome
PRJNA728247	SAMN19073156	SRR14470931	SRP318985	44477566	monkey	monkey	42.278	-83.7382	United States	North America	Vervet infant gut microbiome
PRJNA728247	SAMN19073155	SRR14470932	SRP318985	48211772	monkey	monkey	42.278	-83.7382	United States	North America	Vervet infant gut microbiome
PRJNA728247	SAMN19073154	SRR14470933	SRP318985	45426920	monkey	monkey	42.278	-83.7382	United States	North America	Vervet infant gut microbiome
PRJNA728247	SAMN19073153	SRR14470934	SRP318985	32737964	monkey	monkey	42.278	-83.7382	United States	North America	Vervet infant gut microbiome
PRJNA728247	SAMN19073152	SRR14470935	SRP318985	42782936	monkey	monkey	42.278	-83.7382	United States	North America	Vervet infant gut microbiome
PRJNA728247	SAMN19073151	SRR14470936	SRP318985	29553384	monkey	monkey	42.278	-83.7382	United States	North America	Vervet infant gut microbiome
PRJNA728247	SAMN19073150	SRR14470937	SRP318985	41239408	monkey	monkey	42.278	-83.7382	United States	North America	Vervet infant gut microbiome
PRJNA728247	SAMN19073149	SRR14470938	SRP318985	30673706	monkey	monkey	42.278	-83.7382	United States	North America	Vervet infant gut microbiome
PRJNA728247	SAMN19073148	SRR14470939	SRP318985	35127302	monkey	monkey	42.278	-83.7382	United States	North America	Vervet infant gut microbiome
PRJNA728247	SAMN19073103	SRR14470940	SRP318985	57494010	monkey	monkey	42.278	-83.7382	United States	North America	Vervet infant gut microbiome
PRJNA728247	SAMN19073147	SRR14470941	SRP318985	30463006	monkey	monkey	42.278	-83.7382	United States	North America	Vervet infant gut microbiome
PRJNA728247	SAMN19073146	SRR14470942	SRP318985	29410108	monkey	monkey	42.278	-83.7382	United States	North America	Vervet infant gut microbiome
PRJNA728247	SAMN19073145	SRR14470943	SRP318985	54871096	monkey	monkey	42.278	-83.7382	United States	North America	Vervet infant gut microbiome
PRJNA728247	SAMN19073144	SRR14470944	SRP318985	48193110	monkey	monkey	42.278	-83.7382	United States	North America	Vervet infant gut microbiome
PRJNA728247	SAMN19073143	SRR14470945	SRP318985	68308940	monkey	monkey	42.278	-83.7382	United States	North America	Vervet infant gut microbiome
PRJNA728247	SAMN19073142	SRR14470946	SRP318985	33686716	monkey	monkey	42.278	-83.7382	United States	North America	Vervet infant gut microbiome
PRJNA728247	SAMN19073141	SRR14470947	SRP318985	55099856	monkey	monkey	42.278	-83.7382	United States	North America	Vervet infant gut microbiome
PRJNA728247	SAMN19073140	SRR14470948	SRP318985	32558568	monkey	monkey	42.278	-83.7382	United States	North America	Vervet infant gut microbiome
PRJNA728247	SAMN19073139	SRR14470949	SRP318985	39968586	monkey	monkey	42.278	-83.7382	United States	North America	Vervet infant gut microbiome
PRJNA728247	SAMN19073138	SRR14470950	SRP318985	35625758	monkey	monkey	42.278	-83.7382	United States	North America	Vervet infant gut microbiome
PRJNA728247	SAMN19073102	SRR14470951	SRP318985	49973224	monkey	monkey	42.278	-83.7382	United States	North America	Vervet infant gut microbiome
PRJNA728247	SAMN19073137	SRR14470952	SRP318985	49037114	monkey	monkey	42.278	-83.7382	United States	North America	Vervet infant gut microbiome
PRJNA728247	SAMN19073136	SRR14470953	SRP318985	35366898	monkey	monkey	42.278	-83.7382	United States	North America	Vervet infant gut microbiome
PRJNA728247	SAMN19073135	SRR14470954	SRP318985	49639716	monkey	monkey	42.278	-83.7382	United States	North America	Vervet infant gut microbiome
PRJNA728247	SAMN19073134	SRR14470955	SRP318985	44404724	monkey	monkey	42.278	-83.7382	United States	North America	Vervet infant gut microbiome
PRJNA728247	SAMN19073133	SRR14470956	SRP318985	59672648	monkey	monkey	42.278	-83.7382	United States	North America	Vervet infant gut microbiome
PRJNA728247	SAMN19073132	SRR14470957	SRP318985	52410120	monkey	monkey	42.278	-83.7382	United States	North America	Vervet infant gut microbiome
PRJNA728247	SAMN19073131	SRR14470958	SRP318985	34085842	monkey	monkey	42.278	-83.7382	United States	North America	Vervet infant gut microbiome
PRJNA728247	SAMN19073130	SRR14470959	SRP318985	39293744	monkey	monkey	42.278	-83.7382	United States	North America	Vervet infant gut microbiome
PRJNA728247	SAMN19073129	SRR14470960	SRP318985	59746092	monkey	monkey	42.278	-83.7382	United States	North America	Vervet infant gut microbiome
PRJNA728247	SAMN19073128	SRR14470961	SRP318985	39619426	monkey	monkey	42.278	-83.7382	United States	North America	Vervet infant gut microbiome
PRJNA728247	SAMN19073101	SRR14470962	SRP318985	43935766	monkey	monkey	42.278	-83.7382	United States	North America	Vervet infant gut microbiome
PRJNA728247	SAMN19073127	SRR14470963	SRP318985	21212072	monkey	monkey	42.278	-83.7382	United States	North America	Vervet infant gut microbiome
PRJNA728247	SAMN19073126	SRR14470964	SRP318985	46056612	monkey	monkey	42.278	-83.7382	United States	North America	Vervet infant gut microbiome
PRJNA728247	SAMN19073125	SRR14470965	SRP318985	71786694	monkey	monkey	42.278	-83.7382	United States	North America	Vervet infant gut microbiome
PRJNA728247	SAMN19073124	SRR14470966	SRP318985	33674676	monkey	monkey	42.278	-83.7382	United States	North America	Vervet infant gut microbiome
PRJNA728247	SAMN19073123	SRR14470967	SRP318985	53506964	monkey	monkey	42.278	-83.7382	United States	North America	Vervet infant gut microbiome
PRJNA728247	SAMN19073122	SRR14470968	SRP318985	63954072	monkey	monkey	42.278	-83.7382	United States	North America	Vervet infant gut microbiome
PRJNA728247	SAMN19073121	SRR14470969	SRP318985	44572080	monkey	monkey	42.278	-83.7382	United States	North America	Vervet infant gut microbiome
PRJNA728247	SAMN19073120	SRR14470970	SRP318985	49257446	monkey	monkey	42.278	-83.7382	United States	North America	Vervet infant gut microbiome
PRJNA728247	SAMN19073119	SRR14470971	SRP318985	53736326	monkey	monkey	42.278	-83.7382	United States	North America	Vervet infant gut microbiome
PRJNA728247	SAMN19073118	SRR14470972	SRP318985	68370946	monkey	monkey	42.278	-83.7382	United States	North America	Vervet infant gut microbiome
PRJNA728247	SAMN19073100	SRR14470973	SRP318985	51278962	monkey	monkey	42.278	-83.7382	United States	North America	Vervet infant gut microbiome
PRJNA728247	SAMN19073117	SRR14470974	SRP318985	39423174	monkey	monkey	42.278	-83.7382	United States	North America	Vervet infant gut microbiome
PRJNA728247	SAMN19073116	SRR14470975	SRP318985	51772	monkey	monkey	42.278	-83.7382	United States	North America	Vervet infant gut microbiome
PRJNA728247	SAMN19073115	SRR14470976	SRP318985	54821130	monkey	monkey	42.278	-83.7382	United States	North America	Vervet infant gut microbiome
PRJNA728247	SAMN19073114	SRR14470977	SRP318985	62332886	monkey	monkey	42.278	-83.7382	United States	North America	Vervet infant gut microbiome
PRJNA728247	SAMN19073113	SRR14470978	SRP318985	21699692	monkey	monkey	42.278	-83.7382	United States	North America	Vervet infant gut microbiome
PRJNA728247	SAMN19073112	SRR14470979	SRP318985	54598992	monkey	monkey	42.278	-83.7382	United States	North America	Vervet infant gut microbiome
PRJNA728247	SAMN19073111	SRR14470980	SRP318985	50705858	monkey	monkey	42.278	-83.7382	United States	North America	Vervet infant gut microbiome
PRJNA728247	SAMN19073218	SRR14470981	SRP318985	200594828	monkey	monkey	42.278	-83.7382	United States	North America	Vervet infant gut microbiome
PRJNA728247	SAMN19073110	SRR14470982	SRP318985	87529596	monkey	monkey	42.278	-83.7382	United States	North America	Vervet infant gut microbiome
PRJNA728247	SAMN19073217	SRR14470983	SRP318985	28434868	monkey	monkey	42.278	-83.7382	United States	North America	Vervet infant gut microbiome
PRJNA728247	SAMN19073216	SRR14470984	SRP318985	32959500	monkey	monkey	42.278	-83.7382	United States	North America	Vervet infant gut microbiome
PRJNA728247	SAMN19073215	SRR14470985	SRP318985	49606004	monkey	monkey	42.278	-83.7382	United States	North America	Vervet infant gut microbiome
PRJNA728247	SAMN19073214	SRR14470986	SRP318985	61142732	monkey	monkey	42.278	-83.7382	United States	North America	Vervet infant gut microbiome
PRJNA728247	SAMN19073213	SRR14470987	SRP318985	43921318	monkey	monkey	42.278	-83.7382	United States	North America	Vervet infant gut microbiome
PRJNA728247	SAMN19073211	SRR14470989	SRP318985	42546952	monkey	monkey	42.278	-83.7382	United States	North America	Vervet infant gut microbiome
PRJNA728247	SAMN19073210	SRR14470990	SRP318985	33308058	monkey	monkey	42.278	-83.7382	United States	North America	Vervet infant gut microbiome
PRJNA728247	SAMN19073209	SRR14470991	SRP318985	45834474	monkey	monkey	42.278	-83.7382	United States	North America	Vervet infant gut microbiome
PRJNA728247	SAMN19073208	SRR14470992	SRP318985	27022576	monkey	monkey	42.278	-83.7382	United States	North America	Vervet infant gut microbiome
PRJNA728247	SAMN19073109	SRR14470993	SRP318985	61928342	monkey	monkey	42.278	-83.7382	United States	North America	Vervet infant gut microbiome
PRJNA728247	SAMN19073207	SRR14470994	SRP318985	54721800	monkey	monkey	42.278	-83.7382	United States	North America	Vervet infant gut microbiome
PRJNA728247	SAMN19073206	SRR14470995	SRP318985	47116132	monkey	monkey	42.278	-83.7382	United States	North America	Vervet infant gut microbiome
PRJNA728247	SAMN19073205	SRR14470996	SRP318985	20533618	monkey	monkey	42.278	-83.7382	United States	North America	Vervet infant gut microbiome
PRJNA728247	SAMN19073204	SRR14470997	SRP318985	34061160	monkey	monkey	42.278	-83.7382	United States	North America	Vervet infant gut microbiome
PRJNA728247	SAMN19073203	SRR14470998	SRP318985	45788120	monkey	monkey	42.278	-83.7382	United States	North America	Vervet infant gut microbiome
PRJNA728247	SAMN19073202	SRR14470999	SRP318985	23537598	monkey	monkey	42.278	-83.7382	United States	North America	Vervet infant gut microbiome
PRJNA728247	SAMN19073201	SRR14471000	SRP318985	22053668	monkey	monkey	42.278	-83.7382	United States	North America	Vervet infant gut microbiome
PRJNA728247	SAMN19073200	SRR14471001	SRP318985	45166856	monkey	monkey	42.278	-83.7382	United States	North America	Vervet infant gut microbiome
PRJNA728247	SAMN19073199	SRR14471002	SRP318985	27605312	monkey	monkey	42.278	-83.7382	United States	North America	Vervet infant gut microbiome
PRJNA728247	SAMN19073198	SRR14471003	SRP318985	14223454	monkey	monkey	42.278	-83.7382	United States	North America	Vervet infant gut microbiome
PRJNA728247	SAMN19073108	SRR14471004	SRP318985	50909936	monkey	monkey	42.278	-83.7382	United States	North America	Vervet infant gut microbiome
PRJNA728247	SAMN19073099	SRR14471005	SRP318985	43617308	monkey	monkey	42.278	-83.7382	United States	North America	Vervet infant gut microbiome
PRJNA728247	SAMN19073098	SRR14471006	SRP318985	39596550	monkey	monkey	42.278	-83.7382	United States	North America	Vervet infant gut microbiome
PRJNA728810	SAMN19103691	SRR14493268	SRP319313	34642090	horse	horse	33.4588	126.561	South Korea	Asia	Horse gut microbiota
PRJNA728810	SAMN19103690	SRR14493269	SRP319313	43341592	horse	horse	33.4588	126.561	South Korea	Asia	Horse gut microbiota
PRJNA728810	SAMN19103689	SRR14493270	SRP319313	38943982	horse	horse	33.4588	126.561	South Korea	Asia	Horse gut microbiota
PRJNA728810	SAMN19103688	SRR14493271	SRP319313	32594086	horse	horse	33.4588	126.561	South Korea	Asia	Horse gut microbiota
[truncated: 18,933 more rows]
