# Supplementary material for: Cobamide-producing microbes as a model for understanding general nutritional interdependencies in soil food webs
Source: Nat Commun. 2026 Jan 13;17:1533. doi: 10.1038/s41467-025-68255-6 (PMC12891699; doi:10.1038/s41467-025-68255-6)
Supplement: Supplementary file 10 — Supplementary Data 8 [file 41467_2025_68255_MOESM10_ESM.xlsx]

## Sheet: Supplementary Data 8
Animal species	Range and habitat (0-5)	Diet (0-5)	Time and frequency (0-5)	Dust contact (0-5)	Food contact (0-5)	Total score (0-25)
Earthworm	5	5	5	0	5	20
Cranes	3	2	3	0	4	12
Mosca	1	1	1	2	1	6
Birds	3	3	2	1	2	11
Fruit fly	1	1	2	3	1	8
Canaries	2	1	2	1	1	7
Bat	2	2	3	0	2	9
Chicken	4	4	3	0	3	14
Badger	4	4	3	0	3	14
Goat	4	5	3	0	4	16
Toad	3	3	3	0	3	12
Lizard	2	2	3	0	2	9
Ferret	2	3	2	0	3	10
Human	4	4	4	0	4	16
Dog	4	4	3	0	4	15
Monkey	3	4	3	0	3	13
Baboon	3	4	3	0	3	13
Tigers	3	3	2	0	2	10
Termite	5	5	5	0	5	20
Beetle	2	2	2	0	1	7
Deer	3	4	3	0	3	13
Sheep	4	5	3	0	4	16
Turkey	4	4	3	0	3	14
Pig	5	5	4	0	4	18
Bear	3	3	2	0	2	10
Horse	4	5	3	0	4	16
Cat	3	4	3	0	3	13
Cattle	5	5	3	0	4	17
Mice	3	2	3	0	2	10
Bee	1	1	1	3	1	7
Duck	3	4	3	0	3	13
Rabbit	4	4	3	0	3	14
Cockroach	3	3	3	3	2	14
Camels	3	4	3	0	3	13
Penguins	2	2	1	0	1	6
