# Supplementary material for: Cobamide-producing microbes as a model for understanding general nutritional interdependencies in soil food webs
Source: Nat Commun. 2026 Jan 13;17:1533. doi: 10.1038/s41467-025-68255-6 (PMC12891699; doi:10.1038/s41467-025-68255-6)
Supplement: Supplementary file 11 — Supplementary Data 9 [file 41467_2025_68255_MOESM11_ESM.xlsx]

## Sheet: Supplementary Data 9
ID	Complete and duplicated BUSCOs	Complete and single-copy BUSCOs	Complete BUSCOs	Fragmented BUSCOs	Missing BUSCOs	Number of contigs	Percent gaps	Total BUSCO groups searched	Total length	Contigs N50	number of genomes in busco
ABLG01	14	495	509	101	344	3450	0	954	53012960	37 KB	65
ACKM01	8	643	651	61	242	1962	0	954	74356772	101 KB	65
ADIH01	3	888	891	48	15	33562	0	954	220070452	11 KB	65
ADOQ01	9	922	931	13	10	18227	0	954	213270824	0	65
ADTU01	5	888	893	51	10	42788	4e-05	954	290222151	14 KB	65
AEAQ02	7	927	934	11	9	87015	0.08315	954	398979080	21 KB	65
AOMJ03	27	836	863	67	24	84235	8e-05	954	1209990961	66 KB	65
AZAQ01	16	561	577	298	79	174164	0	954	2694162817	40 KB	65
AZMS01	13	149	162	309	483	12478692	0	954	5102162438	541	65
BBSV01	11	914	925	18	11	103610	1e-05	954	285666861	37 KB	65
BBUO01	4	922	926	21	7	23916	0	954	268769244	32 KB	65
BGPR01	103	769	872	51	31	408961	0.02254	954	3656621265	22 KB	65
BLLR01	441	98	539	89	326	374	0	954	193150271	974 KB	65
BMAV01	46	831	877	37	40	137620	0.05517	954	2507041000	37 KB	65
BMAW01	51	858	909	34	11	199172	0.03088	954	2694500076	41 KB	65
CAAC03	20	639	659	51	244	5344	2e-05	954	105565979	40 KB	65
CACRWG01	28	888	916	22	16	14217	0	954	411214373	150 KB	65
CACRWH01	29	884	913	29	12	16192	0	954	412560637	96 KB	65
CAJHZI01	43	813	856	45	53	911	0	954	525207436	1 MB	65
CAJPIZ01	109	697	806	69	79	63892	0.01465	954	213169163	6 KB	65
CAJPVJ01	105	685	790	87	77	66666	0.01725	954	196724551	6 KB	65
CAJQTT01	14	851	865	30	59	79	0	954	165915169	8 MB	65
CAJQTU01	22	873	895	18	41	157	0	954	211462971	5 MB	65
CAKOFA01	0	0	0	0	954	457	0	954	18853537	41 KB	65
CAKXYX01	17	827	844	19	91	6088	0	954	1504820289	787 KB	65
CALPBO02	15	916	931	6	17	1847	0	954	517468476	637 KB	65
CAMAOG01	0	1	1	3	950	362	0	954	11729081	37 KB	65
CANAIC01	0	6	6	0	948	164	0	954	16772786	159 KB	65
CASBRL01	0	0	0	0	954	101	0	954	10521747	191 KB	65
CASBRV01	1	2	3	2	949	330	2e-05	954	49931272	370 KB	65
CATKHU01	0	2	2	2	950	349	8e-05	954	14353139	56 KB	65
CATLJN01	9	914	923	4	27	601	0	954	663529244	2 MB	65
CATNUU01	14	565	579	64	311	21296	0	954	2368227838	301 KB	65
FXXH01	11	155	166	461	327	3225964	0.0035	954	1017224661	510	65
ASM2792064	16	678	694	25	235	76	0.00031	954	128508886	3 MB	65
JAAAYG02	27	768	795	94	65	102506	0.00479	954	289384728	6 KB	65
JAADJH01	16	777	793	97	64	16522	0	954	2551176228	254 KB	65
JAADJY02	14	40	54	38	862	79013	0.00016	954	68246219	852	65
JAAFCE01	15	880	895	43	16	38272	0.01418	954	448558750	54 KB	65
JAAFCF01	36	840	876	44	34	21476	0.01948	954	181200196	59 KB	65
JAAGEC01	22	904	926	15	13	55290	0	954	367119085	22 KB	65
JAAXDB01	10	671	681	39	234	161	0	954	103051919	2 MB	65
JABASC01	9	779	788	97	69	32332	5e-05	954	209819217	11 KB	65
JABASD01	30	832	862	36	56	27350	3e-05	954	273662451	26 KB	65
JABASF01	30	787	817	59	78	11577	6e-05	954	119225823	20 KB	65
JABASG01	20	800	820	71	63	50988	4e-05	954	305790077	11 KB	65
JABASH01	39	798	837	62	55	45340	3e-05	954	269288428	10 KB	65
JABASI01	29	752	781	89	84	47511	0.00019	954	275185134	10 KB	65
JABASJ01	37	807	844	57	53	38053	0.0001	954	266584676	13 KB	65
JABASK01	6	702	708	124	122	19087	0.00029	954	83202253	5 KB	65
JABASL01	5	722	727	102	125	77013	0.00136	954	208848653	3 KB	65
JABASM01	11	802	813	65	76	23131	0.00046	954	118473689	7 KB	65
JABJWA01	45	850	895	18	41	2816	0.00243	954	326432614	330 KB	65
JABXBU01	18	840	858	47	49	13922	0.0007	954	1670285661	284 KB	65
JABXFI02	23	913	936	8	10	1173	0.00136	954	325522583	1 MB	65
JACEFZ01	186	714	900	29	25	28698	0	954	3490924927	330 KB	65
JACEVL01	49	811	860	46	48	7078	0.00105	954	1111828997	825 KB	65
JACLAT01	92	770	862	53	39	763	7e-05	954	728619257	0	65
JAEMBT02	11	881	892	15	47	332	0.00237	954	141846319	1 MB	65
JAFFZR01	18	907	925	23	6	91645	0.00945	954	286931630	7 KB	65
JAFNEN01	26	871	897	21	36	7802	0	954	821376276	979 KB	65
JAHZMT01	2	378	380	67	507	5721	0.00017	954	101862461	18 KB	65
JAHZMU01	0	237	237	41	676	3322	0.00059	954	53615005	17 KB	65
JAHZMW01	10	470	480	71	403	5109	0.00012	954	112496283	25 KB	65
JAHZNB01	5	357	362	69	523	8133	0.00018	954	141948039	18 KB	65
JAHZNC01	9	563	572	84	298	7367	0.00011	954	144527125	21 KB	65
JAHZNF01	1	74	75	34	845	5104	0.00091	954	79008459	16 KB	65
JAHZNG01	3	351	354	84	516	5475	0.00023	954	88177395	16 KB	65
JAHZNH01	0	49	49	23	882	2428	0.00046	954	33778785	13 KB	65
JAHZNK01	0	73	73	27	854	1914	0.00026	954	24895945	12 KB	65
JAIFTH01	14	664	678	71	205	3583	0	954	40899408	31 KB	65
JAIOKP01	4	220	224	380	350	738694	0	954	475020277	906	65
JAIOKQ01	13	915	928	12	14	1020	0	954	377356435	10 MB	65
JAITYZ01	0	72	72	36	846	4495	0.0002	954	73390561	16 KB	65
JAIUWE01	14	829	843	31	80	132	0	954	48901993	874 KB	65
JAIXHY01	10	485	495	107	352	1466	0.00835	954	113220295	662 KB	65
JAJAVP01	5	634	639	65	250	3419	0.04087	954	67568148	72 KB	65
JAJQQY01	130	791	921	14	19	1834	0.00092	954	936076414	785 KB	65
JANCTA01	60	822	882	24	48	7725	0.00028	954	2151890133	452 KB	65
JANHNX01	8	928	936	7	11	600	0.00375	954	313947481	5 MB	65
JAOUZG01	34	868	902	34	18	145566	0.09277	954	1900530625	24 KB	65
JAPDSC01	105	666	771	113	70	228957	0.04064	954	1684852212	17 KB	65
JAPMOQ01	55	837	892	42	20	134360	0.06075	954	1879695942	35 KB	65
JAPNUB01	14	862	876	17	61	67	0.00525	954	126096124	4 MB	65
JAROYC01	8	758	766	64	124	12979	0.00202	954	622815461	81 KB	65
JAROYD01	21	875	896	18	40	1586	0.00022	954	697772684	1 MB	65
JAROYE01	14	916	930	15	9	553	8e-05	954	719212125	13 MB	65
JAROYF01	13	875	888	29	37	6122	0.00081	954	689260932	215 KB	65
JHOM02	26	916	942	10	2	10620	5e-05	954	261534774	101 KB	65
JJRW01	12	192	204	219	531	1317723	0	954	1793252803	1 KB	65
JJRX02	8	670	678	195	81	201508	0.00012	954	1206197093	15 KB	65
JPHR01	8	921	929	13	12	35235	0	954	258381606	29 KB	65
JWHX01	9	931	940	5	9	22172	0.07417	954	282776121	38 KB	65
LBFL01	7	829	836	46	72	153462	0.00342	954	172365132	3 KB	65
LBFM01	5	775	780	82	92	72776	0.01105	954	88443889	3 KB	65
LBFN01	13	813	826	50	78	126765	0.00841	954	113565242	1 KB	65
LBFO01	9	740	749	120	85	126756	0.00685	954	100532934	1 KB	65
LBMM01	8	891	899	43	12	36827	0.00016	954	236236391	17 KB	65
LKEW01	6	878	884	59	11	32977	0	954	286382520	15 KB	65
LKEX01	14	914	928	16	10	26005	0	954	287533858	74 KB	65
LKEY01	3	920	923	23	8	60415	0	954	338747205	29 KB	65
LKFA01	5	925	930	15	9	16065	0	954	262192217	52 KB	65
LNIX01	25	871	896	12	46	228	0.00113	954	221702752	4 MB	65
LYUU01	16	30	46	27	881	15616	0.08562	954	15703284	2 KB	65
LZQM01	24	611	635	170	149	146833	0.02276	954	225713687	5 KB	65
MEIZ01	11	476	487	122	345	13948	0.00849	954	105964814	13 KB	65
MQUG01	92	588	680	60	214	4678	0	954	121603157	60 KB	65
MWRG01	32	700	732	142	80	467125	0.27999	954	2439301466	7 KB	65
NPMM01	18	920	938	7	9	31404	0.12199	954	277633851	24 KB	65
PNFC01	8	928	936	6	12	8150	9e-05	954	486925161	820 KB	65
QANH01	23	915	938	4	12	1082	0.00279	954	334161684	911 KB	65
QANI01	11	923	934	8	12	984	0.00624	954	284009182	1 MB	65
QBEX01	69	832	901	17	36	26921	0.03293	954	303539295	38 KB	65
QBLH01	11	912	923	19	12	22624	0.08623	954	260681563	30 KB	65
QLNU02	20	673	693	148	113	96733	0.00702	954	1365686336	21 KB	65
QOIP01	17	922	939	10	5	536	0.00018	954	223893814	3 MB	65
RCFK01	351	169	520	96	338	38690	0.00315	954	150345270	11 KB	65
SACV01	1	62	63	328	563	536508	0.69032	954	1471976452	897	65
SBLA01	72	836	908	32	14	810465	0.03045	954	4207954893	23 KB	65
SEYY01	60	767	827	61	66	26908	0.00014	954	1223175971	75 KB	65
SGBU01	32	891	923	15	16	3773	0.00489	954	369947649	320 KB	65
VCNE01	12	842	854	42	58	15727	9e-05	954	118350332	13 KB	65
VNWX01	18	764	782	93	79	34431	0.00011	954	162375375	7 KB	65
VNWY01	12	827	839	43	72	5119	8e-05	954	77080803	35 KB	65
VRMD01	9	798	807	72	75	18907	0.00012	954	130022519	10 KB	65
VSFD01	3	275	278	411	265	3009361	0.23953	954	2033432615	1 KB	65
WIXG01	12	841	853	39	62	2696	0	954	97983859	163 KB	65
WJEZ01	14	746	760	80	114	19488	0.00027	954	130904934	11 KB	65
WJFB01	13	738	751	95	108	30942	0.0002	954	211516385	19 KB	65
WNKI01	10	635	645	66	243	827	0.01444	954	32544170	71 KB	65
WNKJ01	58	863	921	18	15	3230	0.00016	954	1653153977	3 MB	65
WWPM01	20	757	777	120	57	27684	0.001	954	149916616	9 KB	65
