# Supplementary material for: Cobamide-producing microbes as a model for understanding general nutritional interdependencies in soil food webs
Source: Nat Commun. 2026 Jan 13;17:1533. doi: 10.1038/s41467-025-68255-6 (PMC12891699; doi:10.1038/s41467-025-68255-6)
Supplement: Supplementary file 12 — Supplementary Data 10 [file 41467_2025_68255_MOESM12_ESM.xlsx]

## Sheet: Supplementary Data 10
GCA_SAM	Biosample	Bioproject	Latitude	Longitude	Sub-habitat	Habitat	Collection_date	Country
GCA_015097055.1_ASM1509705v1	SAMD00233082	PRJDB10063	35.7837	139.799	Agriculture	Terrestrial	41958	Japan:Tokyo, Adachi-ku
GCA_014132595.1_ASM1413259v1	SAMD00234108	PRJDB10155	33.2038	130.37	Agriculture	Terrestrial	43808	Japan:Fukuoka, Okawa
GCA_014191545.1_ASM1419154v1	SAMD00238716	PRJDB10335	35.18	132.85	Forest	Terrestrial	44994	Japan:Shimane Okuizumo
GCA_014905555.1_ASM1490555v1	SAMD00242551	PRJDB10379	35.37	139.46	Glassland	Terrestrial	42856	Japan:kanagawa, fujisawa
GCA_014905535.1_ASM1490553v1	SAMD00242549	PRJDB10380	35.37	139.46	Glassland	Terrestrial	42856	Japan:kanagawa, fujisawa
GCA_014905535.1_ASM1490553v1	SAMD00242549	PRJDB10380	35.37	139.46	Glassland	Terrestrial	42856	Japan:kanagawa, fujisawa
GCA_014905595.2_ASM1490559v2	SAMD00245770	PRJDB10459	36.4247	139.348	Agriculture	Terrestrial	43873	Japan:Gunma, Kiryu, Gunma University
GCA_015472025.1_ASM1547202v1	SAMD00244891	PRJDB10512	33.6927	135.346	Agriculture	Terrestrial	2016	Japan:Shirahama, Wakayama
GCA_019703875.1_ASM1970387v1	SAMD00252853	PRJDB10664	36.9175	139.199	Permafrost	Terrestrial	2019	Japan:Gunma, Ozegahara moor
GCA_016629525.1_ASM1662952v1	SAMD00262792	PRJDB10901	36.09	140.09	Agriculture	Terrestrial	2014	Japan:Ibaraki, Tsukuba city
GCA_016865485.2_ASM1686548v2	SAMD00271925	PRJDB11072	36.02	140.05	Wetland	Terrestrial	2014 2015	Japan
GCA_016865505.2_ASM1686550v2	SAMD00271926	PRJDB11073	36.02	140.05	Wetland	Terrestrial	2014 2015	Japan
GCA_017312725.1_ASM1731272v1	SAMD00278245	PRJDB11187	46.66	96.93	Glassland	Terrestrial	45155	Mongolia:Govi-Altai province, Taishir soum, Dalan bag, Khasagt khairkhan mountain
GCA_018332375.1_ASM1833237v1	SAMD00281908	PRJDB11251	36.119	140.093	Agriculture	Terrestrial	43824	Japan:Ibaraki Tsukuba
GCA_018332375.1_ASM1833237v1	SAMD00281908	PRJDB11251	36.119	140.093	Agriculture	Terrestrial	43824	Japan:Ibaraki Tsukuba
GCA_019972075.1_ASM1997207v1	SAMD00283298	PRJDB11299	34.9993	135.552	Agriculture	Terrestrial	44977	Japan:Kyoto, Kameoka
GCA_019976975.1_ASM1997697v1	SAMD00283280	PRJDB11299	34.9993	135.552	Agriculture	Terrestrial	44945	Japan:Kyoto, Kameoka
GCA_019977235.1_ASM1997723v1	SAMD00283289	PRJDB11299	34.9993	135.552	Agriculture	Terrestrial	45278	Japan:Kyoto, Kameoka
GCA_019977255.1_ASM1997725v1	SAMD00283290	PRJDB11299	34.9993	135.552	Agriculture	Terrestrial	45278	Japan:Kyoto, Kameoka
GCA_019977275.1_ASM1997727v1	SAMD00283291	PRJDB11299	34.9993	135.552	Agriculture	Terrestrial	45278	Japan:Kyoto, Kameoka
GCA_019977295.1_ASM1997729v1	SAMD00283292	PRJDB11299	34.9993	135.552	Agriculture	Terrestrial	45278	Japan:Kyoto, Kameoka
GCA_019977335.1_ASM1997733v1	SAMD00283294	PRJDB11299	34.9993	135.552	Agriculture	Terrestrial	43862	Japan:Kyoto, Kameoka
GCA_019977355.1_ASM1997735v1	SAMD00283295	PRJDB11299	34.9993	135.552	Agriculture	Terrestrial	44977	Japan:Kyoto, Kameoka
GCA_019977375.1_ASM1997737v1	SAMD00283296	PRJDB11299	34.9993	135.552	Agriculture	Terrestrial	44977	Japan:Kyoto, Kameoka
GCA_019977395.1_ASM1997739v1	SAMD00283297	PRJDB11299	34.9993	135.552	Agriculture	Terrestrial	44977	Japan:Kyoto, Kameoka
GCA_018406445.1_ASM1840644v1	SAMD00283332	PRJDB11303	35.58	139.48	Agriculture	Terrestrial	35612	Japan:Tokyo, Machida
GCA_019670725.1_ASM1967072v1	SAMD00322308	PRJDB11566	43.0712	141.341	Forest	Terrestrial	not applicable	Japan:Hokkaido, Sapporo city
GCA_019704535.1_ASM1970453v1	SAMD00327673	PRJDB11796	31.93	75.92	Agriculture	Terrestrial	2012	India:Punjab
GCA_019656455.1_ASM1965645v1	SAMD00388980	PRJDB11888	33.1182	70.9176	Desert	Terrestrial	2015	Pakistan:Karak region
GCA_021654595.1_ASM2165459v1	SAMD00396525	PRJDB12076	36.13	139.38	Forest	Terrestrial	2020	Japan
GCA_021654595.1_ASM2165459v1	SAMD00396525	PRJDB12076	36.13	139.38	Forest	Terrestrial	2020	Japan
GCA_021654595.1_ASM2165459v1	SAMD00396525	PRJDB12076	36.13	139.38	Forest	Terrestrial	2020	Japan
GCA_021654595.1_ASM2165459v1	SAMD00396525	PRJDB12076	36.13	139.38	Forest	Terrestrial	2020	Japan
GCA_021654615.1_ASM2165461v1	SAMD00396574	PRJDB12077	36.13	139.38	Forest	Terrestrial	2020	Japan
GCA_021654615.1_ASM2165461v1	SAMD00396574	PRJDB12077	36.13	139.38	Forest	Terrestrial	2020	Japan
GCA_021654615.1_ASM2165461v1	SAMD00396574	PRJDB12077	36.13	139.38	Forest	Terrestrial	2020	Japan
GCA_021654615.1_ASM2165461v1	SAMD00396574	PRJDB12077	36.13	139.38	Forest	Terrestrial	2020	Japan
GCA_023734775.1_ASM2373477v1	SAMD00439332	PRJDB12904	-69.36	38.2	Permafrost	Terrestrial	32401	Antarctica:Kuzira Misaki, Padda Island, Lutzow-Holm Bay
GCA_023168165.1_ASM2316816v1	SAMD00467139	PRJDB13423	33.6487	73.085	Agriculture	Terrestrial	2009	Pakistan:Rawalpindi, Research Farm of PMAS Arid Agriculture University
GCA_023168165.1_ASM2316816v1	SAMD00467139	PRJDB13423	33.6487	73.085	Agriculture	Terrestrial	2009	Pakistan:Rawalpindi, Research Farm of PMAS Arid Agriculture University
GCA_023168165.1_ASM2316816v1	SAMD00467139	PRJDB13423	33.6487	73.085	Agriculture	Terrestrial	2009	Pakistan:Rawalpindi, Research Farm of PMAS Arid Agriculture University
GCA_023168165.1_ASM2316816v1	SAMD00467139	PRJDB13423	33.6487	73.085	Agriculture	Terrestrial	2009	Pakistan:Rawalpindi, Research Farm of PMAS Arid Agriculture University
GCA_023168145.1_ASM2316814v1	SAMD00467666	PRJDB13425	25.4685	66.5284	Agriculture	Terrestrial	43785	Pakistan:Lasbella, Sonmiani, Marovali doli
GCA_023168145.1_ASM2316814v1	SAMD00467666	PRJDB13425	25.4685	66.5284	Agriculture	Terrestrial	43785	Pakistan:Lasbella, Sonmiani, Marovali doli
GCA_023168145.1_ASM2316814v1	SAMD00467666	PRJDB13425	25.4685	66.5284	Agriculture	Terrestrial	43785	Pakistan:Lasbella, Sonmiani, Marovali doli
GCA_000760595.1_ASM76059v1	SAMD00019893	PRJDB1754	35.06	127.37	Forest	Terrestrial	NA	South Korea:Gwangyang, Mt. Baekwoon
GCA_000760595.1_ASM76059v1	SAMD00019893	PRJDB1754	35.06	127.37	Forest	Terrestrial	NA	South Korea:Gwangyang, Mt. Baekwoon
GCF_001319805.1_ASM131980v1	SAMD00020904	PRJDB2729	33.9783	132.801	Agriculture	Terrestrial	45024	Japan:Ehime
GCF_001319805.1_ASM131980v1	SAMD00020904	PRJDB2729	33.9783	132.801	Agriculture	Terrestrial	45024	Japan:Ehime
GCF_001319805.1_ASM131980v1	SAMD00020904	PRJDB2729	33.9783	132.801	Agriculture	Terrestrial	45024	Japan:Ehime
GCF_001319805.1_ASM131980v1	SAMD00020904	PRJDB2729	33.9783	132.801	Agriculture	Terrestrial	45024	Japan:Ehime
GCF_001319805.1_ASM131980v1	SAMD00020904	PRJDB2729	33.9783	132.801	Agriculture	Terrestrial	45024	Japan:Ehime
GCF_001319805.1_ASM131980v1	SAMD00020904	PRJDB2729	33.9783	132.801	Agriculture	Terrestrial	45024	Japan:Ehime
GCF_001319865.1_ASM131986v1	SAMD00020901	PRJDB2729	33.9783	132.801	Agriculture	Terrestrial	45024	Japan:Ehime
GCF_001319865.1_ASM131986v1	SAMD00020901	PRJDB2729	33.9783	132.801	Agriculture	Terrestrial	45024	Japan:Ehime
GCF_001319865.1_ASM131986v1	SAMD00020901	PRJDB2729	33.9783	132.801	Agriculture	Terrestrial	45024	Japan:Ehime
GCF_001319865.1_ASM131986v1	SAMD00020901	PRJDB2729	33.9783	132.801	Agriculture	Terrestrial	45024	Japan:Ehime
GCF_001319865.1_ASM131986v1	SAMD00020901	PRJDB2729	33.9783	132.801	Agriculture	Terrestrial	45024	Japan:Ehime
GCA_016586125.1_ASM1658612v1	SAMD00020905	PRJDB2729	33.9783	132.801	Agriculture	Terrestrial	45024	Japan:Ehime
GCA_016586145.1_ASM1658614v1	SAMD00020906	PRJDB2729	33.9783	132.801	Agriculture	Terrestrial	45024	Japan:Ehime
GCA_016586145.1_ASM1658614v1	SAMD00020906	PRJDB2729	33.9783	132.801	Agriculture	Terrestrial	45024	Japan:Ehime
GCA_016586145.1_ASM1658614v1	SAMD00020906	PRJDB2729	33.9783	132.801	Agriculture	Terrestrial	45024	Japan:Ehime
GCA_016586145.1_ASM1658614v1	SAMD00020906	PRJDB2729	33.9783	132.801	Agriculture	Terrestrial	45024	Japan:Ehime
GCF_001547895.1_ASM154789v1	SAMD00018365	PRJDB2875	36.5991	140.651	Agriculture	Terrestrial	39011	Japan:Ibaraki,Hitachi
GCF_001547915.1_ASM154791v1	SAMD00018366	PRJDB2876	36.2869	140.425	Agriculture	Terrestrial	38863	Japan:Ibaraki,Higashiibaraki
GCF_001652915.1_ASM165291v1	SAMD00019693	PRJDB3074	36.0635	140.13	Forest	Terrestrial	2014	Japan:Tsukuba
GCF_001652915.1_ASM165291v1	SAMD00019693	PRJDB3074	36.0635	140.13	Forest	Terrestrial	2014	Japan:Tsukuba
GCF_001652915.1_ASM165291v1	SAMD00019693	PRJDB3074	36.0635	140.13	Forest	Terrestrial	2014	Japan:Tsukuba
GCA_016586165.1_ASM1658616v1	SAMD00020899	PRJDB3168	33.9783	132.801	Agriculture	Terrestrial	45024	Japan:Ehime
GCA_016586185.1_ASM1658618v1	SAMD00020900	PRJDB3169	33.9783	132.801	Agriculture	Terrestrial	45024	Japan:Ehime
GCA_016586185.1_ASM1658618v1	SAMD00020900	PRJDB3169	33.9783	132.801	Agriculture	Terrestrial	45024	Japan:Ehime
GCA_000775775.1_ac_endosymbM.elongata_FMR23-6_01	SAMD00020951	PRJDB3226	36.03	140.21	agriculture	Terrestrial	41821	Japan:Ibaraki, Ami machi, Ibaraki Univ., crop land soil
GCF_001417695.1_ASM141769v1	SAMD00023446	PRJDB3332	34.2766	134.124	Agriculture	Terrestrial	2010	Japan:Kagawa, Miki-cho, Kagawa University
GCF_001417695.1_ASM141769v1	SAMD00023446	PRJDB3332	34.2766	134.124	Agriculture	Terrestrial	2010	Japan:Kagawa, Miki-cho, Kagawa University
GCA_000974745.1_ASM97474v1	SAMD00027153	PRJDB3555	34.4	139.24	Forest	Terrestrial	1990	Japan: Izuoshima island
GCA_000974745.1_ASM97474v1	SAMD00027153	PRJDB3555	34.4	139.24	Forest	Terrestrial	1990	Japan: Izuoshima island
GCF_001015055.1_ASM101505v1	SAMD00028761	PRJDB3821	31.65	130.8	Deep subsurface	Terrestrial	45212	Japan:Kagoshima, Kagoshima Bay
GCF_001015055.1_ASM101505v1	SAMD00028761	PRJDB3821	31.65	130.8	Deep subsurface	Terrestrial	45212	Japan:Kagoshima, Kagoshima Bay
GCF_001015055.1_ASM101505v1	SAMD00028761	PRJDB3821	31.65	130.8	Deep subsurface	Terrestrial	45212	Japan:Kagoshima, Kagoshima Bay
GCF_001015055.1_ASM101505v1	SAMD00028761	PRJDB3821	31.65	130.8	Deep subsurface	Terrestrial	45212	Japan:Kagoshima, Kagoshima Bay
GCF_001548215.1_ASM154821v1	SAMD00032095	PRJDB4002	35.4	139.29	Agriculture	Terrestrial	39548	Japan:Tokyo, Fuchu
GCF_001485105.1_ASM148510v1	SAMD00034892	PRJDB4008	32.0749	130.074	Agriculture	Terrestrial	39008	Japan:Kagoshima, Nagashima
GCF_001485105.1_ASM148510v1	SAMD00034892	PRJDB4008	32.0749	130.074	Agriculture	Terrestrial	39008	Japan:Kagoshima, Nagashima
GCF_001485105.1_ASM148510v1	SAMD00034892	PRJDB4008	32.0749	130.074	Agriculture	Terrestrial	39008	Japan:Kagoshima, Nagashima
GCF_001485125.1_ASM148512v1	SAMD00034890	PRJDB4008	32.0749	130.074	Agriculture	Terrestrial	39008	Japan:Kagoshima, Nagashima
GCF_001485125.1_ASM148512v1	SAMD00034890	PRJDB4008	32.0749	130.074	Agriculture	Terrestrial	39008	Japan:Kagoshima, Nagashima
GCF_001485145.1_ASM148514v1	SAMD00034891	PRJDB4008	31.1755	130.495	Agriculture	Terrestrial	39008	Japan:Kagoshima, Kushira
GCF_001949645.1_ASM194964v1	SAMD00034893	PRJDB4008	27.4108	128.556	Agriculture	Terrestrial	39008	Japan:Kagoshima, Isen
GCF_001949645.1_ASM194964v1	SAMD00034893	PRJDB4008	27.4108	128.556	Agriculture	Terrestrial	39008	Japan:Kagoshima, Isen
GCF_001949645.1_ASM194964v1	SAMD00034893	PRJDB4008	27.4108	128.556	Agriculture	Terrestrial	39008	Japan:Kagoshima, Isen
GCF_001293545.1_ASM129354v1	SAMD00035849	PRJDB4052	31.1	130.36	Desert	Terrestrial	45152	Japan:Kagoshima, Yamagawa
GCF_001639925.1_Microbacterium_sp._strain_HM58-_2_assembly01	SAMD00045526	PRJDB4493	36.11	140.1	Forest	Terrestrial	39722	Japan:Tsukuba
GCF_001613545.1_ASM161354v1	SAMD00048637	PRJDB4647	26	114	Agriculture	Terrestrial	2009	China: Jiangxi
GCF_001613545.1_ASM161354v1	SAMD00048637	PRJDB4647	26	114	Agriculture	Terrestrial	2009	China: Jiangxi
GCF_001618385.1_ASM161838v1	SAMD00049477	PRJDB4691	26	114	Agriculture	Terrestrial	2009	China: Jiangxi
GCF_001748245.1_ASM174824v1	SAMD00052757	PRJDB4872	33.53	9.96	Desert	Terrestrial	45268	Tunisia: Matmata
GCF_001748245.1_ASM174824v1	SAMD00052757	PRJDB4872	33.53	9.96	Desert	Terrestrial	45268	Tunisia: Matmata
GCF_002005565.1_ASM200556v1	SAMD00066058	PRJDB5272	34.2766	134.124	Agriculture	Terrestrial	2010	Japan:Kagawa, Miki-cho, Kagawa University
GCF_002157625.1_Brevundimonas_SH203_assembly01	SAMD00075412	PRJDB5559	36.86	139.57	Forest	Terrestrial	36098	Japan:Tochigi, Nikko, Wakama
GCF_002368315.1_ASM236831v1	SAMD00081167	PRJDB5665	35.1979	139.827	Forest	Terrestrial	2007	Japan:Chiba, Futtsu, Hagiu
GCF_002368315.1_ASM236831v1	SAMD00081167	PRJDB5665	35.1979	139.827	Forest	Terrestrial	2007	Japan:Chiba, Futtsu, Hagiu
GCF_002368315.1_ASM236831v1	SAMD00081167	PRJDB5665	35.1979	139.827	Forest	Terrestrial	2007	Japan:Chiba, Futtsu, Hagiu
GCF_003573875.1_ASM357387v1	SAMD00094859	PRJDB6384	20.41	99.89	Agriculture	Terrestrial	39850	Thailand
GCF_003573875.1_ASM357387v1	SAMD00094859	PRJDB6384	20.41	99.89	Agriculture	Terrestrial	39850	Thailand
GCF_003573875.1_ASM357387v1	SAMD00094859	PRJDB6384	20.41	99.89	Agriculture	Terrestrial	39850	Thailand
GCF_003573875.1_ASM357387v1	SAMD00094859	PRJDB6384	20.41	99.89	Agriculture	Terrestrial	39850	Thailand
GCF_003573875.1_ASM357387v1	SAMD00094859	PRJDB6384	20.41	99.89	Agriculture	Terrestrial	39850	Thailand
GCF_003573875.1_ASM357387v1	SAMD00094859	PRJDB6384	20.41	99.89	Agriculture	Terrestrial	39850	Thailand
GCF_002933815.1_ASM293381v1	SAMD00106228	PRJDB6475	33.4457	130.666	Agriculture	Terrestrial	2013	Japan:Fukuoka, Asakura
GCF_002933815.1_ASM293381v1	SAMD00106228	PRJDB6475	33.4457	130.666	Agriculture	Terrestrial	2013	Japan:Fukuoka, Asakura
GCF_003112615.1_ASM311261v1	SAMD00098728	PRJDB6480	36.2477	138.496	Agriculture	Terrestrial	42147	Japan:Nagano, Saku
GCF_003402455.1_ASM340245v1	SAMD00106914	PRJDB6572	33.2309	130.574	Agriculture	Terrestrial	2013	Japan:Fukuoka, Yame
GCF_003112675.1_ASM311267v1	SAMD00111974	PRJDB6680	35.78	140.76	Agriculture	Terrestrial	41848	Japan:Ibaraki, Kamisu
GCF_003112675.1_ASM311267v1	SAMD00111974	PRJDB6680	35.78	140.76	Agriculture	Terrestrial	41848	Japan:Ibaraki, Kamisu
GCF_003112675.1_ASM311267v1	SAMD00111974	PRJDB6680	35.78	140.76	Agriculture	Terrestrial	41848	Japan:Ibaraki, Kamisu
GCF_003114815.1_ASM311481v1	SAMD00111975	PRJDB6680	37.29	140.38	Agriculture	Terrestrial	41872	Japan:Fukushima, Sukagawa
GCF_003114835.2_ASM311483v3	SAMD00111976	PRJDB6680	35.36	137.24	Agriculture	Terrestrial	41872	Japan:Gifu, Mizunami
GCF_004001265.1_ASM400126v1	SAMD00146100	PRJDB7580	37.7657	139.115	Agriculture	Terrestrial	2012	Japan
GCF_003865095.1_ASM386509v1	SAMD00147580	PRJDB7594	69.37	-135	Permafrost	Terrestrial	missing	Canada:Mackenzie Delta
GCF_004295585.1_ASM429558v1	SAMD00159221	PRJDB7929	33.36	126.53	Forest	Terrestrial	43009	South Korea:Jeju, Halla mountain
GCA_018324385.1_ASM1832438v1	SAMD00161215	PRJDB7995	34.9725	137.076	Agriculture	Terrestrial	40281	Japan:Aichi, Anjo
GCF_005405885.1_ASM540588v1	SAMD00165254	PRJDB8096	-6.57	106.29	Forest	Terrestrial	45184	Indonesia:West Java, Cisolok geyser
GCF_005405885.1_ASM540588v1	SAMD00165254	PRJDB8096	-6.57	106.29	Forest	Terrestrial	45184	Indonesia:West Java, Cisolok geyser
GCA_019669985.1_ASM1966998v1	SAMD00172921	PRJDB8373	-32.92	-54.83	Agriculture	Terrestrial	missing	Uruguay:Treinta y Tres
GCA_019669985.1_ASM1966998v1	SAMD00172921	PRJDB8373	-32.92	-54.83	Agriculture	Terrestrial	missing	Uruguay:Treinta y Tres
GCA_019670005.1_ASM1967000v1	SAMD00172935	PRJDB8374	34.97	137.07	Agriculture	Terrestrial	37844	Japan:Aichi, Anjo, Anjo Agricultural and Extension Centre
GCF_009936375.1_ASM993637v1	SAMD00201571	PRJDB9231	35.4277	140.327	Agriculture	Terrestrial	42894	Japan:Chiba
GCA_900187335.1_SGM81.1	SAMEA104124995	PRJEB21197	23.0651	72.5115	Agriculture	Terrestrial	0	India
GCA_900187335.1_SGM81.1	SAMEA104124995	PRJEB21197	23.0651	72.5115	Agriculture	Terrestrial	0	India
GCA_900187335.1_SGM81.1	SAMEA104124995	PRJEB21197	23.0651	72.5115	Agriculture	Terrestrial	0	India
GCA_900187335.1_SGM81.1	SAMEA104124995	PRJEB21197	23.0651	72.5115	Agriculture	Terrestrial	0	India
GCA_900187335.1_SGM81.1	SAMEA104124995	PRJEB21197	23.0651	72.5115	Agriculture	Terrestrial	0	India
GCA_900187335.1_SGM81.1	SAMEA104124995	PRJEB21197	23.0651	72.5115	Agriculture	Terrestrial	0	India
GCA_900187335.1_SGM81.1	SAMEA104124995	PRJEB21197	23.0651	72.5115	Agriculture	Terrestrial	0	India
GCA_900187335.1_SGM81.1	SAMEA104124995	PRJEB21197	23.0651	72.5115	Agriculture	Terrestrial	0	India
GCA_900187335.1_SGM81.1	SAMEA104124995	PRJEB21197	23.0651	72.5115	Agriculture	Terrestrial	0	India
GCA_900187335.1_SGM81.1	SAMEA104124995	PRJEB21197	23.0651	72.5115	Agriculture	Terrestrial	0	India
GCA_900187335.1_SGM81.1	SAMEA104124995	PRJEB21197	23.0651	72.5115	Agriculture	Terrestrial	0	India
GCA_900187335.1_SGM81.1	SAMEA104124995	PRJEB21197	23.0651	72.5115	Agriculture	Terrestrial	0	India
GCA_900187335.1_SGM81.1	SAMEA104124995	PRJEB21197	23.0651	72.5115	Agriculture	Terrestrial	0	India
GCA_900187335.1_SGM81.1	SAMEA104124995	PRJEB21197	23.0651	72.5115	Agriculture	Terrestrial	0	India
GCA_900187335.1_SGM81.1	SAMEA104124995	PRJEB21197	23.0651	72.5115	Agriculture	Terrestrial	0	India
GCA_900187335.1_SGM81.1	SAMEA104124995	PRJEB21197	23.0651	72.5115	Agriculture	Terrestrial	0	India
GCA_900187335.1_SGM81.1	SAMEA104124995	PRJEB21197	23.0651	72.5115	Agriculture	Terrestrial	0	India
GCA_900187335.1_SGM81.1	SAMEA104124995	PRJEB21197	23.0651	72.5115	Agriculture	Terrestrial	0	India
GCA_900187335.1_SGM81.1	SAMEA104124995	PRJEB21197	23.0651	72.5115	Agriculture	Terrestrial	0	India
GCA_900187335.1_SGM81.1	SAMEA104124995	PRJEB21197	23.0651	72.5115	Agriculture	Terrestrial	0	India
GCA_900187335.1_SGM81.1	SAMEA104124995	PRJEB21197	23.0651	72.5115	Agriculture	Terrestrial	0	India
GCA_900187335.1_SGM81.1	SAMEA104124995	PRJEB21197	23.0651	72.5115	Agriculture	Terrestrial	0	India
GCA_900187335.1_SGM81.1	SAMEA104124995	PRJEB21197	23.0651	72.5115	Agriculture	Terrestrial	0	India
GCA_900187335.1_SGM81.1	SAMEA104124995	PRJEB21197	23.0651	72.5115	Agriculture	Terrestrial	0	India
GCA_901933175.1_EnsiferMedicaeMD4WGS	SAMEA5546338	PRJEB29797	43.6167	3.55	Agriculture	Terrestrial	2008	France
GCA_901933175.1_EnsiferMedicaeMD4WGS	SAMEA5546338	PRJEB29797	43.6167	3.55	Agriculture	Terrestrial	2008	France
GCA_901933175.1_EnsiferMedicaeMD4WGS	SAMEA5546338	PRJEB29797	43.6167	3.55	Agriculture	Terrestrial	2008	France
GCA_901933175.1_EnsiferMedicaeMD4WGS	SAMEA5546338	PRJEB29797	43.6167	3.55	Agriculture	Terrestrial	2008	France
GCA_901457695.2_RHCH11_v2	SAMEA5572142	PRJEB32205	50.7394	7.17439	Forest	Terrestrial	0	0
GCA_901457705.2_RHAL1_v2	SAMEA5572140	PRJEB32205	50.7394	7.17439	Forest	Terrestrial	0	0
GCA_901457705.2_RHAL1_v2	SAMEA5572140	PRJEB32205	50.7394	7.17439	Forest	Terrestrial	0	0
GCA_901457725.1_RHAL8_v2	SAMEA5572141	PRJEB32205	50.7394	7.17439	Forest	Terrestrial	0	0
GCA_901457725.1_RHAL8_v2	SAMEA5572141	PRJEB32205	50.7394	7.17439	Forest	Terrestrial	0	0
GCA_904528075.1_ASM90452807v1	SAMEA7322744	PRJEB40363	44.1172	4.00192	Deep subsurface	Terrestrial	0	France
GCA_000317535.1_ASM31753v1	SAMN02261342	PRJNA158809	59.332	18.064	Agriculture	Terrestrial	1972	Sweden
GCA_000317535.1_ASM31753v1	SAMN02261342	PRJNA158809	59.332	18.064	Agriculture	Terrestrial	1972	Sweden
GCA_000317515.1_ASM31751v1	SAMN02261351	PRJNA158839	37.774	-122.419	Agriculture	Terrestrial	1971	USA
GCA_000317515.1_ASM31751v1	SAMN02261351	PRJNA158839	37.774	-122.419	Agriculture	Terrestrial	1971	USA
GCA_000317515.1_ASM31751v1	SAMN02261351	PRJNA158839	37.774	-122.419	Agriculture	Terrestrial	1971	USA
GCA_000379625.1_ASM37962v1	SAMN02256421	PRJNA165357	18.79	98.66	Forest	Terrestrial	Missing	Thailand
GCA_000379805.1_ASM37980v1	SAMN02256444	PRJNA165399	43.483	-1.558	Desert	Terrestrial	Missing	France
GCA_000379805.1_ASM37980v1	SAMN02256444	PRJNA165399	43.483	-1.558	Desert	Terrestrial	Missing	France
GCA_000379885.1_ASM37988v1	SAMN02256440	PRJNA165411	21.439	92.007	Desert	Terrestrial	Missing	Bangladesh
GCA_000379885.1_ASM37988v1	SAMN02256440	PRJNA165411	21.439	92.007	Desert	Terrestrial	Missing	Bangladesh
GCA_000379885.1_ASM37988v1	SAMN02256440	PRJNA165411	21.439	92.007	Desert	Terrestrial	Missing	Bangladesh
GCA_000379885.1_ASM37988v1	SAMN02256440	PRJNA165411	21.439	92.007	Desert	Terrestrial	Missing	Bangladesh
GCA_000379885.1_ASM37988v1	SAMN02256440	PRJNA165411	21.439	92.007	Desert	Terrestrial	Missing	Bangladesh
GCA_000478605.2_ASM47860v2	SAMN02116697	PRJNA193392	39.3674	100.13	Desert	Terrestrial	41397	China: Linze Desert
GCA_000478605.2_ASM47860v2	SAMN02116697	PRJNA193392	39.3674	100.13	Desert	Terrestrial	41397	China: Linze Desert
GCA_000478605.2_ASM47860v2	SAMN02116697	PRJNA193392	39.3674	100.13	Desert	Terrestrial	41397	China: Linze Desert
GCA_000478605.2_ASM47860v2	SAMN02116697	PRJNA193392	39.3674	100.13	Desert	Terrestrial	41397	China: Linze Desert
GCF_001006065.1_Sphingobacterium_2.0	SAMN02179235	PRJNA205468	78.9167	11.9333	Permafrost	Terrestrial	40374	Svalbard: Ny-Alesund
GCF_001006065.1_Sphingobacterium_2.0	SAMN02179235	PRJNA205468	78.9167	11.9333	Permafrost	Terrestrial	40374	Svalbard: Ny-Alesund
GCA_000412265.2_ASM41226v2	SAMN02471086	PRJNA207881	58.49	-134.53	Permafrost	Terrestrial	45111	USA: Alaska, Mendenhall Glacier
GCA_000412265.2_ASM41226v2	SAMN02471086	PRJNA207881	58.49	-134.53	Permafrost	Terrestrial	45111	USA: Alaska, Mendenhall Glacier
GCA_000412265.2_ASM41226v2	SAMN02471086	PRJNA207881	58.49	-134.53	Permafrost	Terrestrial	45111	USA: Alaska, Mendenhall Glacier
GCA_000520515.1_Ah20DRAFT	SAMN02429161	PRJNA232073	-79.92	157.58	desert	Terrestrial	45267	Antarctica: Hatherton, Transantarctic Mountains
GCA_000520555.1_Abr18DRAFT	SAMN02429165	PRJNA232074	-79.92	157.58	desert	Terrestrial	39417	Antarctica: Britannia, Transantarctic Mountains
GCA_000520535.1_Ah41DRAFT	SAMN02429166	PRJNA232076	-79.92	157.58	desert	Terrestrial	45267	Antarctica: Hatherton, Transantarctic Mountains
GCA_000520535.1_Ah41DRAFT	SAMN02429166	PRJNA232076	-79.92	157.58	desert	Terrestrial	45267	Antarctica: Hatherton, Transantarctic Mountains
GCA_000520575.1_Ai3DRAFT	SAMN02429164	PRJNA232078	-79.92	157.58	desert	Terrestrial	45267	Antarctica: Isca, Transantarctic Mountains
GCA_000520575.1_Ai3DRAFT	SAMN02429164	PRJNA232078	-79.92	157.58	desert	Terrestrial	45267	Antarctica: Isca, Transantarctic Mountains
GCA_000520575.1_Ai3DRAFT	SAMN02429164	PRJNA232078	-79.92	157.58	desert	Terrestrial	45267	Antarctica: Isca, Transantarctic Mountains
GCA_000520495.1_Ah14DRAFT	SAMN02429162	PRJNA232079	-79.92	157.58	desert	Terrestrial	45267	Antarctica: Hatherton, Transantarctic Mountains
GCA_000520595.1_Ah5DRAFT	SAMN02429163	PRJNA232080	-79.92	157.58	desert	Terrestrial	45267	Antarctica: Hatherton, Transantarctic Mountains
GCA_000730165.2_ASM73016v2	SAMN02689882	PRJNA232577	-22.7497	-43.6673	agriculture	Terrestrial	35125	Brazil: Seropedica
GCF_001951235.1_ASM195123v1	SAMN02630630	PRJNA233954	53.5099	-0.530337	Agriculture	Terrestrial	41109	United Kingdom
GCF_001951235.1_ASM195123v1	SAMN02630630	PRJNA233954	53.5099	-0.530337	Agriculture	Terrestrial	41109	United Kingdom
GCF_001951235.1_ASM195123v1	SAMN02630630	PRJNA233954	53.5099	-0.530337	Agriculture	Terrestrial	41109	United Kingdom
GCF_001951255.1_ASM195125v1	SAMN02630631	PRJNA233954	53.5099	-0.530337	Agriculture	Terrestrial	41113	United Kingdom
GCF_001951255.1_ASM195125v1	SAMN02630631	PRJNA233954	53.5099	-0.530337	Agriculture	Terrestrial	41113	United Kingdom
GCF_001951275.1_ASM195127v1	SAMN02630632	PRJNA233954	53.5099	-0.530337	Agriculture	Terrestrial	41102	United Kingdom
GCF_001951275.1_ASM195127v1	SAMN02630632	PRJNA233954	53.5099	-0.530337	Agriculture	Terrestrial	41102	United Kingdom
GCF_001951295.1_ASM195129v1	SAMN02630633	PRJNA233954	53.193	-0.726203	Agriculture	Terrestrial	41232	United Kingdom
GCF_001951295.1_ASM195129v1	SAMN02630633	PRJNA233954	53.193	-0.726203	Agriculture	Terrestrial	41232	United Kingdom
GCF_001951315.1_ASM195131v1	SAMN02630634	PRJNA233954	53.193	-0.726203	Agriculture	Terrestrial	41246	United Kingdom
GCF_001951315.1_ASM195131v1	SAMN02630634	PRJNA233954	53.193	-0.726203	Agriculture	Terrestrial	41246	United Kingdom
GCF_001951335.1_ASM195133v1	SAMN02630635	PRJNA233954	53.193	-0.726203	Agriculture	Terrestrial	41249	United Kingdom
GCF_001951335.1_ASM195133v1	SAMN02630635	PRJNA233954	53.193	-0.726203	Agriculture	Terrestrial	41249	United Kingdom
GCA_000935845.1_ASM93584v1	SAMN02617790	PRJNA237296	43.0756	-89.3969	Agriculture	Terrestrial	2006	USA: Madison, WI
GCA_000935845.1_ASM93584v1	SAMN02617790	PRJNA237296	43.0756	-89.3969	Agriculture	Terrestrial	2006	USA: Madison, WI
GCA_000935845.1_ASM93584v1	SAMN02617790	PRJNA237296	43.0756	-89.3969	Agriculture	Terrestrial	2006	USA: Madison, WI
GCA_000935845.1_ASM93584v1	SAMN02617790	PRJNA237296	43.0756	-89.3969	Agriculture	Terrestrial	2006	USA: Madison, WI
GCA_000935845.1_ASM93584v1	SAMN02617790	PRJNA237296	43.0756	-89.3969	Agriculture	Terrestrial	2006	USA: Madison, WI
GCA_000935845.1_ASM93584v1	SAMN02617790	PRJNA237296	43.0756	-89.3969	Agriculture	Terrestrial	2006	USA: Madison, WI
GCA_000582475.1_NestAN1.1	SAMN02642027	PRJNA238302	-78.0988	163.803	Permafrost	Terrestrial	1 12;Miers Valley, McMurdo Region, east Antarctica	0
GCA_000632475.2_ASM63247v2	SAMN02644441	PRJNA238398	-32.7265	-62.1013	agriculture	Terrestrial	30133	Argentina: Marcos Juarez, Cordoba
GCA_000632475.2_ASM63247v2	SAMN02644441	PRJNA238398	-32.7265	-62.1013	agriculture	Terrestrial	30133	Argentina: Marcos Juarez, Cordoba
GCA_000632475.2_ASM63247v2	SAMN02644441	PRJNA238398	-32.7265	-62.1013	agriculture	Terrestrial	30133	Argentina: Marcos Juarez, Cordoba
GCF_001038185.1_ASM103818v1	SAMN02666820	PRJNA239701	49.5	-98	Agriculture	Terrestrial	45119	Canada:Manitoba
GCF_001038185.1_ASM103818v1	SAMN02666820	PRJNA239701	49.5	-98	Agriculture	Terrestrial	45119	Canada:Manitoba
GCF_001038185.1_ASM103818v1	SAMN02666820	PRJNA239701	49.5	-98	Agriculture	Terrestrial	45119	Canada:Manitoba
GCF_001038185.1_ASM103818v1	SAMN02666820	PRJNA239701	49.5	-98	Agriculture	Terrestrial	45119	Canada:Manitoba
GCF_001038185.1_ASM103818v1	SAMN02666820	PRJNA239701	49.5	-98	Agriculture	Terrestrial	45119	Canada:Manitoba
GCF_001259595.1_ASM125959v1	SAMN02693653	PRJNA242391	37	-3	Agriculture	Terrestrial	40909	Spain: Granada
GCA_000971765.1_ASM97176v1	SAMN03371649	PRJNA242971	40.7793	-81.925	agriculture	Terrestrial	44971	USA: Ohio,Wooster
GCA_000971765.1_ASM97176v1	SAMN03371649	PRJNA242971	40.7793	-81.925	agriculture	Terrestrial	44971	USA: Ohio,Wooster
GCA_000757725.1_ASM75772v1	SAMN02722725	PRJNA243393	42.9992	89.1263	desert	Terrestrial	40087	China: Western China
GCA_000731025.2_ASM73102v2	SAMN02746163	PRJNA246264	54.8333	53	Forest	Terrestrial	45179	Russia: Agerze, Tatarstan
GCF_001025015.1_ASM102501v1	SAMN02756826	PRJNA246347	29.2286	90.6251	Glassland	Terrestrial	40428	China: Tibet
GCF_001025015.1_ASM102501v1	SAMN02756826	PRJNA246347	29.2286	90.6251	Glassland	Terrestrial	40428	China: Tibet
GCF_001019615.1_ASM101961v1	SAMN02781380	PRJNA247930	20.01	110.39	Forest	Terrestrial	41035	China: Hainan, Haikou
GCF_001019615.1_ASM101961v1	SAMN02781380	PRJNA247930	20.01	110.39	Forest	Terrestrial	41035	China: Hainan, Haikou
GCF_001019615.1_ASM101961v1	SAMN02781380	PRJNA247930	20.01	110.39	Forest	Terrestrial	41035	China: Hainan, Haikou
GCA_000732615.1_ASM73261v1	SAMN02840652	PRJNA251788	3.01196	103.393	Forest	Terrestrial	41344	Malaysia
GCA_000731655.1_ASM73165v1	SAMN02840653	PRJNA251789	3.01196	103.393	Forest	Terrestrial	41344	Malaysia
GCF_003263425.1_ASM326342v1	SAMN02848702	PRJNA252035	37.41	-4.28	Agriculture	Terrestrial	1998	Spain: Cordoba province
GCA_000764405.1_ASM76440v1	SAMN02850755	PRJNA252420	10.48	77.75	Agriculture	Terrestrial	39570	India: Tamilnadu, Ottanchathiram
GCA_000764405.1_ASM76440v1	SAMN02850755	PRJNA252420	10.48	77.75	Agriculture	Terrestrial	39570	India: Tamilnadu, Ottanchathiram
GCF_001636965.1_ASM163696v1	SAMN03081273	PRJNA252981	-34.3861	19.2772	Agriculture	Terrestrial	38249	South Africa
GCF_001636965.1_ASM163696v1	SAMN03081273	PRJNA252981	-34.3861	19.2772	Agriculture	Terrestrial	38249	South Africa
GCF_001636965.1_ASM163696v1	SAMN03081273	PRJNA252981	-34.3861	19.2772	Agriculture	Terrestrial	38249	South Africa
GCF_001636965.1_ASM163696v1	SAMN03081273	PRJNA252981	-34.3861	19.2772	Agriculture	Terrestrial	38249	South Africa
GCF_001636965.1_ASM163696v1	SAMN03081273	PRJNA252981	-34.3861	19.2772	Agriculture	Terrestrial	38249	South Africa
GCA_000732055.1_ASM73205v1	SAMN02866194	PRJNA253035	34.025	74.9667	agriculture	Terrestrial	45211	India: Kashmir, J&amp;K
GCA_000732055.1_ASM73205v1	SAMN02866194	PRJNA253035	34.025	74.9667	agriculture	Terrestrial	45211	India: Kashmir, J&amp;K
GCA_000806225.2_ASM80622v2	SAMN02866349	PRJNA253061	44.53	-110.8	Agriculture	Terrestrial	40469	USA: Yellowstone National Park, Wyoming
GCA_000806225.2_ASM80622v2	SAMN02866349	PRJNA253061	44.53	-110.8	Agriculture	Terrestrial	40469	USA: Yellowstone National Park, Wyoming
GCA_000806225.2_ASM80622v2	SAMN02866349	PRJNA253061	44.53	-110.8	Agriculture	Terrestrial	40469	USA: Yellowstone National Park, Wyoming
GCA_000725385.1_ASM72538v1	SAMN02899689	PRJNA254093	3.13	101.66	Forest	Terrestrial	45148	Malaysia: Rimba Ilmu
GCA_000818175.1_ASM81817v1	SAMN02899864	PRJNA254113	48.22	8.48	Forest	Terrestrial	2000	Germany: Baden Wuerttemberg, Haigerloch
GCA_000761195.1_ASM76119v1	SAMN02953966	PRJNA257686	31.47	121.28	agriculture	Terrestrial	2008	China: Shanghai
GCA_000761195.1_ASM76119v1	SAMN02953966	PRJNA257686	31.47	121.28	agriculture	Terrestrial	2008	China: Shanghai
GCA_000761195.1_ASM76119v1	SAMN02953966	PRJNA257686	31.47	121.28	agriculture	Terrestrial	2008	China: Shanghai
GCA_000761195.1_ASM76119v1	SAMN02953966	PRJNA257686	31.47	121.28	agriculture	Terrestrial	2008	China: Shanghai
GCA_000761195.1_ASM76119v1	SAMN02953966	PRJNA257686	31.47	121.28	agriculture	Terrestrial	2008	China: Shanghai
GCA_000770015.1_ASM77001v1	SAMN02997353	PRJNA258399	18.61	-98.75	agriculture	Terrestrial	45209	Mexico:Morelos
GCA_000770015.1_ASM77001v1	SAMN02997353	PRJNA258399	18.61	-98.75	agriculture	Terrestrial	45209	Mexico:Morelos
GCA_000775575.1_ASM77557v1	SAMN03014939	PRJNA260010	29.31	35.25	desert	Terrestrial	45057	Jordan: Khaz ali Canyon
GCA_000775575.1_ASM77557v1	SAMN03014939	PRJNA260010	29.31	35.25	desert	Terrestrial	45057	Jordan: Khaz ali Canyon
GCA_000764915.1_Acinetobater_Genome_Assembly	SAMN03020262	PRJNA260337	32.0283	78.2394	Desert	Terrestrial	2007	India: Lahaul and Spiti district of Himachal Pradesh
GCA_000764915.1_Acinetobater_Genome_Assembly	SAMN03020262	PRJNA260337	32.0283	78.2394	Desert	Terrestrial	2007	India: Lahaul and Spiti district of Himachal Pradesh
GCA_000764915.1_Acinetobater_Genome_Assembly	SAMN03020262	PRJNA260337	32.0283	78.2394	Desert	Terrestrial	2007	India: Lahaul and Spiti district of Himachal Pradesh
GCA_000764915.1_Acinetobater_Genome_Assembly	SAMN03020262	PRJNA260337	32.0283	78.2394	Desert	Terrestrial	2007	India: Lahaul and Spiti district of Himachal Pradesh
GCA_000764915.1_Acinetobater_Genome_Assembly	SAMN03020262	PRJNA260337	32.0283	78.2394	Desert	Terrestrial	2007	India: Lahaul and Spiti district of Himachal Pradesh
GCF_001404985.1_ASM140498v1	SAMN03067762	PRJNA260567	35.24	128.98	Agriculture	Terrestrial	2012	South Korea
GCF_001404975.1_ASM140497v1	SAMN03067763	PRJNA260568	35.24	128.98	Agriculture	Terrestrial	2012	South Korea
GCF_001404975.1_ASM140497v1	SAMN03067763	PRJNA260568	35.24	128.98	Agriculture	Terrestrial	2012	South Korea
GCA_000833105.2_ASM83310v2	SAMN03024437	PRJNA260606	52.77	-2.05	agriculture	Terrestrial	40118	United Kingdom:Staffordshire
GCA_000833105.2_ASM83310v2	SAMN03024437	PRJNA260606	52.77	-2.05	agriculture	Terrestrial	40118	United Kingdom:Staffordshire
GCA_000833105.2_ASM83310v2	SAMN03024437	PRJNA260606	52.77	-2.05	agriculture	Terrestrial	40118	United Kingdom:Staffordshire
GCA_000833105.2_ASM83310v2	SAMN03024437	PRJNA260606	52.77	-2.05	agriculture	Terrestrial	40118	United Kingdom:Staffordshire
GCF_001543925.1_ASM154392v1	SAMN02911631	PRJNA260991	51.7	10.86	Forest	Terrestrial	45242	Germany:Hasselfelde
GCA_000802245.2_ASM80224v2	SAMN03070117	PRJNA261097	3.80089	103.34	Forest	Terrestrial	45272	Malaysia
GCA_000786695.1_ASM78669v1	SAMN03098357	PRJNA261963	39.375	-123.797	Forest	Terrestrial	40421	USA: Jug Handle State Natural Reserve, Mendocino county, California, about 160 miles north of San Francisco
GCA_000786695.1_ASM78669v1	SAMN03098357	PRJNA261963	39.375	-123.797	Forest	Terrestrial	40421	USA: Jug Handle State Natural Reserve, Mendocino county, California, about 160 miles north of San Francisco
GCA_000785165.1_ASM78516v1	SAMN03079320	PRJNA262011	41.06	112.51	Forest	Terrestrial	40627	China
GCF_001676875.1_ASM167687v1	SAMN03092257	PRJNA262860	39.3852	-77.2759	Forest	Terrestrial	38899	USA: Catoctin Mountain in Maryland
GCF_003991225.1_ASM399122v1	SAMN03113149	PRJNA264126	33.0356	-96.6825	Agriculture	Terrestrial	40837	USA: Lavon Farms, Plano, Texas
GCA_000773055.1_BzhMx1.0	SAMN03135817	PRJNA264584	18.94	-99.11	Agriculture	Terrestrial	40826	Mexico: Tepoztlan, Morelos
GCA_000773055.1_BzhMx1.0	SAMN03135817	PRJNA264584	18.94	-99.11	Agriculture	Terrestrial	40826	Mexico: Tepoztlan, Morelos
GCA_000773055.1_BzhMx1.0	SAMN03135817	PRJNA264584	18.94	-99.11	Agriculture	Terrestrial	40826	Mexico: Tepoztlan, Morelos
GCA_000797515.1_ASM79751v1	SAMN03140074	PRJNA264598	-78.6	164	Permafrost	Terrestrial	45272	Antarctica: Miers Dry Valley
GCA_000808095.1_ASM80809v1	SAMN03166165	PRJNA266551	-39.6333	-73.1167	Forest	Terrestrial	45180	Chile: Valdivia, Region XIV
GCA_000817655.1_ASM81765v1	SAMN03177439	PRJNA267035	27.3	92.05	Forest	Terrestrial	41570	India: Se La Pass, Tawang district, Arunachal Pradesh
GCA_000817655.1_ASM81765v1	SAMN03177439	PRJNA267035	27.3	92.05	Forest	Terrestrial	41570	India: Se La Pass, Tawang district, Arunachal Pradesh
GCA_000817655.1_ASM81765v1	SAMN03177439	PRJNA267035	27.3	92.05	Forest	Terrestrial	41570	India: Se La Pass, Tawang district, Arunachal Pradesh
GCF_001187975.3_ASM118797v3	SAMN03203480	PRJNA268269	46.63	16.34	Agriculture	Terrestrial	40461	Slovenia
GCF_001187975.3_ASM118797v3	SAMN03203480	PRJNA268269	46.63	16.34	Agriculture	Terrestrial	40461	Slovenia
GCF_001187975.3_ASM118797v3	SAMN03203480	PRJNA268269	46.63	16.34	Agriculture	Terrestrial	40461	Slovenia
GCF_001187965.2_ASM118796v2	SAMN03203481	PRJNA268270	46.63	16.34	Agriculture	Terrestrial	41015	Slovenia
GCF_001187965.2_ASM118796v2	SAMN03203481	PRJNA268270	46.63	16.34	Agriculture	Terrestrial	41015	Slovenia
GCF_001187965.2_ASM118796v2	SAMN03203481	PRJNA268270	46.63	16.34	Agriculture	Terrestrial	41015	Slovenia
GCF_001187965.2_ASM118796v2	SAMN03203481	PRJNA268270	46.63	16.34	Agriculture	Terrestrial	41015	Slovenia
GCF_001187965.2_ASM118796v2	SAMN03203481	PRJNA268270	46.63	16.34	Agriculture	Terrestrial	41015	Slovenia
GCF_001187965.2_ASM118796v2	SAMN03203481	PRJNA268270	46.63	16.34	Agriculture	Terrestrial	41015	Slovenia
GCA_000806455.1_ASM80645v1	SAMN03222687	PRJNA268442	25.282	82.9563	Agriculture	Terrestrial	2014	India
GCA_000806455.1_ASM80645v1	SAMN03222687	PRJNA268442	25.282	82.9563	Agriculture	Terrestrial	2014	India
GCA_000806455.1_ASM80645v1	SAMN03222687	PRJNA268442	25.282	82.9563	Agriculture	Terrestrial	2014	India
GCA_000818575.1_BcenoS511.01	SAMN03224187	PRJNA268776	18.9406	-99.1181	Agriculture	Terrestrial	40582	Mexico: Tepoztlan, Morelos
GCA_000818575.1_BcenoS511.01	SAMN03224187	PRJNA268776	18.9406	-99.1181	Agriculture	Terrestrial	40582	Mexico: Tepoztlan, Morelos
GCA_000818575.1_BcenoS511.01	SAMN03224187	PRJNA268776	18.9406	-99.1181	Agriculture	Terrestrial	40582	Mexico: Tepoztlan, Morelos
GCA_000818575.1_BcenoS511.01	SAMN03224187	PRJNA268776	18.9406	-99.1181	Agriculture	Terrestrial	40582	Mexico: Tepoztlan, Morelos
GCA_000818575.1_BcenoS511.01	SAMN03224187	PRJNA268776	18.9406	-99.1181	Agriculture	Terrestrial	40582	Mexico: Tepoztlan, Morelos
GCA_000836415.1_ASM83641v1	SAMN03256364	PRJNA269735	19.48	-101.02	agriculture	Terrestrial	40989	Mexico: Alvaro Obregon
GCA_000836415.1_ASM83641v1	SAMN03256364	PRJNA269735	19.48	-101.02	agriculture	Terrestrial	40989	Mexico: Alvaro Obregon
GCA_000836415.1_ASM83641v1	SAMN03256364	PRJNA269735	19.48	-101.02	agriculture	Terrestrial	40989	Mexico: Alvaro Obregon
GCA_000836415.1_ASM83641v1	SAMN03256364	PRJNA269735	19.48	-101.02	agriculture	Terrestrial	40989	Mexico: Alvaro Obregon
GCA_000807315.1_ASM80731v1	SAMN03262953	PRJNA270102	-34.6065	-58.6688	agriculture	Terrestrial	29526	Argentina: Hurlingham, Buenos Aires
GCA_000807315.1_ASM80731v1	SAMN03262953	PRJNA270102	-34.6065	-58.6688	agriculture	Terrestrial	29526	Argentina: Hurlingham, Buenos Aires
GCA_000807315.1_ASM80731v1	SAMN03262953	PRJNA270102	-34.6065	-58.6688	agriculture	Terrestrial	29526	Argentina: Hurlingham, Buenos Aires
GCA_000816555.1_ASM81655v1	SAMN03271686	PRJNA270906	20.4	86.45	Forest	Terrestrial	40408	India: Odisha
GCA_000816555.1_ASM81655v1	SAMN03271686	PRJNA270906	20.4	86.45	Forest	Terrestrial	40408	India: Odisha
GCA_000816555.1_ASM81655v1	SAMN03271686	PRJNA270906	20.4	86.45	Forest	Terrestrial	40408	India: Odisha
GCA_000816555.1_ASM81655v1	SAMN03271686	PRJNA270906	20.4	86.45	Forest	Terrestrial	40408	India: Odisha
GCA_000816555.1_ASM81655v1	SAMN03271686	PRJNA270906	20.4	86.45	Forest	Terrestrial	40408	India: Odisha
GCA_000816555.1_ASM81655v1	SAMN03271686	PRJNA270906	20.4	86.45	Forest	Terrestrial	40408	India: Odisha
GCA_000816575.1_ASM81657v1	SAMN03275688	PRJNA271628	23.37	112.7	Forest	Terrestrial	41347	China
GCA_000816575.1_ASM81657v1	SAMN03275688	PRJNA271628	23.37	112.7	Forest	Terrestrial	41347	China
GCF_001593325.1_ASM159332v1	SAMN03276511	PRJNA271717	17.2208	99.4802	Agriculture	Terrestrial	missing	Thailand: Lopburi
GCF_001593325.1_ASM159332v1	SAMN03276511	PRJNA271717	17.2208	99.4802	Agriculture	Terrestrial	missing	Thailand: Lopburi
GCF_001593325.1_ASM159332v1	SAMN03276511	PRJNA271717	17.2208	99.4802	Agriculture	Terrestrial	missing	Thailand: Lopburi
GCF_001590795.1_ASM159079v1	SAMN03276517	PRJNA271718	36.03	140.09	Agriculture	Terrestrial	39356	Japan: Ibaraki
GCF_001590795.1_ASM159079v1	SAMN03276517	PRJNA271718	36.03	140.09	Agriculture	Terrestrial	39356	Japan: Ibaraki
GCF_001307315.1_Halpeg_cdk2_1	SAMN03287580	PRJNA272888	23.49	69.31	Desert	Terrestrial	41066	India: Gujrat
GCF_001555475.1_ASM155547v1	SAMN04448250	PRJNA272922	52.304	-1.526	Agriculture	Terrestrial	2011	United Kingdom: Leamington Spa
GCF_001555475.1_ASM155547v1	SAMN04448250	PRJNA272922	52.304	-1.526	Agriculture	Terrestrial	2011	United Kingdom: Leamington Spa
GCF_001555475.1_ASM155547v1	SAMN04448250	PRJNA272922	52.304	-1.526	Agriculture	Terrestrial	2011	United Kingdom: Leamington Spa
GCF_002300155.1_ASM230015v1	SAMN07511354	PRJNA272922	52.6213	1.2295	Forest	Terrestrial	41891	United Kingdom: Norwich
GCF_002300155.1_ASM230015v1	SAMN07511354	PRJNA272922	52.6213	1.2295	Forest	Terrestrial	41891	United Kingdom: Norwich
GCF_002300185.1_ASM230018v1	SAMN07511353	PRJNA272922	52.6188	1.2451	Forest	Terrestrial	41891	United Kingdom: Norwich
GCF_002300195.1_ASM230019v1	SAMN07511352	PRJNA272922	52.6188	1.2451	Forest	Terrestrial	41891	United Kingdom: Norwich
GCF_002300195.1_ASM230019v1	SAMN07511352	PRJNA272922	52.6188	1.2451	Forest	Terrestrial	41891	United Kingdom: Norwich
GCA_000876465.1_ASM87646v1	SAMN03291005	PRJNA273363	38.4	-8.8	agriculture	Terrestrial	41866	Portugal
GCA_000876465.1_ASM87646v1	SAMN03291005	PRJNA273363	38.4	-8.8	agriculture	Terrestrial	41866	Portugal
GCA_000876465.1_ASM87646v1	SAMN03291005	PRJNA273363	38.4	-8.8	agriculture	Terrestrial	41866	Portugal
GCA_000831655.1_ASM83165v1	SAMN03290993	PRJNA273383	38.4	-8.8	Agriculture	Terrestrial	41866	Portugal
GCA_000831655.1_ASM83165v1	SAMN03290993	PRJNA273383	38.4	-8.8	Agriculture	Terrestrial	41866	Portugal
GCA_000831655.1_ASM83165v1	SAMN03290993	PRJNA273383	38.4	-8.8	Agriculture	Terrestrial	41866	Portugal
GCA_000952205.1_ASM95220v1	SAMN03295272	PRJNA273703	31.21	34.27	agriculture	Terrestrial	41791	Israel: West Negev region
GCA_000952205.1_ASM95220v1	SAMN03295272	PRJNA273703	31.21	34.27	agriculture	Terrestrial	41791	Israel: West Negev region
GCA_000949385.2_ASM94938v2	SAMN03299269	PRJNA274268	-22.106	-49.5703	Agriculture	Terrestrial	33817	Brazil: Sao Paulo, Piracicaba
GCA_000938265.1_ASM93826v1	SAMN03333328	PRJNA274891	54.5	37.37	Glassland	Terrestrial	37200	Russia: Pushchino, Moscow Region
GCA_000938265.1_ASM93826v1	SAMN03333328	PRJNA274891	54.5	37.37	Glassland	Terrestrial	37200	Russia: Pushchino, Moscow Region
GCA_000938255.1_ASM93825v1	SAMN03340218	PRJNA275239	49.88	-119.44	Forest	Terrestrial	2012	Canada
GCA_000938255.1_ASM93825v1	SAMN03340218	PRJNA275239	49.88	-119.44	Forest	Terrestrial	2012	Canada
GCA_000938255.1_ASM93825v1	SAMN03340218	PRJNA275239	49.88	-119.44	Forest	Terrestrial	2012	Canada
GCA_000938255.1_ASM93825v1	SAMN03340218	PRJNA275239	49.88	-119.44	Forest	Terrestrial	2012	Canada
GCA_000938255.1_ASM93825v1	SAMN03340218	PRJNA275239	49.88	-119.44	Forest	Terrestrial	2012	Canada
GCA_000938285.1_ASM93828v1	SAMN03340243	PRJNA275239	49.88	-119.44	Glassland	Terrestrial	2012	Canada
GCA_000938305.1_ASM93830v1	SAMN03340244	PRJNA275239	49.88	-119.44	Glassland	Terrestrial	2012	Canada
GCA_000938305.1_ASM93830v1	SAMN03340244	PRJNA275239	49.88	-119.44	Glassland	Terrestrial	2012	Canada
GCA_000949425.1_ASM94942v1	SAMN03342438	PRJNA275272	32.23	77.37	Permafrost	Terrestrial	41019	India: Glacier near Kunzum Pass, Lahaul -Spiti, Himachal Pradesh
GCA_000949425.1_ASM94942v1	SAMN03342438	PRJNA275272	32.23	77.37	Permafrost	Terrestrial	41019	India: Glacier near Kunzum Pass, Lahaul -Spiti, Himachal Pradesh
GCF_001580455.1_ASM158045v1	SAMN03342428	PRJNA275370	22.24	105.36	Forest	Terrestrial	40969	Viet Nam: Bac Kan Province
GCA_000952685.1_ASM95268v1	SAMN03352191	PRJNA275697	31.21	34.27	agriculture	Terrestrial	41791	Israel: West Negev region
GCA_000952735.1_ASM95273v1	SAMN03352192	PRJNA275699	31.21	34.27	agriculture	Terrestrial	41791	Israel: West Negev region
GCA_000967945.1_ASM96794v1	SAMN03381134	PRJNA276800	55.32	8.33	agriculture	Terrestrial	41395	Denmark:Hygum
GCA_000967945.1_ASM96794v1	SAMN03381134	PRJNA276800	55.32	8.33	agriculture	Terrestrial	41395	Denmark:Hygum
GCA_000967955.1_ASM96795v1	SAMN03381143	PRJNA276802	55.32	8.33	agriculture	Terrestrial	45059	Denmark:Hygum
GCA_000967955.1_ASM96795v1	SAMN03381143	PRJNA276802	55.32	8.33	agriculture	Terrestrial	45059	Denmark:Hygum
GCA_000968025.1_ASM96802v1	SAMN03397783	PRJNA276807	55.32	8.33	agriculture	Terrestrial	45059	Denmark:Hygum
GCA_000968015.1_ASM96801v1	SAMN03382614	PRJNA276971	55.32	8.33	agriculture	Terrestrial	45059	Denmark:Hygum
GCA_000961955.2_ASM96195v2	SAMN03389110	PRJNA277296	-22.9603	-69.5731	Desert	Terrestrial	40922	Chile: Atacama Desert
GCA_000969605.1_ASM96960v1	SAMN03399925	PRJNA277989	40.3	112.09	Desert	Terrestrial	41897	China:Liangcheng
GCA_000972495.1_ASM97249v1	SAMN03460197	PRJNA280376	40.51	112.17	desert	Terrestrial	45213	China: Liangcheng
GCF_001307545.1_ASM130754v1	SAMN03464915	PRJNA280545	34.1389	-118.127	Agriculture	Terrestrial	41664	USA: California, Pasadena
GCF_001307545.1_ASM130754v1	SAMN03464915	PRJNA280545	34.1389	-118.127	Agriculture	Terrestrial	41664	USA: California, Pasadena
GCF_001307545.1_ASM130754v1	SAMN03464915	PRJNA280545	34.1389	-118.127	Agriculture	Terrestrial	41664	USA: California, Pasadena
GCF_001307545.1_ASM130754v1	SAMN03464915	PRJNA280545	34.1389	-118.127	Agriculture	Terrestrial	41664	USA: California, Pasadena
GCA_000975175.1_ASM97517v1	SAMN03480662	PRJNA280916	51.9633	7.6114	Agriculture	Terrestrial	missing	Germany: botanical garden of the University of Muenster
GCF_001677295.1_ASM167729v1	SAMN03486971	PRJNA281298	-19.0372	15.5537	Glassland	Terrestrial	41704	Namibia: Etosha National Wild Park
GCF_001677305.1_ASM167730v1	SAMN03486970	PRJNA281298	-19.0313	15.5487	Glassland	Terrestrial	41704	Namibia: Etosha National Wild Park
GCF_001005295.1_ASM100529v1	SAMN03571527	PRJNA282566	31.3	121.51	Glassland	Terrestrial	41526	China: Shanghai
GCF_001005295.1_ASM100529v1	SAMN03571527	PRJNA282566	31.3	121.51	Glassland	Terrestrial	41526	China: Shanghai
GCF_001028135.1_ASM102813v1	SAMN03611398	PRJNA283267	-25.37	27.48	Glassland	Terrestrial	44971	South Africa: North West Brits
GCF_001028135.1_ASM102813v1	SAMN03611398	PRJNA283267	-25.37	27.48	Glassland	Terrestrial	44971	South Africa: North West Brits
GCF_001028135.1_ASM102813v1	SAMN03611398	PRJNA283267	-25.37	27.48	Glassland	Terrestrial	44971	South Africa: North West Brits
GCF_001186335.1_ASM118633v1	SAMN03699826	PRJNA284214	33.5	78.4	Agriculture	Terrestrial	39570	India: Rong Tong, Lahual and Spiti
GCF_001186335.1_ASM118633v1	SAMN03699826	PRJNA284214	33.5	78.4	Agriculture	Terrestrial	39570	India: Rong Tong, Lahual and Spiti
GCF_001186335.1_ASM118633v1	SAMN03699826	PRJNA284214	33.5	78.4	Agriculture	Terrestrial	39570	India: Rong Tong, Lahual and Spiti
GCF_001186335.1_ASM118633v1	SAMN03699826	PRJNA284214	33.5	78.4	Agriculture	Terrestrial	39570	India: Rong Tong, Lahual and Spiti
GCF_001015095.1_ASM101509v1	SAMN03701301	PRJNA284309	40.015	-105.27	Agriculture	Terrestrial	37801	USA: Boulder, Colorado
GCF_001015095.1_ASM101509v1	SAMN03701301	PRJNA284309	40.015	-105.27	Agriculture	Terrestrial	37801	USA: Boulder, Colorado
GCF_001015095.1_ASM101509v1	SAMN03701301	PRJNA284309	40.015	-105.27	Agriculture	Terrestrial	37801	USA: Boulder, Colorado
GCF_001015095.1_ASM101509v1	SAMN03701301	PRJNA284309	40.015	-105.27	Agriculture	Terrestrial	37801	USA: Boulder, Colorado
GCF_001015095.1_ASM101509v1	SAMN03701301	PRJNA284309	40.015	-105.27	Agriculture	Terrestrial	37801	USA: Boulder, Colorado
GCF_001015095.1_ASM101509v1	SAMN03701301	PRJNA284309	40.015	-105.27	Agriculture	Terrestrial	37801	USA: Boulder, Colorado
GCF_001015095.1_ASM101509v1	SAMN03701301	PRJNA284309	40.015	-105.27	Agriculture	Terrestrial	37801	USA: Boulder, Colorado
GCF_001015095.1_ASM101509v1	SAMN03701301	PRJNA284309	40.015	-105.27	Agriculture	Terrestrial	37801	USA: Boulder, Colorado
GCF_001037465.1_ASM103746v1	SAMN03743593	PRJNA285285	-26.3	28.21	Glassland	Terrestrial	41852	South Africa: Gauteng
GCF_001029645.1_ASM102964v1	SAMN03743787	PRJNA285312	43.46	-80.51	Agriculture	Terrestrial	34606	Canada:Waterloo
GCF_001029645.1_ASM102964v1	SAMN03743787	PRJNA285312	43.46	-80.51	Agriculture	Terrestrial	34606	Canada:Waterloo
GCF_001029645.1_ASM102964v1	SAMN03743787	PRJNA285312	43.46	-80.51	Agriculture	Terrestrial	34606	Canada:Waterloo
GCF_001029645.1_ASM102964v1	SAMN03743787	PRJNA285312	43.46	-80.51	Agriculture	Terrestrial	34606	Canada:Waterloo
GCF_001029645.1_ASM102964v1	SAMN03743787	PRJNA285312	43.46	-80.51	Agriculture	Terrestrial	34606	Canada:Waterloo
GCF_001029645.1_ASM102964v1	SAMN03743787	PRJNA285312	43.46	-80.51	Agriculture	Terrestrial	34606	Canada:Waterloo
GCF_001029645.1_ASM102964v1	SAMN03743787	PRJNA285312	43.46	-80.51	Agriculture	Terrestrial	34606	Canada:Waterloo
GCF_001029645.1_ASM102964v1	SAMN03743787	PRJNA285312	43.46	-80.51	Agriculture	Terrestrial	34606	Canada:Waterloo
GCF_001029645.1_ASM102964v1	SAMN03743787	PRJNA285312	43.46	-80.51	Agriculture	Terrestrial	34606	Canada:Waterloo
GCF_001029645.1_ASM102964v1	SAMN03743787	PRJNA285312	43.46	-80.51	Agriculture	Terrestrial	34606	Canada:Waterloo
GCF_001029645.1_ASM102964v1	SAMN03743787	PRJNA285312	43.46	-80.51	Agriculture	Terrestrial	34606	Canada:Waterloo
GCF_001029645.1_ASM102964v1	SAMN03743787	PRJNA285312	43.46	-80.51	Agriculture	Terrestrial	34606	Canada:Waterloo
GCF_001029645.1_ASM102964v1	SAMN03743787	PRJNA285312	43.46	-80.51	Agriculture	Terrestrial	34606	Canada:Waterloo
GCF_001047315.1_ASM104731v1	SAMN03769433	PRJNA286686	-19.28	-70.2	Desert	Terrestrial	39991	not collected
GCF_002776695.1_ASM277669v1	SAMN03770688	PRJNA286791	35.73	139.54	Agriculture	Terrestrial	2007	Japan: Tokyo
GCF_002776695.1_ASM277669v1	SAMN03770688	PRJNA286791	35.73	139.54	Agriculture	Terrestrial	2007	Japan: Tokyo
GCF_006658625.1_ASM665862v1	SAMN03770683	PRJNA286791	37.2	138.45	Agriculture	Terrestrial	2009	Japan: Niigata
GCF_006658635.1_ASM665863v1	SAMN03770700	PRJNA286791	37.2	138.45	Agriculture	Terrestrial	2009	Japan: Niigata
GCF_001038535.1_ASM103853v1	SAMN03771694	PRJNA286912	33.7472	73.1389	Glassland	Terrestrial	41328	Pakistan: Islamabad
GCF_001038535.1_ASM103853v1	SAMN03771694	PRJNA286912	33.7472	73.1389	Glassland	Terrestrial	41328	Pakistan: Islamabad
GCF_001294535.1_ASM129453v1	SAMN03785584	PRJNA286976	-62.1237	-58.474	Permafrost	Terrestrial	40586	Antarctica: King George Island
GCF_001187535.1_ASM118753v1	SAMN03779945	PRJNA287284	0.24	-77.58	Agriculture	Terrestrial	1998	Ecuador: Pimampiro
GCF_001187535.1_ASM118753v1	SAMN03779945	PRJNA287284	0.24	-77.58	Agriculture	Terrestrial	1998	Ecuador: Pimampiro
GCF_001189845.1_ASM118984v1	SAMN03784761	PRJNA287624	-3.39	-54.2	Forest	Terrestrial	1975	Brazil
GCF_001189845.1_ASM118984v1	SAMN03784761	PRJNA287624	-3.39	-54.2	Forest	Terrestrial	1975	Brazil
GCF_001189845.1_ASM118984v1	SAMN03784761	PRJNA287624	-3.39	-54.2	Forest	Terrestrial	1975	Brazil
GCF_001189845.1_ASM118984v1	SAMN03784761	PRJNA287624	-3.39	-54.2	Forest	Terrestrial	1975	Brazil
GCF_001298445.1_ASM129844v1	SAMN03796038	PRJNA288507	-2.75	-65.25	Wetland	Terrestrial	31260	Brazil: Mari-Mari Island, Solimoes River, Amazon
GCF_001191005.1_ASM119100v1	SAMN03801557	PRJNA288534	33.4845	126.806	Forest	Terrestrial	41954	South Korea: Jeju Island
GCF_001191005.1_ASM119100v1	SAMN03801557	PRJNA288534	33.4845	126.806	Forest	Terrestrial	41954	South Korea: Jeju Island
GCF_001191005.1_ASM119100v1	SAMN03801557	PRJNA288534	33.4845	126.806	Forest	Terrestrial	41954	South Korea: Jeju Island
GCF_001191005.1_ASM119100v1	SAMN03801557	PRJNA288534	33.4845	126.806	Forest	Terrestrial	41954	South Korea: Jeju Island
GCF_001187435.1_ASM118743v1	SAMN03837863	PRJNA288757	-5.55337	-39.3144	Forest	Terrestrial	40278	Brazil: Piaui
GCF_001187435.1_ASM118743v1	SAMN03837863	PRJNA288757	-5.55337	-39.3144	Forest	Terrestrial	40278	Brazil: Piaui
GCF_001663115.1_ASM166311v1	SAMN03841799	PRJNA289082	52.27	10.57	Agriculture	Terrestrial	1998	Germany: Braunschweig
GCF_001663135.1_ASM166313v1	SAMN03841798	PRJNA289082	50.72	7.09	Agriculture	Terrestrial	2001	Germany: Bonn
GCF_003115895.1_ASM311589v1	SAMN03863722	PRJNA290110	35.73	139.54	Agriculture	Terrestrial	2007	Japan: Tokyo
GCF_003115935.1_ASM311593v1	SAMN03863731	PRJNA290110	35.73	139.54	Agriculture	Terrestrial	2007	Japan: Tokyo
GCF_003115945.1_ASM311594v1	SAMN03863725	PRJNA290110	35.73	139.54	Agriculture	Terrestrial	2007	Japan: Tokyo
GCF_003115945.1_ASM311594v1	SAMN03863725	PRJNA290110	35.73	139.54	Agriculture	Terrestrial	2007	Japan: Tokyo
GCF_003115975.1_ASM311597v1	SAMN03863786	PRJNA290110	35.73	139.54	Agriculture	Terrestrial	2007	Japan: Tokyo
GCF_003115995.1_ASM311599v1	SAMN03863732	PRJNA290110	35.73	139.54	Agriculture	Terrestrial	2007	Japan: Tokyo
GCF_003115995.1_ASM311599v1	SAMN03863732	PRJNA290110	35.73	139.54	Agriculture	Terrestrial	2007	Japan: Tokyo
GCF_003115995.1_ASM311599v1	SAMN03863732	PRJNA290110	35.73	139.54	Agriculture	Terrestrial	2007	Japan: Tokyo
GCF_003116015.1_ASM311601v1	SAMN03863794	PRJNA290110	35.73	139.54	Agriculture	Terrestrial	2007	Japan: Tokyo
GCF_003116015.1_ASM311601v1	SAMN03863794	PRJNA290110	35.73	139.54	Agriculture	Terrestrial	2007	Japan: Tokyo
GCF_003116015.1_ASM311601v1	SAMN03863794	PRJNA290110	35.73	139.54	Agriculture	Terrestrial	2007	Japan: Tokyo
GCF_003116035.1_ASM311603v1	SAMN03863780	PRJNA290110	35.73	139.54	Agriculture	Terrestrial	2007	Japan: Tokyo
GCF_003116065.1_ASM311606v1	SAMN03863787	PRJNA290110	35.73	139.54	Agriculture	Terrestrial	2007	Japan: Tokyo
GCF_003116095.1_ASM311609v1	SAMN03863795	PRJNA290110	35.73	139.54	Agriculture	Terrestrial	2007	Japan: Tokyo
GCF_001238275.1_ASM123827v1	SAMN03890369	PRJNA290320	-22.9036	-43.2097	Forest	Terrestrial	1975	Brazil: Rio de Janeiro
GCF_001238275.1_ASM123827v1	SAMN03890369	PRJNA290320	-22.9036	-43.2097	Forest	Terrestrial	1975	Brazil: Rio de Janeiro
GCF_002165455.1_ASM216545v1	SAMN03951123	PRJNA291327	40.2	120.2	Agriculture	Terrestrial	41883	China: Xingcheng
GCF_002165455.1_ASM216545v1	SAMN03951123	PRJNA291327	40.2	120.2	Agriculture	Terrestrial	41883	China: Xingcheng
GCF_001266755.1_ASM126675v1	SAMN03944033	PRJNA291433	-23.5	-67.72	Agriculture	Terrestrial	45030	Chile: Atacama Desert, Alto Andino
GCF_001651035.1_ASM165103v1	SAMN04893747	PRJNA291433	-23.5051	-67.6985	Agriculture	Terrestrial	45030	Chile: Atacama Desert, Alto Andino
GCF_001651035.1_ASM165103v1	SAMN04893747	PRJNA291433	-23.5051	-67.6985	Agriculture	Terrestrial	45030	Chile: Atacama Desert, Alto Andino
GCA_018612735.1_ASM1861273v1	SAMN18299034	PRJNA291433	-23.5043	-67.6974	Desert	Terrestrial	45033	Chile: Atacama Desert, between Atacama Salar and Lajia lagoon
GCA_018612735.1_ASM1861273v1	SAMN18299034	PRJNA291433	-23.5043	-67.6974	Desert	Terrestrial	45033	Chile: Atacama Desert, between Atacama Salar and Lajia lagoon
GCA_018612745.1_ASM1861274v1	SAMN18299032	PRJNA291433	-23.502	-67.7237	Desert	Terrestrial	42826	Chile: Atacama Desert, between Atacama Salar and Lajia lagoon
GCA_018612745.1_ASM1861274v1	SAMN18299032	PRJNA291433	-23.502	-67.7237	Desert	Terrestrial	42826	Chile: Atacama Desert, between Atacama Salar and Lajia lagoon
GCA_018612745.1_ASM1861274v1	SAMN18299032	PRJNA291433	-23.502	-67.7237	Desert	Terrestrial	42826	Chile: Atacama Desert, between Atacama Salar and Lajia lagoon
GCA_018612775.1_ASM1861277v1	SAMN18299036	PRJNA291433	-23.5043	-67.6974	Desert	Terrestrial	45033	Chile: Atacama Desert, between Atacama Salar and Lajia lagoon
GCA_018612775.1_ASM1861277v1	SAMN18299036	PRJNA291433	-23.5043	-67.6974	Desert	Terrestrial	45033	Chile: Atacama Desert, between Atacama Salar and Lajia lagoon
GCA_018612775.1_ASM1861277v1	SAMN18299036	PRJNA291433	-23.5043	-67.6974	Desert	Terrestrial	45033	Chile: Atacama Desert, between Atacama Salar and Lajia lagoon
GCA_018612795.1_ASM1861279v1	SAMN18299038	PRJNA291433	-23.3285	-67.7989	Desert	Terrestrial	45033	Chile: Atacama Desert, between Atacama Salar and Lajia lagoon
GCA_018612795.1_ASM1861279v1	SAMN18299038	PRJNA291433	-23.3285	-67.7989	Desert	Terrestrial	45033	Chile: Atacama Desert, between Atacama Salar and Lajia lagoon
GCA_018612805.1_ASM1861280v1	SAMN18299037	PRJNA291433	-23.5043	-67.6974	Desert	Terrestrial	45033	Chile: Atacama Desert, between Atacama Salar and Lajia lagoon
GCA_018612805.1_ASM1861280v1	SAMN18299037	PRJNA291433	-23.5043	-67.6974	Desert	Terrestrial	45033	Chile: Atacama Desert, between Atacama Salar and Lajia lagoon
GCA_018612805.1_ASM1861280v1	SAMN18299037	PRJNA291433	-23.5043	-67.6974	Desert	Terrestrial	45033	Chile: Atacama Desert, between Atacama Salar and Lajia lagoon
GCA_018612835.1_ASM1861283v1	SAMN18299029	PRJNA291433	-23.502	-67.7237	Desert	Terrestrial	45033	Chile: Atacama Desert, between Atacama Salar and Lajia lagoon
GCA_018612835.1_ASM1861283v1	SAMN18299029	PRJNA291433	-23.502	-67.7237	Desert	Terrestrial	45033	Chile: Atacama Desert, between Atacama Salar and Lajia lagoon
GCA_018612835.1_ASM1861283v1	SAMN18299029	PRJNA291433	-23.502	-67.7237	Desert	Terrestrial	45033	Chile: Atacama Desert, between Atacama Salar and Lajia lagoon
GCA_018612855.1_ASM1861285v1	SAMN18299031	PRJNA291433	-23.502	-67.7237	Desert	Terrestrial	45033	Chile: Atacama Desert, between Atacama Salar and Lajia lagoon
GCA_018612855.1_ASM1861285v1	SAMN18299031	PRJNA291433	-23.502	-67.7237	Desert	Terrestrial	45033	Chile: Atacama Desert, between Atacama Salar and Lajia lagoon
GCA_018612855.1_ASM1861285v1	SAMN18299031	PRJNA291433	-23.502	-67.7237	Desert	Terrestrial	45033	Chile: Atacama Desert, between Atacama Salar and Lajia lagoon
GCA_018612865.1_ASM1861286v1	SAMN18299028	PRJNA291433	-23.5043	-67.6974	Desert	Terrestrial	45033	Chile: Atacama Desert, between Atacama Salar and Lajia lagoon
GCA_018612865.1_ASM1861286v1	SAMN18299028	PRJNA291433	-23.5043	-67.6974	Desert	Terrestrial	45033	Chile: Atacama Desert, between Atacama Salar and Lajia lagoon
GCA_018612865.1_ASM1861286v1	SAMN18299028	PRJNA291433	-23.5043	-67.6974	Desert	Terrestrial	45033	Chile: Atacama Desert, between Atacama Salar and Lajia lagoon
GCA_018612865.1_ASM1861286v1	SAMN18299028	PRJNA291433	-23.5043	-67.6974	Desert	Terrestrial	45033	Chile: Atacama Desert, between Atacama Salar and Lajia lagoon
GCA_018612865.1_ASM1861286v1	SAMN18299028	PRJNA291433	-23.5043	-67.6974	Desert	Terrestrial	45033	Chile: Atacama Desert, between Atacama Salar and Lajia lagoon
GCA_018612875.1_ASM1861287v1	SAMN18299030	PRJNA291433	-23.502	-67.7237	Desert	Terrestrial	45033	Chile: Atacama Desert, between Atacama Salar and Lajia lagoon
GCA_018612875.1_ASM1861287v1	SAMN18299030	PRJNA291433	-23.502	-67.7237	Desert	Terrestrial	45033	Chile: Atacama Desert, between Atacama Salar and Lajia lagoon
GCA_018612875.1_ASM1861287v1	SAMN18299030	PRJNA291433	-23.502	-67.7237	Desert	Terrestrial	45033	Chile: Atacama Desert, between Atacama Salar and Lajia lagoon
GCA_018612915.1_ASM1861291v1	SAMN18299033	PRJNA291433	-23.3285	-67.7989	Desert	Terrestrial	45033	Chile: Atacama Desert, between Atacama Salar and Lajia lagoon
GCA_018612915.1_ASM1861291v1	SAMN18299033	PRJNA291433	-23.3285	-67.7989	Desert	Terrestrial	45033	Chile: Atacama Desert, between Atacama Salar and Lajia lagoon
GCA_018612935.1_ASM1861293v1	SAMN18299027	PRJNA291433	-23.5043	-67.6974	Desert	Terrestrial	45033	Chile: Atacama Desert, between Atacama Salar and Lajia lagoon
GCA_018612935.1_ASM1861293v1	SAMN18299027	PRJNA291433	-23.5043	-67.6974	Desert	Terrestrial	45033	Chile: Atacama Desert, between Atacama Salar and Lajia lagoon
GCA_018612955.1_ASM1861295v1	SAMN18299024	PRJNA291433	-23.5043	-67.6974	Desert	Terrestrial	45033	Chile: Atacama Desert, between Atacama Salar and Lajia lagoon
GCA_018612955.1_ASM1861295v1	SAMN18299024	PRJNA291433	-23.5043	-67.6974	Desert	Terrestrial	45033	Chile: Atacama Desert, between Atacama Salar and Lajia lagoon
GCA_018612995.1_ASM1861299v1	SAMN18299026	PRJNA291433	-23.5043	-67.6974	Desert	Terrestrial	45033	Chile: Atacama Desert, between Atacama Salar and Lajia lagoon
GCA_018613005.1_ASM1861300v1	SAMN18299025	PRJNA291433	-23.3285	-67.7989	Desert	Terrestrial	45033	Chile: Atacama Desert, between Atacama Salar and Lajia lagoon
GCA_018613005.1_ASM1861300v1	SAMN18299025	PRJNA291433	-23.3285	-67.7989	Desert	Terrestrial	45033	Chile: Atacama Desert, between Atacama Salar and Lajia lagoon
GCA_018613005.1_ASM1861300v1	SAMN18299025	PRJNA291433	-23.3285	-67.7989	Desert	Terrestrial	45033	Chile: Atacama Desert, between Atacama Salar and Lajia lagoon
GCA_018613005.1_ASM1861300v1	SAMN18299025	PRJNA291433	-23.3285	-67.7989	Desert	Terrestrial	45033	Chile: Atacama Desert, between Atacama Salar and Lajia lagoon
GCA_018613035.1_ASM1861303v1	SAMN18299022	PRJNA291433	-23.5043	-67.6974	Desert	Terrestrial	45033	Chile: Atacama Desert, between Atacama Salar and Lajia lagoon
GCA_018613035.1_ASM1861303v1	SAMN18299022	PRJNA291433	-23.5043	-67.6974	Desert	Terrestrial	45033	Chile: Atacama Desert, between Atacama Salar and Lajia lagoon
GCA_018613035.1_ASM1861303v1	SAMN18299022	PRJNA291433	-23.5043	-67.6974	Desert	Terrestrial	45033	Chile: Atacama Desert, between Atacama Salar and Lajia lagoon
GCA_018613055.1_ASM1861305v1	SAMN18299021	PRJNA291433	-23.5043	-67.6974	Desert	Terrestrial	45033	Chile: Atacama Desert, between Atacama Salar and Lajia lagoon
GCA_018613055.1_ASM1861305v1	SAMN18299021	PRJNA291433	-23.5043	-67.6974	Desert	Terrestrial	45033	Chile: Atacama Desert, between Atacama Salar and Lajia lagoon
GCA_018613055.1_ASM1861305v1	SAMN18299021	PRJNA291433	-23.5043	-67.6974	Desert	Terrestrial	45033	Chile: Atacama Desert, between Atacama Salar and Lajia lagoon
GCA_018613055.1_ASM1861305v1	SAMN18299021	PRJNA291433	-23.5043	-67.6974	Desert	Terrestrial	45033	Chile: Atacama Desert, between Atacama Salar and Lajia lagoon
GCA_018613065.1_ASM1861306v1	SAMN18299018	PRJNA291433	-23.3285	-67.7989	Desert	Terrestrial	45033	Chile: Atacama Desert, between Atacama Salar and Lajia lagoon
GCA_018613095.1_ASM1861309v1	SAMN18299019	PRJNA291433	-23.502	-67.7237	Desert	Terrestrial	45033	Chile: Atacama Desert, between Atacama Salar and Lajia lagoon
GCA_018613105.1_ASM1861310v1	SAMN18299020	PRJNA291433	-23.502	-67.7237	Desert	Terrestrial	45033	Chile: Atacama Desert, between Atacama Salar and Lajia lagoon
GCA_018613105.1_ASM1861310v1	SAMN18299020	PRJNA291433	-23.502	-67.7237	Desert	Terrestrial	45033	Chile: Atacama Desert, between Atacama Salar and Lajia lagoon
GCA_018613105.1_ASM1861310v1	SAMN18299020	PRJNA291433	-23.502	-67.7237	Desert	Terrestrial	45033	Chile: Atacama Desert, between Atacama Salar and Lajia lagoon
GCA_018613105.1_ASM1861310v1	SAMN18299020	PRJNA291433	-23.502	-67.7237	Desert	Terrestrial	45033	Chile: Atacama Desert, between Atacama Salar and Lajia lagoon
GCA_018613135.1_ASM1861313v1	SAMN18299017	PRJNA291433	-23.502	-67.7237	Desert	Terrestrial	45033	Chile: Atacama Desert, between Atacama Salar and Lajia lagoon
GCA_018613135.1_ASM1861313v1	SAMN18299017	PRJNA291433	-23.502	-67.7237	Desert	Terrestrial	45033	Chile: Atacama Desert, between Atacama Salar and Lajia lagoon
GCA_018613175.1_ASM1861317v1	SAMN18299014	PRJNA291433	-23.5043	-67.6974	Desert	Terrestrial	45033	Chile: Atacama Desert, between Atacama Salar and Lajia lagoon
GCA_018613195.1_ASM1861319v1	SAMN18299012	PRJNA291433	-23.5043	-67.6974	Desert	Terrestrial	45033	Chile: Atacama Desert, between Atacama Salar and Lajia lagoon
GCA_018613205.1_ASM1861320v1	SAMN18299013	PRJNA291433	-23.502	-67.7237	Desert	Terrestrial	45033	Chile: Atacama Desert, between Atacama Salar and Lajia lagoon
GCA_018613235.1_ASM1861323v1	SAMN18299011	PRJNA291433	-23.5043	-67.6974	Desert	Terrestrial	45033	Chile: Atacama Desert, between Atacama Salar and Lajia lagoon
GCA_018613245.1_ASM1861324v1	SAMN18299010	PRJNA291433	-23.502	-67.7237	Desert	Terrestrial	45033	Chile: Atacama Desert, between Atacama Salar and Lajia lagoon
GCA_018613245.1_ASM1861324v1	SAMN18299010	PRJNA291433	-23.502	-67.7237	Desert	Terrestrial	45033	Chile: Atacama Desert, between Atacama Salar and Lajia lagoon
GCA_018613295.1_ASM1861329v1	SAMN18299008	PRJNA291433	-23.5043	-67.6974	Desert	Terrestrial	45033	Chile: Atacama Desert, between Atacama Salar and Lajia lagoon
GCA_018613355.1_ASM1861335v1	SAMN18299006	PRJNA291433	-23.5043	-67.6974	Desert	Terrestrial	45033	Chile: Atacama Desert, between Atacama Salar and Lajia lagoon
GCA_018613375.1_ASM1861337v1	SAMN18299004	PRJNA291433	-23.2886	-67.9458	Desert	Terrestrial	45033	Chile: Atacama Desert, between Atacama Salar and Lajia lagoon
GCA_018613375.1_ASM1861337v1	SAMN18299004	PRJNA291433	-23.2886	-67.9458	Desert	Terrestrial	45033	Chile: Atacama Desert, between Atacama Salar and Lajia lagoon
GCA_018613375.1_ASM1861337v1	SAMN18299004	PRJNA291433	-23.2886	-67.9458	Desert	Terrestrial	45033	Chile: Atacama Desert, between Atacama Salar and Lajia lagoon
GCA_018613375.1_ASM1861337v1	SAMN18299004	PRJNA291433	-23.2886	-67.9458	Desert	Terrestrial	45033	Chile: Atacama Desert, between Atacama Salar and Lajia lagoon
GCA_018613375.1_ASM1861337v1	SAMN18299004	PRJNA291433	-23.2886	-67.9458	Desert	Terrestrial	45033	Chile: Atacama Desert, between Atacama Salar and Lajia lagoon
GCA_018613395.1_ASM1861339v1	SAMN18299003	PRJNA291433	-23.2886	-67.9458	Desert	Terrestrial	45033	Chile: Atacama Desert, between Atacama Salar and Lajia lagoon
GCA_018613395.1_ASM1861339v1	SAMN18299003	PRJNA291433	-23.2886	-67.9458	Desert	Terrestrial	45033	Chile: Atacama Desert, between Atacama Salar and Lajia lagoon
GCA_018613395.1_ASM1861339v1	SAMN18299003	PRJNA291433	-23.2886	-67.9458	Desert	Terrestrial	45033	Chile: Atacama Desert, between Atacama Salar and Lajia lagoon
GCA_018613395.1_ASM1861339v1	SAMN18299003	PRJNA291433	-23.2886	-67.9458	Desert	Terrestrial	45033	Chile: Atacama Desert, between Atacama Salar and Lajia lagoon
GCA_018613415.1_ASM1861341v1	SAMN18299002	PRJNA291433	-23.3285	-67.7989	Desert	Terrestrial	45033	Chile: Atacama Desert, between Atacama Salar and Lajia lagoon
GCA_018613415.1_ASM1861341v1	SAMN18299002	PRJNA291433	-23.3285	-67.7989	Desert	Terrestrial	45033	Chile: Atacama Desert, between Atacama Salar and Lajia lagoon
GCA_018613415.1_ASM1861341v1	SAMN18299002	PRJNA291433	-23.3285	-67.7989	Desert	Terrestrial	45033	Chile: Atacama Desert, between Atacama Salar and Lajia lagoon
GCA_018613435.1_ASM1861343v1	SAMN18299001	PRJNA291433	-23.2886	-67.9458	Desert	Terrestrial	45033	Chile: Atacama Desert, between Atacama Salar and Lajia lagoon
GCA_018613435.1_ASM1861343v1	SAMN18299001	PRJNA291433	-23.2886	-67.9458	Desert	Terrestrial	45033	Chile: Atacama Desert, between Atacama Salar and Lajia lagoon
GCA_018613435.1_ASM1861343v1	SAMN18299001	PRJNA291433	-23.2886	-67.9458	Desert	Terrestrial	45033	Chile: Atacama Desert, between Atacama Salar and Lajia lagoon
GCA_018613435.1_ASM1861343v1	SAMN18299001	PRJNA291433	-23.2886	-67.9458	Desert	Terrestrial	45033	Chile: Atacama Desert, between Atacama Salar and Lajia lagoon
GCA_018613435.1_ASM1861343v1	SAMN18299001	PRJNA291433	-23.2886	-67.9458	Desert	Terrestrial	45033	Chile: Atacama Desert, between Atacama Salar and Lajia lagoon
GCA_018613455.1_ASM1861345v1	SAMN18298998	PRJNA291433	-23.5043	-67.6974	Desert	Terrestrial	45033	Chile: Atacama Desert, between Atacama Salar and Lajia lagoon
GCA_018613455.1_ASM1861345v1	SAMN18298998	PRJNA291433	-23.5043	-67.6974	Desert	Terrestrial	45033	Chile: Atacama Desert, between Atacama Salar and Lajia lagoon
GCA_018613455.1_ASM1861345v1	SAMN18298998	PRJNA291433	-23.5043	-67.6974	Desert	Terrestrial	45033	Chile: Atacama Desert, between Atacama Salar and Lajia lagoon
GCA_018613455.1_ASM1861345v1	SAMN18298998	PRJNA291433	-23.5043	-67.6974	Desert	Terrestrial	45033	Chile: Atacama Desert, between Atacama Salar and Lajia lagoon
GCA_018613455.1_ASM1861345v1	SAMN18298998	PRJNA291433	-23.5043	-67.6974	Desert	Terrestrial	45033	Chile: Atacama Desert, between Atacama Salar and Lajia lagoon
GCA_018613475.1_ASM1861347v1	SAMN18299000	PRJNA291433	-23.5043	-67.6974	Desert	Terrestrial	45033	Chile: Atacama Desert, between Atacama Salar and Lajia lagoon
GCA_018613485.1_ASM1861348v1	SAMN18298999	PRJNA291433	-23.5033	-67.7063	Desert	Terrestrial	45033	Chile: Atacama Desert, between Atacama Salar and Lajia lagoon
GCA_018613515.1_ASM1861351v1	SAMN18298995	PRJNA291433	-23.2886	-67.9458	Desert	Terrestrial	45033	Chile: Atacama Desert, between Atacama Salar and Lajia lagoon
GCA_018613535.1_ASM1861353v1	SAMN18298997	PRJNA291433	-23.3285	-67.7989	Desert	Terrestrial	45033	Chile: Atacama Desert, between Atacama Salar and Lajia lagoon
GCA_018613575.1_ASM1861357v1	SAMN18298993	PRJNA291433	-23.5043	-67.6974	Desert	Terrestrial	45033	Chile: Atacama Desert, between Atacama Salar and Lajia lagoon
GCA_018613575.1_ASM1861357v1	SAMN18298993	PRJNA291433	-23.5043	-67.6974	Desert	Terrestrial	45033	Chile: Atacama Desert, between Atacama Salar and Lajia lagoon
GCA_018613585.1_ASM1861358v1	SAMN18298994	PRJNA291433	-23.2886	-67.9458	Desert	Terrestrial	45033	Chile: Atacama Desert, between Atacama Salar and Lajia lagoon
GCA_018613605.1_ASM1861360v1	SAMN18298990	PRJNA291433	-23.502	-67.7237	Desert	Terrestrial	45033	Chile: Atacama Desert, between Atacama Salar and Lajia lagoon
GCA_018613605.1_ASM1861360v1	SAMN18298990	PRJNA291433	-23.502	-67.7237	Desert	Terrestrial	45033	Chile: Atacama Desert, between Atacama Salar and Lajia lagoon
GCA_018613635.1_ASM1861363v1	SAMN18298991	PRJNA291433	-23.502	-67.7237	Desert	Terrestrial	45033	Chile: Atacama Desert, between Atacama Salar and Lajia lagoon
GCA_018613635.1_ASM1861363v1	SAMN18298991	PRJNA291433	-23.502	-67.7237	Desert	Terrestrial	45033	Chile: Atacama Desert, between Atacama Salar and Lajia lagoon
GCA_018613655.1_ASM1861365v1	SAMN18298992	PRJNA291433	-23.5043	-67.6974	Desert	Terrestrial	45033	Chile: Atacama Desert, between Atacama Salar and Lajia lagoon
GCA_018613675.1_ASM1861367v1	SAMN18298986	PRJNA291433	-23.502	-67.7237	Desert	Terrestrial	45033	Chile: Atacama Desert, between Atacama Salar and Lajia lagoon
GCA_018613715.1_ASM1861371v1	SAMN18298989	PRJNA291433	-23.3285	-67.7989	Desert	Terrestrial	45033	Chile: Atacama Desert, between Atacama Salar and Lajia lagoon
GCA_018613725.1_ASM1861372v1	SAMN18298988	PRJNA291433	-23.502	-67.7237	Desert	Terrestrial	45033	Chile: Atacama Desert, between Atacama Salar and Lajia lagoon
GCA_018613755.1_ASM1861375v1	SAMN18298985	PRJNA291433	-23.502	-67.7237	Desert	Terrestrial	45033	Chile: Atacama Desert, between Atacama Salar and Lajia lagoon
GCA_018613755.1_ASM1861375v1	SAMN18298985	PRJNA291433	-23.502	-67.7237	Desert	Terrestrial	45033	Chile: Atacama Desert, between Atacama Salar and Lajia lagoon
GCA_018613755.1_ASM1861375v1	SAMN18298985	PRJNA291433	-23.502	-67.7237	Desert	Terrestrial	45033	Chile: Atacama Desert, between Atacama Salar and Lajia lagoon
GCA_018613775.1_ASM1861377v1	SAMN18298984	PRJNA291433	-23.502	-67.7237	Desert	Terrestrial	45033	Chile: Atacama Desert, between Atacama Salar and Lajia lagoon
GCA_018613795.1_ASM1861379v1	SAMN18298983	PRJNA291433	-23.502	-67.7237	Desert	Terrestrial	42826	Chile: Atacama Desert, between Atacama Salar and Lajia lagoon
GCA_018613805.1_ASM1861380v1	SAMN18298981	PRJNA291433	-23.502	-67.7237	Desert	Terrestrial	45033	Chile: Atacama Desert, between Atacama Salar and Lajia lagoon
GCA_018613805.1_ASM1861380v1	SAMN18298981	PRJNA291433	-23.502	-67.7237	Desert	Terrestrial	45033	Chile: Atacama Desert, between Atacama Salar and Lajia lagoon
GCA_018613835.1_ASM1861383v1	SAMN18298982	PRJNA291433	-23.502	-67.7237	Desert	Terrestrial	45033	Chile: Atacama Desert, between Atacama Salar and Lajia lagoon
GCA_018613855.1_ASM1861385v1	SAMN18298980	PRJNA291433	-23.2886	-67.9458	Desert	Terrestrial	42826	Chile: Atacama Desert, between Atacama Salar and Lajia lagoon
GCA_018613875.1_ASM1861387v1	SAMN18298979	PRJNA291433	-23.2886	-67.9458	Desert	Terrestrial	45033	Chile: Atacama Desert, between Atacama Salar and Lajia lagoon
GCA_018613915.1_ASM1861391v1	SAMN18298978	PRJNA291433	-23.502	-67.7237	Desert	Terrestrial	45033	Chile: Atacama Desert, between Atacama Salar and Lajia lagoon
GCA_018613935.1_ASM1861393v1	SAMN18298975	PRJNA291433	-23.502	-67.7237	Desert	Terrestrial	45033	Chile: Atacama Desert, between Atacama Salar and Lajia lagoon
GCA_018613935.1_ASM1861393v1	SAMN18298975	PRJNA291433	-23.502	-67.7237	Desert	Terrestrial	45033	Chile: Atacama Desert, between Atacama Salar and Lajia lagoon
GCA_018613945.1_ASM1861394v1	SAMN18298976	PRJNA291433	-23.502	-67.7237	Desert	Terrestrial	45033	Chile: Atacama Desert, between Atacama Salar and Lajia lagoon
GCA_018613975.1_ASM1861397v1	SAMN18298974	PRJNA291433	-23.5043	-67.6974	Desert	Terrestrial	45033	Chile: Atacama Desert, between Atacama Salar and Lajia lagoon
GCA_018613995.1_ASM1861399v1	SAMN18298972	PRJNA291433	-23.5043	-67.6974	Desert	Terrestrial	45033	Chile: Atacama Desert, between Atacama Salar and Lajia lagoon
GCA_018614005.1_ASM1861400v1	SAMN18298971	PRJNA291433	-23.5033	-67.7063	Desert	Terrestrial	45033	Chile: Atacama Desert, between Atacama Salar and Lajia lagoon
GCA_018614035.1_ASM1861403v1	SAMN18298969	PRJNA291433	-23.5033	-67.7063	Desert	Terrestrial	45033	Chile: Atacama Desert, between Atacama Salar and Lajia lagoon
GCA_018614055.1_ASM1861405v1	SAMN18298970	PRJNA291433	-23.5033	-67.7063	Desert	Terrestrial	45033	Chile: Atacama Desert, between Atacama Salar and Lajia lagoon
GCA_018614075.1_ASM1861407v1	SAMN18298968	PRJNA291433	-23.5033	-67.7063	Desert	Terrestrial	45033	Chile: Atacama Desert, between Atacama Salar and Lajia lagoon
GCA_018614095.1_ASM1861409v1	SAMN18298967	PRJNA291433	-23.502	-67.7237	Desert	Terrestrial	45033	Chile: Atacama Desert, between Atacama Salar and Lajia lagoon
GCA_018614095.1_ASM1861409v1	SAMN18298967	PRJNA291433	-23.502	-67.7237	Desert	Terrestrial	45033	Chile: Atacama Desert, between Atacama Salar and Lajia lagoon
GCA_018614095.1_ASM1861409v1	SAMN18298967	PRJNA291433	-23.502	-67.7237	Desert	Terrestrial	45033	Chile: Atacama Desert, between Atacama Salar and Lajia lagoon
GCA_018614095.1_ASM1861409v1	SAMN18298967	PRJNA291433	-23.502	-67.7237	Desert	Terrestrial	45033	Chile: Atacama Desert, between Atacama Salar and Lajia lagoon
GCA_018614095.1_ASM1861409v1	SAMN18298967	PRJNA291433	-23.502	-67.7237	Desert	Terrestrial	45033	Chile: Atacama Desert, between Atacama Salar and Lajia lagoon
GCA_018614105.1_ASM1861410v1	SAMN18298966	PRJNA291433	-23.502	-67.7237	Desert	Terrestrial	45033	Chile: Atacama Desert, between Atacama Salar and Lajia lagoon
GCA_018614105.1_ASM1861410v1	SAMN18298966	PRJNA291433	-23.502	-67.7237	Desert	Terrestrial	45033	Chile: Atacama Desert, between Atacama Salar and Lajia lagoon
GCA_018614105.1_ASM1861410v1	SAMN18298966	PRJNA291433	-23.502	-67.7237	Desert	Terrestrial	45033	Chile: Atacama Desert, between Atacama Salar and Lajia lagoon
GCA_018614135.1_ASM1861413v1	SAMN18298965	PRJNA291433	-23.502	-67.7237	Desert	Terrestrial	45033	Chile: Atacama Desert, between Atacama Salar and Lajia lagoon
GCA_018614135.1_ASM1861413v1	SAMN18298965	PRJNA291433	-23.502	-67.7237	Desert	Terrestrial	45033	Chile: Atacama Desert, between Atacama Salar and Lajia lagoon
GCA_018614135.1_ASM1861413v1	SAMN18298965	PRJNA291433	-23.502	-67.7237	Desert	Terrestrial	45033	Chile: Atacama Desert, between Atacama Salar and Lajia lagoon
GCA_018614135.1_ASM1861413v1	SAMN18298965	PRJNA291433	-23.502	-67.7237	Desert	Terrestrial	45033	Chile: Atacama Desert, between Atacama Salar and Lajia lagoon
GCA_018614155.1_ASM1861415v1	SAMN18298963	PRJNA291433	-23.502	-67.7237	Desert	Terrestrial	45033	Chile: Atacama Desert, between Atacama Salar and Lajia lagoon
GCA_018614155.1_ASM1861415v1	SAMN18298963	PRJNA291433	-23.502	-67.7237	Desert	Terrestrial	45033	Chile: Atacama Desert, between Atacama Salar and Lajia lagoon
GCA_018614155.1_ASM1861415v1	SAMN18298963	PRJNA291433	-23.502	-67.7237	Desert	Terrestrial	45033	Chile: Atacama Desert, between Atacama Salar and Lajia lagoon
GCA_018614155.1_ASM1861415v1	SAMN18298963	PRJNA291433	-23.502	-67.7237	Desert	Terrestrial	45033	Chile: Atacama Desert, between Atacama Salar and Lajia lagoon
GCA_018614175.1_ASM1861417v1	SAMN18298964	PRJNA291433	-23.5043	-67.6974	Desert	Terrestrial	42826	Chile: Atacama Desert, between Atacama Salar and Lajia lagoon
GCA_018614175.1_ASM1861417v1	SAMN18298964	PRJNA291433	-23.5043	-67.6974	Desert	Terrestrial	42826	Chile: Atacama Desert, between Atacama Salar and Lajia lagoon
GCA_018614185.1_ASM1861418v1	SAMN18298960	PRJNA291433	-23.2886	-67.9458	Desert	Terrestrial	45033	Chile: Atacama Desert, between Atacama Salar and Lajia lagoon
GCA_018614185.1_ASM1861418v1	SAMN18298960	PRJNA291433	-23.2886	-67.9458	Desert	Terrestrial	45033	Chile: Atacama Desert, between Atacama Salar and Lajia lagoon
GCA_018614185.1_ASM1861418v1	SAMN18298960	PRJNA291433	-23.2886	-67.9458	Desert	Terrestrial	45033	Chile: Atacama Desert, between Atacama Salar and Lajia lagoon
GCA_018614185.1_ASM1861418v1	SAMN18298960	PRJNA291433	-23.2886	-67.9458	Desert	Terrestrial	45033	Chile: Atacama Desert, between Atacama Salar and Lajia lagoon
GCA_018614185.1_ASM1861418v1	SAMN18298960	PRJNA291433	-23.2886	-67.9458	Desert	Terrestrial	45033	Chile: Atacama Desert, between Atacama Salar and Lajia lagoon
GCA_018614195.1_ASM1861419v1	SAMN18298962	PRJNA291433	-23.502	-67.7237	Desert	Terrestrial	45033	Chile: Atacama Desert, between Atacama Salar and Lajia lagoon
GCA_018614195.1_ASM1861419v1	SAMN18298962	PRJNA291433	-23.502	-67.7237	Desert	Terrestrial	45033	Chile: Atacama Desert, between Atacama Salar and Lajia lagoon
GCA_018614195.1_ASM1861419v1	SAMN18298962	PRJNA291433	-23.502	-67.7237	Desert	Terrestrial	45033	Chile: Atacama Desert, between Atacama Salar and Lajia lagoon
GCA_018614205.1_ASM1861420v1	SAMN18298961	PRJNA291433	-23.2886	-67.9458	Desert	Terrestrial	45033	Chile: Atacama Desert, between Atacama Salar and Lajia lagoon
GCA_018614205.1_ASM1861420v1	SAMN18298961	PRJNA291433	-23.2886	-67.9458	Desert	Terrestrial	45033	Chile: Atacama Desert, between Atacama Salar and Lajia lagoon
GCA_018614205.1_ASM1861420v1	SAMN18298961	PRJNA291433	-23.2886	-67.9458	Desert	Terrestrial	45033	Chile: Atacama Desert, between Atacama Salar and Lajia lagoon
GCA_018614355.1_ASM1861435v1	SAMN18298959	PRJNA291433	-23.502	-67.7237	Desert	Terrestrial	45033	Chile: Atacama Desert, between Atacama Salar and Lajia lagoon
GCA_018614355.1_ASM1861435v1	SAMN18298959	PRJNA291433	-23.502	-67.7237	Desert	Terrestrial	45033	Chile: Atacama Desert, between Atacama Salar and Lajia lagoon
GCA_018614355.1_ASM1861435v1	SAMN18298959	PRJNA291433	-23.502	-67.7237	Desert	Terrestrial	45033	Chile: Atacama Desert, between Atacama Salar and Lajia lagoon
GCA_018614355.1_ASM1861435v1	SAMN18298959	PRJNA291433	-23.502	-67.7237	Desert	Terrestrial	45033	Chile: Atacama Desert, between Atacama Salar and Lajia lagoon
GCA_018614415.1_ASM1861441v1	SAMN18298957	PRJNA291433	-23.2886	-67.9458	Desert	Terrestrial	42826	Chile: Atacama Desert, between Atacama Salar and Lajia lagoon
GCA_018614415.1_ASM1861441v1	SAMN18298957	PRJNA291433	-23.2886	-67.9458	Desert	Terrestrial	42826	Chile: Atacama Desert, between Atacama Salar and Lajia lagoon
GCA_018614445.1_ASM1861444v1	SAMN18298956	PRJNA291433	-23.5043	-67.6974	Desert	Terrestrial	42826	Chile: Atacama Desert, between Atacama Salar and Lajia lagoon
GCA_018614445.1_ASM1861444v1	SAMN18298956	PRJNA291433	-23.5043	-67.6974	Desert	Terrestrial	42826	Chile: Atacama Desert, between Atacama Salar and Lajia lagoon
GCA_018614445.1_ASM1861444v1	SAMN18298956	PRJNA291433	-23.5043	-67.6974	Desert	Terrestrial	42826	Chile: Atacama Desert, between Atacama Salar and Lajia lagoon
GCA_018614475.1_ASM1861447v1	SAMN18298958	PRJNA291433	-23.502	-67.7237	Desert	Terrestrial	45033	Chile: Atacama Desert, between Atacama Salar and Lajia lagoon
GCA_018614475.1_ASM1861447v1	SAMN18298958	PRJNA291433	-23.502	-67.7237	Desert	Terrestrial	45033	Chile: Atacama Desert, between Atacama Salar and Lajia lagoon
GCA_018614475.1_ASM1861447v1	SAMN18298958	PRJNA291433	-23.502	-67.7237	Desert	Terrestrial	45033	Chile: Atacama Desert, between Atacama Salar and Lajia lagoon
GCA_018614475.1_ASM1861447v1	SAMN18298958	PRJNA291433	-23.502	-67.7237	Desert	Terrestrial	45033	Chile: Atacama Desert, between Atacama Salar and Lajia lagoon
GCA_018614475.1_ASM1861447v1	SAMN18298958	PRJNA291433	-23.502	-67.7237	Desert	Terrestrial	45033	Chile: Atacama Desert, between Atacama Salar and Lajia lagoon
GCA_018614515.1_ASM1861451v1	SAMN18298955	PRJNA291433	-23.5043	-67.6974	Desert	Terrestrial	45033	Chile: Atacama Desert, between Atacama Salar and Lajia lagoon
GCA_018614515.1_ASM1861451v1	SAMN18298955	PRJNA291433	-23.5043	-67.6974	Desert	Terrestrial	45033	Chile: Atacama Desert, between Atacama Salar and Lajia lagoon
GCA_018614525.1_ASM1861452v1	SAMN18298954	PRJNA291433	-23.3285	-67.7989	Desert	Terrestrial	45033	Chile: Atacama Desert, between Atacama Salar and Lajia lagoon
GCA_018614525.1_ASM1861452v1	SAMN18298954	PRJNA291433	-23.3285	-67.7989	Desert	Terrestrial	45033	Chile: Atacama Desert, between Atacama Salar and Lajia lagoon
GCA_018614575.1_ASM1861457v1	SAMN18298952	PRJNA291433	-23.2886	-67.9458	Desert	Terrestrial	42826	Chile: Atacama Desert, between Atacama Salar and Lajia lagoon
GCA_018614575.1_ASM1861457v1	SAMN18298952	PRJNA291433	-23.2886	-67.9458	Desert	Terrestrial	42826	Chile: Atacama Desert, between Atacama Salar and Lajia lagoon
GCA_018614615.1_ASM1861461v1	SAMN18298953	PRJNA291433	-23.5033	-67.7063	Desert	Terrestrial	45033	Chile: Atacama Desert, between Atacama Salar and Lajia lagoon
GCA_018614615.1_ASM1861461v1	SAMN18298953	PRJNA291433	-23.5033	-67.7063	Desert	Terrestrial	45033	Chile: Atacama Desert, between Atacama Salar and Lajia lagoon
GCA_018614635.1_ASM1861463v1	SAMN18298950	PRJNA291433	-23.5043	-67.6974	Desert	Terrestrial	45033	Chile: Atacama Desert, between Atacama Salar and Lajia lagoon
GCA_018614635.1_ASM1861463v1	SAMN18298950	PRJNA291433	-23.5043	-67.6974	Desert	Terrestrial	45033	Chile: Atacama Desert, between Atacama Salar and Lajia lagoon
GCA_018614635.1_ASM1861463v1	SAMN18298950	PRJNA291433	-23.5043	-67.6974	Desert	Terrestrial	45033	Chile: Atacama Desert, between Atacama Salar and Lajia lagoon
GCA_018614655.1_ASM1861465v1	SAMN18298949	PRJNA291433	-23.502	-67.7237	Desert	Terrestrial	42826	Chile: Atacama Desert, between Atacama Salar and Lajia lagoon
GCA_018614655.1_ASM1861465v1	SAMN18298949	PRJNA291433	-23.502	-67.7237	Desert	Terrestrial	42826	Chile: Atacama Desert, between Atacama Salar and Lajia lagoon
GCA_018614655.1_ASM1861465v1	SAMN18298949	PRJNA291433	-23.502	-67.7237	Desert	Terrestrial	42826	Chile: Atacama Desert, between Atacama Salar and Lajia lagoon
GCA_018614655.1_ASM1861465v1	SAMN18298949	PRJNA291433	-23.502	-67.7237	Desert	Terrestrial	42826	Chile: Atacama Desert, between Atacama Salar and Lajia lagoon
GCA_018614655.1_ASM1861465v1	SAMN18298949	PRJNA291433	-23.502	-67.7237	Desert	Terrestrial	42826	Chile: Atacama Desert, between Atacama Salar and Lajia lagoon
GCA_018614755.1_ASM1861475v1	SAMN18298947	PRJNA291433	-23.5043	-67.6974	Desert	Terrestrial	45033	Chile: Atacama Desert, between Atacama Salar and Lajia lagoon
GCA_018614755.1_ASM1861475v1	SAMN18298947	PRJNA291433	-23.5043	-67.6974	Desert	Terrestrial	45033	Chile: Atacama Desert, between Atacama Salar and Lajia lagoon
GCA_018614755.1_ASM1861475v1	SAMN18298947	PRJNA291433	-23.5043	-67.6974	Desert	Terrestrial	45033	Chile: Atacama Desert, between Atacama Salar and Lajia lagoon
GCA_018614755.1_ASM1861475v1	SAMN18298947	PRJNA291433	-23.5043	-67.6974	Desert	Terrestrial	45033	Chile: Atacama Desert, between Atacama Salar and Lajia lagoon
GCA_018614775.1_ASM1861477v1	SAMN18298948	PRJNA291433	-23.502	-67.7237	Desert	Terrestrial	45033	Chile: Atacama Desert, between Atacama Salar and Lajia lagoon
GCA_018614775.1_ASM1861477v1	SAMN18298948	PRJNA291433	-23.502	-67.7237	Desert	Terrestrial	45033	Chile: Atacama Desert, between Atacama Salar and Lajia lagoon
GCA_018614775.1_ASM1861477v1	SAMN18298948	PRJNA291433	-23.502	-67.7237	Desert	Terrestrial	45033	Chile: Atacama Desert, between Atacama Salar and Lajia lagoon
GCA_018614785.1_ASM1861478v1	SAMN18298945	PRJNA291433	-23.5043	-67.6974	Desert	Terrestrial	45033	Chile: Atacama Desert, between Atacama Salar and Lajia lagoon
GCA_018614785.1_ASM1861478v1	SAMN18298945	PRJNA291433	-23.5043	-67.6974	Desert	Terrestrial	45033	Chile: Atacama Desert, between Atacama Salar and Lajia lagoon
GCA_018614785.1_ASM1861478v1	SAMN18298945	PRJNA291433	-23.5043	-67.6974	Desert	Terrestrial	45033	Chile: Atacama Desert, between Atacama Salar and Lajia lagoon
GCA_018614785.1_ASM1861478v1	SAMN18298945	PRJNA291433	-23.5043	-67.6974	Desert	Terrestrial	45033	Chile: Atacama Desert, between Atacama Salar and Lajia lagoon
GCA_018614785.1_ASM1861478v1	SAMN18298945	PRJNA291433	-23.5043	-67.6974	Desert	Terrestrial	45033	Chile: Atacama Desert, between Atacama Salar and Lajia lagoon
GCA_018614785.1_ASM1861478v1	SAMN18298945	PRJNA291433	-23.5043	-67.6974	Desert	Terrestrial	45033	Chile: Atacama Desert, between Atacama Salar and Lajia lagoon
GCA_018614805.1_ASM1861480v1	SAMN18298944	PRJNA291433	-23.5043	-67.6974	Desert	Terrestrial	45033	Chile: Atacama Desert, between Atacama Salar and Lajia lagoon
GCA_018614805.1_ASM1861480v1	SAMN18298944	PRJNA291433	-23.5043	-67.6974	Desert	Terrestrial	45033	Chile: Atacama Desert, between Atacama Salar and Lajia lagoon
GCA_018614805.1_ASM1861480v1	SAMN18298944	PRJNA291433	-23.5043	-67.6974	Desert	Terrestrial	45033	Chile: Atacama Desert, between Atacama Salar and Lajia lagoon
GCA_018614835.1_ASM1861483v1	SAMN18298941	PRJNA291433	-23.5043	-67.6974	Desert	Terrestrial	45033	Chile: Atacama Desert, between Atacama Salar and Lajia lagoon
GCA_018614835.1_ASM1861483v1	SAMN18298941	PRJNA291433	-23.5043	-67.6974	Desert	Terrestrial	45033	Chile: Atacama Desert, between Atacama Salar and Lajia lagoon
GCA_018614835.1_ASM1861483v1	SAMN18298941	PRJNA291433	-23.5043	-67.6974	Desert	Terrestrial	45033	Chile: Atacama Desert, between Atacama Salar and Lajia lagoon
GCA_018614835.1_ASM1861483v1	SAMN18298941	PRJNA291433	-23.5043	-67.6974	Desert	Terrestrial	45033	Chile: Atacama Desert, between Atacama Salar and Lajia lagoon
GCA_018614855.1_ASM1861485v1	SAMN18298943	PRJNA291433	-23.5043	-67.6974	Desert	Terrestrial	45033	Chile: Atacama Desert, between Atacama Salar and Lajia lagoon
GCA_018614855.1_ASM1861485v1	SAMN18298943	PRJNA291433	-23.5043	-67.6974	Desert	Terrestrial	45033	Chile: Atacama Desert, between Atacama Salar and Lajia lagoon
GCA_018614855.1_ASM1861485v1	SAMN18298943	PRJNA291433	-23.5043	-67.6974	Desert	Terrestrial	45033	Chile: Atacama Desert, between Atacama Salar and Lajia lagoon
GCA_018614855.1_ASM1861485v1	SAMN18298943	PRJNA291433	-23.5043	-67.6974	Desert	Terrestrial	45033	Chile: Atacama Desert, between Atacama Salar and Lajia lagoon
GCA_018614855.1_ASM1861485v1	SAMN18298943	PRJNA291433	-23.5043	-67.6974	Desert	Terrestrial	45033	Chile: Atacama Desert, between Atacama Salar and Lajia lagoon
GCA_018614855.1_ASM1861485v1	SAMN18298943	PRJNA291433	-23.5043	-67.6974	Desert	Terrestrial	45033	Chile: Atacama Desert, between Atacama Salar and Lajia lagoon
GCA_018614875.1_ASM1861487v1	SAMN18298939	PRJNA291433	-23.502	-67.7237	Desert	Terrestrial	45033	Chile: Atacama Desert, between Atacama Salar and Lajia lagoon
GCA_018614875.1_ASM1861487v1	SAMN18298939	PRJNA291433	-23.502	-67.7237	Desert	Terrestrial	45033	Chile: Atacama Desert, between Atacama Salar and Lajia lagoon
GCA_018614875.1_ASM1861487v1	SAMN18298939	PRJNA291433	-23.502	-67.7237	Desert	Terrestrial	45033	Chile: Atacama Desert, between Atacama Salar and Lajia lagoon
GCA_018614885.1_ASM1861488v1	SAMN18298940	PRJNA291433	-23.5043	-67.6974	Desert	Terrestrial	45033	Chile: Atacama Desert, between Atacama Salar and Lajia lagoon
GCA_018614885.1_ASM1861488v1	SAMN18298940	PRJNA291433	-23.5043	-67.6974	Desert	Terrestrial	45033	Chile: Atacama Desert, between Atacama Salar and Lajia lagoon
GCA_018614915.1_ASM1861491v1	SAMN18298937	PRJNA291433	-23.502	-67.7237	Desert	Terrestrial	45033	Chile: Atacama Desert, between Atacama Salar and Lajia lagoon
GCA_018614915.1_ASM1861491v1	SAMN18298937	PRJNA291433	-23.502	-67.7237	Desert	Terrestrial	45033	Chile: Atacama Desert, between Atacama Salar and Lajia lagoon
GCA_018614925.1_ASM1861492v1	SAMN18298942	PRJNA291433	-23.5043	-67.6974	Desert	Terrestrial	45033	Chile: Atacama Desert, between Atacama Salar and Lajia lagoon
GCA_018614925.1_ASM1861492v1	SAMN18298942	PRJNA291433	-23.5043	-67.6974	Desert	Terrestrial	45033	Chile: Atacama Desert, between Atacama Salar and Lajia lagoon
GCA_018614955.1_ASM1861495v1	SAMN18298938	PRJNA291433	-23.502	-67.7237	Desert	Terrestrial	45033	Chile: Atacama Desert, between Atacama Salar and Lajia lagoon
GCA_018614975.1_ASM1861497v1	SAMN18298933	PRJNA291433	-23.5043	-67.6974	Desert	Terrestrial	45033	Chile: Atacama Desert, between Atacama Salar and Lajia lagoon
GCA_018614975.1_ASM1861497v1	SAMN18298933	PRJNA291433	-23.5043	-67.6974	Desert	Terrestrial	45033	Chile: Atacama Desert, between Atacama Salar and Lajia lagoon
GCA_018614975.1_ASM1861497v1	SAMN18298933	PRJNA291433	-23.5043	-67.6974	Desert	Terrestrial	45033	Chile: Atacama Desert, between Atacama Salar and Lajia lagoon
GCA_018614975.1_ASM1861497v1	SAMN18298933	PRJNA291433	-23.5043	-67.6974	Desert	Terrestrial	45033	Chile: Atacama Desert, between Atacama Salar and Lajia lagoon
GCA_018614975.1_ASM1861497v1	SAMN18298933	PRJNA291433	-23.5043	-67.6974	Desert	Terrestrial	45033	Chile: Atacama Desert, between Atacama Salar and Lajia lagoon
GCA_018614985.1_ASM1861498v1	SAMN18298935	PRJNA291433	-23.3285	-67.7989	Desert	Terrestrial	45033	Chile: Atacama Desert, between Atacama Salar and Lajia lagoon
GCA_018614985.1_ASM1861498v1	SAMN18298935	PRJNA291433	-23.3285	-67.7989	Desert	Terrestrial	45033	Chile: Atacama Desert, between Atacama Salar and Lajia lagoon
GCA_018614985.1_ASM1861498v1	SAMN18298935	PRJNA291433	-23.3285	-67.7989	Desert	Terrestrial	45033	Chile: Atacama Desert, between Atacama Salar and Lajia lagoon
GCA_018614985.1_ASM1861498v1	SAMN18298935	PRJNA291433	-23.3285	-67.7989	Desert	Terrestrial	45033	Chile: Atacama Desert, between Atacama Salar and Lajia lagoon
GCA_018614985.1_ASM1861498v1	SAMN18298935	PRJNA291433	-23.3285	-67.7989	Desert	Terrestrial	45033	Chile: Atacama Desert, between Atacama Salar and Lajia lagoon
GCA_018614995.1_ASM1861499v1	SAMN18298931	PRJNA291433	-23.502	-67.7237	Desert	Terrestrial	45033	Chile: Atacama Desert, between Atacama Salar and Lajia lagoon
GCA_018614995.1_ASM1861499v1	SAMN18298931	PRJNA291433	-23.502	-67.7237	Desert	Terrestrial	45033	Chile: Atacama Desert, between Atacama Salar and Lajia lagoon
GCA_018614995.1_ASM1861499v1	SAMN18298931	PRJNA291433	-23.502	-67.7237	Desert	Terrestrial	45033	Chile: Atacama Desert, between Atacama Salar and Lajia lagoon
GCA_018614995.1_ASM1861499v1	SAMN18298931	PRJNA291433	-23.502	-67.7237	Desert	Terrestrial	45033	Chile: Atacama Desert, between Atacama Salar and Lajia lagoon
GCA_018615005.1_ASM1861500v1	SAMN18298930	PRJNA291433	-23.3285	-67.7989	Desert	Terrestrial	45033	Chile: Atacama Desert, between Atacama Salar and Lajia lagoon
GCA_018615005.1_ASM1861500v1	SAMN18298930	PRJNA291433	-23.3285	-67.7989	Desert	Terrestrial	45033	Chile: Atacama Desert, between Atacama Salar and Lajia lagoon
GCA_018615005.1_ASM1861500v1	SAMN18298930	PRJNA291433	-23.3285	-67.7989	Desert	Terrestrial	45033	Chile: Atacama Desert, between Atacama Salar and Lajia lagoon
GCA_018615005.1_ASM1861500v1	SAMN18298930	PRJNA291433	-23.3285	-67.7989	Desert	Terrestrial	45033	Chile: Atacama Desert, between Atacama Salar and Lajia lagoon
GCA_018615005.1_ASM1861500v1	SAMN18298930	PRJNA291433	-23.3285	-67.7989	Desert	Terrestrial	45033	Chile: Atacama Desert, between Atacama Salar and Lajia lagoon
GCA_018615075.1_ASM1861507v1	SAMN18298927	PRJNA291433	-23.3285	-67.7989	Desert	Terrestrial	45033	Chile: Atacama Desert, between Atacama Salar and Lajia lagoon
GCA_018615075.1_ASM1861507v1	SAMN18298927	PRJNA291433	-23.3285	-67.7989	Desert	Terrestrial	45033	Chile: Atacama Desert, between Atacama Salar and Lajia lagoon
GCA_018615095.1_ASM1861509v1	SAMN18298928	PRJNA291433	-23.3285	-67.7989	Desert	Terrestrial	45033	Chile: Atacama Desert, between Atacama Salar and Lajia lagoon
GCA_018615095.1_ASM1861509v1	SAMN18298928	PRJNA291433	-23.3285	-67.7989	Desert	Terrestrial	45033	Chile: Atacama Desert, between Atacama Salar and Lajia lagoon
GCA_018615095.1_ASM1861509v1	SAMN18298928	PRJNA291433	-23.3285	-67.7989	Desert	Terrestrial	45033	Chile: Atacama Desert, between Atacama Salar and Lajia lagoon
GCA_018615095.1_ASM1861509v1	SAMN18298928	PRJNA291433	-23.3285	-67.7989	Desert	Terrestrial	45033	Chile: Atacama Desert, between Atacama Salar and Lajia lagoon
GCA_020199675.1_ASM2019967v1	SAMN18623643	PRJNA291433	-23.5033	-67.7063	Desert	Terrestrial	45033	Chile: Atacama Desert, between Atacama Salar and Lejia lagoon
GCA_020199675.1_ASM2019967v1	SAMN18623643	PRJNA291433	-23.5033	-67.7063	Desert	Terrestrial	45033	Chile: Atacama Desert, between Atacama Salar and Lejia lagoon
GCA_020199685.1_ASM2019968v1	SAMN18623640	PRJNA291433	-23.5033	-67.7063	Desert	Terrestrial	45033	Chile: Atacama Desert, between Atacama Salar and Lejia lagoon
GCA_020199695.1_ASM2019969v1	SAMN18623641	PRJNA291433	-23.5033	-67.7063	Desert	Terrestrial	45033	Chile: Atacama Desert, between Atacama Salar and Lejia lagoon
GCA_020199735.1_ASM2019973v1	SAMN18623642	PRJNA291433	-23.5033	-67.7063	Desert	Terrestrial	45033	Chile: Atacama Desert, between Atacama Salar and Lejia lagoon
GCA_020199775.1_ASM2019977v1	SAMN18623638	PRJNA291433	-23.5033	-67.7063	Desert	Terrestrial	45033	Chile: Atacama Desert, between Atacama Salar and Lejia lagoon
GCA_020199795.1_ASM2019979v1	SAMN18623635	PRJNA291433	-23.5033	-67.7063	Desert	Terrestrial	45033	Chile: Atacama Desert, between Atacama Salar and Lejia lagoon
GCA_020199835.1_ASM2019983v1	SAMN18623634	PRJNA291433	-23.5033	-67.7063	Desert	Terrestrial	45033	Chile: Atacama Desert, between Atacama Salar and Lejia lagoon
GCA_020199845.1_ASM2019984v1	SAMN18623636	PRJNA291433	-23.5033	-67.7063	Desert	Terrestrial	45033	Chile: Atacama Desert, between Atacama Salar and Lejia lagoon
GCA_020199875.1_ASM2019987v1	SAMN18623633	PRJNA291433	-23.5033	-67.7063	Desert	Terrestrial	42826	Chile: Atacama Desert, between Atacama Salar and Lejia lagoon
GCA_020199895.1_ASM2019989v1	SAMN18623629	PRJNA291433	-23.5033	-67.7063	Desert	Terrestrial	45033	Chile: Atacama Desert, between Atacama Salar and Lejia lagoon
GCA_020199905.1_ASM2019990v1	SAMN18623631	PRJNA291433	-23.5033	-67.7063	Desert	Terrestrial	45033	Chile: Atacama Desert, between Atacama Salar and Lejia lagoon
GCA_020199915.1_ASM2019991v1	SAMN18623632	PRJNA291433	-23.5033	-67.7063	Desert	Terrestrial	45033	Chile: Atacama Desert, between Atacama Salar and Lejia lagoon
GCA_020199995.1_ASM2019999v1	SAMN18623625	PRJNA291433	-23.5033	-67.7063	Desert	Terrestrial	45033	Chile: Atacama Desert, between Atacama Salar and Lejia lagoon
GCA_020200005.1_ASM2020000v1	SAMN18623627	PRJNA291433	-23.5033	-67.7063	Desert	Terrestrial	45033	Chile: Atacama Desert, between Atacama Salar and Lejia lagoon
GCA_020200025.1_ASM2020002v1	SAMN18623626	PRJNA291433	-23.5033	-67.7063	Desert	Terrestrial	45033	Chile: Atacama Desert, between Atacama Salar and Lejia lagoon
GCA_020200095.1_ASM2020009v1	SAMN18623622	PRJNA291433	-23.5033	-67.7063	Desert	Terrestrial	45033	Chile: Atacama Desert, between Atacama Salar and Lejia lagoon
GCA_020200115.1_ASM2020011v1	SAMN18623620	PRJNA291433	-23.5033	-67.7063	Desert	Terrestrial	45033	Chile: Atacama Desert, between Atacama Salar and Lejia lagoon
GCA_020200135.1_ASM2020013v1	SAMN18623621	PRJNA291433	-23.5033	-67.7063	Desert	Terrestrial	45033	Chile: Atacama Desert, between Atacama Salar and Lejia lagoon
GCA_020200175.1_ASM2020017v1	SAMN18623618	PRJNA291433	-23.5033	-67.7063	Desert	Terrestrial	45033	Chile: Atacama Desert, between Atacama Salar and Lejia lagoon
GCA_020200195.1_ASM2020019v1	SAMN18623617	PRJNA291433	-23.5033	-67.7063	Desert	Terrestrial	45033	Chile: Atacama Desert, between Atacama Salar and Lejia lagoon
GCA_020200215.1_ASM2020021v1	SAMN18623616	PRJNA291433	-23.5033	-67.7063	Desert	Terrestrial	45033	Chile: Atacama Desert, between Atacama Salar and Lejia lagoon
GCA_020200235.1_ASM2020023v1	SAMN18623615	PRJNA291433	-23.5033	-67.7063	Desert	Terrestrial	45033	Chile: Atacama Desert, between Atacama Salar and Lejia lagoon
GCA_020200255.1_ASM2020025v1	SAMN18623614	PRJNA291433	-23.5033	-67.7063	Desert	Terrestrial	45033	Chile: Atacama Desert, between Atacama Salar and Lejia lagoon
GCA_020200275.1_ASM2020027v1	SAMN18623613	PRJNA291433	-23.5033	-67.7063	Desert	Terrestrial	45033	Chile: Atacama Desert, between Atacama Salar and Lejia lagoon
GCA_020200375.1_ASM2020037v1	SAMN18623605	PRJNA291433	-23.5033	-67.7063	Desert	Terrestrial	45033	Chile: Atacama Desert, between Atacama Salar and Lejia lagoon
GCA_020200415.1_ASM2020041v1	SAMN18623604	PRJNA291433	-23.5033	-67.7063	Desert	Terrestrial	45033	Chile: Atacama Desert, between Atacama Salar and Lejia lagoon
GCA_020200435.1_ASM2020043v1	SAMN18623602	PRJNA291433	-23.5033	-67.7063	Desert	Terrestrial	42826	Chile: Atacama Desert, between Atacama Salar and Lejia lagoon
GCA_020200485.1_ASM2020048v1	SAMN18623603	PRJNA291433	-23.5033	-67.7063	Desert	Terrestrial	45033	Chile: Atacama Desert, between Atacama Salar and Lejia lagoon
GCA_020200575.1_ASM2020057v1	SAMN18623595	PRJNA291433	-23.5033	-67.7063	Desert	Terrestrial	45033	Chile: Atacama Desert, between Atacama Salar and Lejia lagoon
GCA_020200595.1_ASM2020059v1	SAMN18623593	PRJNA291433	-23.5033	-67.7063	Desert	Terrestrial	45033	Chile: Atacama Desert, between Atacama Salar and Lejia lagoon
GCA_020200655.1_ASM2020065v1	SAMN18623594	PRJNA291433	-23.5033	-67.7063	Desert	Terrestrial	45033	Chile: Atacama Desert, between Atacama Salar and Lejia lagoon
GCA_020200675.1_ASM2020067v1	SAMN18623591	PRJNA291433	-23.5033	-67.7063	Desert	Terrestrial	42826	Chile: Atacama Desert, between Atacama Salar and Lejia lagoon
GCA_020200675.1_ASM2020067v1	SAMN18623591	PRJNA291433	-23.5033	-67.7063	Desert	Terrestrial	42826	Chile: Atacama Desert, between Atacama Salar and Lejia lagoon
GCA_020200695.1_ASM2020069v1	SAMN18623589	PRJNA291433	-23.5033	-67.7063	Desert	Terrestrial	45033	Chile: Atacama Desert, between Atacama Salar and Lejia lagoon
GCA_020200715.1_ASM2020071v1	SAMN18623590	PRJNA291433	-23.5033	-67.7063	Desert	Terrestrial	45033	Chile: Atacama Desert, between Atacama Salar and Lejia lagoon
GCA_020200735.1_ASM2020073v1	SAMN18623587	PRJNA291433	-23.5033	-67.7063	Desert	Terrestrial	45033	Chile: Atacama Desert, between Atacama Salar and Lejia lagoon
GCA_020200755.1_ASM2020075v1	SAMN18623588	PRJNA291433	-23.5033	-67.7063	Desert	Terrestrial	45033	Chile: Atacama Desert, between Atacama Salar and Lejia lagoon
GCA_020200775.1_ASM2020077v1	SAMN18623586	PRJNA291433	-23.5033	-67.7063	Desert	Terrestrial	45033	Chile: Atacama Desert, between Atacama Salar and Lejia lagoon
GCA_020200795.1_ASM2020079v1	SAMN18623585	PRJNA291433	-23.5033	-67.7063	Desert	Terrestrial	45033	Chile: Atacama Desert, between Atacama Salar and Lejia lagoon
GCA_020200815.1_ASM2020081v1	SAMN18623583	PRJNA291433	-23.5033	-67.7063	Desert	Terrestrial	45033	Chile: Atacama Desert, between Atacama Salar and Lejia lagoon
GCA_020200825.1_ASM2020082v1	SAMN18623584	PRJNA291433	-23.5033	-67.7063	Desert	Terrestrial	45033	Chile: Atacama Desert, between Atacama Salar and Lejia lagoon
GCA_020200865.1_ASM2020086v1	SAMN18623581	PRJNA291433	-23.5043	-67.6974	Desert	Terrestrial	45033	Chile: Atacama Desert, between Atacama Salar and Lejia lagoon
GCA_020200915.1_ASM2020091v1	SAMN18623580	PRJNA291433	-23.5043	-67.6974	Desert	Terrestrial	45033	Chile: Atacama Desert, between Atacama Salar and Lejia lagoon
GCA_020200975.1_ASM2020097v1	SAMN18623577	PRJNA291433	-23.5043	-67.6974	Desert	Terrestrial	45033	Chile: Atacama Desert, between Atacama Salar and Lejia lagoon
GCA_020200995.1_ASM2020099v1	SAMN18623575	PRJNA291433	-23.5043	-67.6974	Desert	Terrestrial	45033	Chile: Atacama Desert, between Atacama Salar and Lejia lagoon
GCA_020201015.1_ASM2020101v1	SAMN18623564	PRJNA291433	-23.5043	-67.6974	Desert	Terrestrial	45033	Chile: Atacama Desert, between Atacama Salar and Lejia lagoon
GCA_020201045.1_ASM2020104v1	SAMN18623574	PRJNA291433	-23.5043	-67.6974	Desert	Terrestrial	45033	Chile: Atacama Desert, between Atacama Salar and Lejia lagoon
GCA_020201075.1_ASM2020107v1	SAMN18623562	PRJNA291433	-23.5043	-67.6974	Desert	Terrestrial	45033	Chile: Atacama Desert, between Atacama Salar and Lejia lagoon
GCA_020201095.1_ASM2020109v1	SAMN18623563	PRJNA291433	-23.5043	-67.6974	Desert	Terrestrial	45033	Chile: Atacama Desert, between Atacama Salar and Lejia lagoon
GCA_020201115.1_ASM2020111v1	SAMN18623561	PRJNA291433	-23.5043	-67.6974	Desert	Terrestrial	45033	Chile: Atacama Desert, between Atacama Salar and Lejia lagoon
GCA_020201135.1_ASM2020113v1	SAMN18623558	PRJNA291433	-23.5043	-67.6974	Desert	Terrestrial	45033	Chile: Atacama Desert, between Atacama Salar and Lejia lagoon
GCA_020201155.1_ASM2020115v1	SAMN18623559	PRJNA291433	-23.5043	-67.6974	Desert	Terrestrial	45033	Chile: Atacama Desert, between Atacama Salar and Lejia lagoon
GCA_020201175.1_ASM2020117v1	SAMN18623560	PRJNA291433	-23.5043	-67.6974	Desert	Terrestrial	45033	Chile: Atacama Desert, between Atacama Salar and Lejia lagoon
GCA_020201195.1_ASM2020119v1	SAMN18623556	PRJNA291433	-23.5043	-67.6974	Desert	Terrestrial	45033	Chile: Atacama Desert, between Atacama Salar and Lejia lagoon
GCA_020201215.1_ASM2020121v1	SAMN18623557	PRJNA291433	-23.5043	-67.6974	Desert	Terrestrial	45033	Chile: Atacama Desert, between Atacama Salar and Lejia lagoon
GCA_020201235.1_ASM2020123v1	SAMN18623554	PRJNA291433	-23.5043	-67.6974	Desert	Terrestrial	45033	Chile: Atacama Desert, between Atacama Salar and Lejia lagoon
GCA_020201235.1_ASM2020123v1	SAMN18623554	PRJNA291433	-23.5043	-67.6974	Desert	Terrestrial	45033	Chile: Atacama Desert, between Atacama Salar and Lejia lagoon
GCA_020201255.1_ASM2020125v1	SAMN18623555	PRJNA291433	-23.5043	-67.6974	Desert	Terrestrial	45033	Chile: Atacama Desert, between Atacama Salar and Lejia lagoon
GCA_020201295.1_ASM2020129v1	SAMN18623551	PRJNA291433	-23.5043	-67.6974	Desert	Terrestrial	45033	Chile: Atacama Desert, between Atacama Salar and Lejia lagoon
GCA_020201305.1_ASM2020130v1	SAMN18623553	PRJNA291433	-23.5043	-67.6974	Desert	Terrestrial	45033	Chile: Atacama Desert, between Atacama Salar and Lejia lagoon
GCA_020201335.1_ASM2020133v1	SAMN18623550	PRJNA291433	-23.5043	-67.6974	Desert	Terrestrial	45033	Chile: Atacama Desert, between Atacama Salar and Lejia lagoon
GCA_020201365.1_ASM2020136v1	SAMN18623546	PRJNA291433	-23.3285	-67.7989	Desert	Terrestrial	45033	Chile: Atacama Desert, between Atacama Salar and Lejia lagoon
GCA_020201415.1_ASM2020141v1	SAMN18623547	PRJNA291433	-23.5043	-67.6974	Desert	Terrestrial	45033	Chile: Atacama Desert, between Atacama Salar and Lejia lagoon
GCA_020201445.1_ASM2020144v1	SAMN18623545	PRJNA291433	-23.3285	-67.7989	Desert	Terrestrial	45033	Chile: Atacama Desert, between Atacama Salar and Lejia lagoon
GCA_020201485.1_ASM2020148v1	SAMN18623544	PRJNA291433	-23.3285	-67.7989	Desert	Terrestrial	45033	Chile: Atacama Desert, between Atacama Salar and Lejia lagoon
GCA_020201525.1_ASM2020152v1	SAMN18623538	PRJNA291433	-23.3285	-67.7989	Desert	Terrestrial	45033	Chile: Atacama Desert, between Atacama Salar and Lejia lagoon
GCA_020201545.1_ASM2020154v1	SAMN18623540	PRJNA291433	-23.3285	-67.7989	Desert	Terrestrial	45033	Chile: Atacama Desert, between Atacama Salar and Lejia lagoon
GCA_020201595.1_ASM2020159v1	SAMN18623536	PRJNA291433	-23.3285	-67.7989	Desert	Terrestrial	45033	Chile: Atacama Desert, between Atacama Salar and Lejia lagoon
GCA_020201635.1_ASM2020163v1	SAMN18623533	PRJNA291433	-23.3285	-67.7989	Desert	Terrestrial	45033	Chile: Atacama Desert, between Atacama Salar and Lejia lagoon
GCA_020201645.1_ASM2020164v1	SAMN18623532	PRJNA291433	-23.2886	-67.9458	Desert	Terrestrial	45033	Chile: Atacama Desert, between Atacama Salar and Lejia lagoon
GCA_020201655.1_ASM2020165v1	SAMN18623534	PRJNA291433	-23.3285	-67.7989	Desert	Terrestrial	45033	Chile: Atacama Desert, between Atacama Salar and Lejia lagoon
GCA_020201715.1_ASM2020171v1	SAMN18623531	PRJNA291433	-23.2886	-67.9458	Desert	Terrestrial	45033	Chile: Atacama Desert, between Atacama Salar and Lejia lagoon
GCF_003626735.1_ASM362673v1	SAMN10144258	PRJNA291433	-23.505	-67.698	Agriculture	Terrestrial	45030	Chile: Atacama Desert, Alto Andino
GCF_001280445.1_ASM128044v1	SAMN03992869	PRJNA292855	61.1064	-45.4825	Agriculture	Terrestrial	45147	Greenland: Inneruulalik
GCF_001280445.1_ASM128044v1	SAMN03992869	PRJNA292855	61.1064	-45.4825	Agriculture	Terrestrial	45147	Greenland: Inneruulalik
GCF_001280445.1_ASM128044v1	SAMN03992869	PRJNA292855	61.1064	-45.4825	Agriculture	Terrestrial	45147	Greenland: Inneruulalik
GCF_001280445.1_ASM128044v1	SAMN03992869	PRJNA292855	61.1064	-45.4825	Agriculture	Terrestrial	45147	Greenland: Inneruulalik
GCF_001280445.1_ASM128044v1	SAMN03992869	PRJNA292855	61.1064	-45.4825	Agriculture	Terrestrial	45147	Greenland: Inneruulalik
GCF_001308855.1_ASM130885v1	SAMN03992868	PRJNA292855	61.1064	-45.4825	Agriculture	Terrestrial	45147	Greenland: Inneruulalik
GCF_001308855.1_ASM130885v1	SAMN03992868	PRJNA292855	61.1064	-45.4825	Agriculture	Terrestrial	45147	Greenland: Inneruulalik
GCF_001308855.1_ASM130885v1	SAMN03992868	PRJNA292855	61.1064	-45.4825	Agriculture	Terrestrial	45147	Greenland: Inneruulalik
GCF_001297705.1_ASM129770v1	SAMN04008510	PRJNA293600	27.33	88.07	Permafrost	Terrestrial	41774	India:East Rathong Glacier, Sikkim
GCF_001553785.1_ASM155378v1	SAMN03981066	PRJNA294424	18.8151	-99.106	Forest	Terrestrial	41505	Mexico: Barranca Honda, Yautepec Morelos
GCF_001553785.1_ASM155378v1	SAMN03981066	PRJNA294424	18.8151	-99.106	Forest	Terrestrial	41505	Mexico: Barranca Honda, Yautepec Morelos
GCF_001553785.1_ASM155378v1	SAMN03981066	PRJNA294424	18.8151	-99.106	Forest	Terrestrial	41505	Mexico: Barranca Honda, Yautepec Morelos
GCA_016082375.1_Nqin_v01	SAMN04095071	PRJNA295945	35.8	120	Desert	Terrestrial	unknown	China: a coastal area of Qingdao (Yellow Sea)
GCF_001412655.1_ASM141265v1	SAMN04112246	PRJNA296935	-62.2231	-58.7872	Permafrost	Terrestrial	44938	Antarctica
GCF_001412655.1_ASM141265v1	SAMN04112246	PRJNA296935	-62.2231	-58.7872	Permafrost	Terrestrial	44938	Antarctica
GCF_001429545.1_Soil787	SAMN04155676	PRJNA298127	50.958	6.856	Agriculture	Terrestrial	2013	Germany:Cologne
GCF_001429545.1_Soil787	SAMN04155676	PRJNA298127	50.958	6.856	Agriculture	Terrestrial	2013	Germany:Cologne
GCF_001429545.1_Soil787	SAMN04155676	PRJNA298127	50.958	6.856	Agriculture	Terrestrial	2013	Germany:Cologne
GCF_001429545.1_Soil787	SAMN04155676	PRJNA298127	50.958	6.856	Agriculture	Terrestrial	2013	Germany:Cologne
GCF_001429545.1_Soil787	SAMN04155676	PRJNA298127	50.958	6.856	Agriculture	Terrestrial	2013	Germany:Cologne
GCF_001429555.1_Soil797	SAMN04155678	PRJNA298127	50.958	6.856	Agriculture	Terrestrial	2013	Germany:Cologne
GCF_001429555.1_Soil797	SAMN04155678	PRJNA298127	50.958	6.856	Agriculture	Terrestrial	2013	Germany:Cologne
GCF_001429555.1_Soil797	SAMN04155678	PRJNA298127	50.958	6.856	Agriculture	Terrestrial	2013	Germany:Cologne
GCF_001429605.1_Soil802	SAMN04155679	PRJNA298127	50.958	6.856	Agriculture	Terrestrial	2013	Germany:Cologne
GCF_001429605.1_Soil802	SAMN04155679	PRJNA298127	50.958	6.856	Agriculture	Terrestrial	2013	Germany:Cologne
GCF_001429605.1_Soil802	SAMN04155679	PRJNA298127	50.958	6.856	Agriculture	Terrestrial	2013	Germany:Cologne
GCF_001429625.1_Soil805	SAMN04155681	PRJNA298127	50.958	6.856	Agriculture	Terrestrial	2013	Germany:Cologne
GCF_001429625.1_Soil805	SAMN04155681	PRJNA298127	50.958	6.856	Agriculture	Terrestrial	2013	Germany:Cologne
GCF_001429645.1_Soil810	SAMN04155683	PRJNA298127	50.958	6.856	Agriculture	Terrestrial	2013	Germany:Cologne
GCF_001429645.1_Soil810	SAMN04155683	PRJNA298127	50.958	6.856	Agriculture	Terrestrial	2013	Germany:Cologne
GCF_001429645.1_Soil810	SAMN04155683	PRJNA298127	50.958	6.856	Agriculture	Terrestrial	2013	Germany:Cologne
GCF_001429645.1_Soil810	SAMN04155683	PRJNA298127	50.958	6.856	Agriculture	Terrestrial	2013	Germany:Cologne
GCF_001429655.1_Soil811	SAMN04155684	PRJNA298127	50.958	6.856	Agriculture	Terrestrial	2013	Germany:Cologne
GCF_001429655.1_Soil811	SAMN04155684	PRJNA298127	50.958	6.856	Agriculture	Terrestrial	2013	Germany:Cologne
GCF_001429655.1_Soil811	SAMN04155684	PRJNA298127	50.958	6.856	Agriculture	Terrestrial	2013	Germany:Cologne
GCF_001429685.1_Soil803	SAMN04155680	PRJNA298127	50.958	6.856	Agriculture	Terrestrial	2013	Germany:Cologne
GCF_001429685.1_Soil803	SAMN04155680	PRJNA298127	50.958	6.856	Agriculture	Terrestrial	2013	Germany:Cologne
GCF_001429685.1_Soil803	SAMN04155680	PRJNA298127	50.958	6.856	Agriculture	Terrestrial	2013	Germany:Cologne
GCF_001429685.1_Soil803	SAMN04155680	PRJNA298127	50.958	6.856	Agriculture	Terrestrial	2013	Germany:Cologne
GCF_001429685.1_Soil803	SAMN04155680	PRJNA298127	50.958	6.856	Agriculture	Terrestrial	2013	Germany:Cologne
GCF_001429705.1_Soil809	SAMN04155682	PRJNA298127	50.958	6.856	Agriculture	Terrestrial	2013	Germany:Cologne
GCF_001429705.1_Soil809	SAMN04155682	PRJNA298127	50.958	6.856	Agriculture	Terrestrial	2013	Germany:Cologne
GCF_001429835.1_Soil745	SAMN04155661	PRJNA298127	50.958	6.856	Agriculture	Terrestrial	2013	Germany:Cologne
GCF_001429835.1_Soil745	SAMN04155661	PRJNA298127	50.958	6.856	Agriculture	Terrestrial	2013	Germany:Cologne
GCF_001429835.1_Soil745	SAMN04155661	PRJNA298127	50.958	6.856	Agriculture	Terrestrial	2013	Germany:Cologne
GCF_001429835.1_Soil745	SAMN04155661	PRJNA298127	50.958	6.856	Agriculture	Terrestrial	2013	Germany:Cologne
GCF_001429835.1_Soil745	SAMN04155661	PRJNA298127	50.958	6.856	Agriculture	Terrestrial	2013	Germany:Cologne
GCF_001429835.1_Soil745	SAMN04155661	PRJNA298127	50.958	6.856	Agriculture	Terrestrial	2013	Germany:Cologne
GCF_001541225.1_ASM154122v1	SAMN04159839	PRJNA298504	50.77	5.16	Agriculture	Terrestrial	35855	Belgium: Sint-Truiden
GCF_001541225.1_ASM154122v1	SAMN04159839	PRJNA298504	50.77	5.16	Agriculture	Terrestrial	35855	Belgium: Sint-Truiden
GCF_001541235.1_ASM154123v1	SAMN04159840	PRJNA298504	50.77	5.16	Agriculture	Terrestrial	35855	Belgium: Sint-Truiden
GCF_001541245.1_ASM154124v1	SAMN04159841	PRJNA298504	50.77	5.16	Agriculture	Terrestrial	35855	Belgium: Sint-Truiden
GCF_001541245.1_ASM154124v1	SAMN04159841	PRJNA298504	50.77	5.16	Agriculture	Terrestrial	35855	Belgium: Sint-Truiden
GCA_021097345.1_ASM2109734v1	SAMN04215342	PRJNA299796	40.48	-86.13	Glassland	Terrestrial	2013	USA: Indiana
GCA_021097345.1_ASM2109734v1	SAMN04215342	PRJNA299796	40.48	-86.13	Glassland	Terrestrial	2013	USA: Indiana
GCF_001433395.1_ASM143339v1	SAMN04219331	PRJNA300328	32	118	Forest	Terrestrial	41729	China:Nanjing
GCF_001465955.1_ASM146595v1	SAMN04235877	PRJNA301127	37.22	-5.98	Agriculture	Terrestrial	45112	Spain: Sevilla
GCF_001465955.1_ASM146595v1	SAMN04235877	PRJNA301127	37.22	-5.98	Agriculture	Terrestrial	45112	Spain: Sevilla
GCF_001465955.1_ASM146595v1	SAMN04235877	PRJNA301127	37.22	-5.98	Agriculture	Terrestrial	45112	Spain: Sevilla
GCF_001465955.1_ASM146595v1	SAMN04235877	PRJNA301127	37.22	-5.98	Agriculture	Terrestrial	45112	Spain: Sevilla
GCF_001465955.1_ASM146595v1	SAMN04235877	PRJNA301127	37.22	-5.98	Agriculture	Terrestrial	45112	Spain: Sevilla
GCF_001465955.1_ASM146595v1	SAMN04235877	PRJNA301127	37.22	-5.98	Agriculture	Terrestrial	45112	Spain: Sevilla
GCF_001465955.1_ASM146595v1	SAMN04235877	PRJNA301127	37.22	-5.98	Agriculture	Terrestrial	45112	Spain: Sevilla
GCF_002006545.1_ASM200654v1	SAMN04240923	PRJNA301182	30.92	121.46	Agriculture	Terrestrial	2012	China: Shanghai, Fengxian
GCF_002006545.1_ASM200654v1	SAMN04240923	PRJNA301182	30.92	121.46	Agriculture	Terrestrial	2012	China: Shanghai, Fengxian
GCF_001541445.1_ASM154144v1	SAMN04252993	PRJNA301637	18.9406	-99.1181	Agriculture	Terrestrial	40582	Mexico: Tepoztlan, Morelos
GCF_001541445.1_ASM154144v1	SAMN04252993	PRJNA301637	18.9406	-99.1181	Agriculture	Terrestrial	40582	Mexico: Tepoztlan, Morelos
GCF_001541435.1_ASM154143v1	SAMN04252995	PRJNA301638	18.8337	-98.308	Agriculture	Terrestrial	41374	Mexico: Axochiapan, Morelos
GCF_001541435.1_ASM154143v1	SAMN04252995	PRJNA301638	18.8337	-98.308	Agriculture	Terrestrial	41374	Mexico: Axochiapan, Morelos
GCF_001541435.1_ASM154143v1	SAMN04252995	PRJNA301638	18.8337	-98.308	Agriculture	Terrestrial	41374	Mexico: Axochiapan, Morelos
GCF_001445655.1_ASM144565v1	SAMN04253747	PRJNA301664	34.0578	109.377	Forest	Terrestrial	40387	China: Xi'an, Shanxi Province
GCF_001445655.1_ASM144565v1	SAMN04253747	PRJNA301664	34.0578	109.377	Forest	Terrestrial	40387	China: Xi'an, Shanxi Province
GCF_001445655.1_ASM144565v1	SAMN04253747	PRJNA301664	34.0578	109.377	Forest	Terrestrial	40387	China: Xi'an, Shanxi Province
GCF_001445655.1_ASM144565v1	SAMN04253747	PRJNA301664	34.0578	109.377	Forest	Terrestrial	40387	China: Xi'an, Shanxi Province
GCF_001518695.1_ASM151869v1	SAMN04256407	PRJNA301754	38.5556	-121.469	Agriculture	Terrestrial	2005	USA: California
GCF_001518695.1_ASM151869v1	SAMN04256407	PRJNA301754	38.5556	-121.469	Agriculture	Terrestrial	2005	USA: California
GCF_001620885.1_ASM162088v1	SAMN04263894	PRJNA302083	37.43	118.68	Agriculture	Terrestrial	40792	China: Dongying City, Shandong Province
GCF_001620885.1_ASM162088v1	SAMN04263894	PRJNA302083	37.43	118.68	Agriculture	Terrestrial	40792	China: Dongying City, Shandong Province
GCF_001456175.1_ASM145617v1	SAMN04276898	PRJNA302777	-1.28529	-47.9114	Agriculture	Terrestrial	42188	Brazil: Para
GCF_001456175.1_ASM145617v1	SAMN04276898	PRJNA302777	-1.28529	-47.9114	Agriculture	Terrestrial	42188	Brazil: Para
GCF_001462455.1_ASM146245v1	SAMN04287673	PRJNA303168	-26.026	-54.449	Forest	Terrestrial	45239	Argentina: Misiones province
GCF_001462455.1_ASM146245v1	SAMN04287673	PRJNA303168	-26.026	-54.449	Forest	Terrestrial	45239	Argentina: Misiones province
GCF_001516615.1_ASM151661v1	SAMN04302102	PRJNA304017	-6.42908	-50.0669	Deep subsurface	Terrestrial	41612	Brazil: Sossego, Para
GCF_002469505.1_ASM246950v1	SAMN04293599	PRJNA304043	27.42	111.35	Agriculture	Terrestrial	41883	China:Lianyuan
GCF_002469505.1_ASM246950v1	SAMN04293599	PRJNA304043	27.42	111.35	Agriculture	Terrestrial	41883	China:Lianyuan
GCF_002469505.1_ASM246950v1	SAMN04293599	PRJNA304043	27.42	111.35	Agriculture	Terrestrial	41883	China:Lianyuan
GCF_002469505.1_ASM246950v1	SAMN04293599	PRJNA304043	27.42	111.35	Agriculture	Terrestrial	41883	China:Lianyuan
GCF_002469505.1_ASM246950v1	SAMN04293599	PRJNA304043	27.42	111.35	Agriculture	Terrestrial	41883	China:Lianyuan
GCF_001468785.1_ASM146878v1	SAMN04302813	PRJNA304467	24.41	97.58	Agriculture	Terrestrial	2015	China: Yunnan
GCF_001468785.1_ASM146878v1	SAMN04302813	PRJNA304467	24.41	97.58	Agriculture	Terrestrial	2015	China: Yunnan
GCF_001468785.1_ASM146878v1	SAMN04302813	PRJNA304467	24.41	97.58	Agriculture	Terrestrial	2015	China: Yunnan
GCF_001468785.1_ASM146878v1	SAMN04302813	PRJNA304467	24.41	97.58	Agriculture	Terrestrial	2015	China: Yunnan
GCF_001468785.1_ASM146878v1	SAMN04302813	PRJNA304467	24.41	97.58	Agriculture	Terrestrial	2015	China: Yunnan
GCF_001468785.1_ASM146878v1	SAMN04302813	PRJNA304467	24.41	97.58	Agriculture	Terrestrial	2015	China: Yunnan
GCF_001468785.1_ASM146878v1	SAMN04302813	PRJNA304467	24.41	97.58	Agriculture	Terrestrial	2015	China: Yunnan
GCF_001468785.1_ASM146878v1	SAMN04302813	PRJNA304467	24.41	97.58	Agriculture	Terrestrial	2015	China: Yunnan
GCF_001952855.1_ASM195285v1	SAMN04346844	PRJNA306149	-62.109	-58.517	Permafrost	Terrestrial	2012	Antarctica
GCF_001952855.1_ASM195285v1	SAMN04346844	PRJNA306149	-62.109	-58.517	Permafrost	Terrestrial	2012	Antarctica
GCF_001685395.1_ASM168539v1	SAMN04419545	PRJNA306396	37.28	127.13	Forest	Terrestrial	41739	South Korea
GCF_001613935.1_ASM161393v1	SAMN04371273	PRJNA307072	-24.258	131.563	Desert	Terrestrial	NA	Australia: Kings Canyon
GCF_001613935.1_ASM161393v1	SAMN04371273	PRJNA307072	-24.258	131.563	Desert	Terrestrial	NA	Australia: Kings Canyon
GCF_001613935.1_ASM161393v1	SAMN04371273	PRJNA307072	-24.258	131.563	Desert	Terrestrial	NA	Australia: Kings Canyon
GCF_001613935.1_ASM161393v1	SAMN04371273	PRJNA307072	-24.258	131.563	Desert	Terrestrial	NA	Australia: Kings Canyon
GCF_001531445.1_ASM153144v1	SAMN04383605	PRJNA307583	25.0095	51.3405	Desert	Terrestrial	45029	Qatar
GCF_001531445.1_ASM153144v1	SAMN04383605	PRJNA307583	25.0095	51.3405	Desert	Terrestrial	45029	Qatar
GCF_001531445.1_ASM153144v1	SAMN04383605	PRJNA307583	25.0095	51.3405	Desert	Terrestrial	45029	Qatar
GCF_001531445.1_ASM153144v1	SAMN04383605	PRJNA307583	25.0095	51.3405	Desert	Terrestrial	45029	Qatar
GCF_001531445.1_ASM153144v1	SAMN04383605	PRJNA307583	25.0095	51.3405	Desert	Terrestrial	45029	Qatar
GCF_001620365.2_ASM162036v2	SAMN04384022	PRJNA307628	29.3667	47.9667	Desert	Terrestrial	NA	Kuwait: Omariya Agricultural Station
GCF_001708425.1_ASM170842v1	SAMN04453325	PRJNA309490	47.0656	15.4531	Agriculture	Terrestrial	40461	Austria: Graz
GCF_001708425.1_ASM170842v1	SAMN04453325	PRJNA309490	47.0656	15.4531	Agriculture	Terrestrial	40461	Austria: Graz
GCF_001754005.1_ASM175400v1	SAMN04437239	PRJNA309642	35.08	116.02	Agriculture	Terrestrial	40398	China: Shandong
GCF_002078505.1_ASM207850v1	SAMN04455909	PRJNA312299	31.0952	-3.9656	Desert	Terrestrial	44995	Morocco: Merzouga desert
GCF_002078505.1_ASM207850v1	SAMN04455909	PRJNA312299	31.0952	-3.9656	Desert	Terrestrial	44995	Morocco: Merzouga desert
GCF_002078505.1_ASM207850v1	SAMN04455909	PRJNA312299	31.0952	-3.9656	Desert	Terrestrial	44995	Morocco: Merzouga desert
GCF_002093415.1_ASM209341v1	SAMN04492863	PRJNA312299	22.9308	-109.815	Desert	Terrestrial	45207	Mexico:Baja California Sur, Santa Maria Bay
GCF_002093415.1_ASM209341v1	SAMN04492863	PRJNA312299	22.9308	-109.815	Desert	Terrestrial	45207	Mexico:Baja California Sur, Santa Maria Bay
GCF_002093435.1_ASM209343v1	SAMN04457464	PRJNA312299	31.0519	-3.99194	Desert	Terrestrial	44995	Morocco: Merzouga desert
GCF_002093435.1_ASM209343v1	SAMN04457464	PRJNA312299	31.0519	-3.99194	Desert	Terrestrial	44995	Morocco: Merzouga desert
GCF_002093435.1_ASM209343v1	SAMN04457464	PRJNA312299	31.0519	-3.99194	Desert	Terrestrial	44995	Morocco: Merzouga desert
GCF_002093495.1_ASM209349v1	SAMN04492864	PRJNA312299	22.9308	-109.815	Desert	Terrestrial	45207	Mexico:Baja California Sur, Santa Maria Bay
GCF_002093495.1_ASM209349v1	SAMN04492864	PRJNA312299	22.9308	-109.815	Desert	Terrestrial	45207	Mexico:Baja California Sur, Santa Maria Bay
GCF_002093495.1_ASM209349v1	SAMN04492864	PRJNA312299	22.9308	-109.815	Desert	Terrestrial	45207	Mexico:Baja California Sur, Santa Maria Bay
GCF_002093495.1_ASM209349v1	SAMN04492864	PRJNA312299	22.9308	-109.815	Desert	Terrestrial	45207	Mexico:Baja California Sur, Santa Maria Bay
GCF_001590605.1_ASM159060v1	SAMN04505864	PRJNA312429	-62.2364	-58.7177	Desert	Terrestrial	41642	Antarctica: Barton Peninsular, King George Island
GCF_001567565.1_ASM156756v1	SAMN04498043	PRJNA312461	36.222	120.274	Agriculture	Terrestrial	45061	China
GCF_001634365.1_ASM163436v1	SAMN04498477	PRJNA312505	60	38	Forest	Terrestrial	34202	Russia
GCF_001634365.1_ASM163436v1	SAMN04498477	PRJNA312505	60	38	Forest	Terrestrial	34202	Russia
GCA_017357445.1_ASM1735744v1	SAMN04508133	PRJNA312866	35.0944	115.66	Agriculture	Terrestrial	41478	China: Shandong, weifang Prefecture, dajiawa town, liulou village
GCA_017357425.1_ASM1735742v1	SAMN04508163	PRJNA312875	37.1254	119.072	Agriculture	Terrestrial	41423	China: Shandong, weifang Prefecture, dajiawa town
GCF_001605895.1_ASM160589v1	SAMN04510421	PRJNA312928	50.1852	15.1145	Wetland	Terrestrial	45210	Czech Republic: Kreckov
GCF_001605895.1_ASM160589v1	SAMN04510421	PRJNA312928	50.1852	15.1145	Wetland	Terrestrial	45210	Czech Republic: Kreckov
GCF_001605895.1_ASM160589v1	SAMN04510421	PRJNA312928	50.1852	15.1145	Wetland	Terrestrial	45210	Czech Republic: Kreckov
GCF_001605895.1_ASM160589v1	SAMN04510421	PRJNA312928	50.1852	15.1145	Wetland	Terrestrial	45210	Czech Republic: Kreckov
GCF_024760485.1_ASM2476048v1	SAMN04510484	PRJNA312938	19.2667	-98.9333	Glassland	Terrestrial	39684	Mexico
GCF_001648155.1_ASM164815v1	SAMN04524003	PRJNA313490	32.23	77.37	Permafrost	Terrestrial	40814	India:Glacier at Lahual Spiti, Himachal Pradesh
GCF_001648155.1_ASM164815v1	SAMN04524003	PRJNA313490	32.23	77.37	Permafrost	Terrestrial	40814	India:Glacier at Lahual Spiti, Himachal Pradesh
GCF_001593805.1_ASM159380v1	SAMN04534546	PRJNA314371	37.1281	99.7278	Glassland	Terrestrial	42186	China: Qinghai, Ha DaTan wetland
GCF_001593805.1_ASM159380v1	SAMN04534546	PRJNA314371	37.1281	99.7278	Glassland	Terrestrial	42186	China: Qinghai, Ha DaTan wetland
GCF_001593805.1_ASM159380v1	SAMN04534546	PRJNA314371	37.1281	99.7278	Glassland	Terrestrial	42186	China: Qinghai, Ha DaTan wetland
GCF_001593805.1_ASM159380v1	SAMN04534546	PRJNA314371	37.1281	99.7278	Glassland	Terrestrial	42186	China: Qinghai, Ha DaTan wetland
GCF_001650025.1_De_novo	SAMN04413744	PRJNA314553	3.44915	102.447	Agriculture	Terrestrial	42011	Malaysia: Temerloh, Pahang
GCF_001618865.1_ASM161886v1	SAMN04546182	PRJNA314952	51.215	10.3911	Glassland	Terrestrial	41777	Germany:Muehlhausen
GCF_001618865.1_ASM161886v1	SAMN04546182	PRJNA314952	51.215	10.3911	Glassland	Terrestrial	41777	Germany:Muehlhausen
GCF_001618865.1_ASM161886v1	SAMN04546182	PRJNA314952	51.215	10.3911	Glassland	Terrestrial	41777	Germany:Muehlhausen
GCF_001641335.1_ASM164133v1	SAMN04549886	PRJNA315153	-22.9036	-43.2097	Forest	Terrestrial	1974	Brazil: Rio de Janeiro
GCF_001641335.1_ASM164133v1	SAMN04549886	PRJNA315153	-22.9036	-43.2097	Forest	Terrestrial	1974	Brazil: Rio de Janeiro
GCF_001641335.1_ASM164133v1	SAMN04549886	PRJNA315153	-22.9036	-43.2097	Forest	Terrestrial	1974	Brazil: Rio de Janeiro
GCF_001643035.1_ASM164303v1	SAMN04581265	PRJNA316484	39.1	117.1	Desert	Terrestrial	39665	China
GCF_001643035.1_ASM164303v1	SAMN04581265	PRJNA316484	39.1	117.1	Desert	Terrestrial	39665	China
GCF_002077945.1_ASM207794v1	SAMN04590022	PRJNA316778	29.3469	113.502	Agriculture	Terrestrial	41943	China: Hunan Linxiang
GCF_002077945.1_ASM207794v1	SAMN04590022	PRJNA316778	29.3469	113.502	Agriculture	Terrestrial	41943	China: Hunan Linxiang
GCF_001648175.1_ASM164817v1	SAMN04817514	PRJNA318327	32.16	78.04	Desert	Terrestrial	45059	India:Lahaul &amp; Spiti Valley, Himachal Pradesh
GCF_001639105.2_ASM163910v2	SAMN04858219	PRJNA318554	23.1795	113.361	Agriculture	Terrestrial	45271	China: Guangzhou, Guangdong Province
GCF_001816105.1_ASM181610v1	SAMN04913988	PRJNA319980	-20.6533	-68.6397	Wetland	Terrestrial	40558	Chile:Tarapaca, Chilean Altiplano, Salar de Huasco
GCA_017168095.1_ASM1716809v1	SAMN04922452	PRJNA320170	17.878	102.714	Glassland	Terrestrial	41408	Thailand: Nongkhai, near Makhong River
GCF_001647715.1_ASM164771v1	SAMN04957524	PRJNA320790	-62.2377	-58.7285	Permafrost	Terrestrial	41658	Antarctica: Barton Peninsula, King George Island
GCF_001648895.1_ASM164889v1	SAMN04958149	PRJNA320843	52.6276	1.1786	Glassland	Terrestrial	42107	United Kingdom: Bawburgh, Church Farm
GCF_001645185.1_ASM164518v1	SAMN04958150	PRJNA320844	52.6276	1.17856	Glassland	Terrestrial	42107	United Kingdom: Bawburgh
GCF_001644575.1_ASM164457v1	SAMN04959083	PRJNA320914	34.22	114.19	Agriculture	Terrestrial	41977	China: Shandong
GCF_001644575.1_ASM164457v1	SAMN04959083	PRJNA320914	34.22	114.19	Agriculture	Terrestrial	41977	China: Shandong
GCF_001644575.1_ASM164457v1	SAMN04959083	PRJNA320914	34.22	114.19	Agriculture	Terrestrial	41977	China: Shandong
GCF_001644575.1_ASM164457v1	SAMN04959083	PRJNA320914	34.22	114.19	Agriculture	Terrestrial	41977	China: Shandong
GCF_001720585.1_ASM172058v1	SAMN05188776	PRJNA323784	17.28	78.35	Agriculture	Terrestrial	45048	India: Godumakunta Village, Hyderabad
GCF_001729305.1_ASM172930v1	SAMN05213932	PRJNA324744	-19.733	147.178	Agriculture	Terrestrial	44969	Australia: Ayr
GCF_001729305.1_ASM172930v1	SAMN05213932	PRJNA324744	-19.733	147.178	Agriculture	Terrestrial	44969	Australia: Ayr
GCF_001729305.1_ASM172930v1	SAMN05213932	PRJNA324744	-19.733	147.178	Agriculture	Terrestrial	44969	Australia: Ayr
GCF_001729305.1_ASM172930v1	SAMN05213932	PRJNA324744	-19.733	147.178	Agriculture	Terrestrial	44969	Australia: Ayr
GCF_001729315.1_ASM172931v1	SAMN05213933	PRJNA324744	-19.733	147.178	Agriculture	Terrestrial	44969	Australia: Ayr
GCF_001729315.1_ASM172931v1	SAMN05213933	PRJNA324744	-19.733	147.178	Agriculture	Terrestrial	44969	Australia: Ayr
GCF_001729315.1_ASM172931v1	SAMN05213933	PRJNA324744	-19.733	147.178	Agriculture	Terrestrial	44969	Australia: Ayr
GCF_001729365.1_ASM172936v1	SAMN05213934	PRJNA324744	-19.733	147.178	Agriculture	Terrestrial	44969	Australia: Ayr
GCF_001729365.1_ASM172936v1	SAMN05213934	PRJNA324744	-19.733	147.178	Agriculture	Terrestrial	44969	Australia: Ayr
GCF_001729365.1_ASM172936v1	SAMN05213934	PRJNA324744	-19.733	147.178	Agriculture	Terrestrial	44969	Australia: Ayr
GCF_001669755.1_ASM166975v1	SAMN05223263	PRJNA325143	19.88	75.32	Agriculture	Terrestrial	2010	India
GCF_001708695.1_ASM170869v1	SAMN05277861	PRJNA325666	23.5161	-102.472	Agriculture	Terrestrial	44935	Mexico
GCF_001679725.1_ASM167972v1	SAMN05271266	PRJNA326192	-72.69	165.99	Permafrost	Terrestrial	41627	Antarctica: Northern Victoria Land
GCF_001685225.1_ASM168522v1	SAMN05353865	PRJNA327612	31.8	98.03	Deep subsurface	Terrestrial	41847	China: Tibet
GCF_002250075.1_ASM225007v1	SAMN05375112	PRJNA328566	1.3521	103.82	Glassland	Terrestrial	41496	Singapore
GCF_001718195.1_ASM171819v1	SAMN05514346	PRJNA337952	-15.35	-47.42	Agriculture	Terrestrial	36507	Brazil: Ecological Reserve of Embrapa Cerrados, Planaltina, DF
GCA_015712185.1_ASM1571218v1	SAMN16294745	PRJNA338276	41.3791	-82.512	Wetland	Terrestrial	45156	USA:Ohio, Old Woman Creek NERR
GCF_001887245.1_ASM188724v1	SAMN05728458	PRJNA341787	29.72	107.4	Agriculture	Terrestrial	41942	China: experimental field of the Southeast Chongqing Academy of Agricultural Sciences, Fuling, Chongqing
GCF_001887245.1_ASM188724v1	SAMN05728458	PRJNA341787	29.72	107.4	Agriculture	Terrestrial	41942	China: experimental field of the Southeast Chongqing Academy of Agricultural Sciences, Fuling, Chongqing
GCF_001887245.1_ASM188724v1	SAMN05728458	PRJNA341787	29.72	107.4	Agriculture	Terrestrial	41942	China: experimental field of the Southeast Chongqing Academy of Agricultural Sciences, Fuling, Chongqing
GCF_001887245.1_ASM188724v1	SAMN05728458	PRJNA341787	29.72	107.4	Agriculture	Terrestrial	41942	China: experimental field of the Southeast Chongqing Academy of Agricultural Sciences, Fuling, Chongqing
GCF_001887245.1_ASM188724v1	SAMN05728458	PRJNA341787	29.72	107.4	Agriculture	Terrestrial	41942	China: experimental field of the Southeast Chongqing Academy of Agricultural Sciences, Fuling, Chongqing
GCF_001887245.1_ASM188724v1	SAMN05728458	PRJNA341787	29.72	107.4	Agriculture	Terrestrial	41942	China: experimental field of the Southeast Chongqing Academy of Agricultural Sciences, Fuling, Chongqing
GCF_001887245.1_ASM188724v1	SAMN05728458	PRJNA341787	29.72	107.4	Agriculture	Terrestrial	41942	China: experimental field of the Southeast Chongqing Academy of Agricultural Sciences, Fuling, Chongqing
GCF_001887245.1_ASM188724v1	SAMN05728458	PRJNA341787	29.72	107.4	Agriculture	Terrestrial	41942	China: experimental field of the Southeast Chongqing Academy of Agricultural Sciences, Fuling, Chongqing
GCF_001889385.1_ASM188938v1	SAMN05912821	PRJNA341928	37.34	114.37	Agriculture	Terrestrial	44996	China:Hebei,Shijiazhuang
GCF_001889385.1_ASM188938v1	SAMN05912821	PRJNA341928	37.34	114.37	Agriculture	Terrestrial	44996	China:Hebei,Shijiazhuang
GCF_003666145.1_ASM366614v1	SAMN05732422	PRJNA342025	53.4157	-2.5304	Forest	Terrestrial	41577	United Kingdom: Gorse Covert
GCF_003666145.1_ASM366614v1	SAMN05732422	PRJNA342025	53.4157	-2.5304	Forest	Terrestrial	41577	United Kingdom: Gorse Covert
GCF_003666185.1_ASM366618v1	SAMN05732390	PRJNA342025	51.76	-0.00999999	Forest	Terrestrial	41548	United Kingdom: Hoddeston Park
GCF_003666185.1_ASM366618v1	SAMN05732390	PRJNA342025	51.76	-0.00999999	Forest	Terrestrial	41548	United Kingdom: Hoddeston Park
GCF_003666185.1_ASM366618v1	SAMN05732390	PRJNA342025	51.76	-0.00999999	Forest	Terrestrial	41548	United Kingdom: Hoddeston Park
GCF_003666205.1_ASM366620v1	SAMN05732392	PRJNA342025	51.191	-0.112	Forest	Terrestrial	41548	United Kingdom: Outwood
GCF_003666205.1_ASM366620v1	SAMN05732392	PRJNA342025	51.191	-0.112	Forest	Terrestrial	41548	United Kingdom: Outwood
GCF_003666205.1_ASM366620v1	SAMN05732392	PRJNA342025	51.191	-0.112	Forest	Terrestrial	41548	United Kingdom: Outwood
GCF_003666205.1_ASM366620v1	SAMN05732392	PRJNA342025	51.191	-0.112	Forest	Terrestrial	41548	United Kingdom: Outwood
GCF_003666225.1_ASM366622v1	SAMN05732394	PRJNA342025	42.344	-3.6969	Forest	Terrestrial	Unknown	Spain: Burgos
GCF_003666225.1_ASM366622v1	SAMN05732394	PRJNA342025	42.344	-3.6969	Forest	Terrestrial	Unknown	Spain: Burgos
GCF_003666225.1_ASM366622v1	SAMN05732394	PRJNA342025	42.344	-3.6969	Forest	Terrestrial	Unknown	Spain: Burgos
GCF_003666225.1_ASM366622v1	SAMN05732394	PRJNA342025	42.344	-3.6969	Forest	Terrestrial	Unknown	Spain: Burgos
GCF_003666235.1_ASM366623v1	SAMN05732419	PRJNA342025	51.191	-0.112	Forest	Terrestrial	41577	United Kingdom: Outwood
GCF_003666235.1_ASM366623v1	SAMN05732419	PRJNA342025	51.191	-0.112	Forest	Terrestrial	41577	United Kingdom: Outwood
GCF_003666235.1_ASM366623v1	SAMN05732419	PRJNA342025	51.191	-0.112	Forest	Terrestrial	41577	United Kingdom: Outwood
GCF_006400955.1_ASM640095v1	SAMN05757018	PRJNA342411	39.2264	-86.4903	Forest	Terrestrial	2011	USA: Bloomington, INDIANA
GCF_006401215.1_ASM640121v1	SAMN05757019	PRJNA342411	39.2264	-86.4905	Forest	Terrestrial	2011	USA: Bloomington, INDIANA
GCF_006401635.1_ASM640163v1	SAMN05757020	PRJNA342411	39.1453	-86.3926	Forest	Terrestrial	2011	USA: Bloomington, INDIANA
GCF_006402015.1_ASM640201v1	SAMN05757021	PRJNA342411	39.1452	-86.3925	Forest	Terrestrial	2011	USA: Bloomington, INDIANA
GCF_006402015.1_ASM640201v1	SAMN05757021	PRJNA342411	39.1452	-86.3925	Forest	Terrestrial	2011	USA: Bloomington, INDIANA
GCF_006402415.1_ASM640241v1	SAMN05757022	PRJNA342411	39.0877	-86.4647	Forest	Terrestrial	2011	USA: Bloomington, INDIANA
GCF_006402735.1_ASM640273v1	SAMN05757023	PRJNA342411	39.0877	-86.4647	Forest	Terrestrial	2011	USA: Bloomington, INDIANA
GCA_014822145.1_ASM1482214v1	SAMN05770196	PRJNA342840	45.1227	-95.0559	Agriculture	Terrestrial	45275	USA: Wilmar, MN
GCF_002269705.1_ASM226970v1	SAMN05846289	PRJNA343056	22.49	-102.41	Glassland	Terrestrial	41040	Mexico: Zacatecas, Morelos
GCF_001908775.1_ASM190877v1	SAMN05823150	PRJNA344031	-38.6	178	Agriculture	Terrestrial	1980	New Zealand
GCF_001908775.1_ASM190877v1	SAMN05823150	PRJNA344031	-38.6	178	Agriculture	Terrestrial	1980	New Zealand
GCF_001908775.1_ASM190877v1	SAMN05823150	PRJNA344031	-38.6	178	Agriculture	Terrestrial	1980	New Zealand
GCF_001982635.1_ASM198263v1	SAMN05826124	PRJNA344479	-22.9	-43.27	Agriculture	Terrestrial	34090	Brazil
GCF_001856885.1_ASM185688v1	SAMN05860607	PRJNA345290	-28.52	26.7648	Agriculture	Terrestrial	41640	South Africa: Free State
GCF_001856885.1_ASM185688v1	SAMN05860607	PRJNA345290	-28.52	26.7648	Agriculture	Terrestrial	41640	South Africa: Free State
GCF_001766395.1_ASM176639v1	SAMN05861578	PRJNA345377	-22	-68	Agriculture	Terrestrial	41824	Chile: Calama
GCA_016805985.1_ASM1680598v1	SAMN05828176	PRJNA345401	17.9413	42.6116	Desert	Terrestrial	44971	Saudi Arabia: Jizan
GCF_002300165.1_ASM230016v1	SAMN05900974	PRJNA348093	-26.2737	-54.1406	Forest	Terrestrial	?	Argentina: Iguazu
GCF_002300165.1_ASM230016v1	SAMN05900974	PRJNA348093	-26.2737	-54.1406	Forest	Terrestrial	?	Argentina: Iguazu
GCF_001975575.1_ASM197557v1	SAMN05912834	PRJNA348568	15.5252	73.9042	Agriculture	Terrestrial	42040	India: Goa
GCF_001874645.1_ASM187464v1	SAMN05947123	PRJNA350793	27.34	88.06	Permafrost	Terrestrial	42275	India: West Sikkim
GCF_001874645.1_ASM187464v1	SAMN05947123	PRJNA350793	27.34	88.06	Permafrost	Terrestrial	42275	India: West Sikkim
GCF_001868735.1_BE_33	SAMN05948933	PRJNA351286	-21.2462	-48.2937	Agriculture	Terrestrial	40980	Brazil
GCA_016082245.1_ASM1608224v1	SAMN05960819	PRJNA352045	53.971	-1.08552	Agriculture	Terrestrial	41183	United Kingdom: York
GCA_016082245.1_ASM1608224v1	SAMN05960819	PRJNA352045	53.971	-1.08552	Agriculture	Terrestrial	41183	United Kingdom: York
GCA_016082245.1_ASM1608224v1	SAMN05960819	PRJNA352045	53.971	-1.08552	Agriculture	Terrestrial	41183	United Kingdom: York
GCF_001886335.1_ASM188633v1	SAMN05967207	PRJNA352113	37.1281	99.7278	Glassland	Terrestrial	42186	China: Qinghai, Hadatan Wetland
GCF_001886335.1_ASM188633v1	SAMN05967207	PRJNA352113	37.1281	99.7278	Glassland	Terrestrial	42186	China: Qinghai, Hadatan Wetland
GCF_001886335.1_ASM188633v1	SAMN05967207	PRJNA352113	37.1281	99.7278	Glassland	Terrestrial	42186	China: Qinghai, Hadatan Wetland
GCF_001886335.1_ASM188633v1	SAMN05967207	PRJNA352113	37.1281	99.7278	Glassland	Terrestrial	42186	China: Qinghai, Hadatan Wetland
GCF_001886335.1_ASM188633v1	SAMN05967207	PRJNA352113	37.1281	99.7278	Glassland	Terrestrial	42186	China: Qinghai, Hadatan Wetland
GCF_001886335.1_ASM188633v1	SAMN05967207	PRJNA352113	37.1281	99.7278	Glassland	Terrestrial	42186	China: Qinghai, Hadatan Wetland
GCF_001886335.1_ASM188633v1	SAMN05967207	PRJNA352113	37.1281	99.7278	Glassland	Terrestrial	42186	China: Qinghai, Hadatan Wetland
GCA_016082275.1_ASM1608227v1	SAMN05969905	PRJNA352329	53.971	-1.08552	Agriculture	Terrestrial	45211	United Kingdom: York
GCA_016082275.1_ASM1608227v1	SAMN05969905	PRJNA352329	53.971	-1.08552	Agriculture	Terrestrial	45211	United Kingdom: York
GCF_002006875.1_ASM200687v1	SAMN06041774	PRJNA354176	28.5617	33.9461	Desert	Terrestrial	2009	Egypt:Sinai
GCF_002006875.1_ASM200687v1	SAMN06041774	PRJNA354176	28.5617	33.9461	Desert	Terrestrial	2009	Egypt:Sinai
GCF_002006875.1_ASM200687v1	SAMN06041774	PRJNA354176	28.5617	33.9461	Desert	Terrestrial	2009	Egypt:Sinai
GCF_001922005.1_ASM192200v1	SAMN06051297	PRJNA354791	39	115	Forest	Terrestrial	45120	China: Baoding
GCF_001922005.1_ASM192200v1	SAMN06051297	PRJNA354791	39	115	Forest	Terrestrial	45120	China: Baoding
GCF_001922005.1_ASM192200v1	SAMN06051297	PRJNA354791	39	115	Forest	Terrestrial	45120	China: Baoding
GCF_001922005.1_ASM192200v1	SAMN06051297	PRJNA354791	39	115	Forest	Terrestrial	45120	China: Baoding
GCF_001922005.1_ASM192200v1	SAMN06051297	PRJNA354791	39	115	Forest	Terrestrial	45120	China: Baoding
GCF_001996325.1_ASM199632v1	SAMN06060101	PRJNA355021	40.296	-89.944	Agriculture	Terrestrial	45144	USA: Havana, Illinois
GCF_001996325.1_ASM199632v1	SAMN06060101	PRJNA355021	40.296	-89.944	Agriculture	Terrestrial	45144	USA: Havana, Illinois
GCF_001996325.1_ASM199632v1	SAMN06060101	PRJNA355021	40.296	-89.944	Agriculture	Terrestrial	45144	USA: Havana, Illinois
GCF_002028325.1_ASM202832v1	SAMN06076152	PRJNA355625	47.4288	8.51659	Agriculture	Terrestrial	45211	Switzerland: Zurich
GCF_009834495.1_ASM983449v1	SAMN06241861	PRJNA355625	47.4288	8.51659	Agriculture	Terrestrial	45211	Switzerland: Zurich
GCF_009834495.1_ASM983449v1	SAMN06241861	PRJNA355625	47.4288	8.51659	Agriculture	Terrestrial	45211	Switzerland: Zurich
GCF_009834495.1_ASM983449v1	SAMN06241861	PRJNA355625	47.4288	8.51659	Agriculture	Terrestrial	45211	Switzerland: Zurich
GCF_009834495.1_ASM983449v1	SAMN06241861	PRJNA355625	47.4288	8.51659	Agriculture	Terrestrial	45211	Switzerland: Zurich
GCF_009834495.1_ASM983449v1	SAMN06241861	PRJNA355625	47.4288	8.51659	Agriculture	Terrestrial	45211	Switzerland: Zurich
GCF_009834495.1_ASM983449v1	SAMN06241861	PRJNA355625	47.4288	8.51659	Agriculture	Terrestrial	45211	Switzerland: Zurich
GCF_009834495.1_ASM983449v1	SAMN06241861	PRJNA355625	47.4288	8.51659	Agriculture	Terrestrial	45211	Switzerland: Zurich
GCF_009834515.1_ASM983451v1	SAMN06245909	PRJNA355625	47.4288	8.51659	Agriculture	Terrestrial	41183	Switzerland: Zurich
GCF_009834515.1_ASM983451v1	SAMN06245909	PRJNA355625	47.4288	8.51659	Agriculture	Terrestrial	41183	Switzerland: Zurich
GCF_009834515.1_ASM983451v1	SAMN06245909	PRJNA355625	47.4288	8.51659	Agriculture	Terrestrial	41183	Switzerland: Zurich
GCF_009834515.1_ASM983451v1	SAMN06245909	PRJNA355625	47.4288	8.51659	Agriculture	Terrestrial	41183	Switzerland: Zurich
GCF_009834565.1_ASM983456v1	SAMN06242059	PRJNA355625	47.4288	8.51659	Agriculture	Terrestrial	45211	Switzerland: Zurich
GCF_009834565.1_ASM983456v1	SAMN06242059	PRJNA355625	47.4288	8.51659	Agriculture	Terrestrial	45211	Switzerland: Zurich
GCF_009834565.1_ASM983456v1	SAMN06242059	PRJNA355625	47.4288	8.51659	Agriculture	Terrestrial	45211	Switzerland: Zurich
GCF_009834565.1_ASM983456v1	SAMN06242059	PRJNA355625	47.4288	8.51659	Agriculture	Terrestrial	45211	Switzerland: Zurich
GCF_009866705.1_ASM986670v1	SAMN06234845	PRJNA355625	47.4288	8.51659	Agriculture	Terrestrial	45211	Switzerland: Zurich
GCF_009866705.1_ASM986670v1	SAMN06234845	PRJNA355625	47.4288	8.51659	Agriculture	Terrestrial	45211	Switzerland: Zurich
GCF_001922585.1_ASM192258v1	SAMN06111205	PRJNA356250	37.22	-5.98	Agriculture	Terrestrial	36130	Spain: Guadalquivir River marshes
GCF_001922585.1_ASM192258v1	SAMN06111205	PRJNA356250	37.22	-5.98	Agriculture	Terrestrial	36130	Spain: Guadalquivir River marshes
GCF_002009195.1_ASM200919v1	SAMN06174236	PRJNA358455	28.7351	115.816	Forest	Terrestrial	40909	China: Nanchang City
GCF_002009195.1_ASM200919v1	SAMN06174236	PRJNA358455	28.7351	115.816	Forest	Terrestrial	40909	China: Nanchang City
GCF_002009195.1_ASM200919v1	SAMN06174236	PRJNA358455	28.7351	115.816	Forest	Terrestrial	40909	China: Nanchang City
GCF_002009195.1_ASM200919v1	SAMN06174236	PRJNA358455	28.7351	115.816	Forest	Terrestrial	40909	China: Nanchang City
GCF_002005345.1_ASM200534v1	SAMN06196402	PRJNA359634	34.35	127.21	Agriculture	Terrestrial	45030	Korea: Goheung
GCF_002005345.1_ASM200534v1	SAMN06196402	PRJNA359634	34.35	127.21	Agriculture	Terrestrial	45030	Korea: Goheung
GCF_002951615.1_ASM295161v1	SAMN06209637	PRJNA360372	27.34	88.06	Permafrost	Terrestrial	42126	India: West Sikkim, East Rathong Glacier
GCF_002951615.1_ASM295161v1	SAMN06209637	PRJNA360372	27.34	88.06	Permafrost	Terrestrial	42126	India: West Sikkim, East Rathong Glacier
GCF_002951615.1_ASM295161v1	SAMN06209637	PRJNA360372	27.34	88.06	Permafrost	Terrestrial	42126	India: West Sikkim, East Rathong Glacier
GCF_002951615.1_ASM295161v1	SAMN06209637	PRJNA360372	27.34	88.06	Permafrost	Terrestrial	42126	India: West Sikkim, East Rathong Glacier
GCF_002951615.1_ASM295161v1	SAMN06209637	PRJNA360372	27.34	88.06	Permafrost	Terrestrial	42126	India: West Sikkim, East Rathong Glacier
GCF_002907485.1_ASM290748v1	SAMN06211535	PRJNA360497	46.55	124.5	Wetland	Terrestrial	42224	China: northeast
GCF_002907485.1_ASM290748v1	SAMN06211535	PRJNA360497	46.55	124.5	Wetland	Terrestrial	42224	China: northeast
GCF_002907485.1_ASM290748v1	SAMN06211535	PRJNA360497	46.55	124.5	Wetland	Terrestrial	42224	China: northeast
GCF_002907485.1_ASM290748v1	SAMN06211535	PRJNA360497	46.55	124.5	Wetland	Terrestrial	42224	China: northeast
GCF_002940705.1_ASM294070v1	SAMN06211538	PRJNA360498	39.46	104.46	Desert	Terrestrial	42588	China: Tibetan Plateau
GCF_002940705.1_ASM294070v1	SAMN06211538	PRJNA360498	39.46	104.46	Desert	Terrestrial	42588	China: Tibetan Plateau
GCF_002940705.1_ASM294070v1	SAMN06211538	PRJNA360498	39.46	104.46	Desert	Terrestrial	42588	China: Tibetan Plateau
GCF_002940705.1_ASM294070v1	SAMN06211538	PRJNA360498	39.46	104.46	Desert	Terrestrial	42588	China: Tibetan Plateau
GCF_002090335.1_ASM209033v1	SAMN06271910	PRJNA368919	38.8697	-92.1853	Agriculture	Terrestrial	44972	USA: Columbia, Missouri, 10 m east of stable on side of low hill
GCF_002087235.1_ASM208723v1	SAMN06275483	PRJNA368985	27.75	-82.23	Agriculture	Terrestrial	2011	USA: Florida
GCF_002087235.1_ASM208723v1	SAMN06275483	PRJNA368985	27.75	-82.23	Agriculture	Terrestrial	2011	USA: Florida
GCF_002087235.1_ASM208723v1	SAMN06275483	PRJNA368985	27.75	-82.23	Agriculture	Terrestrial	2011	USA: Florida
GCF_002087235.1_ASM208723v1	SAMN06275483	PRJNA368985	27.75	-82.23	Agriculture	Terrestrial	2011	USA: Florida
GCF_002087235.1_ASM208723v1	SAMN06275483	PRJNA368985	27.75	-82.23	Agriculture	Terrestrial	2011	USA: Florida
GCF_002087235.1_ASM208723v1	SAMN06275483	PRJNA368985	27.75	-82.23	Agriculture	Terrestrial	2011	USA: Florida
GCF_002087235.1_ASM208723v1	SAMN06275483	PRJNA368985	27.75	-82.23	Agriculture	Terrestrial	2011	USA: Florida
GCF_002007105.1_ASM200710v1	SAMN06315040	PRJNA373822	-31.75	21.362	Forest	Terrestrial	42415	South Africa
GCF_002007105.1_ASM200710v1	SAMN06315040	PRJNA373822	-31.75	21.362	Forest	Terrestrial	42415	South Africa
GCF_002007115.1_ASM200711v1	SAMN06315041	PRJNA373823	-28.4227	24.551	Glassland	Terrestrial	42415	South Africa
GCF_002007115.1_ASM200711v1	SAMN06315041	PRJNA373823	-28.4227	24.551	Glassland	Terrestrial	42415	South Africa
GCF_002742045.1_ASM274204v1	SAMN06319431	PRJNA374011	29.35	91.65	Desert	Terrestrial	42644	China
GCF_002742045.1_ASM274204v1	SAMN06319431	PRJNA374011	29.35	91.65	Desert	Terrestrial	42644	China
GCF_002007685.1_ASM200768v1	SAMN06329945	PRJNA374669	31.3	121.51	Forest	Terrestrial	40071	China: Shanghai
GCF_003122725.1_ASM312272v1	SAMN06337868	PRJNA374849	-31.55	-63.4	Agriculture	Terrestrial	41764	Argentina: Cordoba, Oncativo
GCF_003122725.1_ASM312272v1	SAMN06337868	PRJNA374849	-31.55	-63.4	Agriculture	Terrestrial	41764	Argentina: Cordoba, Oncativo
GCF_003122725.1_ASM312272v1	SAMN06337868	PRJNA374849	-31.55	-63.4	Agriculture	Terrestrial	41764	Argentina: Cordoba, Oncativo
GCF_003122725.1_ASM312272v1	SAMN06337868	PRJNA374849	-31.55	-63.4	Agriculture	Terrestrial	41764	Argentina: Cordoba, Oncativo
GCF_002165585.1_ASM216558v1	SAMN06349740	PRJNA376046	32.45	104.05	Forest	Terrestrial	45022	China: mianyang, Sichuan
GCF_002165585.1_ASM216558v1	SAMN06349740	PRJNA376046	32.45	104.05	Forest	Terrestrial	45022	China: mianyang, Sichuan
GCF_002165585.1_ASM216558v1	SAMN06349740	PRJNA376046	32.45	104.05	Forest	Terrestrial	45022	China: mianyang, Sichuan
GCF_003399645.1_ASM339964v1	SAMN06689676	PRJNA378458	-72.41	165.59	Desert	Terrestrial	41627	Antarctica: Northern VictorianLand (NVL), Eureka Spurs
GCF_003399635.1_ASM339963v1	SAMN06689674	PRJNA378458	-62.13	-58.46	Permafrost	Terrestrial	41658	Antarctica: South Shetland islands, King George Island
GCF_002075365.1_ASM207536v1	SAMN06624670	PRJNA379989	36.0687	-94.1712	Glassland	Terrestrial	45089	USA: Fayetteville, Arkansas
GCF_002135205.1_ASM213520v1	SAMN06641972	PRJNA380882	50.1853	15.1147	Wetland	Terrestrial	45271	Czech Republic: Kreckov
GCF_002135205.1_ASM213520v1	SAMN06641972	PRJNA380882	50.1853	15.1147	Wetland	Terrestrial	45271	Czech Republic: Kreckov
GCF_002135345.1_ASM213534v1	SAMN06641963	PRJNA380882	49.8464	14.1716	Forest	Terrestrial	45243	Czech Republic: Kytin
GCF_002135345.1_ASM213534v1	SAMN06641963	PRJNA380882	49.8464	14.1716	Forest	Terrestrial	45243	Czech Republic: Kytin
GCF_002135375.1_ASM213537v1	SAMN06641964	PRJNA380882	49.2016	13.1173	Forest	Terrestrial	41487	Czech Republic: Bohemian Forest
GCF_004331055.1_ASM433105v1	SAMN10994891	PRJNA380882	50.1537	13.7947	Forest	Terrestrial	44971	Czech Republic: Krivoklatsko forestland
GCF_004331285.1_ASM433128v1	SAMN10994878	PRJNA380882	49.4489	13.2022	Forest	Terrestrial	45055	Czech Republic: Chudenice
GCF_002251605.2_ASM225160v3	SAMN06697628	PRJNA381968	37.59	-75.78	Agriculture	Terrestrial	2010	USA:Virginia
GCF_002251695.1_ASM225169v1	SAMN06697627	PRJNA381968	35.8	-78.56	Agriculture	Terrestrial	1953	USA:North Carolina
GCF_002114135.1_ASM211413v1	SAMN06700302	PRJNA382155	-62.09	-58.27	Permafrost	Terrestrial	45269	Antarctica: King George Island, South Shetland archipelago
GCF_002205495.2_ASM220549v2	SAMN06706674	PRJNA382476	43.12	86.81	Permafrost	Terrestrial	42505	China: Xinjiang Province, Glacier No.1 in the Tianshan Mountains
GCF_002112255.1_ASM211225v1	SAMN06771399	PRJNA383709	-22.7	-47.6	Agriculture	Terrestrial	45060	Brazil
GCF_002112255.1_ASM211225v1	SAMN06771399	PRJNA383709	-22.7	-47.6	Agriculture	Terrestrial	45060	Brazil
GCF_002112255.1_ASM211225v1	SAMN06771399	PRJNA383709	-22.7	-47.6	Agriculture	Terrestrial	45060	Brazil
GCF_002112255.1_ASM211225v1	SAMN06771399	PRJNA383709	-22.7	-47.6	Agriculture	Terrestrial	45060	Brazil
GCF_002112285.1_ASM211228v1	SAMN06771398	PRJNA383709	-22.7	-47.6	Agriculture	Terrestrial	45060	Brazil
GCF_002112285.1_ASM211228v1	SAMN06771398	PRJNA383709	-22.7	-47.6	Agriculture	Terrestrial	45060	Brazil
GCF_002112305.1_ASM211230v1	SAMN06771396	PRJNA383709	-22.7	-47.6	Agriculture	Terrestrial	41852	Brazil
GCF_002112305.1_ASM211230v1	SAMN06771396	PRJNA383709	-22.7	-47.6	Agriculture	Terrestrial	41852	Brazil
GCF_002112315.1_ASM211231v1	SAMN06771397	PRJNA383709	-22.7	-47.6	Agriculture	Terrestrial	45152	Brazil
GCF_002112315.1_ASM211231v1	SAMN06771397	PRJNA383709	-22.7	-47.6	Agriculture	Terrestrial	45152	Brazil
GCF_002112315.1_ASM211231v1	SAMN06771397	PRJNA383709	-22.7	-47.6	Agriculture	Terrestrial	45152	Brazil
GCF_002112315.1_ASM211231v1	SAMN06771397	PRJNA383709	-22.7	-47.6	Agriculture	Terrestrial	45152	Brazil
GCF_002112345.1_ASM211234v1	SAMN06771394	PRJNA383709	-22.7	-47.6	Agriculture	Terrestrial	45152	Brazil
GCF_002112345.1_ASM211234v1	SAMN06771394	PRJNA383709	-22.7	-47.6	Agriculture	Terrestrial	45152	Brazil
GCF_002112365.1_ASM211236v1	SAMN06771393	PRJNA383709	-22.7	-47.6	Agriculture	Terrestrial	45152	Brazil
GCF_002112365.1_ASM211236v1	SAMN06771393	PRJNA383709	-22.7	-47.6	Agriculture	Terrestrial	45152	Brazil
GCF_002112365.1_ASM211236v1	SAMN06771393	PRJNA383709	-22.7	-47.6	Agriculture	Terrestrial	45152	Brazil
GCF_002112385.1_ASM211238v1	SAMN06771391	PRJNA383709	-22.7	-47.6	Agriculture	Terrestrial	41852	Brazil
GCF_002112385.1_ASM211238v1	SAMN06771391	PRJNA383709	-22.7	-47.6	Agriculture	Terrestrial	41852	Brazil
GCF_002112385.1_ASM211238v1	SAMN06771391	PRJNA383709	-22.7	-47.6	Agriculture	Terrestrial	41852	Brazil
GCF_002112395.1_ASM211239v1	SAMN06771390	PRJNA383709	-22.7	-47.6	Agriculture	Terrestrial	45152	Brazil
GCF_002112395.1_ASM211239v1	SAMN06771390	PRJNA383709	-22.7	-47.6	Agriculture	Terrestrial	45152	Brazil
GCF_002112395.1_ASM211239v1	SAMN06771390	PRJNA383709	-22.7	-47.6	Agriculture	Terrestrial	45152	Brazil
GCF_002112425.1_ASM211242v1	SAMN06771388	PRJNA383709	-22.7	-47.6	Agriculture	Terrestrial	45152	Brazil
GCF_002112445.1_ASM211244v1	SAMN06771387	PRJNA383709	-22.7	-47.6	Agriculture	Terrestrial	41852	Brazil
GCF_002112445.1_ASM211244v1	SAMN06771387	PRJNA383709	-22.7	-47.6	Agriculture	Terrestrial	41852	Brazil
GCF_002112445.1_ASM211244v1	SAMN06771387	PRJNA383709	-22.7	-47.6	Agriculture	Terrestrial	41852	Brazil
GCF_002112445.1_ASM211244v1	SAMN06771387	PRJNA383709	-22.7	-47.6	Agriculture	Terrestrial	41852	Brazil
GCF_002112455.1_ASM211245v1	SAMN06771385	PRJNA383709	-22.7	-47.6	Agriculture	Terrestrial	45152	Brazil
GCF_002112455.1_ASM211245v1	SAMN06771385	PRJNA383709	-22.7	-47.6	Agriculture	Terrestrial	45152	Brazil
GCF_002112485.1_ASM211248v1	SAMN06771384	PRJNA383709	-22.7	-47.6	Agriculture	Terrestrial	45152	Brazil
GCF_002112505.1_ASM211250v1	SAMN06771381	PRJNA383709	-22.7	-47.6	Agriculture	Terrestrial	45060	Brazil
GCF_002112515.1_ASM211251v1	SAMN06771382	PRJNA383709	-22.7	-47.6	Agriculture	Terrestrial	45152	Brazil
GCF_002112515.1_ASM211251v1	SAMN06771382	PRJNA383709	-22.7	-47.6	Agriculture	Terrestrial	45152	Brazil
GCF_002112565.1_ASM211256v1	SAMN06771378	PRJNA383709	-22.7	-47.6	Agriculture	Terrestrial	45060	Brazil
GCF_002112575.1_ASM211257v1	SAMN06771376	PRJNA383709	-22.7	-47.6	Agriculture	Terrestrial	45060	Brazil
GCF_002112605.1_ASM211260v1	SAMN06771375	PRJNA383709	-22.7	-47.6	Agriculture	Terrestrial	45060	Brazil
GCF_002112605.1_ASM211260v1	SAMN06771375	PRJNA383709	-22.7	-47.6	Agriculture	Terrestrial	45060	Brazil
GCF_002112625.1_ASM211262v1	SAMN06771373	PRJNA383709	-22.7	-47.6	Agriculture	Terrestrial	45060	Brazil
GCF_002112635.1_ASM211263v1	SAMN06771374	PRJNA383709	-22.7	-47.6	Agriculture	Terrestrial	45060	Brazil
GCF_002112665.1_ASM211266v1	SAMN06771371	PRJNA383709	-22.7	-47.6	Agriculture	Terrestrial	45060	Brazil
GCF_002112665.1_ASM211266v1	SAMN06771371	PRJNA383709	-22.7	-47.6	Agriculture	Terrestrial	45060	Brazil
GCF_002112685.1_ASM211268v1	SAMN06771369	PRJNA383709	-22.7	-47.6	Agriculture	Terrestrial	45060	Brazil
GCF_002112695.1_ASM211269v1	SAMN06771366	PRJNA383709	-22.7	-47.6	Agriculture	Terrestrial	45060	Brazil
GCF_002112705.1_ASM211270v1	SAMN06771367	PRJNA383709	-22.7	-47.6	Agriculture	Terrestrial	45060	Brazil
GCF_002112705.1_ASM211270v1	SAMN06771367	PRJNA383709	-22.7	-47.6	Agriculture	Terrestrial	45060	Brazil
GCF_002112745.1_ASM211274v1	SAMN06771362	PRJNA383709	-22.7	-47.6	Agriculture	Terrestrial	45060	Brazil
GCF_002112755.1_ASM211275v1	SAMN06771364	PRJNA383709	-22.7	-47.6	Agriculture	Terrestrial	45060	Brazil
GCF_002112765.1_ASM211276v1	SAMN06771361	PRJNA383709	-22.7	-47.6	Agriculture	Terrestrial	45060	Brazil
GCF_002112825.1_ASM211282v1	SAMN06771360	PRJNA383709	-22.7	-47.6	Agriculture	Terrestrial	45060	Brazil
GCF_002112835.1_ASM211283v1	SAMN06771356	PRJNA383709	-22.7	-47.6	Agriculture	Terrestrial	45152	Brazil
GCF_002112835.1_ASM211283v1	SAMN06771356	PRJNA383709	-22.7	-47.6	Agriculture	Terrestrial	45152	Brazil
GCF_002112855.1_ASM211285v1	SAMN06771358	PRJNA383709	-22.7	-47.6	Agriculture	Terrestrial	41852	Brazil
GCF_002112885.1_ASM211288v1	SAMN06771354	PRJNA383709	-22.7	-47.6	Agriculture	Terrestrial	45152	Brazil
GCF_002112905.1_ASM211290v1	SAMN06771353	PRJNA383709	-22.7	-47.6	Agriculture	Terrestrial	45152	Brazil
GCF_002112915.1_ASM211291v1	SAMN06771351	PRJNA383709	-22.7	-47.6	Agriculture	Terrestrial	45152	Brazil
GCF_002112925.1_ASM211292v1	SAMN06771349	PRJNA383709	-22.7	-47.6	Agriculture	Terrestrial	45152	Brazil
GCF_002112965.1_ASM211296v1	SAMN06771348	PRJNA383709	-22.7	-47.6	Agriculture	Terrestrial	45152	Brazil
GCF_002112965.1_ASM211296v1	SAMN06771348	PRJNA383709	-22.7	-47.6	Agriculture	Terrestrial	45152	Brazil
GCF_002112985.1_ASM211298v1	SAMN06771345	PRJNA383709	-22.7	-47.6	Agriculture	Terrestrial	45152	Brazil
GCF_002112995.1_ASM211299v1	SAMN06771347	PRJNA383709	-22.7	-47.6	Agriculture	Terrestrial	45152	Brazil
GCF_002113025.1_ASM211302v1	SAMN06771344	PRJNA383709	-22.7	-47.6	Agriculture	Terrestrial	45152	Brazil
GCF_002113045.1_ASM211304v1	SAMN06771342	PRJNA383709	-22.7	-47.6	Agriculture	Terrestrial	45152	Brazil
GCF_002113055.1_ASM211305v1	SAMN06771343	PRJNA383709	-22.7	-47.6	Agriculture	Terrestrial	45152	Brazil
GCF_002113055.1_ASM211305v1	SAMN06771343	PRJNA383709	-22.7	-47.6	Agriculture	Terrestrial	45152	Brazil
GCF_002113085.1_ASM211308v1	SAMN06771340	PRJNA383709	-22.7	-47.6	Agriculture	Terrestrial	45060	Brazil
GCF_002113105.1_ASM211310v1	SAMN06771338	PRJNA383709	-22.7	-47.6	Agriculture	Terrestrial	45060	Brazil
GCF_002113125.1_ASM211312v1	SAMN06771336	PRJNA383709	-22.7	-47.6	Agriculture	Terrestrial	45060	Brazil
GCF_002113135.1_ASM211313v1	SAMN06771335	PRJNA383709	-22.7	-47.6	Agriculture	Terrestrial	41760	Brazil
GCF_002113165.1_ASM211316v1	SAMN06771334	PRJNA383709	-22.7	-47.6	Agriculture	Terrestrial	45060	Brazil
GCF_002113185.1_ASM211318v1	SAMN06771333	PRJNA383709	-22.7	-47.6	Agriculture	Terrestrial	45060	Brazil
GCF_002113185.1_ASM211318v1	SAMN06771333	PRJNA383709	-22.7	-47.6	Agriculture	Terrestrial	45060	Brazil
GCF_002113205.1_ASM211320v1	SAMN06771331	PRJNA383709	-22.7	-47.6	Agriculture	Terrestrial	41760	Brazil
GCF_002113215.1_ASM211321v1	SAMN06771330	PRJNA383709	-22.7	-47.6	Agriculture	Terrestrial	45060	Brazil
GCF_002113245.1_ASM211324v1	SAMN06771328	PRJNA383709	-22.7	-47.6	Agriculture	Terrestrial	45060	Brazil
GCF_002113255.1_ASM211325v1	SAMN06771329	PRJNA383709	-22.7	-47.6	Agriculture	Terrestrial	41760	Brazil
GCF_002113285.1_ASM211328v1	SAMN06771326	PRJNA383709	-22.7	-47.6	Agriculture	Terrestrial	45060	Brazil
GCF_002113295.1_ASM211329v1	SAMN06771325	PRJNA383709	-22.7	-47.6	Agriculture	Terrestrial	45060	Brazil
GCF_002113325.1_ASM211332v1	SAMN06771400	PRJNA383709	-22.7	-47.6	Agriculture	Terrestrial	41760	Brazil
GCF_002113335.1_ASM211333v1	SAMN06771395	PRJNA383709	-22.7	-47.6	Agriculture	Terrestrial	45152	Brazil
GCF_002113365.1_ASM211336v1	SAMN06771392	PRJNA383709	-22.7	-47.6	Agriculture	Terrestrial	45152	Brazil
GCF_002113375.1_ASM211337v1	SAMN06771389	PRJNA383709	-22.7	-47.6	Agriculture	Terrestrial	41852	Brazil
GCF_002113405.1_ASM211340v1	SAMN06771383	PRJNA383709	-22.7	-47.6	Agriculture	Terrestrial	45152	Brazil
GCF_002113425.1_ASM211342v1	SAMN06771386	PRJNA383709	-22.7	-47.6	Agriculture	Terrestrial	45152	Brazil
GCF_002113445.1_ASM211344v1	SAMN06771380	PRJNA383709	-22.7	-47.6	Agriculture	Terrestrial	45060	Brazil
GCF_002113465.1_ASM211346v1	SAMN06771377	PRJNA383709	-22.7	-47.6	Agriculture	Terrestrial	45060	Brazil
GCF_002113485.1_ASM211348v1	SAMN06771372	PRJNA383709	-22.7	-47.6	Agriculture	Terrestrial	45060	Brazil
GCF_002113495.1_ASM211349v1	SAMN06771370	PRJNA383709	-22.7	-47.6	Agriculture	Terrestrial	41760	Brazil
GCF_002113525.1_ASM211352v1	SAMN06771368	PRJNA383709	-22.7	-47.6	Agriculture	Terrestrial	45060	Brazil
GCF_002113525.1_ASM211352v1	SAMN06771368	PRJNA383709	-22.7	-47.6	Agriculture	Terrestrial	45060	Brazil
GCF_002113545.1_ASM211354v1	SAMN06771365	PRJNA383709	-22.7	-47.6	Agriculture	Terrestrial	45060	Brazil
GCF_002113565.1_ASM211356v1	SAMN06771359	PRJNA383709	-22.7	-47.6	Agriculture	Terrestrial	45060	Brazil
GCF_002113575.1_ASM211357v1	SAMN06771363	PRJNA383709	-22.7	-47.6	Agriculture	Terrestrial	45060	Brazil
GCF_002113595.1_ASM211359v1	SAMN06771357	PRJNA383709	-22.7	-47.6	Agriculture	Terrestrial	45152	Brazil
GCF_002113595.1_ASM211359v1	SAMN06771357	PRJNA383709	-22.7	-47.6	Agriculture	Terrestrial	45152	Brazil
GCF_002113595.1_ASM211359v1	SAMN06771357	PRJNA383709	-22.7	-47.6	Agriculture	Terrestrial	45152	Brazil
GCF_002113625.1_ASM211362v1	SAMN06771355	PRJNA383709	-22.7	-47.6	Agriculture	Terrestrial	45152	Brazil
GCF_002113625.1_ASM211362v1	SAMN06771355	PRJNA383709	-22.7	-47.6	Agriculture	Terrestrial	45152	Brazil
GCF_002113625.1_ASM211362v1	SAMN06771355	PRJNA383709	-22.7	-47.6	Agriculture	Terrestrial	45152	Brazil
GCF_002113625.1_ASM211362v1	SAMN06771355	PRJNA383709	-22.7	-47.6	Agriculture	Terrestrial	45152	Brazil
GCF_002113645.1_ASM211364v1	SAMN06771352	PRJNA383709	-22.7	-47.6	Agriculture	Terrestrial	45152	Brazil
GCF_002113645.1_ASM211364v1	SAMN06771352	PRJNA383709	-22.7	-47.6	Agriculture	Terrestrial	45152	Brazil
GCF_002113645.1_ASM211364v1	SAMN06771352	PRJNA383709	-22.7	-47.6	Agriculture	Terrestrial	45152	Brazil
GCF_002113655.1_ASM211365v1	SAMN06771350	PRJNA383709	-22.7	-47.6	Agriculture	Terrestrial	41852	Brazil
GCF_002113655.1_ASM211365v1	SAMN06771350	PRJNA383709	-22.7	-47.6	Agriculture	Terrestrial	41852	Brazil
GCF_002113685.1_ASM211368v1	SAMN06771346	PRJNA383709	-22.7	-47.6	Agriculture	Terrestrial	45152	Brazil
GCF_002113685.1_ASM211368v1	SAMN06771346	PRJNA383709	-22.7	-47.6	Agriculture	Terrestrial	45152	Brazil
GCF_002113685.1_ASM211368v1	SAMN06771346	PRJNA383709	-22.7	-47.6	Agriculture	Terrestrial	45152	Brazil
GCF_002113705.1_ASM211370v1	SAMN06771341	PRJNA383709	-22.7	-47.6	Agriculture	Terrestrial	45152	Brazil
GCF_002113705.1_ASM211370v1	SAMN06771341	PRJNA383709	-22.7	-47.6	Agriculture	Terrestrial	45152	Brazil
GCF_002113705.1_ASM211370v1	SAMN06771341	PRJNA383709	-22.7	-47.6	Agriculture	Terrestrial	45152	Brazil
GCF_002113705.1_ASM211370v1	SAMN06771341	PRJNA383709	-22.7	-47.6	Agriculture	Terrestrial	45152	Brazil
GCF_002113735.1_ASM211373v1	SAMN06771337	PRJNA383709	-22.7	-47.6	Agriculture	Terrestrial	45060	Brazil
GCF_002113735.1_ASM211373v1	SAMN06771337	PRJNA383709	-22.7	-47.6	Agriculture	Terrestrial	45060	Brazil
GCF_002113765.1_ASM211376v1	SAMN06771332	PRJNA383709	-22.7	-47.6	Agriculture	Terrestrial	45060	Brazil
GCF_002113765.1_ASM211376v1	SAMN06771332	PRJNA383709	-22.7	-47.6	Agriculture	Terrestrial	45060	Brazil
GCF_002113765.1_ASM211376v1	SAMN06771332	PRJNA383709	-22.7	-47.6	Agriculture	Terrestrial	45060	Brazil
GCF_002113785.1_ASM211378v1	SAMN06771327	PRJNA383709	-22.7	-47.6	Agriculture	Terrestrial	45060	Brazil
GCF_002113785.1_ASM211378v1	SAMN06771327	PRJNA383709	-22.7	-47.6	Agriculture	Terrestrial	45060	Brazil
GCF_002142595.1_ASM214259v1	SAMN06808294	PRJNA383806	34.93	-1.19	Agriculture	Terrestrial	41384	Algeria: Tlemcen
GCF_002142595.1_ASM214259v1	SAMN06808294	PRJNA383806	34.93	-1.19	Agriculture	Terrestrial	41384	Algeria: Tlemcen
GCF_002142595.1_ASM214259v1	SAMN06808294	PRJNA383806	34.93	-1.19	Agriculture	Terrestrial	41384	Algeria: Tlemcen
GCF_002142595.1_ASM214259v1	SAMN06808294	PRJNA383806	34.93	-1.19	Agriculture	Terrestrial	41384	Algeria: Tlemcen
GCF_002142595.1_ASM214259v1	SAMN06808294	PRJNA383806	34.93	-1.19	Agriculture	Terrestrial	41384	Algeria: Tlemcen
GCF_002142595.1_ASM214259v1	SAMN06808294	PRJNA383806	34.93	-1.19	Agriculture	Terrestrial	41384	Algeria: Tlemcen
GCF_002142595.1_ASM214259v1	SAMN06808294	PRJNA383806	34.93	-1.19	Agriculture	Terrestrial	41384	Algeria: Tlemcen
GCF_002142595.1_ASM214259v1	SAMN06808294	PRJNA383806	34.93	-1.19	Agriculture	Terrestrial	41384	Algeria: Tlemcen
GCF_008274805.1_ASM827480v1	SAMN06840935	PRJNA384495	25.0156	121.54	Agriculture	Terrestrial	2017	Taiwan: Agricultural Experimental Station, National Taiwan University, Taipei
GCF_002335685.1_ASM233568v1	SAMN06858920	PRJNA385068	37.6333	126.733	Wetland	Terrestrial	2015	South Korea
GCF_002335685.1_ASM233568v1	SAMN06858920	PRJNA385068	37.6333	126.733	Wetland	Terrestrial	2015	South Korea
GCF_003264855.1_ASM326485v1	SAMN06921738	PRJNA386033	-21.3232	-48.1534	Agriculture	Terrestrial	40525	Brazil: Pradopolis-SP
GCF_002157425.2_ASM215742v2	SAMN07109650	PRJNA386632	35.7185	51	Agriculture	Terrestrial	36098	Iran
GCF_002157425.2_ASM215742v2	SAMN07109650	PRJNA386632	35.7185	51	Agriculture	Terrestrial	36098	Iran
GCF_002157425.2_ASM215742v2	SAMN07109650	PRJNA386632	35.7185	51	Agriculture	Terrestrial	36098	Iran
GCA_022549715.1_ASM2254971v1	SAMN26421205	PRJNA387062	50.5299	15.0914	Forest	Terrestrial	45152	Czech Republic: Zehrov
GCF_002268645.2_ASM226864v2	SAMN07141968	PRJNA387206	38.3	116.83	Agriculture	Terrestrial	42826	China:Hebei
GCF_002165615.1_ASM216561v1	SAMN07156148	PRJNA387507	31.14	118.22	Forest	Terrestrial	not collected	China:Nanjing
GCF_002222555.1_ASM222255v1	SAMN07317425	PRJNA388287	36.63	127.46	Forest	Terrestrial	2017	South Korea
GCF_002277815.1_ASM227781v1	SAMN07259965	PRJNA391252	27.34	88.06	Permafrost	Terrestrial	42126	India: West Sikkim, East Rathong Glacier
GCF_003234115.1_ASM323411v1	SAMN09009072	PRJNA391502	33.605	-116.455	Forest	Terrestrial	42535	USA: California
GCF_003234175.1_ASM323417v1	SAMN09009066	PRJNA391502	33.328	-115.843	Forest	Terrestrial	42535	USA: California
GCF_003234215.1_ASM323421v1	SAMN09009065	PRJNA391502	33.328	-115.843	Forest	Terrestrial	42535	USA: California
GCF_003234525.1_ASM323452v1	SAMN09009027	PRJNA391502	33.652	-116.372	Forest	Terrestrial	42535	USA: California
GCF_003234805.1_ASM323480v1	SAMN09009038	PRJNA391502	33.652	-116.372	Forest	Terrestrial	42535	USA: California
GCF_003234815.1_ASM323481v1	SAMN09009037	PRJNA391502	33.652	-116.372	Forest	Terrestrial	42535	USA: California
GCF_002216325.1_ASM221632v1	SAMN07286077	PRJNA392234	38.644	-89.421	Agriculture	Terrestrial	40276	USA: Maysville, KY
GCF_002216325.1_ASM221632v1	SAMN07286077	PRJNA392234	38.644	-89.421	Agriculture	Terrestrial	40276	USA: Maysville, KY
GCF_002216325.1_ASM221632v1	SAMN07286077	PRJNA392234	38.644	-89.421	Agriculture	Terrestrial	40276	USA: Maysville, KY
GCF_002216335.1_ASM221633v1	SAMN07286076	PRJNA392234	38.644	-89.421	Agriculture	Terrestrial	40276	USA: Maysville, KY
GCF_002216335.1_ASM221633v1	SAMN07286076	PRJNA392234	38.644	-89.421	Agriculture	Terrestrial	40276	USA: Maysville, KY
GCF_002216335.1_ASM221633v1	SAMN07286076	PRJNA392234	38.644	-89.421	Agriculture	Terrestrial	40276	USA: Maysville, KY
GCF_002216335.1_ASM221633v1	SAMN07286076	PRJNA392234	38.644	-89.421	Agriculture	Terrestrial	40276	USA: Maysville, KY
GCF_002216335.1_ASM221633v1	SAMN07286076	PRJNA392234	38.644	-89.421	Agriculture	Terrestrial	40276	USA: Maysville, KY
GCF_002216335.1_ASM221633v1	SAMN07286076	PRJNA392234	38.644	-89.421	Agriculture	Terrestrial	40276	USA: Maysville, KY
GCF_002216335.1_ASM221633v1	SAMN07286076	PRJNA392234	38.644	-89.421	Agriculture	Terrestrial	40276	USA: Maysville, KY
GCF_002216335.1_ASM221633v1	SAMN07286076	PRJNA392234	38.644	-89.421	Agriculture	Terrestrial	40276	USA: Maysville, KY
GCF_003399985.2_ASM339998v2	SAMN04283648	PRJNA392438	27.26	-80.2	Agriculture	Terrestrial	2010	USA: Florida
GCF_003399985.2_ASM339998v2	SAMN04283648	PRJNA392438	27.26	-80.2	Agriculture	Terrestrial	2010	USA: Florida
GCF_003400055.1_ASM340005v1	SAMN04283649	PRJNA392439	27.26	-80.2	Agriculture	Terrestrial	2010	USA: Florida
GCF_003399995.1_ASM339999v1	SAMN04283650	PRJNA392442	27.26	-80.2	Agriculture	Terrestrial	2010	USA: Florida
GCF_002234405.1_ASM223440v1	SAMN07313357	PRJNA392991	15.87	100.993	Agriculture	Terrestrial	not collected	Thailand
GCF_002234595.1_ASM223459v1	SAMN07326324	PRJNA393243	-23.0586	-67.8741	Desert	Terrestrial	41209	Chile: Cerro Chajnantor, a lava dome mountain in the Chilean Central Andes
GCF_002234595.1_ASM223459v1	SAMN07326324	PRJNA393243	-23.0586	-67.8741	Desert	Terrestrial	41209	Chile: Cerro Chajnantor, a lava dome mountain in the Chilean Central Andes
GCF_002234605.1_ASM223460v1	SAMN07326614	PRJNA393245	-23.2925	-68.1942	Desert	Terrestrial	41208	Chile: Edge of the Laguna Chaxa
GCF_002326025.1_ASM232602v1	SAMN07504862	PRJNA393338	41.8	-88.03	Desert	Terrestrial	45214	USA: Downer's Grove, Illinois
GCF_002326025.1_ASM232602v1	SAMN07504862	PRJNA393338	41.8	-88.03	Desert	Terrestrial	45214	USA: Downer's Grove, Illinois
GCF_002326025.1_ASM232602v1	SAMN07504862	PRJNA393338	41.8	-88.03	Desert	Terrestrial	45214	USA: Downer's Grove, Illinois
GCF_002330175.1_ASM233017v1	SAMN07504829	PRJNA393338	44.3	-94.72	Desert	Terrestrial	42604	USA: Sleepy Eye, Minnesota
GCF_002330175.1_ASM233017v1	SAMN07504829	PRJNA393338	44.3	-94.72	Desert	Terrestrial	42604	USA: Sleepy Eye, Minnesota
GCF_002330175.1_ASM233017v1	SAMN07504829	PRJNA393338	44.3	-94.72	Desert	Terrestrial	42604	USA: Sleepy Eye, Minnesota
GCF_002330175.1_ASM233017v1	SAMN07504829	PRJNA393338	44.3	-94.72	Desert	Terrestrial	42604	USA: Sleepy Eye, Minnesota
GCF_002330175.1_ASM233017v1	SAMN07504829	PRJNA393338	44.3	-94.72	Desert	Terrestrial	42604	USA: Sleepy Eye, Minnesota
GCF_002330175.1_ASM233017v1	SAMN07504829	PRJNA393338	44.3	-94.72	Desert	Terrestrial	42604	USA: Sleepy Eye, Minnesota
GCF_002330175.1_ASM233017v1	SAMN07504829	PRJNA393338	44.3	-94.72	Desert	Terrestrial	42604	USA: Sleepy Eye, Minnesota
GCF_002330175.1_ASM233017v1	SAMN07504829	PRJNA393338	44.3	-94.72	Desert	Terrestrial	42604	USA: Sleepy Eye, Minnesota
GCF_002330175.1_ASM233017v1	SAMN07504829	PRJNA393338	44.3	-94.72	Desert	Terrestrial	42604	USA: Sleepy Eye, Minnesota
GCF_002330175.1_ASM233017v1	SAMN07504829	PRJNA393338	44.3	-94.72	Desert	Terrestrial	42604	USA: Sleepy Eye, Minnesota
GCF_002330175.1_ASM233017v1	SAMN07504829	PRJNA393338	44.3	-94.72	Desert	Terrestrial	42604	USA: Sleepy Eye, Minnesota
GCF_002330175.1_ASM233017v1	SAMN07504829	PRJNA393338	44.3	-94.72	Desert	Terrestrial	42604	USA: Sleepy Eye, Minnesota
GCF_002330175.1_ASM233017v1	SAMN07504829	PRJNA393338	44.3	-94.72	Desert	Terrestrial	42604	USA: Sleepy Eye, Minnesota
GCF_002330175.1_ASM233017v1	SAMN07504829	PRJNA393338	44.3	-94.72	Desert	Terrestrial	42604	USA: Sleepy Eye, Minnesota
GCF_002330175.1_ASM233017v1	SAMN07504829	PRJNA393338	44.3	-94.72	Desert	Terrestrial	42604	USA: Sleepy Eye, Minnesota
GCF_002330175.1_ASM233017v1	SAMN07504829	PRJNA393338	44.3	-94.72	Desert	Terrestrial	42604	USA: Sleepy Eye, Minnesota
GCF_002330175.1_ASM233017v1	SAMN07504829	PRJNA393338	44.3	-94.72	Desert	Terrestrial	42604	USA: Sleepy Eye, Minnesota
GCF_002330175.1_ASM233017v1	SAMN07504829	PRJNA393338	44.3	-94.72	Desert	Terrestrial	42604	USA: Sleepy Eye, Minnesota
GCF_002330175.1_ASM233017v1	SAMN07504829	PRJNA393338	44.3	-94.72	Desert	Terrestrial	42604	USA: Sleepy Eye, Minnesota
GCF_002330175.1_ASM233017v1	SAMN07504829	PRJNA393338	44.3	-94.72	Desert	Terrestrial	42604	USA: Sleepy Eye, Minnesota
GCF_002330175.1_ASM233017v1	SAMN07504829	PRJNA393338	44.3	-94.72	Desert	Terrestrial	42604	USA: Sleepy Eye, Minnesota
GCF_002330175.1_ASM233017v1	SAMN07504829	PRJNA393338	44.3	-94.72	Desert	Terrestrial	42604	USA: Sleepy Eye, Minnesota
GCF_002330175.1_ASM233017v1	SAMN07504829	PRJNA393338	44.3	-94.72	Desert	Terrestrial	42604	USA: Sleepy Eye, Minnesota
GCF_002330175.1_ASM233017v1	SAMN07504829	PRJNA393338	44.3	-94.72	Desert	Terrestrial	42604	USA: Sleepy Eye, Minnesota
GCF_002330175.1_ASM233017v1	SAMN07504829	PRJNA393338	44.3	-94.72	Desert	Terrestrial	42604	USA: Sleepy Eye, Minnesota
GCF_002330175.1_ASM233017v1	SAMN07504829	PRJNA393338	44.3	-94.72	Desert	Terrestrial	42604	USA: Sleepy Eye, Minnesota
GCF_002330175.1_ASM233017v1	SAMN07504829	PRJNA393338	44.3	-94.72	Desert	Terrestrial	42604	USA: Sleepy Eye, Minnesota
GCF_002330175.1_ASM233017v1	SAMN07504829	PRJNA393338	44.3	-94.72	Desert	Terrestrial	42604	USA: Sleepy Eye, Minnesota
GCF_002330175.1_ASM233017v1	SAMN07504829	PRJNA393338	44.3	-94.72	Desert	Terrestrial	42604	USA: Sleepy Eye, Minnesota
GCF_002330175.1_ASM233017v1	SAMN07504829	PRJNA393338	44.3	-94.72	Desert	Terrestrial	42604	USA: Sleepy Eye, Minnesota
GCF_002330175.1_ASM233017v1	SAMN07504829	PRJNA393338	44.3	-94.72	Desert	Terrestrial	42604	USA: Sleepy Eye, Minnesota
GCF_002330175.1_ASM233017v1	SAMN07504829	PRJNA393338	44.3	-94.72	Desert	Terrestrial	42604	USA: Sleepy Eye, Minnesota
GCF_002330175.1_ASM233017v1	SAMN07504829	PRJNA393338	44.3	-94.72	Desert	Terrestrial	42604	USA: Sleepy Eye, Minnesota
GCF_002330175.1_ASM233017v1	SAMN07504829	PRJNA393338	44.3	-94.72	Desert	Terrestrial	42604	USA: Sleepy Eye, Minnesota
GCF_002330175.1_ASM233017v1	SAMN07504829	PRJNA393338	44.3	-94.72	Desert	Terrestrial	42604	USA: Sleepy Eye, Minnesota
GCF_002330175.1_ASM233017v1	SAMN07504829	PRJNA393338	44.3	-94.72	Desert	Terrestrial	42604	USA: Sleepy Eye, Minnesota
GCF_002330205.1_ASM233020v1	SAMN07504828	PRJNA393338	44.3	-94.72	Agriculture	Terrestrial	42604	USA: Sleepy Eye, Minnesota
GCF_002330205.1_ASM233020v1	SAMN07504828	PRJNA393338	44.3	-94.72	Agriculture	Terrestrial	42604	USA: Sleepy Eye, Minnesota
GCF_002330205.1_ASM233020v1	SAMN07504828	PRJNA393338	44.3	-94.72	Agriculture	Terrestrial	42604	USA: Sleepy Eye, Minnesota
GCF_002330205.1_ASM233020v1	SAMN07504828	PRJNA393338	44.3	-94.72	Agriculture	Terrestrial	42604	USA: Sleepy Eye, Minnesota
GCF_002330205.1_ASM233020v1	SAMN07504828	PRJNA393338	44.3	-94.72	Agriculture	Terrestrial	42604	USA: Sleepy Eye, Minnesota
GCF_002330205.1_ASM233020v1	SAMN07504828	PRJNA393338	44.3	-94.72	Agriculture	Terrestrial	42604	USA: Sleepy Eye, Minnesota
GCF_002330205.1_ASM233020v1	SAMN07504828	PRJNA393338	44.3	-94.72	Agriculture	Terrestrial	42604	USA: Sleepy Eye, Minnesota
GCF_002330205.1_ASM233020v1	SAMN07504828	PRJNA393338	44.3	-94.72	Agriculture	Terrestrial	42604	USA: Sleepy Eye, Minnesota
GCF_002330205.1_ASM233020v1	SAMN07504828	PRJNA393338	44.3	-94.72	Agriculture	Terrestrial	42604	USA: Sleepy Eye, Minnesota
GCF_002330205.1_ASM233020v1	SAMN07504828	PRJNA393338	44.3	-94.72	Agriculture	Terrestrial	42604	USA: Sleepy Eye, Minnesota
GCF_002330205.1_ASM233020v1	SAMN07504828	PRJNA393338	44.3	-94.72	Agriculture	Terrestrial	42604	USA: Sleepy Eye, Minnesota
GCF_002330205.1_ASM233020v1	SAMN07504828	PRJNA393338	44.3	-94.72	Agriculture	Terrestrial	42604	USA: Sleepy Eye, Minnesota
GCF_002330205.1_ASM233020v1	SAMN07504828	PRJNA393338	44.3	-94.72	Agriculture	Terrestrial	42604	USA: Sleepy Eye, Minnesota
GCF_002330205.1_ASM233020v1	SAMN07504828	PRJNA393338	44.3	-94.72	Agriculture	Terrestrial	42604	USA: Sleepy Eye, Minnesota
GCF_002330205.1_ASM233020v1	SAMN07504828	PRJNA393338	44.3	-94.72	Agriculture	Terrestrial	42604	USA: Sleepy Eye, Minnesota
GCF_002330205.1_ASM233020v1	SAMN07504828	PRJNA393338	44.3	-94.72	Agriculture	Terrestrial	42604	USA: Sleepy Eye, Minnesota
GCF_002330205.1_ASM233020v1	SAMN07504828	PRJNA393338	44.3	-94.72	Agriculture	Terrestrial	42604	USA: Sleepy Eye, Minnesota
GCF_002330205.1_ASM233020v1	SAMN07504828	PRJNA393338	44.3	-94.72	Agriculture	Terrestrial	42604	USA: Sleepy Eye, Minnesota
GCF_002330205.1_ASM233020v1	SAMN07504828	PRJNA393338	44.3	-94.72	Agriculture	Terrestrial	42604	USA: Sleepy Eye, Minnesota
GCF_002330205.1_ASM233020v1	SAMN07504828	PRJNA393338	44.3	-94.72	Agriculture	Terrestrial	42604	USA: Sleepy Eye, Minnesota
GCF_002330205.1_ASM233020v1	SAMN07504828	PRJNA393338	44.3	-94.72	Agriculture	Terrestrial	42604	USA: Sleepy Eye, Minnesota
GCF_002330205.1_ASM233020v1	SAMN07504828	PRJNA393338	44.3	-94.72	Agriculture	Terrestrial	42604	USA: Sleepy Eye, Minnesota
GCF_002330205.1_ASM233020v1	SAMN07504828	PRJNA393338	44.3	-94.72	Agriculture	Terrestrial	42604	USA: Sleepy Eye, Minnesota
GCF_002330205.1_ASM233020v1	SAMN07504828	PRJNA393338	44.3	-94.72	Agriculture	Terrestrial	42604	USA: Sleepy Eye, Minnesota
GCF_002330205.1_ASM233020v1	SAMN07504828	PRJNA393338	44.3	-94.72	Agriculture	Terrestrial	42604	USA: Sleepy Eye, Minnesota
GCF_002330205.1_ASM233020v1	SAMN07504828	PRJNA393338	44.3	-94.72	Agriculture	Terrestrial	42604	USA: Sleepy Eye, Minnesota
GCF_002330215.1_ASM233021v1	SAMN07504827	PRJNA393338	44.3	-94.72	Agriculture	Terrestrial	42604	USA: Sleepy Eye, Minnesota
GCF_002330215.1_ASM233021v1	SAMN07504827	PRJNA393338	44.3	-94.72	Agriculture	Terrestrial	42604	USA: Sleepy Eye, Minnesota
GCF_002330215.1_ASM233021v1	SAMN07504827	PRJNA393338	44.3	-94.72	Agriculture	Terrestrial	42604	USA: Sleepy Eye, Minnesota
GCF_002330215.1_ASM233021v1	SAMN07504827	PRJNA393338	44.3	-94.72	Agriculture	Terrestrial	42604	USA: Sleepy Eye, Minnesota
GCF_002330215.1_ASM233021v1	SAMN07504827	PRJNA393338	44.3	-94.72	Agriculture	Terrestrial	42604	USA: Sleepy Eye, Minnesota
GCF_002330215.1_ASM233021v1	SAMN07504827	PRJNA393338	44.3	-94.72	Agriculture	Terrestrial	42604	USA: Sleepy Eye, Minnesota
GCF_002330215.1_ASM233021v1	SAMN07504827	PRJNA393338	44.3	-94.72	Agriculture	Terrestrial	42604	USA: Sleepy Eye, Minnesota
GCF_002330215.1_ASM233021v1	SAMN07504827	PRJNA393338	44.3	-94.72	Agriculture	Terrestrial	42604	USA: Sleepy Eye, Minnesota
GCF_002330215.1_ASM233021v1	SAMN07504827	PRJNA393338	44.3	-94.72	Agriculture	Terrestrial	42604	USA: Sleepy Eye, Minnesota
GCF_002330215.1_ASM233021v1	SAMN07504827	PRJNA393338	44.3	-94.72	Agriculture	Terrestrial	42604	USA: Sleepy Eye, Minnesota
GCF_002330215.1_ASM233021v1	SAMN07504827	PRJNA393338	44.3	-94.72	Agriculture	Terrestrial	42604	USA: Sleepy Eye, Minnesota
GCF_002330215.1_ASM233021v1	SAMN07504827	PRJNA393338	44.3	-94.72	Agriculture	Terrestrial	42604	USA: Sleepy Eye, Minnesota
GCF_002330215.1_ASM233021v1	SAMN07504827	PRJNA393338	44.3	-94.72	Agriculture	Terrestrial	42604	USA: Sleepy Eye, Minnesota
GCF_002330215.1_ASM233021v1	SAMN07504827	PRJNA393338	44.3	-94.72	Agriculture	Terrestrial	42604	USA: Sleepy Eye, Minnesota
GCF_002330215.1_ASM233021v1	SAMN07504827	PRJNA393338	44.3	-94.72	Agriculture	Terrestrial	42604	USA: Sleepy Eye, Minnesota
GCF_002330215.1_ASM233021v1	SAMN07504827	PRJNA393338	44.3	-94.72	Agriculture	Terrestrial	42604	USA: Sleepy Eye, Minnesota
GCF_002330215.1_ASM233021v1	SAMN07504827	PRJNA393338	44.3	-94.72	Agriculture	Terrestrial	42604	USA: Sleepy Eye, Minnesota
GCF_002330215.1_ASM233021v1	SAMN07504827	PRJNA393338	44.3	-94.72	Agriculture	Terrestrial	42604	USA: Sleepy Eye, Minnesota
GCF_002330215.1_ASM233021v1	SAMN07504827	PRJNA393338	44.3	-94.72	Agriculture	Terrestrial	42604	USA: Sleepy Eye, Minnesota
GCF_002330215.1_ASM233021v1	SAMN07504827	PRJNA393338	44.3	-94.72	Agriculture	Terrestrial	42604	USA: Sleepy Eye, Minnesota
GCF_002330235.1_ASM233023v1	SAMN07504825	PRJNA393338	41.92	-88.36	Agriculture	Terrestrial	42603	USA: St. Charles, Illinois
GCF_002330235.1_ASM233023v1	SAMN07504825	PRJNA393338	41.92	-88.36	Agriculture	Terrestrial	42603	USA: St. Charles, Illinois
GCF_002330235.1_ASM233023v1	SAMN07504825	PRJNA393338	41.92	-88.36	Agriculture	Terrestrial	42603	USA: St. Charles, Illinois
GCF_002330235.1_ASM233023v1	SAMN07504825	PRJNA393338	41.92	-88.36	Agriculture	Terrestrial	42603	USA: St. Charles, Illinois
GCF_002330235.1_ASM233023v1	SAMN07504825	PRJNA393338	41.92	-88.36	Agriculture	Terrestrial	42603	USA: St. Charles, Illinois
GCF_002330235.1_ASM233023v1	SAMN07504825	PRJNA393338	41.92	-88.36	Agriculture	Terrestrial	42603	USA: St. Charles, Illinois
GCF_002330235.1_ASM233023v1	SAMN07504825	PRJNA393338	41.92	-88.36	Agriculture	Terrestrial	42603	USA: St. Charles, Illinois
GCF_002330235.1_ASM233023v1	SAMN07504825	PRJNA393338	41.92	-88.36	Agriculture	Terrestrial	42603	USA: St. Charles, Illinois
GCF_002330235.1_ASM233023v1	SAMN07504825	PRJNA393338	41.92	-88.36	Agriculture	Terrestrial	42603	USA: St. Charles, Illinois
GCF_002330235.1_ASM233023v1	SAMN07504825	PRJNA393338	41.92	-88.36	Agriculture	Terrestrial	42603	USA: St. Charles, Illinois
GCF_002330235.1_ASM233023v1	SAMN07504825	PRJNA393338	41.92	-88.36	Agriculture	Terrestrial	42603	USA: St. Charles, Illinois
GCF_002330235.1_ASM233023v1	SAMN07504825	PRJNA393338	41.92	-88.36	Agriculture	Terrestrial	42603	USA: St. Charles, Illinois
GCF_002330235.1_ASM233023v1	SAMN07504825	PRJNA393338	41.92	-88.36	Agriculture	Terrestrial	42603	USA: St. Charles, Illinois
GCF_002330235.1_ASM233023v1	SAMN07504825	PRJNA393338	41.92	-88.36	Agriculture	Terrestrial	42603	USA: St. Charles, Illinois
GCF_002330235.1_ASM233023v1	SAMN07504825	PRJNA393338	41.92	-88.36	Agriculture	Terrestrial	42603	USA: St. Charles, Illinois
GCF_002330235.1_ASM233023v1	SAMN07504825	PRJNA393338	41.92	-88.36	Agriculture	Terrestrial	42603	USA: St. Charles, Illinois
GCF_002330235.1_ASM233023v1	SAMN07504825	PRJNA393338	41.92	-88.36	Agriculture	Terrestrial	42603	USA: St. Charles, Illinois
GCF_002330235.1_ASM233023v1	SAMN07504825	PRJNA393338	41.92	-88.36	Agriculture	Terrestrial	42603	USA: St. Charles, Illinois
GCF_002330235.1_ASM233023v1	SAMN07504825	PRJNA393338	41.92	-88.36	Agriculture	Terrestrial	42603	USA: St. Charles, Illinois
GCF_002330235.1_ASM233023v1	SAMN07504825	PRJNA393338	41.92	-88.36	Agriculture	Terrestrial	42603	USA: St. Charles, Illinois
GCF_002330235.1_ASM233023v1	SAMN07504825	PRJNA393338	41.92	-88.36	Agriculture	Terrestrial	42603	USA: St. Charles, Illinois
GCF_002330235.1_ASM233023v1	SAMN07504825	PRJNA393338	41.92	-88.36	Agriculture	Terrestrial	42603	USA: St. Charles, Illinois
GCA_014596565.1_ASM1459656v1	SAMN07332547	PRJNA393397	52.91	10.83	Agriculture	Terrestrial	42508	Germany: Schenga
GCA_014596605.1_ASM1459660v1	SAMN07332546	PRJNA393397	52.91	10.83	Agriculture	Terrestrial	42508	Germany: Schenga
GCA_014596625.1_ASM1459662v1	SAMN07332545	PRJNA393397	52.91	10.83	Agriculture	Terrestrial	42508	Germany: Schenga
GCF_002286775.1_ASM228677v1	SAMN07332338	PRJNA393408	43.77	87.68	Desert	Terrestrial	42236	China
GCF_002286775.1_ASM228677v1	SAMN07332338	PRJNA393408	43.77	87.68	Desert	Terrestrial	42236	China
GCF_002286775.1_ASM228677v1	SAMN07332338	PRJNA393408	43.77	87.68	Desert	Terrestrial	42236	China
GCF_002237515.1_ASM223751v1	SAMN07371515	PRJNA395123	37.13	117	Agriculture	Terrestrial	45061	China: Xiqing district of Tianjin city
GCF_003999735.1_ASM399973v1	SAMN07414821	PRJNA395788	37.4687	127.543	Agriculture	Terrestrial	2004	South Korea
GCF_003999735.1_ASM399973v1	SAMN07414821	PRJNA395788	37.4687	127.543	Agriculture	Terrestrial	2004	South Korea
GCF_002954225.1_ASM295422v1	SAMN07481816	PRJNA397614	28.45	98.76	Permafrost	Terrestrial	45208	China
GCF_002954225.1_ASM295422v1	SAMN07481816	PRJNA397614	28.45	98.76	Permafrost	Terrestrial	45208	China
GCF_002257525.1_ASM225752v1	SAMN04419109	PRJNA397791	74.38	31.57	Agriculture	Terrestrial	41774	not collected
GCF_003052265.1_ASM305226v1	SAMN07488290	PRJNA397811	29.7659	95.7104	Permafrost	Terrestrial	45215	China
GCF_002954245.1_ASM295424v1	SAMN07514125	PRJNA398598	43.155	87.002	Permafrost	Terrestrial	45208	China
GCF_002954245.1_ASM295424v1	SAMN07514125	PRJNA398598	43.155	87.002	Permafrost	Terrestrial	45208	China
GCA_022696175.1_ASM2269617v1	SAMN08580402	PRJNA398615	24.7501	69.9336	Desert	Terrestrial	45245	Pakistan: Mithi
GCA_022696175.1_ASM2269617v1	SAMN08580402	PRJNA398615	24.7501	69.9336	Desert	Terrestrial	45245	Pakistan: Mithi
GCA_022696175.1_ASM2269617v1	SAMN08580402	PRJNA398615	24.7501	69.9336	Desert	Terrestrial	45245	Pakistan: Mithi
GCA_022696175.1_ASM2269617v1	SAMN08580402	PRJNA398615	24.7501	69.9336	Desert	Terrestrial	45245	Pakistan: Mithi
GCA_022696175.1_ASM2269617v1	SAMN08580402	PRJNA398615	24.7501	69.9336	Desert	Terrestrial	45245	Pakistan: Mithi
GCA_022696175.1_ASM2269617v1	SAMN08580402	PRJNA398615	24.7501	69.9336	Desert	Terrestrial	45245	Pakistan: Mithi
GCA_022696175.1_ASM2269617v1	SAMN08580402	PRJNA398615	24.7501	69.9336	Desert	Terrestrial	45245	Pakistan: Mithi
GCA_022696175.1_ASM2269617v1	SAMN08580402	PRJNA398615	24.7501	69.9336	Desert	Terrestrial	45245	Pakistan: Mithi
GCA_022696175.1_ASM2269617v1	SAMN08580402	PRJNA398615	24.7501	69.9336	Desert	Terrestrial	45245	Pakistan: Mithi
GCA_022696175.1_ASM2269617v1	SAMN08580402	PRJNA398615	24.7501	69.9336	Desert	Terrestrial	45245	Pakistan: Mithi
GCF_002277895.1_ASM227789v1	SAMN07522840	PRJNA399130	14.1667	121.217	Agriculture	Terrestrial	44993	Philippines: Los Banos
GCF_002514725.1_ASM251472v1	SAMN07614990	PRJNA402051	24.52	117.35	Forest	Terrestrial	45246	China
GCF_002514725.1_ASM251472v1	SAMN07614990	PRJNA402051	24.52	117.35	Forest	Terrestrial	45246	China
GCF_002355315.1_ASM235531v1	SAMN07632931	PRJNA406849	36.4	126.26	Agriculture	Terrestrial	2016	South Korea
GCF_002355315.1_ASM235531v1	SAMN07632931	PRJNA406849	36.4	126.26	Agriculture	Terrestrial	2016	South Korea
GCF_002355315.1_ASM235531v1	SAMN07632931	PRJNA406849	36.4	126.26	Agriculture	Terrestrial	2016	South Korea
GCF_002355295.1_ASM235529v1	SAMN07632944	PRJNA406855	36.48	128.32	Agriculture	Terrestrial	2016	South Korea
GCF_002355295.1_ASM235529v1	SAMN07632944	PRJNA406855	36.48	128.32	Agriculture	Terrestrial	2016	South Korea
GCF_002355295.1_ASM235529v1	SAMN07632944	PRJNA406855	36.48	128.32	Agriculture	Terrestrial	2016	South Korea
GCF_002406485.1_ASM240648v1	SAMN07664227	PRJNA407797	42.22	-71.7	Agriculture	Terrestrial	2013	USA: Boston, MA along the Charles River
GCF_002407625.1_ASM240762v1	SAMN07703429	PRJNA407797	42.22	-71.7	Agriculture	Terrestrial	2013	USA: Boston, MA along the Charles River
GCF_002407625.1_ASM240762v1	SAMN07703429	PRJNA407797	42.22	-71.7	Agriculture	Terrestrial	2013	USA: Boston, MA along the Charles River
GCF_002407625.1_ASM240762v1	SAMN07703429	PRJNA407797	42.22	-71.7	Agriculture	Terrestrial	2013	USA: Boston, MA along the Charles River
GCF_002417665.1_ASM241766v1	SAMN07703430	PRJNA407797	42.22	-71.7	Agriculture	Terrestrial	2013	USA: Boston, MA along the Charles River
GCF_002417665.1_ASM241766v1	SAMN07703430	PRJNA407797	42.22	-71.7	Agriculture	Terrestrial	2013	USA: Boston, MA along the Charles River
GCA_016906025.1_ASM1690602v1	SAMN17385152	PRJNA412908	-21.4	-64.1	Deep subsurface	Terrestrial	45026	Bolivia
GCF_002573965.1_ASM257396v1	SAMN07776893	PRJNA414085	56.15	32.17	Wetland	Terrestrial	36748	Russia: Tver region Sosvyatskoe
GCF_003225755.1_ASM322575v1	SAMN07780980	PRJNA414171	53.23	6.54	Glassland	Terrestrial	40989	Netherlands: Groningen
GCF_002891535.1_ASM289153v1	SAMN07792460	PRJNA414528	68.44	-133.29	Permafrost	Terrestrial	2014	Canada:Trail Valley Creek
GCF_002921215.1_ASM292121v1	SAMN07809248	PRJNA414725	-23.0337	-51.1031	Agriculture	Terrestrial	2010	Brazil: Bela Vista do Paraiso PR
GCF_002921215.1_ASM292121v1	SAMN07809248	PRJNA414725	-23.0337	-51.1031	Agriculture	Terrestrial	2010	Brazil: Bela Vista do Paraiso PR
GCF_002921215.1_ASM292121v1	SAMN07809248	PRJNA414725	-23.0337	-51.1031	Agriculture	Terrestrial	2010	Brazil: Bela Vista do Paraiso PR
GCF_002921215.1_ASM292121v1	SAMN07809248	PRJNA414725	-23.0337	-51.1031	Agriculture	Terrestrial	2010	Brazil: Bela Vista do Paraiso PR
GCF_002921215.1_ASM292121v1	SAMN07809248	PRJNA414725	-23.0337	-51.1031	Agriculture	Terrestrial	2010	Brazil: Bela Vista do Paraiso PR
GCF_002921215.1_ASM292121v1	SAMN07809248	PRJNA414725	-23.0337	-51.1031	Agriculture	Terrestrial	2010	Brazil: Bela Vista do Paraiso PR
GCF_002921215.1_ASM292121v1	SAMN07809248	PRJNA414725	-23.0337	-51.1031	Agriculture	Terrestrial	2010	Brazil: Bela Vista do Paraiso PR
GCF_002921215.1_ASM292121v1	SAMN07809248	PRJNA414725	-23.0337	-51.1031	Agriculture	Terrestrial	2010	Brazil: Bela Vista do Paraiso PR
GCF_003206015.1_ASM320601v1	SAMN07976504	PRJNA417073	54.0756	12.1035	Agriculture	Terrestrial	1999	Germany
GCF_009660335.1_ASM966033v1	SAMN08043190	PRJNA419137	53.2414	6.5397	Forest	Terrestrial	41643	Netherlands: Groningen
GCF_009660335.1_ASM966033v1	SAMN08043190	PRJNA419137	53.2414	6.5397	Forest	Terrestrial	41643	Netherlands: Groningen
GCF_002804165.1_ASM280416v1	SAMN08043808	PRJNA419149	-15.36	-47.42	Forest	Terrestrial	41506	Brazil
GCF_002804165.1_ASM280416v1	SAMN08043808	PRJNA419149	-15.36	-47.42	Forest	Terrestrial	41506	Brazil
GCF_002798465.1_ASM279846v1	SAMN08044501	PRJNA419203	41.22	-83.39	Glassland	Terrestrial	45028	USA
GCF_002798465.1_ASM279846v1	SAMN08044501	PRJNA419203	41.22	-83.39	Glassland	Terrestrial	45028	USA
GCF_002798475.1_ASM279847v1	SAMN08044502	PRJNA419203	41.22	-83.39	Glassland	Terrestrial	45028	USA
GCF_002798475.1_ASM279847v1	SAMN08044502	PRJNA419203	41.22	-83.39	Glassland	Terrestrial	45028	USA
GCF_002798475.1_ASM279847v1	SAMN08044502	PRJNA419203	41.22	-83.39	Glassland	Terrestrial	45028	USA
GCF_002798475.1_ASM279847v1	SAMN08044502	PRJNA419203	41.22	-83.39	Glassland	Terrestrial	45028	USA
GCA_019330265.1_ASM1933026v1	SAMN08048820	PRJNA419268	29.36	85.44	Glassland	Terrestrial	45213	China: Tibet Tanggula Mountains
GCA_019330265.1_ASM1933026v1	SAMN08048820	PRJNA419268	29.36	85.44	Glassland	Terrestrial	45213	China: Tibet Tanggula Mountains
GCA_019330265.1_ASM1933026v1	SAMN08048820	PRJNA419268	29.36	85.44	Glassland	Terrestrial	45213	China: Tibet Tanggula Mountains
GCF_002864765.1_ASM286476v1	SAMN08049183	PRJNA419318	7.4577	3.8828	Wetland	Terrestrial	45213	Nigeria: Ibadan
GCF_002864765.1_ASM286476v1	SAMN08049183	PRJNA419318	7.4577	3.8828	Wetland	Terrestrial	45213	Nigeria: Ibadan
GCF_002864765.1_ASM286476v1	SAMN08049183	PRJNA419318	7.4577	3.8828	Wetland	Terrestrial	45213	Nigeria: Ibadan
GCF_002864765.1_ASM286476v1	SAMN08049183	PRJNA419318	7.4577	3.8828	Wetland	Terrestrial	45213	Nigeria: Ibadan
GCF_002864765.1_ASM286476v1	SAMN08049183	PRJNA419318	7.4577	3.8828	Wetland	Terrestrial	45213	Nigeria: Ibadan
GCF_002864765.1_ASM286476v1	SAMN08049183	PRJNA419318	7.4577	3.8828	Wetland	Terrestrial	45213	Nigeria: Ibadan
GCF_002864765.1_ASM286476v1	SAMN08049183	PRJNA419318	7.4577	3.8828	Wetland	Terrestrial	45213	Nigeria: Ibadan
GCF_002864765.1_ASM286476v1	SAMN08049183	PRJNA419318	7.4577	3.8828	Wetland	Terrestrial	45213	Nigeria: Ibadan
GCF_002864795.1_ASM286479v1	SAMN08049179	PRJNA419318	7.4468	3.8763	Wetland	Terrestrial	45213	Nigeria: Ibadan
GCF_002864795.1_ASM286479v1	SAMN08049179	PRJNA419318	7.4468	3.8763	Wetland	Terrestrial	45213	Nigeria: Ibadan
GCF_002864795.1_ASM286479v1	SAMN08049179	PRJNA419318	7.4468	3.8763	Wetland	Terrestrial	45213	Nigeria: Ibadan
GCF_002864795.1_ASM286479v1	SAMN08049179	PRJNA419318	7.4468	3.8763	Wetland	Terrestrial	45213	Nigeria: Ibadan
GCF_002864795.1_ASM286479v1	SAMN08049179	PRJNA419318	7.4468	3.8763	Wetland	Terrestrial	45213	Nigeria: Ibadan
GCF_002864795.1_ASM286479v1	SAMN08049179	PRJNA419318	7.4468	3.8763	Wetland	Terrestrial	45213	Nigeria: Ibadan
GCF_002864795.1_ASM286479v1	SAMN08049179	PRJNA419318	7.4468	3.8763	Wetland	Terrestrial	45213	Nigeria: Ibadan
GCF_002864795.1_ASM286479v1	SAMN08049179	PRJNA419318	7.4468	3.8763	Wetland	Terrestrial	45213	Nigeria: Ibadan
GCF_002864795.1_ASM286479v1	SAMN08049179	PRJNA419318	7.4468	3.8763	Wetland	Terrestrial	45213	Nigeria: Ibadan
GCF_002864795.1_ASM286479v1	SAMN08049179	PRJNA419318	7.4468	3.8763	Wetland	Terrestrial	45213	Nigeria: Ibadan
GCF_002864795.1_ASM286479v1	SAMN08049179	PRJNA419318	7.4468	3.8763	Wetland	Terrestrial	45213	Nigeria: Ibadan
GCF_002864795.1_ASM286479v1	SAMN08049179	PRJNA419318	7.4468	3.8763	Wetland	Terrestrial	45213	Nigeria: Ibadan
GCF_002864815.1_ASM286481v1	SAMN08049184	PRJNA419318	7.4577	3.8828	Wetland	Terrestrial	45213	Nigeria: Ibadan
GCF_002864815.1_ASM286481v1	SAMN08049184	PRJNA419318	7.4577	3.8828	Wetland	Terrestrial	45213	Nigeria: Ibadan
GCF_002864815.1_ASM286481v1	SAMN08049184	PRJNA419318	7.4577	3.8828	Wetland	Terrestrial	45213	Nigeria: Ibadan
GCF_002864815.1_ASM286481v1	SAMN08049184	PRJNA419318	7.4577	3.8828	Wetland	Terrestrial	45213	Nigeria: Ibadan
GCF_002864815.1_ASM286481v1	SAMN08049184	PRJNA419318	7.4577	3.8828	Wetland	Terrestrial	45213	Nigeria: Ibadan
GCF_002864815.1_ASM286481v1	SAMN08049184	PRJNA419318	7.4577	3.8828	Wetland	Terrestrial	45213	Nigeria: Ibadan
GCF_002864815.1_ASM286481v1	SAMN08049184	PRJNA419318	7.4577	3.8828	Wetland	Terrestrial	45213	Nigeria: Ibadan
GCF_002864815.1_ASM286481v1	SAMN08049184	PRJNA419318	7.4577	3.8828	Wetland	Terrestrial	45213	Nigeria: Ibadan
GCF_002864815.1_ASM286481v1	SAMN08049184	PRJNA419318	7.4577	3.8828	Wetland	Terrestrial	45213	Nigeria: Ibadan
GCF_002864815.1_ASM286481v1	SAMN08049184	PRJNA419318	7.4577	3.8828	Wetland	Terrestrial	45213	Nigeria: Ibadan
GCF_002864845.1_ASM286484v1	SAMN08049181	PRJNA419318	7.4577	3.8828	Wetland	Terrestrial	45244	Nigeria: Ibadan
GCF_002864845.1_ASM286484v1	SAMN08049181	PRJNA419318	7.4577	3.8828	Wetland	Terrestrial	45244	Nigeria: Ibadan
GCF_002864845.1_ASM286484v1	SAMN08049181	PRJNA419318	7.4577	3.8828	Wetland	Terrestrial	45244	Nigeria: Ibadan
GCF_002864845.1_ASM286484v1	SAMN08049181	PRJNA419318	7.4577	3.8828	Wetland	Terrestrial	45244	Nigeria: Ibadan
GCF_002864845.1_ASM286484v1	SAMN08049181	PRJNA419318	7.4577	3.8828	Wetland	Terrestrial	45244	Nigeria: Ibadan
GCF_002864845.1_ASM286484v1	SAMN08049181	PRJNA419318	7.4577	3.8828	Wetland	Terrestrial	45244	Nigeria: Ibadan
GCF_002864845.1_ASM286484v1	SAMN08049181	PRJNA419318	7.4577	3.8828	Wetland	Terrestrial	45244	Nigeria: Ibadan
GCF_002864845.1_ASM286484v1	SAMN08049181	PRJNA419318	7.4577	3.8828	Wetland	Terrestrial	45244	Nigeria: Ibadan
GCF_002864845.1_ASM286484v1	SAMN08049181	PRJNA419318	7.4577	3.8828	Wetland	Terrestrial	45244	Nigeria: Ibadan
GCF_002864845.1_ASM286484v1	SAMN08049181	PRJNA419318	7.4577	3.8828	Wetland	Terrestrial	45244	Nigeria: Ibadan
GCF_002864845.1_ASM286484v1	SAMN08049181	PRJNA419318	7.4577	3.8828	Wetland	Terrestrial	45244	Nigeria: Ibadan
GCF_002864865.1_ASM286486v1	SAMN08049180	PRJNA419318	7.4577	3.8828	Wetland	Terrestrial	45244	Nigeria: Ibadan
GCF_002864865.1_ASM286486v1	SAMN08049180	PRJNA419318	7.4577	3.8828	Wetland	Terrestrial	45244	Nigeria: Ibadan
GCF_002864865.1_ASM286486v1	SAMN08049180	PRJNA419318	7.4577	3.8828	Wetland	Terrestrial	45244	Nigeria: Ibadan
GCF_002864865.1_ASM286486v1	SAMN08049180	PRJNA419318	7.4577	3.8828	Wetland	Terrestrial	45244	Nigeria: Ibadan
GCF_002864865.1_ASM286486v1	SAMN08049180	PRJNA419318	7.4577	3.8828	Wetland	Terrestrial	45244	Nigeria: Ibadan
GCF_002864865.1_ASM286486v1	SAMN08049180	PRJNA419318	7.4577	3.8828	Wetland	Terrestrial	45244	Nigeria: Ibadan
GCF_002864865.1_ASM286486v1	SAMN08049180	PRJNA419318	7.4577	3.8828	Wetland	Terrestrial	45244	Nigeria: Ibadan
GCF_002864865.1_ASM286486v1	SAMN08049180	PRJNA419318	7.4577	3.8828	Wetland	Terrestrial	45244	Nigeria: Ibadan
GCF_002864885.1_ASM286488v1	SAMN08049178	PRJNA419318	7.4468	3.8763	Wetland	Terrestrial	45213	Nigeria: Ibadan
GCF_002864885.1_ASM286488v1	SAMN08049178	PRJNA419318	7.4468	3.8763	Wetland	Terrestrial	45213	Nigeria: Ibadan
GCF_002864885.1_ASM286488v1	SAMN08049178	PRJNA419318	7.4468	3.8763	Wetland	Terrestrial	45213	Nigeria: Ibadan
GCF_002864885.1_ASM286488v1	SAMN08049178	PRJNA419318	7.4468	3.8763	Wetland	Terrestrial	45213	Nigeria: Ibadan
GCF_002864885.1_ASM286488v1	SAMN08049178	PRJNA419318	7.4468	3.8763	Wetland	Terrestrial	45213	Nigeria: Ibadan
GCF_002864885.1_ASM286488v1	SAMN08049178	PRJNA419318	7.4468	3.8763	Wetland	Terrestrial	45213	Nigeria: Ibadan
GCF_002864885.1_ASM286488v1	SAMN08049178	PRJNA419318	7.4468	3.8763	Wetland	Terrestrial	45213	Nigeria: Ibadan
GCF_002864885.1_ASM286488v1	SAMN08049178	PRJNA419318	7.4468	3.8763	Wetland	Terrestrial	45213	Nigeria: Ibadan
GCF_002864885.1_ASM286488v1	SAMN08049178	PRJNA419318	7.4468	3.8763	Wetland	Terrestrial	45213	Nigeria: Ibadan
GCF_002864885.1_ASM286488v1	SAMN08049178	PRJNA419318	7.4468	3.8763	Wetland	Terrestrial	45213	Nigeria: Ibadan
GCF_002864885.1_ASM286488v1	SAMN08049178	PRJNA419318	7.4468	3.8763	Wetland	Terrestrial	45213	Nigeria: Ibadan
GCF_002864885.1_ASM286488v1	SAMN08049178	PRJNA419318	7.4468	3.8763	Wetland	Terrestrial	45213	Nigeria: Ibadan
GCF_002864885.1_ASM286488v1	SAMN08049178	PRJNA419318	7.4468	3.8763	Wetland	Terrestrial	45213	Nigeria: Ibadan
GCF_002864885.1_ASM286488v1	SAMN08049178	PRJNA419318	7.4468	3.8763	Wetland	Terrestrial	45213	Nigeria: Ibadan
GCF_002864885.1_ASM286488v1	SAMN08049178	PRJNA419318	7.4468	3.8763	Wetland	Terrestrial	45213	Nigeria: Ibadan
GCF_002864885.1_ASM286488v1	SAMN08049178	PRJNA419318	7.4468	3.8763	Wetland	Terrestrial	45213	Nigeria: Ibadan
GCF_002864905.1_ASM286490v1	SAMN08049177	PRJNA419318	7.4468	3.8763	Wetland	Terrestrial	45213	Nigeria: Ibadan
GCF_002864905.1_ASM286490v1	SAMN08049177	PRJNA419318	7.4468	3.8763	Wetland	Terrestrial	45213	Nigeria: Ibadan
GCF_002864905.1_ASM286490v1	SAMN08049177	PRJNA419318	7.4468	3.8763	Wetland	Terrestrial	45213	Nigeria: Ibadan
GCF_002864905.1_ASM286490v1	SAMN08049177	PRJNA419318	7.4468	3.8763	Wetland	Terrestrial	45213	Nigeria: Ibadan
GCF_002864905.1_ASM286490v1	SAMN08049177	PRJNA419318	7.4468	3.8763	Wetland	Terrestrial	45213	Nigeria: Ibadan
GCF_002864905.1_ASM286490v1	SAMN08049177	PRJNA419318	7.4468	3.8763	Wetland	Terrestrial	45213	Nigeria: Ibadan
GCF_002864905.1_ASM286490v1	SAMN08049177	PRJNA419318	7.4468	3.8763	Wetland	Terrestrial	45213	Nigeria: Ibadan
GCF_002864905.1_ASM286490v1	SAMN08049177	PRJNA419318	7.4468	3.8763	Wetland	Terrestrial	45213	Nigeria: Ibadan
GCF_002864905.1_ASM286490v1	SAMN08049177	PRJNA419318	7.4468	3.8763	Wetland	Terrestrial	45213	Nigeria: Ibadan
GCF_002864905.1_ASM286490v1	SAMN08049177	PRJNA419318	7.4468	3.8763	Wetland	Terrestrial	45213	Nigeria: Ibadan
GCF_002864905.1_ASM286490v1	SAMN08049177	PRJNA419318	7.4468	3.8763	Wetland	Terrestrial	45213	Nigeria: Ibadan
GCF_002864905.1_ASM286490v1	SAMN08049177	PRJNA419318	7.4468	3.8763	Wetland	Terrestrial	45213	Nigeria: Ibadan
GCF_002864905.1_ASM286490v1	SAMN08049177	PRJNA419318	7.4468	3.8763	Wetland	Terrestrial	45213	Nigeria: Ibadan
GCF_002864905.1_ASM286490v1	SAMN08049177	PRJNA419318	7.4468	3.8763	Wetland	Terrestrial	45213	Nigeria: Ibadan
GCF_002864905.1_ASM286490v1	SAMN08049177	PRJNA419318	7.4468	3.8763	Wetland	Terrestrial	45213	Nigeria: Ibadan
GCF_002864915.1_ASM286491v1	SAMN08049182	PRJNA419318	7.4577	3.8828	Wetland	Terrestrial	45213	Nigeria: Ibadan
GCF_002864915.1_ASM286491v1	SAMN08049182	PRJNA419318	7.4577	3.8828	Wetland	Terrestrial	45213	Nigeria: Ibadan
GCF_002864915.1_ASM286491v1	SAMN08049182	PRJNA419318	7.4577	3.8828	Wetland	Terrestrial	45213	Nigeria: Ibadan
GCF_002864915.1_ASM286491v1	SAMN08049182	PRJNA419318	7.4577	3.8828	Wetland	Terrestrial	45213	Nigeria: Ibadan
GCF_002864915.1_ASM286491v1	SAMN08049182	PRJNA419318	7.4577	3.8828	Wetland	Terrestrial	45213	Nigeria: Ibadan
GCF_002864915.1_ASM286491v1	SAMN08049182	PRJNA419318	7.4577	3.8828	Wetland	Terrestrial	45213	Nigeria: Ibadan
GCF_002864915.1_ASM286491v1	SAMN08049182	PRJNA419318	7.4577	3.8828	Wetland	Terrestrial	45213	Nigeria: Ibadan
GCF_002864915.1_ASM286491v1	SAMN08049182	PRJNA419318	7.4577	3.8828	Wetland	Terrestrial	45213	Nigeria: Ibadan
GCF_002864915.1_ASM286491v1	SAMN08049182	PRJNA419318	7.4577	3.8828	Wetland	Terrestrial	45213	Nigeria: Ibadan
GCF_002864915.1_ASM286491v1	SAMN08049182	PRJNA419318	7.4577	3.8828	Wetland	Terrestrial	45213	Nigeria: Ibadan
GCA_019508115.1_ASM1950811v1	SAMN13905906	PRJNA419965	38.973	-123.116	Glassland	Terrestrial	2012	USA: Hopland, CA
GCA_019508135.1_ASM1950813v1	SAMN13905908	PRJNA419965	38.973	-123.116	Glassland	Terrestrial	2012	USA: Hopland, CA
GCA_019508155.1_ASM1950815v1	SAMN13905907	PRJNA419965	38.973	-123.116	Glassland	Terrestrial	2012	USA: Hopland, CA
GCA_019508225.1_ASM1950822v1	SAMN13905903	PRJNA419965	38.973	-123.116	Glassland	Terrestrial	2012	USA: Hopland, CA
GCA_019508235.1_ASM1950823v1	SAMN13905899	PRJNA419965	38.973	-123.116	Glassland	Terrestrial	2012	USA: Hopland, CA
GCA_019508265.1_ASM1950826v1	SAMN13905900	PRJNA419965	38.973	-123.116	Glassland	Terrestrial	2012	USA: Hopland, CA
GCA_019509625.1_ASM1950962v1	SAMN13905910	PRJNA419965	38.973	-123.116	Glassland	Terrestrial	2012	USA: Hopland, CA
GCA_019509665.1_ASM1950966v1	SAMN13905898	PRJNA419965	38.973	-123.116	Glassland	Terrestrial	2012	USA: Hopland, CA
GCA_019509685.1_ASM1950968v1	SAMN13905897	PRJNA419965	38.973	-123.116	Glassland	Terrestrial	2012	USA: Hopland, CA
GCA_019509705.1_ASM1950970v1	SAMN13905909	PRJNA419965	38.973	-123.116	Glassland	Terrestrial	2012	USA: Hopland, CA
GCA_019509725.1_ASM1950972v1	SAMN13905896	PRJNA419965	38.973	-123.116	Glassland	Terrestrial	2012	USA: Hopland, CA
GCA_019509765.1_ASM1950976v1	SAMN13905894	PRJNA419965	38.973	-123.116	Glassland	Terrestrial	2012	USA: Hopland, CA
GCA_019509785.1_ASM1950978v1	SAMN13905893	PRJNA419965	38.973	-123.116	Glassland	Terrestrial	2012	USA: Hopland, CA
GCA_019509815.1_ASM1950981v1	SAMN13905891	PRJNA419965	38.973	-123.116	Glassland	Terrestrial	2012	USA: Hopland, CA
GCA_019509825.1_ASM1950982v1	SAMN13905892	PRJNA419965	38.973	-123.116	Glassland	Terrestrial	2012	USA: Hopland, CA
GCA_019509825.1_ASM1950982v1	SAMN13905892	PRJNA419965	38.973	-123.116	Glassland	Terrestrial	2012	USA: Hopland, CA
GCA_019509865.1_ASM1950986v1	SAMN13905889	PRJNA419965	38.973	-123.116	Glassland	Terrestrial	2012	USA: Hopland, CA
GCA_019509885.1_ASM1950988v1	SAMN13905888	PRJNA419965	38.973	-123.116	Glassland	Terrestrial	2012	USA: Hopland, CA
GCA_019509945.1_ASM1950994v1	SAMN13905886	PRJNA419965	38.973	-123.116	Glassland	Terrestrial	2012	USA: Hopland, CA
GCA_019509965.1_ASM1950996v1	SAMN13905884	PRJNA419965	38.973	-123.116	Glassland	Terrestrial	2012	USA: Hopland, CA
GCA_019509985.1_ASM1950998v1	SAMN13905882	PRJNA419965	38.973	-123.116	Glassland	Terrestrial	2012	USA: Hopland, CA
GCA_019510005.1_ASM1951000v1	SAMN13905881	PRJNA419965	38.973	-123.116	Glassland	Terrestrial	2012	USA: Hopland, CA
GCA_019510015.1_ASM1951001v1	SAMN13905883	PRJNA419965	38.973	-123.116	Glassland	Terrestrial	2012	USA: Hopland, CA
GCA_019510095.1_ASM1951009v1	SAMN13905878	PRJNA419965	38.973	-123.116	Glassland	Terrestrial	2012	USA: Hopland, CA
GCA_019510125.1_ASM1951012v1	SAMN13905874	PRJNA419965	38.973	-123.116	Glassland	Terrestrial	2012	USA: Hopland, CA
GCA_019510145.1_ASM1951014v1	SAMN13905877	PRJNA419965	38.973	-123.116	Glassland	Terrestrial	2012	USA: Hopland, CA
GCA_019510185.1_ASM1951018v1	SAMN13905872	PRJNA419965	38.973	-123.116	Glassland	Terrestrial	2012	USA: Hopland, CA
GCA_019510195.1_ASM1951019v1	SAMN13905873	PRJNA419965	38.973	-123.116	Glassland	Terrestrial	2012	USA: Hopland, CA
GCA_019510225.1_ASM1951022v1	SAMN13905869	PRJNA419965	38.973	-123.116	Glassland	Terrestrial	2012	USA: Hopland, CA
GCA_019510245.1_ASM1951024v1	SAMN13905870	PRJNA419965	38.973	-123.116	Glassland	Terrestrial	2012	USA: Hopland, CA
GCA_019510285.1_ASM1951028v1	SAMN13905867	PRJNA419965	38.973	-123.116	Glassland	Terrestrial	2012	USA: Hopland, CA
GCA_019510305.1_ASM1951030v1	SAMN13905864	PRJNA419965	38.973	-123.116	Glassland	Terrestrial	2012	USA: Hopland, CA
GCA_019510325.1_ASM1951032v1	SAMN13905871	PRJNA419965	38.973	-123.116	Glassland	Terrestrial	2012	USA: Hopland, CA
GCA_019510385.1_ASM1951038v1	SAMN13905863	PRJNA419965	38.973	-123.116	Glassland	Terrestrial	2012	USA: Hopland, CA
GCA_019510405.1_ASM1951040v1	SAMN13905861	PRJNA419965	38.973	-123.116	Glassland	Terrestrial	2012	USA: Hopland, CA
GCA_019510425.1_ASM1951042v1	SAMN13905862	PRJNA419965	38.973	-123.116	Glassland	Terrestrial	2012	USA: Hopland, CA
GCA_019510435.1_ASM1951043v1	SAMN13905860	PRJNA419965	38.973	-123.116	Glassland	Terrestrial	2012	USA: Hopland, CA
GCA_019510435.1_ASM1951043v1	SAMN13905860	PRJNA419965	38.973	-123.116	Glassland	Terrestrial	2012	USA: Hopland, CA
GCA_019510465.1_ASM1951046v1	SAMN13905858	PRJNA419965	38.973	-123.116	Glassland	Terrestrial	2012	USA: Hopland, CA
GCA_019510485.1_ASM1951048v1	SAMN13905859	PRJNA419965	38.973	-123.116	Glassland	Terrestrial	2012	USA: Hopland, CA
GCA_019510485.1_ASM1951048v1	SAMN13905859	PRJNA419965	38.973	-123.116	Glassland	Terrestrial	2012	USA: Hopland, CA
GCA_019510485.1_ASM1951048v1	SAMN13905859	PRJNA419965	38.973	-123.116	Glassland	Terrestrial	2012	USA: Hopland, CA
GCA_019510505.1_ASM1951050v1	SAMN13905857	PRJNA419965	38.973	-123.116	Glassland	Terrestrial	2012	USA: Hopland, CA
GCA_019510525.1_ASM1951052v1	SAMN13905856	PRJNA419965	38.973	-123.116	Glassland	Terrestrial	2012	USA: Hopland, CA
GCA_019510525.1_ASM1951052v1	SAMN13905856	PRJNA419965	38.973	-123.116	Glassland	Terrestrial	2012	USA: Hopland, CA
GCA_019510525.1_ASM1951052v1	SAMN13905856	PRJNA419965	38.973	-123.116	Glassland	Terrestrial	2012	USA: Hopland, CA
GCA_019510525.1_ASM1951052v1	SAMN13905856	PRJNA419965	38.973	-123.116	Glassland	Terrestrial	2012	USA: Hopland, CA
GCA_019510535.1_ASM1951053v1	SAMN13905855	PRJNA419965	38.973	-123.116	Glassland	Terrestrial	2012	USA: Hopland, CA
GCA_019510535.1_ASM1951053v1	SAMN13905855	PRJNA419965	38.973	-123.116	Glassland	Terrestrial	2012	USA: Hopland, CA
GCF_003319235.1_ASM331923v1	SAMN08102919	PRJNA419995	30.4	120.51	Forest	Terrestrial	not collected	China: Shanghai
GCF_003319235.1_ASM331923v1	SAMN08102919	PRJNA419995	30.4	120.51	Forest	Terrestrial	not collected	China: Shanghai
GCF_002954125.1_ASM295412v1	SAMN08107721	PRJNA420160	23.39	116.69	Forest	Terrestrial	42290	China
GCF_002954125.1_ASM295412v1	SAMN08107721	PRJNA420160	23.39	116.69	Forest	Terrestrial	42290	China
GCF_002954125.1_ASM295412v1	SAMN08107721	PRJNA420160	23.39	116.69	Forest	Terrestrial	42290	China
GCF_002954125.1_ASM295412v1	SAMN08107721	PRJNA420160	23.39	116.69	Forest	Terrestrial	42290	China
GCF_002954125.1_ASM295412v1	SAMN08107721	PRJNA420160	23.39	116.69	Forest	Terrestrial	42290	China
GCF_002954145.1_ASM295414v1	SAMN08111980	PRJNA420162	23.39	116.69	Forest	Terrestrial	42290	China
GCF_002954145.1_ASM295414v1	SAMN08111980	PRJNA420162	23.39	116.69	Forest	Terrestrial	42290	China
GCF_002954145.1_ASM295414v1	SAMN08111980	PRJNA420162	23.39	116.69	Forest	Terrestrial	42290	China
GCF_002954145.1_ASM295414v1	SAMN08111980	PRJNA420162	23.39	116.69	Forest	Terrestrial	42290	China
GCF_002954145.1_ASM295414v1	SAMN08111980	PRJNA420162	23.39	116.69	Forest	Terrestrial	42290	China
GCF_002845745.1_ASM284574v1	SAMN08117801	PRJNA420643	57	82	Agriculture	Terrestrial	2003	Russia: Bakchar Bog, Tomsk Area, West Siberia
GCF_002845275.2_ASM284527v2	SAMN08044500	PRJNA422266	41.22	-83.39	Glassland	Terrestrial	45028	USA
GCF_002845275.2_ASM284527v2	SAMN08044500	PRJNA422266	41.22	-83.39	Glassland	Terrestrial	45028	USA
GCF_002845275.2_ASM284527v2	SAMN08044500	PRJNA422266	41.22	-83.39	Glassland	Terrestrial	45028	USA
GCF_002845275.2_ASM284527v2	SAMN08044500	PRJNA422266	41.22	-83.39	Glassland	Terrestrial	45028	USA
GCF_002845275.2_ASM284527v2	SAMN08044500	PRJNA422266	41.22	-83.39	Glassland	Terrestrial	45028	USA
GCF_002858745.1_ASM285874v1	SAMN08193537	PRJNA422678	42.0698	-87.7878	Agriculture	Terrestrial	1987	USA: Glenview, IL
GCF_002858745.1_ASM285874v1	SAMN08193537	PRJNA422678	42.0698	-87.7878	Agriculture	Terrestrial	1987	USA: Glenview, IL
GCF_002858745.1_ASM285874v1	SAMN08193537	PRJNA422678	42.0698	-87.7878	Agriculture	Terrestrial	1987	USA: Glenview, IL
GCF_002858765.1_ASM285876v1	SAMN08193538	PRJNA422679	42.3418	-72.5884	Agriculture	Terrestrial	1978	USA: Hadley, MA
GCF_002858765.1_ASM285876v1	SAMN08193538	PRJNA422679	42.3418	-72.5884	Agriculture	Terrestrial	1978	USA: Hadley, MA
GCF_002858765.1_ASM285876v1	SAMN08193538	PRJNA422679	42.3418	-72.5884	Agriculture	Terrestrial	1978	USA: Hadley, MA
GCF_003184245.1_ASM318424v1	SAMN08194889	PRJNA422690	30.47	114.35	Agriculture	Terrestrial	45060	China: Wuhan
GCF_002848135.1_ASM284813v1	SAMN08204494	PRJNA423043	33.4451	-118.484	Deep subsurface	Terrestrial	45272	USA: Catalina Island, CA
GCF_002848135.1_ASM284813v1	SAMN08204494	PRJNA423043	33.4451	-118.484	Deep subsurface	Terrestrial	45272	USA: Catalina Island, CA
GCF_002850275.3_ASM285027v3	SAMN08222601	PRJNA427082	41.8	123.4	Forest	Terrestrial	44994	China: Shenyang
GCF_002850275.3_ASM285027v3	SAMN08222601	PRJNA427082	41.8	123.4	Forest	Terrestrial	44994	China: Shenyang
GCF_002850275.3_ASM285027v3	SAMN08222601	PRJNA427082	41.8	123.4	Forest	Terrestrial	44994	China: Shenyang
GCF_002850275.3_ASM285027v3	SAMN08222601	PRJNA427082	41.8	123.4	Forest	Terrestrial	44994	China: Shenyang
GCF_002850275.3_ASM285027v3	SAMN08222601	PRJNA427082	41.8	123.4	Forest	Terrestrial	44994	China: Shenyang
GCF_002850275.3_ASM285027v3	SAMN08222601	PRJNA427082	41.8	123.4	Forest	Terrestrial	44994	China: Shenyang
GCF_002850275.3_ASM285027v3	SAMN08222601	PRJNA427082	41.8	123.4	Forest	Terrestrial	44994	China: Shenyang
GCF_002850275.3_ASM285027v3	SAMN08222601	PRJNA427082	41.8	123.4	Forest	Terrestrial	44994	China: Shenyang
GCF_002850275.3_ASM285027v3	SAMN08222601	PRJNA427082	41.8	123.4	Forest	Terrestrial	44994	China: Shenyang
GCF_002850275.3_ASM285027v3	SAMN08222601	PRJNA427082	41.8	123.4	Forest	Terrestrial	44994	China: Shenyang
GCF_002850275.3_ASM285027v3	SAMN08222601	PRJNA427082	41.8	123.4	Forest	Terrestrial	44994	China: Shenyang
GCF_002850275.3_ASM285027v3	SAMN08222601	PRJNA427082	41.8	123.4	Forest	Terrestrial	44994	China: Shenyang
GCF_002850275.3_ASM285027v3	SAMN08222601	PRJNA427082	41.8	123.4	Forest	Terrestrial	44994	China: Shenyang
GCF_002850275.3_ASM285027v3	SAMN08222601	PRJNA427082	41.8	123.4	Forest	Terrestrial	44994	China: Shenyang
GCF_002850275.3_ASM285027v3	SAMN08222601	PRJNA427082	41.8	123.4	Forest	Terrestrial	44994	China: Shenyang
GCF_002850275.3_ASM285027v3	SAMN08222601	PRJNA427082	41.8	123.4	Forest	Terrestrial	44994	China: Shenyang
GCF_002850275.3_ASM285027v3	SAMN08222601	PRJNA427082	41.8	123.4	Forest	Terrestrial	44994	China: Shenyang
GCF_002850275.3_ASM285027v3	SAMN08222601	PRJNA427082	41.8	123.4	Forest	Terrestrial	44994	China: Shenyang
GCF_002850275.3_ASM285027v3	SAMN08222601	PRJNA427082	41.8	123.4	Forest	Terrestrial	44994	China: Shenyang
GCF_002850275.3_ASM285027v3	SAMN08222601	PRJNA427082	41.8	123.4	Forest	Terrestrial	44994	China: Shenyang
GCF_002850275.3_ASM285027v3	SAMN08222601	PRJNA427082	41.8	123.4	Forest	Terrestrial	44994	China: Shenyang
GCF_002879855.1_ASM287985v1	SAMN08277011	PRJNA427928	37	127.583	Agriculture	Terrestrial	2007	South Korea: Eumseong County, North Chungcheong Province
GCF_002879855.1_ASM287985v1	SAMN08277011	PRJNA427928	37	127.583	Agriculture	Terrestrial	2007	South Korea: Eumseong County, North Chungcheong Province
GCF_002879855.1_ASM287985v1	SAMN08277011	PRJNA427928	37	127.583	Agriculture	Terrestrial	2007	South Korea: Eumseong County, North Chungcheong Province
GCF_002940725.1_ASM294072v1	SAMN08346097	PRJNA429443	-23.11	-51.1	Agriculture	Terrestrial	35947	Brazil
GCF_002940755.1_ASM294075v1	SAMN08354664	PRJNA429631	-15.35	-47.42	Agriculture	Terrestrial	35947	Brazil
GCF_002940755.1_ASM294075v1	SAMN08354664	PRJNA429631	-15.35	-47.42	Agriculture	Terrestrial	35947	Brazil
GCF_002940755.1_ASM294075v1	SAMN08354664	PRJNA429631	-15.35	-47.42	Agriculture	Terrestrial	35947	Brazil
GCF_002940755.1_ASM294075v1	SAMN08354664	PRJNA429631	-15.35	-47.42	Agriculture	Terrestrial	35947	Brazil
GCF_002900365.1_ASM290036v1	SAMN08361671	PRJNA429855	33.27	96.38	Glassland	Terrestrial	2012	China: Qinghai-Tibet plateau
GCF_002900365.1_ASM290036v1	SAMN08361671	PRJNA429855	33.27	96.38	Glassland	Terrestrial	2012	China: Qinghai-Tibet plateau
GCF_002900365.1_ASM290036v1	SAMN08361671	PRJNA429855	33.27	96.38	Glassland	Terrestrial	2012	China: Qinghai-Tibet plateau
GCF_002900365.1_ASM290036v1	SAMN08361671	PRJNA429855	33.27	96.38	Glassland	Terrestrial	2012	China: Qinghai-Tibet plateau
GCF_002900365.1_ASM290036v1	SAMN08361671	PRJNA429855	33.27	96.38	Glassland	Terrestrial	2012	China: Qinghai-Tibet plateau
GCF_002900365.1_ASM290036v1	SAMN08361671	PRJNA429855	33.27	96.38	Glassland	Terrestrial	2012	China: Qinghai-Tibet plateau
GCF_002900365.1_ASM290036v1	SAMN08361671	PRJNA429855	33.27	96.38	Glassland	Terrestrial	2012	China: Qinghai-Tibet plateau
GCF_002900365.1_ASM290036v1	SAMN08361671	PRJNA429855	33.27	96.38	Glassland	Terrestrial	2012	China: Qinghai-Tibet plateau
GCF_002900365.1_ASM290036v1	SAMN08361671	PRJNA429855	33.27	96.38	Glassland	Terrestrial	2012	China: Qinghai-Tibet plateau
GCF_002900365.1_ASM290036v1	SAMN08361671	PRJNA429855	33.27	96.38	Glassland	Terrestrial	2012	China: Qinghai-Tibet plateau
GCF_002900365.1_ASM290036v1	SAMN08361671	PRJNA429855	33.27	96.38	Glassland	Terrestrial	2012	China: Qinghai-Tibet plateau
GCF_002900365.1_ASM290036v1	SAMN08361671	PRJNA429855	33.27	96.38	Glassland	Terrestrial	2012	China: Qinghai-Tibet plateau
GCF_002900365.1_ASM290036v1	SAMN08361671	PRJNA429855	33.27	96.38	Glassland	Terrestrial	2012	China: Qinghai-Tibet plateau
GCF_002900365.1_ASM290036v1	SAMN08361671	PRJNA429855	33.27	96.38	Glassland	Terrestrial	2012	China: Qinghai-Tibet plateau
GCF_002900365.1_ASM290036v1	SAMN08361671	PRJNA429855	33.27	96.38	Glassland	Terrestrial	2012	China: Qinghai-Tibet plateau
GCF_002900365.1_ASM290036v1	SAMN08361671	PRJNA429855	33.27	96.38	Glassland	Terrestrial	2012	China: Qinghai-Tibet plateau
GCF_002900365.1_ASM290036v1	SAMN08361671	PRJNA429855	33.27	96.38	Glassland	Terrestrial	2012	China: Qinghai-Tibet plateau
GCF_002900365.1_ASM290036v1	SAMN08361671	PRJNA429855	33.27	96.38	Glassland	Terrestrial	2012	China: Qinghai-Tibet plateau
GCF_002900365.1_ASM290036v1	SAMN08361671	PRJNA429855	33.27	96.38	Glassland	Terrestrial	2012	China: Qinghai-Tibet plateau
GCF_002900365.1_ASM290036v1	SAMN08361671	PRJNA429855	33.27	96.38	Glassland	Terrestrial	2012	China: Qinghai-Tibet plateau
GCF_002900365.1_ASM290036v1	SAMN08361671	PRJNA429855	33.27	96.38	Glassland	Terrestrial	2012	China: Qinghai-Tibet plateau
GCF_002900365.1_ASM290036v1	SAMN08361671	PRJNA429855	33.27	96.38	Glassland	Terrestrial	2012	China: Qinghai-Tibet plateau
GCF_002900365.1_ASM290036v1	SAMN08361671	PRJNA429855	33.27	96.38	Glassland	Terrestrial	2012	China: Qinghai-Tibet plateau
GCF_002900365.1_ASM290036v1	SAMN08361671	PRJNA429855	33.27	96.38	Glassland	Terrestrial	2012	China: Qinghai-Tibet plateau
GCF_002900365.1_ASM290036v1	SAMN08361671	PRJNA429855	33.27	96.38	Glassland	Terrestrial	2012	China: Qinghai-Tibet plateau
GCF_004124275.1_ASM412427v1	SAMN08370151	PRJNA430390	55.7098	11.6884	Forest	Terrestrial	2017	Denmark
GCF_002953255.1_ASM295325v1	SAMN08393397	PRJNA431339	24.08	105.05	Forest	Terrestrial	40431	China: Yunnan
GCF_002920535.1_ASM292053v1	SAMN08428758	PRJNA432040	28.6917	77.2199	Forest	Terrestrial	39462	India
GCF_002920535.1_ASM292053v1	SAMN08428758	PRJNA432040	28.6917	77.2199	Forest	Terrestrial	39462	India
GCF_002920535.1_ASM292053v1	SAMN08428758	PRJNA432040	28.6917	77.2199	Forest	Terrestrial	39462	India
GCF_002920535.1_ASM292053v1	SAMN08428758	PRJNA432040	28.6917	77.2199	Forest	Terrestrial	39462	India
GCF_002920555.1_ASM292055v1	SAMN08428755	PRJNA432040	28.6917	77.2199	Forest	Terrestrial	39462	India
GCF_002920575.1_ASM292057v1	SAMN08428760	PRJNA432040	28.6917	77.2199	Forest	Terrestrial	39462	India
GCF_002920575.1_ASM292057v1	SAMN08428760	PRJNA432040	28.6917	77.2199	Forest	Terrestrial	39462	India
GCF_002920575.1_ASM292057v1	SAMN08428760	PRJNA432040	28.6917	77.2199	Forest	Terrestrial	39462	India
GCF_002920595.1_ASM292059v1	SAMN08428757	PRJNA432040	28.6917	77.2199	Forest	Terrestrial	39462	India
GCF_002920595.1_ASM292059v1	SAMN08428757	PRJNA432040	28.6917	77.2199	Forest	Terrestrial	39462	India
GCF_002920595.1_ASM292059v1	SAMN08428757	PRJNA432040	28.6917	77.2199	Forest	Terrestrial	39462	India
GCF_002920595.1_ASM292059v1	SAMN08428757	PRJNA432040	28.6917	77.2199	Forest	Terrestrial	39462	India
GCF_002920595.1_ASM292059v1	SAMN08428757	PRJNA432040	28.6917	77.2199	Forest	Terrestrial	39462	India
GCF_002920595.1_ASM292059v1	SAMN08428757	PRJNA432040	28.6917	77.2199	Forest	Terrestrial	39462	India
GCF_002920595.1_ASM292059v1	SAMN08428757	PRJNA432040	28.6917	77.2199	Forest	Terrestrial	39462	India
GCF_002920595.1_ASM292059v1	SAMN08428757	PRJNA432040	28.6917	77.2199	Forest	Terrestrial	39462	India
GCF_002920615.1_ASM292061v1	SAMN08428756	PRJNA432040	28.6917	77.2199	Forest	Terrestrial	39462	India
GCF_002920615.1_ASM292061v1	SAMN08428756	PRJNA432040	28.6917	77.2199	Forest	Terrestrial	39462	India
GCF_002920615.1_ASM292061v1	SAMN08428756	PRJNA432040	28.6917	77.2199	Forest	Terrestrial	39462	India
GCF_002920615.1_ASM292061v1	SAMN08428756	PRJNA432040	28.6917	77.2199	Forest	Terrestrial	39462	India
GCF_002920635.1_ASM292063v1	SAMN08428759	PRJNA432040	28.6917	77.2199	Forest	Terrestrial	39462	India
GCF_002920635.1_ASM292063v1	SAMN08428759	PRJNA432040	28.6917	77.2199	Forest	Terrestrial	39462	India
GCF_002920635.1_ASM292063v1	SAMN08428759	PRJNA432040	28.6917	77.2199	Forest	Terrestrial	39462	India
GCF_002920635.1_ASM292063v1	SAMN08428759	PRJNA432040	28.6917	77.2199	Forest	Terrestrial	39462	India
GCF_004661485.1_ASM466148v1	SAMN08449683	PRJNA432460	34.59	133.78	Agriculture	Terrestrial	42149	Japan: Kurashiki
GCF_002926155.1_ASM292615v1	SAMN08472357	PRJNA433210	29.3117	47.4818	Desert	Terrestrial	2007	Kuwait
GCF_002926155.1_ASM292615v1	SAMN08472357	PRJNA433210	29.3117	47.4818	Desert	Terrestrial	2007	Kuwait
GCF_002926155.1_ASM292615v1	SAMN08472357	PRJNA433210	29.3117	47.4818	Desert	Terrestrial	2007	Kuwait
GCA_018619135.1_ASM1861913v1	SAMN14519285	PRJNA433829	54.3646	-7.82094	Glassland	Terrestrial	42213	United Kingdom: Boho, Fermanagh
GCA_018619155.1_ASM1861915v1	SAMN14519286	PRJNA433829	54.3646	-7.82094	Glassland	Terrestrial	42213	United Kingdom: Boho, Fermanagh
GCA_018619155.1_ASM1861915v1	SAMN14519286	PRJNA433829	54.3646	-7.82094	Glassland	Terrestrial	42213	United Kingdom: Boho, Fermanagh
GCA_018619165.1_ASM1861916v1	SAMN14519284	PRJNA433829	54.3646	-7.82094	Glassland	Terrestrial	42213	United Kingdom: Boho, Fermanagh
GCA_018619165.1_ASM1861916v1	SAMN14519284	PRJNA433829	54.3646	-7.82094	Glassland	Terrestrial	42213	United Kingdom: Boho, Fermanagh
GCA_018619185.1_ASM1861918v1	SAMN14519282	PRJNA433829	54.3646	-7.82094	Glassland	Terrestrial	42213	United Kingdom: Boho, Fermanagh
GCA_018619185.1_ASM1861918v1	SAMN14519282	PRJNA433829	54.3646	-7.82094	Glassland	Terrestrial	42213	United Kingdom: Boho, Fermanagh
GCA_018619185.1_ASM1861918v1	SAMN14519282	PRJNA433829	54.3646	-7.82094	Glassland	Terrestrial	42213	United Kingdom: Boho, Fermanagh
GCA_018619185.1_ASM1861918v1	SAMN14519282	PRJNA433829	54.3646	-7.82094	Glassland	Terrestrial	42213	United Kingdom: Boho, Fermanagh
GCA_018619185.1_ASM1861918v1	SAMN14519282	PRJNA433829	54.3646	-7.82094	Glassland	Terrestrial	42213	United Kingdom: Boho, Fermanagh
GCA_018619185.1_ASM1861918v1	SAMN14519282	PRJNA433829	54.3646	-7.82094	Glassland	Terrestrial	42213	United Kingdom: Boho, Fermanagh
GCA_018619185.1_ASM1861918v1	SAMN14519282	PRJNA433829	54.3646	-7.82094	Glassland	Terrestrial	42213	United Kingdom: Boho, Fermanagh
GCA_018619185.1_ASM1861918v1	SAMN14519282	PRJNA433829	54.3646	-7.82094	Glassland	Terrestrial	42213	United Kingdom: Boho, Fermanagh
GCA_018619185.1_ASM1861918v1	SAMN14519282	PRJNA433829	54.3646	-7.82094	Glassland	Terrestrial	42213	United Kingdom: Boho, Fermanagh
GCA_018619195.1_ASM1861919v1	SAMN14519283	PRJNA433829	54.3646	-7.82094	Glassland	Terrestrial	42213	United Kingdom: Boho, Fermanagh
GCA_018619195.1_ASM1861919v1	SAMN14519283	PRJNA433829	54.3646	-7.82094	Glassland	Terrestrial	42213	United Kingdom: Boho, Fermanagh
GCA_018619235.1_ASM1861923v1	SAMN14519281	PRJNA433829	54.3646	-7.82094	Glassland	Terrestrial	42213	United Kingdom: Boho, Fermanagh
GCA_018619235.1_ASM1861923v1	SAMN14519281	PRJNA433829	54.3646	-7.82094	Glassland	Terrestrial	42213	United Kingdom: Boho, Fermanagh
GCA_018619235.1_ASM1861923v1	SAMN14519281	PRJNA433829	54.3646	-7.82094	Glassland	Terrestrial	42213	United Kingdom: Boho, Fermanagh
GCA_018619235.1_ASM1861923v1	SAMN14519281	PRJNA433829	54.3646	-7.82094	Glassland	Terrestrial	42213	United Kingdom: Boho, Fermanagh
GCF_002941025.1_ASM294102v1	SAMN08536093	PRJNA434075	34.0578	109.377	Forest	Terrestrial	40387	China: Xi'an, Shaanxi Province
GCF_002941025.1_ASM294102v1	SAMN08536093	PRJNA434075	34.0578	109.377	Forest	Terrestrial	40387	China: Xi'an, Shaanxi Province
GCF_002941025.1_ASM294102v1	SAMN08536093	PRJNA434075	34.0578	109.377	Forest	Terrestrial	40387	China: Xi'an, Shaanxi Province
GCF_002941025.1_ASM294102v1	SAMN08536093	PRJNA434075	34.0578	109.377	Forest	Terrestrial	40387	China: Xi'an, Shaanxi Province
GCF_003434305.1_ASM343430v1	SAMN08562404	PRJNA434501	32.33	51.3	Agriculture	Terrestrial	2014	Iran: Isfahan Province, Isfahan, Falavarjan
GCF_002968975.1_ASM296897v1	SAMN08564046	PRJNA434554	29.05	76.08	Agriculture	Terrestrial	2015	India: Haryana
GCF_002968975.1_ASM296897v1	SAMN08564046	PRJNA434554	29.05	76.08	Agriculture	Terrestrial	2015	India: Haryana
GCF_002968995.1_ASM296899v1	SAMN08564045	PRJNA434554	25.46	91.36	Agriculture	Terrestrial	2015	India: Meghalaya
GCF_002968995.1_ASM296899v1	SAMN08564045	PRJNA434554	25.46	91.36	Agriculture	Terrestrial	2015	India: Meghalaya
GCF_002969005.1_ASM296900v1	SAMN08564047	PRJNA434554	29.05	76.08	Agriculture	Terrestrial	2015	India: Haryana
GCF_002969005.1_ASM296900v1	SAMN08564047	PRJNA434554	29.05	76.08	Agriculture	Terrestrial	2015	India: Haryana
GCF_002969005.1_ASM296900v1	SAMN08564047	PRJNA434554	29.05	76.08	Agriculture	Terrestrial	2015	India: Haryana
GCF_002969055.1_ASM296905v1	SAMN08564048	PRJNA434554	21.14	79.08	Agriculture	Terrestrial	2015	India: Nagpur
GCF_002969055.1_ASM296905v1	SAMN08564048	PRJNA434554	21.14	79.08	Agriculture	Terrestrial	2015	India: Nagpur
GCF_002969055.1_ASM296905v1	SAMN08564048	PRJNA434554	21.14	79.08	Agriculture	Terrestrial	2015	India: Nagpur
GCF_002969055.1_ASM296905v1	SAMN08564048	PRJNA434554	21.14	79.08	Agriculture	Terrestrial	2015	India: Nagpur
GCA_000186385.1_ASM18638v1	SAMN00713579	PRJNA43461	32.9278	-112.305	Desert	Terrestrial	Missing	USA
GCA_000186385.1_ASM18638v1	SAMN00713579	PRJNA43461	32.9278	-112.305	Desert	Terrestrial	Missing	USA
GCA_000186385.1_ASM18638v1	SAMN00713579	PRJNA43461	32.9278	-112.305	Desert	Terrestrial	Missing	USA
GCF_002942785.2_ASM294278v2	SAMN08567242	PRJNA434652	12.44	75.13	Agriculture	Terrestrial	41658	India: Puttur, Karnataka
GCF_002942785.2_ASM294278v2	SAMN08567242	PRJNA434652	12.44	75.13	Agriculture	Terrestrial	41658	India: Puttur, Karnataka
GCF_002942785.2_ASM294278v2	SAMN08567242	PRJNA434652	12.44	75.13	Agriculture	Terrestrial	41658	India: Puttur, Karnataka
GCF_003057655.1_ASM305765v1	SAMN08707696	PRJNA435479	23.2599	77.4126	Agriculture	Terrestrial	39845	India
GCA_016107395.1_INACH3013-01	SAMN08628269	PRJNA436575	-62.2072	-58.9744	Permafrost	Terrestrial	40584	Antarctica
GCA_016107395.1_INACH3013-01	SAMN08628269	PRJNA436575	-62.2072	-58.9744	Permafrost	Terrestrial	40584	Antarctica
GCF_003367505.1_ASM336750v1	SAMN08683512	PRJNA437718	32.6716	-111.459	Agriculture	Terrestrial	1970	USA: southern Arizona
GCF_003019635.1_ASM301963v1	SAMN08688991	PRJNA437995	40.62	-73.35	Agriculture	Terrestrial	42275	USA: Cedar Beach, Suffolk County, NY
GCF_003011925.2_ASM301192v2	SAMN08707727	PRJNA438189	47.8104	-122.387	Desert	Terrestrial	39747	USA: Seattle, Washington
GCF_003011925.2_ASM301192v2	SAMN08707727	PRJNA438189	47.8104	-122.387	Desert	Terrestrial	39747	USA: Seattle, Washington
GCA_019695435.1_ASM1969543v1	SAMN15661072	PRJNA443607	47.5028	-93.4828	Forest	Terrestrial	42534	USA: Minnesota, SPRUCE experiment site at the Marcell Experimental Forest
GCF_005860785.2_ASM586078v2	SAMN08773623	PRJNA445286	-62.2003	-58.9661	Permafrost	Terrestrial	44970	Antarctica
GCF_005860785.2_ASM586078v2	SAMN08773623	PRJNA445286	-62.2003	-58.9661	Permafrost	Terrestrial	44970	Antarctica
GCF_006088715.1_ASM608871v1	SAMN08792501	PRJNA445485	21.5	100.767	Forest	Terrestrial	45058	China: rainy forest in Xishuangbanna
GCF_003122265.1_ASM312226v1	SAMN08794445	PRJNA445635	-63.8	-57.88	Permafrost	Terrestrial	2007	Antarctica: James Ross Island
GCF_003122265.1_ASM312226v1	SAMN08794445	PRJNA445635	-63.8	-57.88	Permafrost	Terrestrial	2007	Antarctica: James Ross Island
GCF_003122265.1_ASM312226v1	SAMN08794445	PRJNA445635	-63.8	-57.88	Permafrost	Terrestrial	2007	Antarctica: James Ross Island
GCF_003122265.1_ASM312226v1	SAMN08794445	PRJNA445635	-63.8	-57.88	Permafrost	Terrestrial	2007	Antarctica: James Ross Island
GCF_003122265.1_ASM312226v1	SAMN08794445	PRJNA445635	-63.8	-57.88	Permafrost	Terrestrial	2007	Antarctica: James Ross Island
GCF_003122265.1_ASM312226v1	SAMN08794445	PRJNA445635	-63.8	-57.88	Permafrost	Terrestrial	2007	Antarctica: James Ross Island
GCF_003122265.1_ASM312226v1	SAMN08794445	PRJNA445635	-63.8	-57.88	Permafrost	Terrestrial	2007	Antarctica: James Ross Island
GCF_003122265.1_ASM312226v1	SAMN08794445	PRJNA445635	-63.8	-57.88	Permafrost	Terrestrial	2007	Antarctica: James Ross Island
GCF_003097655.1_ASM309765v1	SAMN08931428	PRJNA450165	29.3088	96.8187	Permafrost	Terrestrial	42654	China
GCF_003097635.1_ASM309763v1	SAMN08931429	PRJNA450166	29.3088	96.9359	Permafrost	Terrestrial	42655	China
GCF_003857405.1_ASM385740v1	SAMN08969965	PRJNA451411	-23.24	-69.31	Desert	Terrestrial	41694	Chile: Lomas Bayas
GCF_003857405.1_ASM385740v1	SAMN08969965	PRJNA451411	-23.24	-69.31	Desert	Terrestrial	41694	Chile: Lomas Bayas
GCF_003073455.1_ASM307345v1	SAMN08971201	PRJNA451464	32.62	114.38	Agriculture	Terrestrial	45155	China: Zhumadian
GCF_003994375.1_ASM399437v1	SAMN08971293	PRJNA451474	41.82	-71.4	Agriculture	Terrestrial	43101	USA:Providence
GCF_005222485.1_ASM522248v1	SAMN08978681	PRJNA453417	41.82	-71.4	Agriculture	Terrestrial	43101	USA:Providence
GCF_003095395.1_ASM309539v1	SAMN08982242	PRJNA453586	72.3742	78.6117	Permafrost	Terrestrial	45151	Russia: Gydan Peninsula
GCA_013141865.1_ASM1314186v1	SAMN08997583	PRJNA454056	35.31	113.85	Wetland	Terrestrial	41408	China: Henan provinice
GCA_013141865.1_ASM1314186v1	SAMN08997583	PRJNA454056	35.31	113.85	Wetland	Terrestrial	41408	China: Henan provinice
GCF_004137785.1_ASM413778v1	SAMN08985456	PRJNA454543	43.43	20.41	Agriculture	Terrestrial	2015	Serbia: Kraljevo area
GCF_004137785.1_ASM413778v1	SAMN08985456	PRJNA454543	43.43	20.41	Agriculture	Terrestrial	2015	Serbia: Kraljevo area
GCF_003217515.1_ASM321751v1	SAMN09064523	PRJNA456040	32.9725	-112.303	Desert	Terrestrial	missing	USA: Arizona, Sonoran desert
GCF_003129505.1_ASM312950v1	SAMN09083361	PRJNA464385	25.869	-108.931	Agriculture	Terrestrial	40068	Mexico:LosMochis
GCF_003129505.1_ASM312950v1	SAMN09083361	PRJNA464385	25.869	-108.931	Agriculture	Terrestrial	40068	Mexico:LosMochis
GCF_003131205.1_ASM313120v1	SAMN09094743	PRJNA470546	-16.5726	-47.7469	Agriculture	Terrestrial	40160	Brazil: Goias, Cristalina, Cerrado sensu stricto area
GCF_004006435.1_ASM400643v1	SAMN09095924	PRJNA470606	40.44	105.12	Agriculture	Terrestrial	42895	China: Inner Mongolia
GCF_003143855.1_ASM314385v1	SAMN09197742	PRJNA471051	-26.0614	26.1359	Agriculture	Terrestrial	40676	South Africa: North West Province
GCF_003143855.1_ASM314385v1	SAMN09197742	PRJNA471051	-26.0614	26.1359	Agriculture	Terrestrial	40676	South Africa: North West Province
GCF_003146615.1_ASM314661v1	SAMN09207752	PRJNA471051	-26.1001	24.9991	Agriculture	Terrestrial	40676	South Africa: North West Province
GCF_003146615.1_ASM314661v1	SAMN09207752	PRJNA471051	-26.1001	24.9991	Agriculture	Terrestrial	40676	South Africa: North West Province
GCF_003640645.1_ASM364064v1	SAMN09222896	PRJNA471951	25.43	98.63	Agriculture	Terrestrial	45155	China: Tengchong, Yunnan
GCF_003228315.1_ASM322831v1	SAMN09229081	PRJNA472214	35.7175	127.153	Agriculture	Terrestrial	41080	South Korea: Jeollabuk-do
GCF_024355235.1_ASM2435523v1	SAMN09389465	PRJNA475468	39.3812	2.38501	Agriculture	Terrestrial	45179	Spain: Mallorca
GCF_003248275.1_ASM324827v1	SAMN09397112	PRJNA475633	25.19	116.38	Deep subsurface	Terrestrial	42976	China
GCF_003611035.1_ASM361103v1	SAMN09404755	PRJNA475847	42.47	127.08	Forest	Terrestrial	42862	China: Baishan City
GCA_000214075.2_ASM21407v1	SAMN00713620	PRJNA47601	32.5305	-106.723	Desert	Terrestrial	2002	USA
GCA_000214075.2_ASM21407v1	SAMN00713620	PRJNA47601	32.5305	-106.723	Desert	Terrestrial	2002	USA
GCF_003256425.1_ASM325642v1	SAMN09425310	PRJNA476035	22.84	108.33	Agriculture	Terrestrial	42491	China: Nanning
GCF_003256445.1_ASM325644v1	SAMN09425311	PRJNA476035	22.18	108.58	Agriculture	Terrestrial	42930	China: Qinzhou
GCF_008843145.1_ASM884314v1	SAMN09464431	PRJNA477274	48.49	87.13	Glassland	Terrestrial	42210	China:Xingjiang
GCF_003385455.1_ASM338545v1	SAMN09519126	PRJNA478510	36.695	126.22	Desert	Terrestrial	45143	South Korea: Chungnam Province
GCF_003385495.1_ASM338549v1	SAMN09519129	PRJNA478513	37.0007	126.546	Desert	Terrestrial	45143	South Korea: Chungnam Province
GCF_003290185.1_ASM329018v1	SAMN09519149	PRJNA478515	37.0007	126.546	Desert	Terrestrial	45143	South Korea: Chungnam Province
GCF_003435025.1_ASM343502v1	SAMN09536585	PRJNA479389	36.3618	127.286	Forest	Terrestrial	42929	South Korea: Gapha mountain, Gap-dong, Yuseong-gu, Daejeon
GCF_009455625.1_ASM945562v1	SAMN09651436	PRJNA480875	38.0342	-78.5129	Forest	Terrestrial	2014	USA: Virginia
GCF_009455635.1_ASM945563v1	SAMN09651435	PRJNA480875	38.0342	-78.5129	Forest	Terrestrial	2008	USA: Virginia
GCF_009455685.1_ASM945568v1	SAMN09651434	PRJNA480875	38.0342	-78.5129	Forest	Terrestrial	2008	USA: Virginia
GCF_003344635.1_ASM334463v1	SAMN09689200	PRJNA481723	43.75	80.75	Desert	Terrestrial	42664	China: Xinjiang
GCF_003344625.1_ASM334462v2	SAMN09689201	PRJNA481724	43.75	80.75	Desert	Terrestrial	42664	China: Xinjiang
GCF_003340505.1_ASM334050v1	SAMN09689731	PRJNA481744	43.0846	-77.6743	Forest	Terrestrial	43193	USA
GCF_003339585.1_ASM333958v1	SAMN09691942	PRJNA481886	43.0846	-77.6743	Forest	Terrestrial	43193	USA
GCF_003570925.1_ASM357092v1	SAMN09710625	PRJNA482249	68.3534	19.0468	permafrost	Terrestrial	41144	Sweden: Stordalen mire
GCF_003570935.1_ASM357093v1	SAMN09710623	PRJNA482249	68.3533	19.0466	permafrost	Terrestrial	40771	Sweden: Stordalen mire
GCF_003570965.1_ASM357096v1	SAMN09710622	PRJNA482249	68.3534	19.0468	permafrost	Terrestrial	41110	Sweden: Stordalen mire
GCF_003570985.1_ASM357098v1	SAMN09710621	PRJNA482249	68.3534	19.0467	permafrost	Terrestrial	40771	Sweden: Stordalen mire
GCF_003570995.1_ASM357099v1	SAMN09710619	PRJNA482249	68.353	19.047	permafrost	Terrestrial	45118	Sweden: Stordalen mire
GCF_003571105.1_ASM357110v1	SAMN09710620	PRJNA482249	68.3534	19.0468	permafrost	Terrestrial	41144	Sweden: Stordalen mire
GCF_003572785.1_ASM357278v1	SAMN09710624	PRJNA482249	68.3535	19.0473	permafrost	Terrestrial	41032	Sweden: Stordalen mire
GCF_004794665.1_ASM479466v1	SAMN09708571	PRJNA482527	9.22	125.57	Forest	Terrestrial	missing	Philippines: Surigao del Sur
GCA_022399465.1_ASM2239946v1	SAMN23961029	PRJNA482901	12.71	108.238	Agriculture	Terrestrial	2018	Viet Nam: Dak Lak
GCA_022399465.1_ASM2239946v1	SAMN23961029	PRJNA482901	12.71	108.238	Agriculture	Terrestrial	2018	Viet Nam: Dak Lak
GCA_022399475.1_ASM2239947v1	SAMN23961032	PRJNA482901	12.71	108.238	Agriculture	Terrestrial	2018	Viet Nam: Dak Lak
GCA_022399475.1_ASM2239947v1	SAMN23961032	PRJNA482901	12.71	108.238	Agriculture	Terrestrial	2018	Viet Nam: Dak Lak
GCA_022399485.1_ASM2239948v1	SAMN23961031	PRJNA482901	12.71	108.238	Agriculture	Terrestrial	2018	Viet Nam: Dak Lak
GCA_022399495.1_ASM2239949v1	SAMN23961028	PRJNA482901	12.71	108.238	Agriculture	Terrestrial	2018	Viet Nam: Dak Lak
GCA_022399495.1_ASM2239949v1	SAMN23961028	PRJNA482901	12.71	108.238	Agriculture	Terrestrial	2018	Viet Nam: Dak Lak
GCA_022399545.1_ASM2239954v1	SAMN23961030	PRJNA482901	12.71	108.238	Agriculture	Terrestrial	2018	Viet Nam: Dak Lak
GCA_022399545.1_ASM2239954v1	SAMN23961030	PRJNA482901	12.71	108.238	Agriculture	Terrestrial	2018	Viet Nam: Dak Lak
GCA_022399585.1_ASM2239958v1	SAMN23961027	PRJNA482901	12.71	108.238	Agriculture	Terrestrial	2018	Viet Nam: Dak Lak
GCA_022399585.1_ASM2239958v1	SAMN23961027	PRJNA482901	12.71	108.238	Agriculture	Terrestrial	2018	Viet Nam: Dak Lak
GCA_014280995.1_ASM1428099v1	SAMN15795322	PRJNA482901	12.71	108.238	Agriculture	Terrestrial	42856	Viet Nam: Dak Lak
GCA_000190755.3_ASM19075v3	SAMN00102804	PRJNA48297	78.924	11.955	Permafrost	Terrestrial	1996	Svalbard
GCA_000190755.3_ASM19075v3	SAMN00102804	PRJNA48297	78.924	11.955	Permafrost	Terrestrial	1996	Svalbard
GCF_003363155.1_ASM336315v1	SAMN09735025	PRJNA483337	23.17	112.52	Forest	Terrestrial	42277	China:Guangdong Province
GCF_003363265.1_ASM336326v1	SAMN09735026	PRJNA483338	23.17	112.52	Forest	Terrestrial	42277	China:Guangdong Province
GCF_003367175.1_ASM336717v1	SAMN09735027	PRJNA483339	23.17	112.52	Forest	Terrestrial	42277	China:Guangdong Province
GCF_003399465.1_ASM339946v1	SAMN09769425	PRJNA484779	43.7085	-72.2846	Forest	Terrestrial	43264	USA: New Hampshire, Town of Hanover, park adjacent to Geisel Medical School
GCF_003399465.1_ASM339946v1	SAMN09769425	PRJNA484779	43.7085	-72.2846	Forest	Terrestrial	43264	USA: New Hampshire, Town of Hanover, park adjacent to Geisel Medical School
GCF_003399495.1_ASM339949v1	SAMN09769427	PRJNA484779	43.7071	-72.2845	Forest	Terrestrial	43264	USA: New Hampshire, Town of Hanover, College Park adjacent to Geisel School of Medicine
GCF_003399505.1_ASM339950v1	SAMN09769433	PRJNA484779	43.6748	-72.2723	Forest	Terrestrial	43264	USA: New Hampshire, Town of Hanover, marsh shore of Occure Pond
GCF_003400255.1_ASM340025v1	SAMN09769436	PRJNA484779	43.71	-72.27	Glassland	Terrestrial	43264	USA: New Hampshire, Town of Hanover, Hanover Country Club golf course
GCF_003400305.1_ASM340030v1	SAMN09772194	PRJNA484889	23.17	112.52	Forest	Terrestrial	42277	China:Guangdong Province
GCA_022701275.1_ASM2270127v1	SAMN09839655	PRJNA486193	38.5733	-109.55	Desert	Terrestrial	45029	USA: Moab, Utah
GCA_022701275.1_ASM2270127v1	SAMN09839655	PRJNA486193	38.5733	-109.55	Desert	Terrestrial	45029	USA: Moab, Utah
GCA_022701275.1_ASM2270127v1	SAMN09839655	PRJNA486193	38.5733	-109.55	Desert	Terrestrial	45029	USA: Moab, Utah
GCA_022701275.1_ASM2270127v1	SAMN09839655	PRJNA486193	38.5733	-109.55	Desert	Terrestrial	45029	USA: Moab, Utah
GCA_022701275.1_ASM2270127v1	SAMN09839655	PRJNA486193	38.5733	-109.55	Desert	Terrestrial	45029	USA: Moab, Utah
GCA_022701275.1_ASM2270127v1	SAMN09839655	PRJNA486193	38.5733	-109.55	Desert	Terrestrial	45029	USA: Moab, Utah
GCA_022701275.1_ASM2270127v1	SAMN09839655	PRJNA486193	38.5733	-109.55	Desert	Terrestrial	45029	USA: Moab, Utah
GCF_003704305.1_ASM370430v1	SAMN09840060	PRJNA486198	64.8756	-147.669	Forest	Terrestrial	43002	USA: Alaska, Fairbanks
GCF_003704305.1_ASM370430v1	SAMN09840060	PRJNA486198	64.8756	-147.669	Forest	Terrestrial	43002	USA: Alaska, Fairbanks
GCF_003704305.1_ASM370430v1	SAMN09840060	PRJNA486198	64.8756	-147.669	Forest	Terrestrial	43002	USA: Alaska, Fairbanks
GCF_003429005.1_ASM342900v1	SAMN09840061	PRJNA486199	23.17	112.52	Forest	Terrestrial	42277	China:Guangdong Province
GCF_003417065.2_ASM341706v2	SAMN09843419	PRJNA486269	-63.8	-57.88	Permafrost	Terrestrial	2014	Antarctica: James Ross Island
GCF_008728215.1_ASM872821v1	SAMN09843991	PRJNA486356	64.8756	-147.669	Forest	Terrestrial	43002	USA: Alaska, Fairbanks
GCF_008728215.1_ASM872821v1	SAMN09843991	PRJNA486356	64.8756	-147.669	Forest	Terrestrial	43002	USA: Alaska, Fairbanks
GCA_017799075.1_ASM1779907v1	SAMN17975923	PRJNA486381	19.782	-100.657	Agriculture	Terrestrial	42517	Mexico: Los Azufres geothermal field
GCF_008502035.1_CC2	SAMN09862369	PRJNA486965	7.4468	3.8763	Wetland	Terrestrial	45274	Nigeria:Ibadan
GCF_008502035.1_CC2	SAMN09862369	PRJNA486965	7.4468	3.8763	Wetland	Terrestrial	45274	Nigeria:Ibadan
GCF_008502035.1_CC2	SAMN09862369	PRJNA486965	7.4468	3.8763	Wetland	Terrestrial	45274	Nigeria:Ibadan
GCF_008502035.1_CC2	SAMN09862369	PRJNA486965	7.4468	3.8763	Wetland	Terrestrial	45274	Nigeria:Ibadan
GCF_008502035.1_CC2	SAMN09862369	PRJNA486965	7.4468	3.8763	Wetland	Terrestrial	45274	Nigeria:Ibadan
GCF_008502035.1_CC2	SAMN09862369	PRJNA486965	7.4468	3.8763	Wetland	Terrestrial	45274	Nigeria:Ibadan
GCF_008502035.1_CC2	SAMN09862369	PRJNA486965	7.4468	3.8763	Wetland	Terrestrial	45274	Nigeria:Ibadan
GCF_008502035.1_CC2	SAMN09862369	PRJNA486965	7.4468	3.8763	Wetland	Terrestrial	45274	Nigeria:Ibadan
GCF_008502045.1_CC90	SAMN09862368	PRJNA486965	7.4468	3.8763	Wetland	Terrestrial	44941	Nigeria:Ibadan
GCF_008502045.1_CC90	SAMN09862368	PRJNA486965	7.4468	3.8763	Wetland	Terrestrial	44941	Nigeria:Ibadan
GCF_008502045.1_CC90	SAMN09862368	PRJNA486965	7.4468	3.8763	Wetland	Terrestrial	44941	Nigeria:Ibadan
GCF_008502045.1_CC90	SAMN09862368	PRJNA486965	7.4468	3.8763	Wetland	Terrestrial	44941	Nigeria:Ibadan
GCF_008502045.1_CC90	SAMN09862368	PRJNA486965	7.4468	3.8763	Wetland	Terrestrial	44941	Nigeria:Ibadan
GCF_008502045.1_CC90	SAMN09862368	PRJNA486965	7.4468	3.8763	Wetland	Terrestrial	44941	Nigeria:Ibadan
GCF_008502045.1_CC90	SAMN09862368	PRJNA486965	7.4468	3.8763	Wetland	Terrestrial	44941	Nigeria:Ibadan
GCF_008502045.1_CC90	SAMN09862368	PRJNA486965	7.4468	3.8763	Wetland	Terrestrial	44941	Nigeria:Ibadan
GCF_008502045.1_CC90	SAMN09862368	PRJNA486965	7.4468	3.8763	Wetland	Terrestrial	44941	Nigeria:Ibadan
GCF_008502045.1_CC90	SAMN09862368	PRJNA486965	7.4468	3.8763	Wetland	Terrestrial	44941	Nigeria:Ibadan
GCF_008502045.1_CC90	SAMN09862368	PRJNA486965	7.4468	3.8763	Wetland	Terrestrial	44941	Nigeria:Ibadan
GCF_008502045.1_CC90	SAMN09862368	PRJNA486965	7.4468	3.8763	Wetland	Terrestrial	44941	Nigeria:Ibadan
GCF_008502045.1_CC90	SAMN09862368	PRJNA486965	7.4468	3.8763	Wetland	Terrestrial	44941	Nigeria:Ibadan
GCF_008502045.1_CC90	SAMN09862368	PRJNA486965	7.4468	3.8763	Wetland	Terrestrial	44941	Nigeria:Ibadan
GCF_008502045.1_CC90	SAMN09862368	PRJNA486965	7.4468	3.8763	Wetland	Terrestrial	44941	Nigeria:Ibadan
GCF_008502045.1_CC90	SAMN09862368	PRJNA486965	7.4468	3.8763	Wetland	Terrestrial	44941	Nigeria:Ibadan
GCF_008502045.1_CC90	SAMN09862368	PRJNA486965	7.4468	3.8763	Wetland	Terrestrial	44941	Nigeria:Ibadan
GCF_008502045.1_CC90	SAMN09862368	PRJNA486965	7.4468	3.8763	Wetland	Terrestrial	44941	Nigeria:Ibadan
GCF_008502045.1_CC90	SAMN09862368	PRJNA486965	7.4468	3.8763	Wetland	Terrestrial	44941	Nigeria:Ibadan
GCF_008502045.1_CC90	SAMN09862368	PRJNA486965	7.4468	3.8763	Wetland	Terrestrial	44941	Nigeria:Ibadan
GCF_008502045.1_CC90	SAMN09862368	PRJNA486965	7.4468	3.8763	Wetland	Terrestrial	44941	Nigeria:Ibadan
GCF_008502045.1_CC90	SAMN09862368	PRJNA486965	7.4468	3.8763	Wetland	Terrestrial	44941	Nigeria:Ibadan
GCF_008502045.1_CC90	SAMN09862368	PRJNA486965	7.4468	3.8763	Wetland	Terrestrial	44941	Nigeria:Ibadan
GCF_008502045.1_CC90	SAMN09862368	PRJNA486965	7.4468	3.8763	Wetland	Terrestrial	44941	Nigeria:Ibadan
GCF_008502045.1_CC90	SAMN09862368	PRJNA486965	7.4468	3.8763	Wetland	Terrestrial	44941	Nigeria:Ibadan
GCF_008502045.1_CC90	SAMN09862368	PRJNA486965	7.4468	3.8763	Wetland	Terrestrial	44941	Nigeria:Ibadan
GCF_008502045.1_CC90	SAMN09862368	PRJNA486965	7.4468	3.8763	Wetland	Terrestrial	44941	Nigeria:Ibadan
GCF_008502045.1_CC90	SAMN09862368	PRJNA486965	7.4468	3.8763	Wetland	Terrestrial	44941	Nigeria:Ibadan
GCF_008502045.1_CC90	SAMN09862368	PRJNA486965	7.4468	3.8763	Wetland	Terrestrial	44941	Nigeria:Ibadan
GCF_008502045.1_CC90	SAMN09862368	PRJNA486965	7.4468	3.8763	Wetland	Terrestrial	44941	Nigeria:Ibadan
GCF_008502045.1_CC90	SAMN09862368	PRJNA486965	7.4468	3.8763	Wetland	Terrestrial	44941	Nigeria:Ibadan
GCF_008502045.1_CC90	SAMN09862368	PRJNA486965	7.4468	3.8763	Wetland	Terrestrial	44941	Nigeria:Ibadan
GCF_008502045.1_CC90	SAMN09862368	PRJNA486965	7.4468	3.8763	Wetland	Terrestrial	44941	Nigeria:Ibadan
GCF_008502045.1_CC90	SAMN09862368	PRJNA486965	7.4468	3.8763	Wetland	Terrestrial	44941	Nigeria:Ibadan
GCF_008502045.1_CC90	SAMN09862368	PRJNA486965	7.4468	3.8763	Wetland	Terrestrial	44941	Nigeria:Ibadan
GCF_008502045.1_CC90	SAMN09862368	PRJNA486965	7.4468	3.8763	Wetland	Terrestrial	44941	Nigeria:Ibadan
GCF_008502055.1_CC81	SAMN09862367	PRJNA486965	7.4468	3.8763	Wetland	Terrestrial	44941	Nigeria:Ibadan
GCF_008502055.1_CC81	SAMN09862367	PRJNA486965	7.4468	3.8763	Wetland	Terrestrial	44941	Nigeria:Ibadan
GCF_008502055.1_CC81	SAMN09862367	PRJNA486965	7.4468	3.8763	Wetland	Terrestrial	44941	Nigeria:Ibadan
GCF_008502055.1_CC81	SAMN09862367	PRJNA486965	7.4468	3.8763	Wetland	Terrestrial	44941	Nigeria:Ibadan
GCF_008502055.1_CC81	SAMN09862367	PRJNA486965	7.4468	3.8763	Wetland	Terrestrial	44941	Nigeria:Ibadan
GCF_008502055.1_CC81	SAMN09862367	PRJNA486965	7.4468	3.8763	Wetland	Terrestrial	44941	Nigeria:Ibadan
GCF_008502055.1_CC81	SAMN09862367	PRJNA486965	7.4468	3.8763	Wetland	Terrestrial	44941	Nigeria:Ibadan
GCF_008502055.1_CC81	SAMN09862367	PRJNA486965	7.4468	3.8763	Wetland	Terrestrial	44941	Nigeria:Ibadan
GCF_008502055.1_CC81	SAMN09862367	PRJNA486965	7.4468	3.8763	Wetland	Terrestrial	44941	Nigeria:Ibadan
GCF_008502055.1_CC81	SAMN09862367	PRJNA486965	7.4468	3.8763	Wetland	Terrestrial	44941	Nigeria:Ibadan
GCF_008502055.1_CC81	SAMN09862367	PRJNA486965	7.4468	3.8763	Wetland	Terrestrial	44941	Nigeria:Ibadan
GCF_008502055.1_CC81	SAMN09862367	PRJNA486965	7.4468	3.8763	Wetland	Terrestrial	44941	Nigeria:Ibadan
GCF_008502095.1_CC80	SAMN09862366	PRJNA486965	7.4468	3.8763	Wetland	Terrestrial	44941	Nigeria:Ibadan
GCF_008502095.1_CC80	SAMN09862366	PRJNA486965	7.4468	3.8763	Wetland	Terrestrial	44941	Nigeria:Ibadan
GCF_008502095.1_CC80	SAMN09862366	PRJNA486965	7.4468	3.8763	Wetland	Terrestrial	44941	Nigeria:Ibadan
GCF_008502125.1_CC14	SAMN09862365	PRJNA486965	7.4468	3.8763	Wetland	Terrestrial	42005	Nigeria:Ibadan
GCF_008502125.1_CC14	SAMN09862365	PRJNA486965	7.4468	3.8763	Wetland	Terrestrial	42005	Nigeria:Ibadan
GCF_008502125.1_CC14	SAMN09862365	PRJNA486965	7.4468	3.8763	Wetland	Terrestrial	42005	Nigeria:Ibadan
GCF_008502125.1_CC14	SAMN09862365	PRJNA486965	7.4468	3.8763	Wetland	Terrestrial	42005	Nigeria:Ibadan
GCF_008502125.1_CC14	SAMN09862365	PRJNA486965	7.4468	3.8763	Wetland	Terrestrial	42005	Nigeria:Ibadan
GCF_008502125.1_CC14	SAMN09862365	PRJNA486965	7.4468	3.8763	Wetland	Terrestrial	42005	Nigeria:Ibadan
GCF_008502125.1_CC14	SAMN09862365	PRJNA486965	7.4468	3.8763	Wetland	Terrestrial	42005	Nigeria:Ibadan
GCF_008502125.1_CC14	SAMN09862365	PRJNA486965	7.4468	3.8763	Wetland	Terrestrial	42005	Nigeria:Ibadan
GCF_008502125.1_CC14	SAMN09862365	PRJNA486965	7.4468	3.8763	Wetland	Terrestrial	42005	Nigeria:Ibadan
GCF_008502135.1_CC12	SAMN09862364	PRJNA486965	7.4468	3.8763	Wetland	Terrestrial	45244	Nigeria:Ibadan
GCF_008502135.1_CC12	SAMN09862364	PRJNA486965	7.4468	3.8763	Wetland	Terrestrial	45244	Nigeria:Ibadan
GCF_008502135.1_CC12	SAMN09862364	PRJNA486965	7.4468	3.8763	Wetland	Terrestrial	45244	Nigeria:Ibadan
GCF_008502135.1_CC12	SAMN09862364	PRJNA486965	7.4468	3.8763	Wetland	Terrestrial	45244	Nigeria:Ibadan
GCF_008502145.1_CC85	SAMN09862363	PRJNA486965	7.4468	3.8763	Wetland	Terrestrial	45274	Nigeria:Ibadan
GCF_008502145.1_CC85	SAMN09862363	PRJNA486965	7.4468	3.8763	Wetland	Terrestrial	45274	Nigeria:Ibadan
GCF_008502145.1_CC85	SAMN09862363	PRJNA486965	7.4468	3.8763	Wetland	Terrestrial	45274	Nigeria:Ibadan
GCF_008502195.1_CC57	SAMN09862361	PRJNA486965	7.4468	3.8763	Wetland	Terrestrial	45274	Nigeria:Ibadan
GCF_008502195.1_CC57	SAMN09862361	PRJNA486965	7.4468	3.8763	Wetland	Terrestrial	45274	Nigeria:Ibadan
GCF_008502215.1_CC43	SAMN09862359	PRJNA486965	7.4468	3.8763	Wetland	Terrestrial	45274	Nigeria:Ibadan
GCF_008502215.1_CC43	SAMN09862359	PRJNA486965	7.4468	3.8763	Wetland	Terrestrial	45274	Nigeria:Ibadan
GCF_008502235.1_CC46	SAMN09862360	PRJNA486965	7.4468	3.8763	Wetland	Terrestrial	45274	Nigeria:Ibadan
GCF_008502235.1_CC46	SAMN09862360	PRJNA486965	7.4468	3.8763	Wetland	Terrestrial	45274	Nigeria:Ibadan
GCF_008502235.1_CC46	SAMN09862360	PRJNA486965	7.4468	3.8763	Wetland	Terrestrial	45274	Nigeria:Ibadan
GCF_008502245.1_CC33	SAMN09862358	PRJNA486965	7.4468	3.8763	Wetland	Terrestrial	45274	Nigeria:Ibadan
GCF_008502245.1_CC33	SAMN09862358	PRJNA486965	7.4468	3.8763	Wetland	Terrestrial	45274	Nigeria:Ibadan
GCF_008502285.1_CC8	SAMN09862357	PRJNA486965	7.4468	3.8763	Wetland	Terrestrial	45274	Nigeria:Ibadan
GCF_008502285.1_CC8	SAMN09862357	PRJNA486965	7.4468	3.8763	Wetland	Terrestrial	45274	Nigeria:Ibadan
GCF_003996965.1_ASM399696v1	SAMN09874187	PRJNA487144	-63.8069	-57.925	Permafrost	Terrestrial	39448	Antarctica: James Ross Island
GCF_003573655.1_ASM357365v1	SAMN09912266	PRJNA487594	28.6829	115.858	Agriculture	Terrestrial	missing	China: Nanchang City, Jiangxi Province
GCF_003950035.1_ASM395003v1	SAMN09908039	PRJNA487679	34.8163	127.929	Agriculture	Terrestrial	42818	South Korea
GCF_003950035.1_ASM395003v1	SAMN09908039	PRJNA487679	34.8163	127.929	Agriculture	Terrestrial	42818	South Korea
GCF_003837865.1_ASM383786v1	SAMN09914145	PRJNA487887	23.17	112.52	Forest	Terrestrial	42277	China: Guangdong Province
GCF_004886325.1_ASM488632v1	SAMN09926135	PRJNA488169	39.52	103	Desert	Terrestrial	45215	China: Nei Monggol Autonomous Region
GCF_004886325.1_ASM488632v1	SAMN09926135	PRJNA488169	39.52	103	Desert	Terrestrial	45215	China: Nei Monggol Autonomous Region
GCF_004886325.1_ASM488632v1	SAMN09926135	PRJNA488169	39.52	103	Desert	Terrestrial	45215	China: Nei Monggol Autonomous Region
GCF_003604215.1_ASM360421v1	SAMN09939669	PRJNA488684	39.35	103.32	Desert	Terrestrial	45215	China:Nei Monggol Autonomous Region
GCF_025506275.1_ASM2550627v1	SAMN09982396	PRJNA489557	40.92	-5.5555	Agriculture	Terrestrial	2012	Spain
GCF_009735645.1_ASM973564v1	SAMN10053049	PRJNA490590	20.4969	85.9444	Agriculture	Terrestrial	39884	India: Odisha, Jagatpur, Cuttack
GCF_003602275.1_ASM360227v1	SAMN10106140	PRJNA492815	43.155	87.002	Permafrost	Terrestrial	40096	China
GCF_003602275.1_ASM360227v1	SAMN10106140	PRJNA492815	43.155	87.002	Permafrost	Terrestrial	40096	China
GCF_003602285.1_ASM360228v1	SAMN10106141	PRJNA492817	28.45	98.76	Permafrost	Terrestrial	40096	China
GCF_003602285.1_ASM360228v1	SAMN10106141	PRJNA492817	28.45	98.76	Permafrost	Terrestrial	40096	China
GCF_003602285.1_ASM360228v1	SAMN10106141	PRJNA492817	28.45	98.76	Permafrost	Terrestrial	40096	China
GCF_003627795.1_ASM362779v1	SAMN10118218	PRJNA492910	19	-97	Agriculture	Terrestrial	45093	Mexico: Veracruz, Ayahualulco, Ocotepec
GCF_003627795.1_ASM362779v1	SAMN10118218	PRJNA492910	19	-97	Agriculture	Terrestrial	45093	Mexico: Veracruz, Ayahualulco, Ocotepec
GCF_003627795.1_ASM362779v1	SAMN10118218	PRJNA492910	19	-97	Agriculture	Terrestrial	45093	Mexico: Veracruz, Ayahualulco, Ocotepec
GCF_003627795.1_ASM362779v1	SAMN10118218	PRJNA492910	19	-97	Agriculture	Terrestrial	45093	Mexico: Veracruz, Ayahualulco, Ocotepec
GCF_003627795.1_ASM362779v1	SAMN10118218	PRJNA492910	19	-97	Agriculture	Terrestrial	45093	Mexico: Veracruz, Ayahualulco, Ocotepec
GCF_003627795.1_ASM362779v1	SAMN10118218	PRJNA492910	19	-97	Agriculture	Terrestrial	45093	Mexico: Veracruz, Ayahualulco, Ocotepec
GCF_003627795.1_ASM362779v1	SAMN10118218	PRJNA492910	19	-97	Agriculture	Terrestrial	45093	Mexico: Veracruz, Ayahualulco, Ocotepec
GCF_003627775.1_ASM362777v1	SAMN10118470	PRJNA492914	19	-97	Agriculture	Terrestrial	45093	Mexico: Veracruz, Ayahualulco, Ocotepec
GCF_003627775.1_ASM362777v1	SAMN10118470	PRJNA492914	19	-97	Agriculture	Terrestrial	45093	Mexico: Veracruz, Ayahualulco, Ocotepec
GCF_003627755.1_ASM362775v1	SAMN10118526	PRJNA492918	16.07	-91.45	Forest	Terrestrial	2012	Mexico: Chiapas
GCF_003627755.1_ASM362775v1	SAMN10118526	PRJNA492918	16.07	-91.45	Forest	Terrestrial	2012	Mexico: Chiapas
GCF_003627755.1_ASM362775v1	SAMN10118526	PRJNA492918	16.07	-91.45	Forest	Terrestrial	2012	Mexico: Chiapas
GCF_003627755.1_ASM362775v1	SAMN10118526	PRJNA492918	16.07	-91.45	Forest	Terrestrial	2012	Mexico: Chiapas
GCF_003627755.1_ASM362775v1	SAMN10118526	PRJNA492918	16.07	-91.45	Forest	Terrestrial	2012	Mexico: Chiapas
GCF_004117875.1_ASM411787v1	SAMN10120071	PRJNA492970	37.44	138.87	Agriculture	Terrestrial	43139	Japan: Niigata
GCF_003665095.1_ASM366509v1	SAMN10141549	PRJNA493714	31.8462	-7.37106	Agriculture	Terrestrial	39530	Morocco: El Attaouia region-El Kelaa des Sraghna
GCF_003628125.1_ASM362812v1	SAMN10142600	PRJNA493795	23.17	112.52	Forest	Terrestrial	42277	China:Guangdong Province
GCF_003628125.1_ASM362812v1	SAMN10142600	PRJNA493795	23.17	112.52	Forest	Terrestrial	42277	China:Guangdong Province
GCF_003725815.1_ASM372581v1	SAMN10147838	PRJNA494036	-74.62	164.23	Permafrost	Terrestrial	40577	Antarctica
GCF_003725795.1_ASM372579v1	SAMN10147839	PRJNA494037	-74.62	164.23	Permafrost	Terrestrial	40577	Antarctica
GCF_003628475.1_ASM362847v1	SAMN10172881	PRJNA494580	-26.026	-54.449	Forest	Terrestrial	45239	Argentina: Misiones
GCF_003628475.1_ASM362847v1	SAMN10172881	PRJNA494580	-26.026	-54.449	Forest	Terrestrial	45239	Argentina: Misiones
GCF_003628475.1_ASM362847v1	SAMN10172881	PRJNA494580	-26.026	-54.449	Forest	Terrestrial	45239	Argentina: Misiones
GCF_003628475.1_ASM362847v1	SAMN10172881	PRJNA494580	-26.026	-54.449	Forest	Terrestrial	45239	Argentina: Misiones
GCF_003628475.1_ASM362847v1	SAMN10172881	PRJNA494580	-26.026	-54.449	Forest	Terrestrial	45239	Argentina: Misiones
GCF_003628475.1_ASM362847v1	SAMN10172881	PRJNA494580	-26.026	-54.449	Forest	Terrestrial	45239	Argentina: Misiones
GCF_003628475.1_ASM362847v1	SAMN10172881	PRJNA494580	-26.026	-54.449	Forest	Terrestrial	45239	Argentina: Misiones
GCF_003628475.1_ASM362847v1	SAMN10172881	PRJNA494580	-26.026	-54.449	Forest	Terrestrial	45239	Argentina: Misiones
GCF_004010275.1_ASM401027v1	SAMN10174457	PRJNA494596	-20.3286	-68.8386	Agriculture	Terrestrial	40729	Chile
GCF_008042035.1_ASM804203v1	SAMN10237437	PRJNA496211	43.33	-89.48	Glassland	Terrestrial	41095	USA:Lodi, Wisconsin
GCF_008042045.1_ASM804204v1	SAMN10237441	PRJNA496211	30.2	-97.77	Glassland	Terrestrial	2009	USA:Austin, Texas
GCF_008042045.1_ASM804204v1	SAMN10237441	PRJNA496211	30.2	-97.77	Glassland	Terrestrial	2009	USA:Austin, Texas
GCF_008042065.1_ASM804206v1	SAMN10237438	PRJNA496211	36.09	-79.89	Glassland	Terrestrial	2009	USA:Greensboro, North Carolina
GCF_008042065.1_ASM804206v1	SAMN10237438	PRJNA496211	36.09	-79.89	Glassland	Terrestrial	2009	USA:Greensboro, North Carolina
GCF_008042115.1_ASM804211v1	SAMN10237435	PRJNA496211	43.4	-70.54	Glassland	Terrestrial	2009	USA:Kennebunk, Maine
GCF_008042115.1_ASM804211v1	SAMN10237435	PRJNA496211	43.4	-70.54	Glassland	Terrestrial	2009	USA:Kennebunk, Maine
GCF_008042125.1_ASM804212v1	SAMN10237434	PRJNA496211	33.46	-88.8	Glassland	Terrestrial	2009	USA:Starkville, Mississippi
GCF_008042125.1_ASM804212v1	SAMN10237434	PRJNA496211	33.46	-88.8	Glassland	Terrestrial	2009	USA:Starkville, Mississippi
GCF_008042145.1_ASM804214v1	SAMN10237433	PRJNA496211	47.706	-89.81	Glassland	Terrestrial	41095	USA:Wisconsin Dells, Wisconsin
GCF_008042145.1_ASM804214v1	SAMN10237433	PRJNA496211	47.706	-89.81	Glassland	Terrestrial	41095	USA:Wisconsin Dells, Wisconsin
GCF_008042145.1_ASM804214v1	SAMN10237433	PRJNA496211	47.706	-89.81	Glassland	Terrestrial	41095	USA:Wisconsin Dells, Wisconsin
GCF_008042155.1_ASM804215v1	SAMN10237432	PRJNA496211	47.73	-122.24	Glassland	Terrestrial	2009	USA:Bothell, Washington
GCF_008042275.1_ASM804227v1	SAMN10237436	PRJNA496211	46.18	-123.85	Glassland	Terrestrial	2009	USA:Astoria, Oregon
GCF_008042275.1_ASM804227v1	SAMN10237436	PRJNA496211	46.18	-123.85	Glassland	Terrestrial	2009	USA:Astoria, Oregon
GCF_008120935.1_ASM812093v1	SAMN10237440	PRJNA496211	43.46	-90.06	Glassland	Terrestrial	41095	USA:Reedsburg, Wisconsin
GCF_008369065.1_ASM836906v1	SAMN11840809	PRJNA496211	43.17	-89.24	Glassland	Terrestrial	2014	USA: Wisconsin
GCF_003697845.1_ASM369784v1	SAMN10255630	PRJNA497350	25.86	101.1	Deep subsurface	Terrestrial	41527	China: Yunnan
GCF_007827045.1_ASM782704v1	SAMN10256292	PRJNA497400	48.9742	14.7698	Forest	Terrestrial	2015	Czech Republic: Trebon region
GCF_004115155.1_ASM411515v1	SAMN10359080	PRJNA503354	65.36	72.43	Forest	Terrestrial	42020	Russia: West Siberia, Nadym region
GCF_004786095.1_ASM478609v1	SAMN10359081	PRJNA503385	62.56	134.01	Permafrost	Terrestrial	45121	Russia: Yakutia, Mamontova Gora
GCF_009829585.1_ASM982958v1	SAMN10485464	PRJNA507186	37.1226	50.0014	Agriculture	Terrestrial	45216	Iran: Gerd-Korf village, Lahijan City, Gilan Province
GCF_009829585.1_ASM982958v1	SAMN10485464	PRJNA507186	37.1226	50.0014	Agriculture	Terrestrial	45216	Iran: Gerd-Korf village, Lahijan City, Gilan Province
GCF_009829585.1_ASM982958v1	SAMN10485464	PRJNA507186	37.1226	50.0014	Agriculture	Terrestrial	45216	Iran: Gerd-Korf village, Lahijan City, Gilan Province
GCA_000190595.1_ASM19059v1	SAMN00713590	PRJNA50743	10.1319	-83.5185	Desert	Terrestrial	1969	Costa Rica
GCA_000190595.1_ASM19059v1	SAMN00713590	PRJNA50743	10.1319	-83.5185	Desert	Terrestrial	1969	Costa Rica
GCF_004010105.1_ASM401010v1	SAMN10502245	PRJNA507702	39.36	101.51	desert	Terrestrial	42448	China: Xinjiang
GCF_003940785.1_ASM394078v1	SAMN10523265	PRJNA508466	30.41	103.51	Agriculture	Terrestrial	43094	China: chengdu
GCF_003940825.1_ASM394082v1	SAMN10524910	PRJNA508546	30.55	121.21	Agriculture	Terrestrial	43007	China:shanghai
GCF_003957495.3_ASM395749v3	SAMN10525137	PRJNA508547	37.88	114.68	Agriculture	Terrestrial	42583	China: Shijiazhuang
GCF_004323735.1_ASM432373v1	SAMN10601635	PRJNA510083	53.8763	8.69263	Desert	Terrestrial	42487	Germany: beach, Cuxhaven
GCA_019923745.1_ASM1992374v1	SAMN13761858	PRJNA510297	47.8616	13.3402	Agriculture	Terrestrial	43657	Austria: Mondsee
GCF_003984835.1_ASM398483v1	SAMN10605933	PRJNA510493	29.7659	95.7104	Permafrost	Terrestrial	45215	China
GCF_003970305.1_ASM397030v1	SAMN10606306	PRJNA510504	29.3088	96.8187	Permafrost	Terrestrial	45215	China
GCF_003968825.1_ASM396882v1	SAMN10606307	PRJNA510505	29.3088	96.8187	Permafrost	Terrestrial	45215	China
GCF_003970335.1_ASM397033v1	SAMN10606317	PRJNA510507	29.2616	96.9359	Permafrost	Terrestrial	45215	China
GCF_003970355.1_ASM397035v1	SAMN10606319	PRJNA510508	29.2616	96.9359	Permafrost	Terrestrial	45215	China
GCF_003970375.1_ASM397037v1	SAMN10606568	PRJNA510510	30.2766	95.2508	Permafrost	Terrestrial	45215	China
GCF_003968755.1_ASM396875v1	SAMN10606569	PRJNA510511	29.2616	96.9359	Permafrost	Terrestrial	45215	China
GCF_003984825.1_ASM398482v1	SAMN10606626	PRJNA510513	29.2616	96.9359	Permafrost	Terrestrial	45215	China
GCF_003968735.1_ASM396873v1	SAMN10606627	PRJNA510514	29.2616	96.9359	Permafrost	Terrestrial	45215	China
GCF_003984855.1_ASM398485v1	SAMN10606664	PRJNA510515	29.7659	95.7104	Permafrost	Terrestrial	45215	China
GCF_003970395.1_ASM397039v1	SAMN10606666	PRJNA510517	29.7659	95.7104	Permafrost	Terrestrial	45215	China
GCF_004519545.1_ASM451954v1	SAMN10797480	PRJNA510709	23.04	113.41	Glassland	Terrestrial	43026	China: Guangdong
GCA_014750705.1_ASM1475070v1	SAMN10618140	PRJNA510908	39.37	103.04	Desert	Terrestrial	42665	China: Inner Mongolia
GCA_013363455.1_ASM1336345v1	SAMN14168057	PRJNA510915	17.52	78.29	Agriculture	Terrestrial	2009	India: ICRISAT campus in Hyderabad
GCA_013363465.1_ASM1336346v1	SAMN14168059	PRJNA510915	17.52	78.29	Agriculture	Terrestrial	2009	India: ICRISAT campus in Hyderabad
[truncated: 3,364 more rows]
