# Supplementary material for: Cobamide-producing microbes as a model for understanding general nutritional interdependencies in soil food webs
Source: Nat Commun. 2026 Jan 13;17:1533. doi: 10.1038/s41467-025-68255-6 (PMC12891699; doi:10.1038/s41467-025-68255-6)
Supplement: Supplementary file 13 — Supplementary Data 11 [file 41467_2025_68255_MOESM13_ESM.xlsx]

## Sheet: Supplementary Data 11
Classification	Criteria
Very-Likely Producer	23/23 aerobic steps or 25/25 anaerobic steps
Likely Producer	≥4/5 tetrapyrrole precursor biosynthesis steps and (either≥90% anaerobic steps or ≥90% aerobic steps)
Possible Producer	≥16/23 aerobic steps and ≥6/10 aerobic corrin ring biosynthesis steps; or ≥18/25 anaerobic steps and ≥9/12 anaerobic corrin ring biosynthesis steps; or ≥16/21 (tetrapyrrole precursor + corrin ring + end biosynthesis steps) for aerobic steps; or ≥18/23 (tetrapyrrole precursor + corrin ring + end biosynthesis steps) for anaerobic steps
Non-Producer	not any of the producer categories
