# Supplementary material for: Cobamide-producing microbes as a model for understanding general nutritional interdependencies in soil food webs
Source: Nat Commun. 2026 Jan 13;17:1533. doi: 10.1038/s41467-025-68255-6 (PMC12891699; doi:10.1038/s41467-025-68255-6)
Supplement: Supplementary file 14 — Supplementary Data 12 [file 41467_2025_68255_MOESM14_ESM.xlsx]

## Sheet: Supplementary Data 12
Sample	Location	Land_use	Host	Host_species	δN15	Longitude	Latitude
qgsfw1	Ningbo	Forest	Collembolan	Entomobrya unifasciata	3.71	121.52	29.67
qgsfw2	Ningbo	Forest	Collembolan	Entomobrya unifasciata	5.12	121.52	29.67
qgsfw3	Ningbo	Forest	Collembolan	Entomobrya unifasciata	3.74	121.52	29.67
qgsfw4	Ningbo	Forest	Collembolan	Entomobrya unifasciata	5.23	121.52	29.67
qgsfw5	Ningbo	Forest	Collembolan	Entomobrya unifasciata	6.32	121.52	29.67
qgsfw6	Ningbo	Forest	Collembolan	Willowsia buski	7.65	121.52	29.67
qgsfw7	Ningbo	Forest	Collembolan	Willowsia buski	6.68	121.52	29.67
qgsfw8	Ningbo	Forest	Collembolan	Willowsia buski	4.23	121.52	29.67
qgsfw9	Ningbo	Forest	Collembolan	Willowsia buski	3.97	121.52	29.67
qgsfw10	Ningbo	Forest	Collembolan	Willowsia buski	5.63	121.52	29.67
qgsfw11	Ningbo	Forest	Collembolan	Onychiuridae sp.	3.16	121.52	29.67
qgsfw12	Ningbo	Forest	Collembolan	Onychiuridae sp.	2.99	121.52	29.67
qgsfw13	Ningbo	Forest	Collembolan	Onychiuridae sp.	2.66	121.52	29.67
qgsfw14	Ningbo	Forest	Collembolan	Onychiuridae sp.	2.43	121.52	29.67
qgsfw15	Ningbo	Forest	Collembolan	Onychiuridae sp.	3.08	121.52	29.67
qgsfw16	Ningbo	Forest	Collembolan	Entomobrya sp.	1.43	121.52	29.67
qgsfw17	Ningbo	Forest	Collembolan	Entomobrya sp.	3.34	121.52	29.67
qgsfw18	Ningbo	Forest	Collembolan	Entomobrya sp.	6.75	121.52	29.67
qgsfw19	Ningbo	Forest	Collembolan	Entomobrya sp.	1.85	121.52	29.67
qgsfw20	Ningbo	Forest	Collembolan	Entomobrya sp.	5.45	121.52	29.67
qgsfw21	Ningbo	Forest	Collembolan	Protaphorura sp.	9.25	121.52	29.67
qgsfw22	Ningbo	Forest	Collembolan	Protaphorura sp.	8.67	121.52	29.67
qgsfw23	Ningbo	Forest	Collembolan	Protaphorura sp.	6.57	121.52	29.67
qgsfw24	Ningbo	Forest	Collembolan	Protaphorura sp.	7.32	121.52	29.67
qgsfw25	Ningbo	Forest	Collembolan	Protaphorura sp.	5.67	121.52	29.67
qgsfw26	Ningbo	Forest	Collembolan	Folsomia quadrioculata	9.71	121.52	29.67
qgsfw27	Ningbo	Forest	Collembolan	Folsomia quadrioculata	9.23	121.52	29.67
qgsfw28	Ningbo	Forest	Collembolan	Folsomia quadrioculata	7.32	121.52	29.67
qgsfw29	Ningbo	Forest	Collembolan	Folsomia quadrioculata	6.56	121.52	29.67
qgsfw30	Ningbo	Forest	Collembolan	Folsomia quadrioculata	7.98	121.52	29.67
qgsfw31	Ningbo	Forest	Collembolan	Isotomiella minor	7.25	121.52	29.67
qgsfw32	Ningbo	Forest	Collembolan	Isotomiella minor	8.67	121.52	29.67
qgsfw33	Ningbo	Forest	Collembolan	Isotomiella minor	10.21	121.52	29.67
qgsfw34	Ningbo	Forest	Collembolan	Isotomiella minor	8.76	121.52	29.67
qgsfw35	Ningbo	Forest	Collembolan	Isotomiella minor	12.7	121.52	29.67
qgsfw36	Ningbo	Arable	Collembolan	Homidia socia	8.67	121.53	29.8
qgsfw37	Ningbo	Arable	Collembolan	Homidia socia	7.65	121.53	29.8
qgsfw38	Ningbo	Arable	Collembolan	Homidia socia	8.45	121.53	29.8
qgsfw39	Ningbo	Arable	Collembolan	Homidia socia	9.65	121.53	29.8
qgsfw40	Ningbo	Arable	Collembolan	Homidia socia	8.45	121.53	29.8
qgsfw41	Ningbo	Arable	Collembolan	Sinella curviseta	10.21	121.53	29.8
qgsfw42	Ningbo	Arable	Collembolan	Sinella curviseta	10.32	121.53	29.8
qgsfw43	Ningbo	Arable	Collembolan	Sinella curviseta	8.75	121.53	29.8
qgsfw44	Ningbo	Arable	Collembolan	Sinella curviseta	9.08	121.53	29.8
qgsfw45	Ningbo	Arable	Collembolan	Sinella curviseta	12.32	121.53	29.8
qgsfw46	Ningbo	Arable	Collembolan	Ceratophysella sp.	9.67	121.53	29.8
qgsfw47	Ningbo	Arable	Collembolan	Ceratophysella sp.	8.98	121.53	29.8
qgsfw48	Ningbo	Arable	Collembolan	Ceratophysella sp.	9.87	121.53	29.8
qgsfw49	Ningbo	Arable	Collembolan	Ceratophysella sp.	8.79	121.53	29.8
qgsfw50	Ningbo	Arable	Collembolan	Ceratophysella sp.	9.45	121.53	29.8
qgsfw51	Ningbo	Arable	Collembolan	Entomobrya unifasciata	9.65	121.53	29.8
qgsfw52	Ningbo	Arable	Collembolan	Entomobrya unifasciata	8.76	121.53	29.8
qgsfw53	Ningbo	Arable	Collembolan	Entomobrya unifasciata	10.56	121.53	29.8
qgsfw54	Ningbo	Arable	Collembolan	Entomobrya unifasciata	11.21	121.53	29.8
qgsfw55	Ningbo	Arable	Collembolan	Entomobrya unifasciata	12.56	121.53	29.8
qgsfw56	Changsha	Forest	Collembolan	Vitronura quartadecima	2.13	112.63	28.13
qgsfw57	Changsha	Forest	Collembolan	Vitronura quartadecima	2.02	112.63	28.13
qgsfw58	Changsha	Forest	Collembolan	Vitronura quartadecima	2.35	112.63	28.13
qgsfw59	Changsha	Forest	Collembolan	Vitronura quartadecima	2.66	112.63	28.13
qgsfw60	Changsha	Forest	Collembolan	Vitronura quartadecima	1.99	112.63	28.13
qgsfw61	Changsha	Forest	Collembolan	Homidia sinensis	8.12	112.63	28.13
qgsfw62	Changsha	Forest	Collembolan	Homidia sinensis	8.86	112.63	28.13
qgsfw63	Changsha	Forest	Collembolan	Homidia sinensis	8.45	112.63	28.13
qgsfw64	Changsha	Forest	Collembolan	Homidia sinensis	7.56	112.63	28.13
qgsfw65	Changsha	Forest	Collembolan	Folsomia quadrioculata	10.23	112.63	28.13
qgsfw66	Changsha	Forest	Collembolan	Folsomia quadrioculata	7.56	112.63	28.13
qgsfw67	Changsha	Forest	Collembolan	Folsomia quadrioculata	8.45	112.63	28.13
qgsfw68	Changsha	Forest	Collembolan	Folsomia quadrioculata	4.97	112.63	28.13
qgsfw69	Changsha	Forest	Collembolan	Folsomia quadrioculata	5.14	112.63	28.13
qgsfw70	Changsha	Arable	Collembolan	Ceratophysella sp.	4.67	112.64	28.17
qgsfw71	Changsha	Arable	Collembolan	Ceratophysella sp.	5.34	112.64	28.17
qgsfw72	Changsha	Arable	Collembolan	Ceratophysella sp.	3.56	112.64	28.17
qgsfw73	Changsha	Arable	Collembolan	Ceratophysella sp.	4.12	112.64	28.17
qgsfw74	Changsha	Arable	Collembolan	Ceratophysella sp.	0.1	112.64	28.17
qgsfw75	Changsha	Arable	Collembolan	Isotoma sp.	7.45	112.64	28.17
qgsfw76	Changsha	Arable	Collembolan	Isotoma sp.	8.89	112.64	28.17
qgsfw77	Changsha	Arable	Collembolan	Isotoma sp.	7.86	112.64	28.17
qgsfw78	Changsha	Arable	Collembolan	Isotoma sp.	8.89	112.64	28.17
qgsfw79	Changsha	Arable	Collembolan	Isotoma sp.	9.04	112.64	28.17
qgsfw80	Changsha	Arable	Collembolan	Protaphorura sp.	6.78	112.64	28.17
qgsfw81	Changsha	Arable	Collembolan	Protaphorura sp.	3.12	112.64	28.17
qgsfw82	Changsha	Arable	Collembolan	Protaphorura sp.	7.32	112.64	28.17
qgsfw83	Changsha	Arable	Collembolan	Protaphorura sp.	9.04	112.64	28.17
qgsfw84	Changsha	Arable	Collembolan	Protaphorura sp.	6.34	112.64	28.17
qgsfw85	Kaifeng	Arable	Collembolan	Orchesellides sinensis	5.97	114.36	34.86
qgsfw86	Kaifeng	Arable	Collembolan	Orchesellides sinensis	5.12	114.36	34.86
qgsfw87	Kaifeng	Arable	Collembolan	Orchesellides sinensis	7.68	114.36	34.86
qgsfw88	Kaifeng	Arable	Collembolan	Orchesellides sinensis	10.78	114.36	34.86
qgsfw89	Kaifeng	Arable	Collembolan	Orchesellides sinensis	6.12	114.36	34.86
qgsfw90	Kaifeng	Arable	Collembolan	Homidia similis	7.96	114.36	34.86
qgsfw91	Kaifeng	Arable	Collembolan	Homidia similis	9.67	114.36	34.86
qgsfw92	Kaifeng	Arable	Collembolan	Homidia similis	6.85	114.36	34.86
qgsfw93	Kaifeng	Arable	Collembolan	Homidia similis	5.46	114.36	34.86
qgsfw94	Kaifeng	Arable	Collembolan	Homidia similis	3.78	114.36	34.86
qgsfw95	Kaifeng	Arable	Collembolan	Poduromorpha sp.	10.89	114.36	34.86
qgsfw96	Kaifeng	Arable	Collembolan	Poduromorpha sp.	6.75	114.36	34.86
qgsfw97	Kaifeng	Arable	Collembolan	Poduromorpha sp.	4.67	114.36	34.86
qgsfw98	Kaifeng	Arable	Collembolan	Poduromorpha sp.	4.85	114.36	34.86
qgsfw99	Kaifeng	Arable	Collembolan	Poduromorpha sp.	7.45	114.36	34.86
qgsfw100	Kaifeng	Arable	Collembolan	Thalassaphorura sp.	5.78	114.36	34.86
qgsfw101	Kaifeng	Arable	Collembolan	Thalassaphorura sp.	6.01	114.36	34.86
qgsfw102	Kaifeng	Arable	Collembolan	Thalassaphorura sp.	0.45	114.36	34.86
qgsfw103	Kaifeng	Forest	Collembolan	Orchesellides sinensis	4.64	114.38	34.82
qgsfw104	Kaifeng	Forest	Collembolan	Orchesellides sinensis	3.78	114.38	34.82
qgsfw106	Kaifeng	Forest	Collembolan	Orchesellides sinensis	4.12	114.38	34.82
qgsfw107	Kaifeng	Forest	Collembolan	Orchesellides sinensis	5.23	114.38	34.82
qgsfw108	Kaifeng	Forest	Collembolan	Homidia similis	2.78	114.38	34.82
qgsfw109	Kaifeng	Forest	Collembolan	Homidia similis	5.94	114.38	34.82
qgsfw110	Kaifeng	Forest	Collembolan	Homidia similis	7.65	114.38	34.82
qgsfw111	Kaifeng	Forest	Collembolan	Homidia similis	12.67	114.38	34.82
qgsfw112	Kaifeng	Forest	Collembolan	Homidia similis	9.67	114.38	34.82
qgsfw113	Kaifeng	Forest	Collembolan	Folsomia quadrioculata	7.45	114.38	34.82
qgsfw114	Kaifeng	Forest	Collembolan	Folsomia quadrioculata	8.97	114.38	34.82
qgsfw115	Kaifeng	Forest	Collembolan	Folsomia quadrioculata	13.78	114.38	34.82
qgsfw116	Kaifeng	Forest	Collembolan	Folsomia quadrioculata	11.56	114.38	34.82
qgsfw117	Kaifeng	Forest	Collembolan	Folsomia quadrioculata	13.23	114.38	34.82
qgsfw118	Shenyang	Forest	Collembolan	Entomobrya neotenica	3.59	123.72	41.71
qgsfw119	Shenyang	Forest	Collembolan	Entomobrya neotenica	3.59	123.72	41.71
qgsfw120	Shenyang	Forest	Collembolan	Entomobrya neotenica	8.67	123.72	41.71
qgsfw121	Shenyang	Forest	Collembolan	Entomobrya neotenica	3.56	123.72	41.71
qgsfw122	Shenyang	Forest	Collembolan	Entomobrya neotenica	3.52	123.72	41.71
qgsfw123	Shenyang	Forest	Collembolan	Tomocerus minor	13.12	123.72	41.71
qgsfw124	Shenyang	Forest	Collembolan	Tomocerus minor	12.56	123.72	41.71
qgsfw125	Shenyang	Forest	Collembolan	Tomocerus minor	10.56	123.72	41.71
qgsfw126	Shenyang	Forest	Collembolan	Tomocerus minor	11.23	123.72	41.71
qgsfw127	Shenyang	Forest	Collembolan	Tomocerus minor	8.78	123.72	41.71
qgsfw128	Shenyang	Forest	Collembolan	Onychiuridae sp.	3.12	123.72	41.71
qgsfw129	Shenyang	Forest	Collembolan	Onychiuridae sp.	10.78	123.72	41.71
qgsfw130	Shenyang	Forest	Collembolan	Onychiuridae sp.	10.23	123.72	41.71
qgsfw131	Shenyang	Forest	Collembolan	Onychiuridae sp.	12.21	123.72	41.71
qgsfw132	Shenyang	Forest	Collembolan	Onychiuridae sp.	11.67	123.72	41.71
qgsfw133	Shenyang	Forest	Collembolan	Folsomia quadrioculata	7.56	123.72	41.71
qgsfw134	Shenyang	Forest	Collembolan	Folsomia quadrioculata	7.21	123.72	41.71
qgsfw135	Shenyang	Forest	Collembolan	Folsomia quadrioculata	6.89	123.72	41.71
qgsfw136	Shenyang	Forest	Collembolan	Folsomia quadrioculata	6.45	123.72	41.71
qgsfw137	Shenyang	Forest	Collembolan	Folsomia quadrioculata	8.56	123.72	41.71
qgsfw138	Shenyang	Forest	Collembolan	Ceratophysella sp.	7.89	123.72	41.71
qgsfw139	Shenyang	Forest	Collembolan	Ceratophysella sp.	9.43	123.72	41.71
qgsfw140	Shenyang	Forest	Collembolan	Ceratophysella sp.	10.34	123.72	41.71
qgsfw141	Shenyang	Arable	Collembolan	Ceratophysella sp.	7.68	123.6	41.72
qgsfw142	Shenyang	Arable	Collembolan	Ceratophysella sp.	8.97	123.6	41.72
qgsfw143	Shenyang	Arable	Collembolan	Ceratophysella sp.	12.21	123.6	41.72
qgsfw144	Shenyang	Arable	Collembolan	Ceratophysella sp.	11.23	123.6	41.72
qgsfw145	Shenyang	Arable	Collembolan	Ceratophysella sp.	13.65	123.6	41.72
qgsfw146	Shenyang	Arable	Collembolan	Entomobryomorpha sp.	14.23	123.6	41.72
qgsfw147	Shenyang	Arable	Collembolan	Entomobryomorpha sp.	13.87	123.6	41.72
qgsfw148	Shenyang	Arable	Collembolan	Entomobryomorpha sp.	15.12	123.6	41.72
qgsfw149	Shenyang	Arable	Collembolan	Entomobryomorpha sp.	13.78	123.6	41.72
qgsfw150	Shenyang	Arable	Collembolan	Entomobryomorpha sp.	8.56	123.6	41.72
qgsfw151	Shenyang	Arable	Collembolan	Protaphorura sp.	8.57	123.6	41.72
qgsfw152	Shenyang	Arable	Collembolan	Protaphorura sp.	8.67	123.6	41.72
qgsfw153	Shenyang	Arable	Collembolan	Protaphorura sp.	14.21	123.6	41.72
qgsfw154	Shenyang	Arable	Collembolan	Protaphorura sp.	13.56	123.6	41.72
qgsfw155	Shenyang	Arable	Collembolan	Protaphorura sp.	8.23	123.6	41.72
qgsfw156	Kunming	Forest	Collembolan	Folsomia quadrioculata	2.78	102.91	24.96
qgsfw157	Kunming	Forest	Collembolan	Folsomia quadrioculata	5.12	102.91	24.96
qgsfw158	Kunming	Forest	Collembolan	Folsomia quadrioculata	2.78	102.91	24.96
qgsfw159	Kunming	Forest	Collembolan	Folsomia quadrioculata	3.12	102.91	24.96
qgsfw160	Kunming	Forest	Collembolan	Folsomia quadrioculata	4.89	102.91	24.96
qgsfw161	Kunming	Forest	Collembolan	Protaphorura maoerensis	3.67	102.91	24.96
qgsfw162	Kunming	Forest	Collembolan	Protaphorura maoerensis	3.54	102.91	24.96
qgsfw163	Kunming	Forest	Collembolan	Protaphorura maoerensis	4.34	102.91	24.96
qgsfw164	Kunming	Forest	Collembolan	Protaphorura maoerensis	5.34	102.91	24.96
qgsfw165	Kunming	Forest	Collembolan	Protaphorura maoerensis	13.21	102.91	24.96
qgsfw166	Kunming	Forest	Collembolan	Sahacanthella sp.	11.67	102.91	24.96
qgsfw167	Kunming	Forest	Collembolan	Sahacanthella sp.	12.12	102.91	24.96
qgsfw168	Kunming	Forest	Collembolan	Sahacanthella sp.	14.23	102.91	24.96
qgsfw169	Kunming	Forest	Collembolan	Sahacanthella sp.	10.56	102.91	24.96
qgsfw171	Kunming	Arable	Collembolan	Homidia sinensis	13.26	102.95	24.98
qgsfw172	Kunming	Arable	Collembolan	Homidia sinensis	5.45	102.95	24.98
qgsfw173	Kunming	Arable	Collembolan	Homidia sinensis	7.68	102.95	24.98
qgsfw174	Kunming	Arable	Collembolan	Homidia sinensis	15.23	102.95	24.98
qgsfw175	Kunming	Arable	Collembolan	Homidia sinensis	14.12	102.95	24.98
qgsfw176	Kunming	Arable	Collembolan	Folsomia quadrioculata	0.23	102.95	24.98
qgsfw177	Kunming	Arable	Collembolan	Folsomia quadrioculata	0.16	102.95	24.98
qgsfw178	Kunming	Arable	Collembolan	Folsomia quadrioculata	0.67	102.95	24.98
qgsfw180	Kunming	Arable	Collembolan	Folsomia quadrioculata	0.25	102.95	24.98
qgsfw181	Kunming	Arable	Collembolan	Sinella curviseta	0.67	102.95	24.98
qgsfw182	Kunming	Arable	Collembolan	Sinella curviseta	7.23	102.95	24.98
qgsfw183	Kunming	Arable	Collembolan	Sinella curviseta	5.67	102.95	24.98
qgsfw184	Kunming	Arable	Collembolan	Sinella curviseta	7.45	102.95	24.98
qgsfw185	Kunming	Arable	Collembolan	Sinella curviseta	8.45	102.95	24.98
qgsfw186	Kunming	Arable	Collembolan	Lepidocyrtus sp.	6.45	102.95	24.98
qgsfw187	Kunming	Arable	Collembolan	Lepidocyrtus sp.	9.01	102.95	24.98
qgsfw188	Kunming	Arable	Collembolan	Lepidocyrtus sp.	9.02	102.95	24.98
qgsfw189	Kunming	Arable	Collembolan	Lepidocyrtus sp.	10.21	102.95	24.98
qgsfw190	Kunming	Arable	Collembolan	Lepidocyrtus sp.	8.67	102.95	24.98
qgsfw191	Kunming	Arable	Collembolan	Protaphorura maoerensis	9.54	102.95	24.98
qgsfw192	Kunming	Arable	Collembolan	Protaphorura maoerensis	11.32	102.95	24.98
qgsfw193	Kunming	Arable	Collembolan	Protaphorura maoerensis	12.32	102.95	24.98
qgsfw194	Kunming	Arable	Collembolan	Protaphorura maoerensis	13.23	102.95	24.98
qgsfw195	Kunming	Arable	Collembolan	Protaphorura maoerensis	14.21	102.95	24.98
qgsfw196	Xiamen	Forest	Collembolan	Entomobrya neotenica	10.2	117.96	24.64
qgsfw197	Xiamen	Forest	Collembolan	Entomobrya neotenica	1.23	117.96	24.64
qgsfw198	Xiamen	Forest	Collembolan	Entomobrya neotenica	4.21	117.96	24.64
qgsfw199	Xiamen	Forest	Collembolan	Entomobrya neotenica	2.67	117.96	24.64
qgsfw200	Xiamen	Forest	Collembolan	Entomobrya neotenica	6.32	117.96	24.64
qgsfw201	Xiamen	Forest	Collembolan	Entomobrya neotenica	5.78	117.96	24.64
qgsfw202	Xiamen	Forest	Collembolan	Entomobrya neotenica	4.32	117.96	24.64
qgsfw203	Xiamen	Forest	Collembolan	Homidia laha	2.67	117.96	24.64
qgsfw204	Xiamen	Forest	Collembolan	Homidia laha	5.23	117.96	24.64
qgsfw205	Xiamen	Forest	Collembolan	Homidia laha	4.78	117.96	24.64
qgsfw206	Xiamen	Forest	Collembolan	Homidia laha	7.21	117.96	24.64
qgsfw207	Xiamen	Forest	Collembolan	Homidia laha	12.56	117.96	24.64
qgsfw208	Xiamen	Forest	Collembolan	Homidia laha	13.21	117.96	24.64
qgsfw209	Xiamen	Forest	Collembolan	Homidia laha	2.12	117.96	24.64
qgsfw210	Xiamen	Forest	Collembolan	Homidia laha	11.78	117.96	24.64
qgsfw211	Xiamen	Forest	Collembolan	Homidia laha	9.67	117.96	24.64
qgsfw212	Xiamen	Forest	Collembolan	Homidia laha	11.54	117.96	24.64
qgsfw213	Xiamen	Forest	Collembolan	Homidia laha	10.89	117.96	24.64
qgsfw214	Xiamen	Forest	Collembolan	Dicranocentrus wangi	7.56	117.96	24.64
qgsfw215	Xiamen	Forest	Collembolan	Dicranocentrus wangi	9.56	117.96	24.64
qgsfw216	Xiamen	Forest	Collembolan	Dicranocentrus wangi	8.67	117.96	24.64
qgsfw217	Xiamen	Forest	Collembolan	Dicranocentrus wangi	10.21	117.96	24.64
qgsfw218	Xiamen	Forest	Collembolan	Dicranocentrus wangi	9.45	117.96	24.64
qgsfw219	Xiamen	Forest	Collembolan	Dicranocentrus wangi	10.32	117.96	24.64
qgsfw220	Xiamen	Forest	Collembolan	Dicranocentrus wangi	8.67	117.96	24.64
qgsfw221	Xiamen	Forest	Collembolan	Dicranocentrus wangi	10.23	117.96	24.64
qgsfw222	Xiamen	Forest	Collembolan	Dicranocentrus wangi	11.32	117.96	24.64
qgsfw223	Xiamen	Forest	Collembolan	Dicranocentrus wangi	13.21	117.96	24.64
qgsfw224	Xiamen	Arable	Collembolan	Tomoceridae sp.	14.21	118.01	24.66
qgsfw225	Xiamen	Arable	Collembolan	Tomoceridae sp.	12.56	118.01	24.66
qgsfw226	Xiamen	Arable	Collembolan	Tomoceridae sp.	10.32	118.01	24.66
qgsfw227	Xiamen	Arable	Collembolan	Tomoceridae sp.	12.32	118.01	24.66
qgsfw228	Xiamen	Arable	Collembolan	Tomoceridae sp.	9.23	118.01	24.66
qgsfw229	Xiamen	Arable	Collembolan	Lepidocyrtus sp.	9.65	118.01	24.66
qgsfw230	Xiamen	Arable	Collembolan	Lepidocyrtus sp.	10.23	118.01	24.66
qgsfw231	Xiamen	Arable	Collembolan	Lepidocyrtus sp.	9.67	118.01	24.66
qgsfw232	Xiamen	Arable	Collembolan	Lepidocyrtus sp.	10.21	118.01	24.66
qgsfw233	Xiamen	Arable	Collembolan	Lepidocyrtus sp.	11.89	118.01	24.66
qgsfw234	Xiamen	Arable	Collembolan	Onychiurus orientalis	9.67	118.01	24.66
qgsfw235	Xiamen	Arable	Collembolan	Onychiurus orientalis	12.21	118.01	24.66
qgsfw236	Xiamen	Arable	Collembolan	Onychiurus orientalis	2.56	118.01	24.66
qgsfw237	Xiamen	Arable	Collembolan	Onychiurus orientalis	12.67	118.01	24.66
qgsfw238	Xiamen	Arable	Collembolan	Onychiurus orientalis	3.12	118.01	24.66
qgsfw239	Kaifeng	Arable	Nematode	Aporcelaimellus obtusicaudatus	10.78	114.36	34.86
qgsfw240	Kaifeng	Arable	Nematode	Aporcelaimellus obtusicaudatus	8.98	114.36	34.86
qgsfw241	Kaifeng	Arable	Nematode	Aporcelaimellus obtusicaudatus	9.56	114.36	34.86
qgsfw242	Kaifeng	Arable	Nematode	Aporcelaimellus obtusicaudatus	9.23	114.36	34.86
qgsfw243	Kaifeng	Arable	Nematode	Aporcelaimellus obtusicaudatus	9.45	114.36	34.86
qgsfw244	Kaifeng	Forest	Nematode	Dorylaimus stagnalis	8.09	114.38	34.82
qgsfw245	Kaifeng	Forest	Nematode	Dorylaimus stagnalis	12.42	114.38	34.82
qgsfw246	Kaifeng	Forest	Nematode	Dorylaimus stagnalis	11.23	114.38	34.82
qgsfw247	Kaifeng	Forest	Nematode	Dorylaimus stagnalis	13.21	114.38	34.82
qgsfw248	Kaifeng	Forest	Nematode	Dorylaimus stagnalis	8.78	114.38	34.82
qgsfw249	Shenyang	Forest	Nematode	Dorylaimus stagnalis	7.89	123.72	41.71
qgsfw250	Shenyang	Forest	Nematode	Dorylaimus stagnalis	6.12	123.72	41.71
qgsfw251	Shenyang	Forest	Nematode	Dorylaimus stagnalis	3.78	123.72	41.71
qgsfw252	Shenyang	Forest	Nematode	Dorylaimus stagnalis	7.21	123.72	41.71
qgsfw253	Shenyang	Forest	Nematode	Dorylaimus stagnalis	7.89	123.72	41.71
qgsfw254	Shenyang	Arable	Nematode	Dorylaimus stagnalis	11.67	123.6	41.72
qgsfw255	Shenyang	Arable	Nematode	Dorylaimus stagnalis	7.56	123.6	41.72
qgsfw256	Shenyang	Arable	Nematode	Dorylaimus stagnalis	12.67	123.6	41.72
qgsfw257	Shenyang	Arable	Nematode	Dorylaimus stagnalis	13.27	123.6	41.72
qgsfw258	Ningbo	Arable	Nematode	Dorylaimus stagnalis	11.65	121.53	29.8
qgsfw259	Ningbo	Arable	Nematode	Dorylaimus stagnalis	13.56	121.53	29.8
qgsfw260	Ningbo	Arable	Nematode	Dorylaimus stagnalis	14.21	121.53	29.8
qgsfw261	Ningbo	Arable	Nematode	Dorylaimus stagnalis	12.23	121.53	29.8
qgsfw262	Ningbo	Arable	Nematode	Dorylaimus stagnalis	10.2	121.53	29.8
qgsfw263	Ningbo	Forest	Nematode	Dorylaimus stagnalis	14.21	121.52	29.67
qgsfw264	Ningbo	Forest	Nematode	Dorylaimus stagnalis	13.21	121.52	29.67
qgsfw265	Ningbo	Forest	Nematode	Dorylaimus stagnalis	7.32	121.52	29.67
qgsfw266	Ningbo	Forest	Nematode	Dorylaimus stagnalis	6.68	121.52	29.67
qgsfw267	Ningbo	Forest	Nematode	Dorylaimus stagnalis	6.62	121.52	29.67
qgsfw268	Changsha	Forest	Nematode	Paractinolaimus macrolaimus	9.78	112.63	28.13
qgsfw269	Changsha	Forest	Nematode	Paractinolaimus macrolaimus	6.78	112.63	28.13
qgsfw270	Changsha	Forest	Nematode	Paractinolaimus macrolaimus	7.54	112.63	28.13
qgsfw271	Changsha	Forest	Nematode	Paractinolaimus macrolaimus	8.34	112.63	28.13
qgsfw272	Changsha	Forest	Nematode	Paractinolaimus macrolaimus	6.89	112.63	28.13
qgsfw273	Changsha	Arable	Nematode	Paractinolaimus macrolaimus	6.45	112.64	28.17
qgsfw274	Changsha	Arable	Nematode	Paractinolaimus macrolaimus	7.56	112.64	28.17
qgsfw275	Changsha	Arable	Nematode	Paractinolaimus macrolaimus	5.67	112.64	28.17
qgsfw276	Changsha	Arable	Nematode	Paractinolaimus macrolaimus	9.54	112.64	28.17
qgsfw277	Changsha	Arable	Nematode	Paractinolaimus macrolaimus	8.79	112.64	28.17
qgsfw278	Kunming	Forest	Nematode	Prionchulus muscorum	9.56	102.91	24.96
qgsfw279	Kunming	Forest	Nematode	Prionchulus muscorum	5.67	102.91	24.96
qgsfw280	Kunming	Forest	Nematode	Prionchulus muscorum	4.54	102.91	24.96
qgsfw281	Kunming	Forest	Nematode	Prionchulus muscorum	7.23	102.91	24.96
qgsfw282	Kunming	Forest	Nematode	Prionchulus muscorum	6.78	102.91	24.96
qgsfw283	Kunming	Arable	Nematode	Dorylaimus stagnalis	5.32	102.95	24.98
qgsfw284	Kunming	Arable	Nematode	Dorylaimus stagnalis	11.23	102.95	24.98
qgsfw285	Kunming	Arable	Nematode	Dorylaimus stagnalis	12.32	102.95	24.98
qgsfw286	Kunming	Arable	Nematode	Dorylaimus stagnalis	9.32	102.95	24.98
qgsfw287	Kunming	Arable	Nematode	Dorylaimus stagnalis	9.78	102.95	24.98
qgsfw288	Xiamen	Forest	Nematode	Prionchulus muscorum	6.45	117.96	24.64
qgsfw289	Xiamen	Forest	Nematode	Prionchulus muscorum	13.67	117.96	24.64
qgsfw290	Xiamen	Forest	Nematode	Prionchulus muscorum	7.56	117.96	24.64
qgsfw291	Xiamen	Forest	Nematode	Prionchulus muscorum	8.56	117.96	24.64
qgsfw292	Xiamen	Arable	Nematode	Prionchulus muscorum	4.78	118.01	24.66
qgsfw293	Xiamen	Arable	Nematode	Prionchulus muscorum	8.65	118.01	24.66
qgsfw294	Xiamen	Arable	Nematode	Prionchulus muscorum	13.21	118.01	24.66
qgsfw295	Xiamen	Arable	Nematode	Prionchulus muscorum	2.56	118.01	24.66
qgsfw296	Xiamen	Arable	Nematode	Prionchulus muscorum	1.56	118.01	24.66
qgsfw297	Shenyang	Forest	Potworm	Fridericia cusanicaformis	4.12	123.72	41.71
qgsfw298	Shenyang	Forest	Potworm	Fridericia cusanicaformis	2.76	123.72	41.71
qgsfw299	Shenyang	Forest	Potworm	Fridericia cusanicaformis	2.82	123.72	41.71
qgsfw300	Shenyang	Forest	Potworm	Fridericia cusanicaformis	2.78	123.72	41.71
qgsfw301	Shenyang	Forest	Potworm	Fridericia cusanicaformis	2.77	123.72	41.71
qgsfw302	Shenyang	Arable	Potworm	Fridericia cusanicaformis	2.74	123.6	41.72
qgsfw303	Shenyang	Arable	Potworm	Fridericia cusanicaformis	5.23	123.6	41.72
qgsfw304	Shenyang	Arable	Potworm	Fridericia cusanicaformis	1.72	123.6	41.72
qgsfw305	Shenyang	Arable	Potworm	Fridericia cusanicaformis	1.83	123.6	41.72
qgsfw306	Shenyang	Arable	Potworm	Fridericia cusanicaformis	1.85	123.6	41.72
qgsfw307	Kaifeng	Arable	Potworm	Fridericia cusanicaformis	9.07	114.36	34.86
qgsfw308	Kaifeng	Arable	Potworm	Fridericia cusanicaformis	10.21	114.36	34.86
qgsfw309	Kaifeng	Arable	Potworm	Fridericia cusanicaformis	9.56	114.36	34.86
qgsfw310	Kaifeng	Arable	Potworm	Fridericia cusanicaformis	8.78	114.36	34.86
qgsfw311	Kaifeng	Arable	Potworm	Fridericia cusanicaformis	10.32	114.36	34.86
qgsfw312	Kaifeng	Forest	Potworm	Fridericia cusanicaformis	10.89	114.38	34.82
qgsfw313	Kaifeng	Forest	Potworm	Fridericia cusanicaformis	8.67	114.38	34.82
qgsfw314	Kaifeng	Forest	Potworm	Fridericia cusanicaformis	12.54	114.38	34.82
qgsfw315	Kaifeng	Forest	Potworm	Fridericia cusanicaformis	9.68	114.38	34.82
qgsfw316	Kaifeng	Forest	Potworm	Fridericia cusanicaformis	8.97	114.38	34.82
qgsfw317	Ningbo	Arable	Potworm	Fridericia eiseni	4.87	121.53	29.8
qgsfw318	Ningbo	Arable	Potworm	Fridericia eiseni	6.45	121.53	29.8
qgsfw319	Ningbo	Arable	Potworm	Fridericia eiseni	7.23	121.53	29.8
qgsfw320	Ningbo	Arable	Potworm	Fridericia eiseni	4.78	121.53	29.8
qgsfw321	Ningbo	Arable	Potworm	Fridericia eiseni	4.23	121.53	29.8
qgsfw322	Ningbo	Arable	Potworm	Fridericia cusanicaformis	5.12	121.53	29.8
qgsfw323	Ningbo	Arable	Potworm	Fridericia cusanicaformis	4.08	121.53	29.8
qgsfw325	Ningbo	Arable	Potworm	Fridericia cusanicaformis	4.87	121.53	29.8
qgsfw326	Ningbo	Arable	Potworm	Fridericia cusanicaformis	5.34	121.53	29.8
qgsfw327	Ningbo	Forest	Potworm	Fridericia eiseni	4.06	121.52	29.67
qgsfw328	Ningbo	Forest	Potworm	Fridericia eiseni	8.56	121.52	29.67
qgsfw329	Ningbo	Forest	Potworm	Fridericia eiseni	4.13	121.52	29.67
qgsfw330	Ningbo	Forest	Potworm	Fridericia eiseni	6.12	121.52	29.67
qgsfw331	Ningbo	Forest	Potworm	Fridericia eiseni	6.86	121.52	29.67
qgsfw332	Ningbo	Forest	Potworm	Fridericia cusanicaformis	5.78	121.52	29.67
qgsfw333	Ningbo	Forest	Potworm	Fridericia cusanicaformis	7.23	121.52	29.67
qgsfw334	Ningbo	Forest	Potworm	Fridericia cusanicaformis	6.45	121.52	29.67
qgsfw335	Ningbo	Forest	Potworm	Fridericia cusanicaformis	6.56	121.52	29.67
qgsfw336	Changsha	Forest	Potworm	Fridericia paroniana	4.21	112.63	28.13
qgsfw337	Changsha	Forest	Potworm	Fridericia paroniana	8.67	112.63	28.13
qgsfw338	Changsha	Forest	Potworm	Fridericia paroniana	7.45	112.63	28.13
qgsfw339	Changsha	Forest	Potworm	Fridericia paroniana	8.54	112.63	28.13
qgsfw340	Changsha	Arable	Potworm	Fridericia paroniana	8.27	112.64	28.17
qgsfw341	Changsha	Arable	Potworm	Fridericia paroniana	7.68	112.64	28.17
qgsfw342	Changsha	Arable	Potworm	Fridericia paroniana	3.21	112.64	28.17
qgsfw343	Changsha	Arable	Potworm	Fridericia paroniana	4.21	112.64	28.17
qgsfw344	Changsha	Arable	Potworm	Fridericia paroniana	4.56	112.64	28.17
qgsfw345	Kunming	Forest	Potworm	Fridericia isseli	6.75	102.91	24.96
qgsfw346	Kunming	Forest	Potworm	Fridericia isseli	10.67	102.91	24.96
qgsfw347	Kunming	Forest	Potworm	Fridericia isseli	9.78	102.91	24.96
qgsfw348	Kunming	Forest	Potworm	Fridericia isseli	14.21	102.91	24.96
qgsfw349	Kunming	Forest	Potworm	Fridericia isseli	9.78	102.91	24.96
qgsfw350	Kunming	Arable	Potworm	Fridericia isseli	12.12	102.95	24.98
qgsfw351	Kunming	Arable	Potworm	Fridericia isseli	11.78	102.95	24.98
qgsfw352	Kunming	Arable	Potworm	Fridericia isseli	3.78	102.95	24.98
qgsfw353	Kunming	Arable	Potworm	Fridericia isseli	4.12	102.95	24.98
qgsfw354	Kunming	Arable	Potworm	Fridericia isseli	7.23	102.95	24.98
qgsfw355	Xiamen	Arable	Potworm	Enchytraeus norvegicus	6.87	118.01	24.66
qgsfw356	Xiamen	Arable	Potworm	Enchytraeus norvegicus	5.67	118.01	24.66
qgsfw357	Xiamen	Arable	Potworm	Enchytraeus norvegicus	5.78	118.01	24.66
qgsfw358	Xiamen	Arable	Potworm	Enchytraeus norvegicus	6.32	118.01	24.66
qgsfw359	Xiamen	Arable	Potworm	Enchytraeus norvegicus	4.89	118.01	24.66
qgsfw360	Ningbo	Forest	Oribatid mite	Oppiella nova	7.78	121.52	29.67
qgsfw361	Ningbo	Forest	Oribatid mite	Oppiella nova	8	121.52	29.67
qgsfw362	Ningbo	Forest	Oribatid mite	Oppiella nova	7.92	121.52	29.67
qgsfw363	Ningbo	Forest	Oribatid mite	Oppiella nova	6.57	121.52	29.67
qgsfw364	Ningbo	Forest	Oribatid mite	Oppiella nova	6.12	121.52	29.67
qgsfw365	Ningbo	Forest	Oribatid mite	Macrocheles sp.	6.78	121.52	29.67
qgsfw366	Ningbo	Forest	Oribatid mite	Macrocheles sp.	5.12	121.52	29.67
qgsfw367	Ningbo	Forest	Oribatid mite	Macrocheles sp.	6.97	121.52	29.67
qgsfw368	Ningbo	Forest	Oribatid mite	Macrocheles sp.	6.12	121.52	29.67
qgsfw369	Ningbo	Forest	Oribatid mite	Macrocheles sp.	5.67	121.52	29.67
qgsfw370	Ningbo	Forest	Oribatid mite	Lohmannia banksi	4.23	121.52	29.67
qgsfw371	Ningbo	Forest	Oribatid mite	Lohmannia banksi	4.12	121.52	29.67
qgsfw372	Ningbo	Forest	Oribatid mite	Lohmannia banksi	5.64	121.52	29.67
qgsfw373	Ningbo	Forest	Oribatid mite	Lohmannia banksi	5.78	121.52	29.67
qgsfw374	Ningbo	Forest	Oribatid mite	Lohmannia banksi	9.38	121.52	29.67
qgsfw375	Ningbo	Arable	Oribatid mite	Macrocheles sp.	10.67	121.53	29.8
qgsfw376	Ningbo	Arable	Oribatid mite	Macrocheles sp.	8.67	121.53	29.8
qgsfw377	Ningbo	Arable	Oribatid mite	Macrocheles sp.	9.07	121.53	29.8
qgsfw378	Ningbo	Arable	Oribatid mite	Macrocheles sp.	7.45	121.53	29.8
qgsfw379	Ningbo	Arable	Oribatid mite	Macrocheles sp.	8.64	121.53	29.8
qgsfw380	Ningbo	Arable	Oribatid mite	Oppiella nova	7.89	121.53	29.8
qgsfw381	Ningbo	Arable	Oribatid mite	Oppiella nova	8.76	121.53	29.8
qgsfw382	Ningbo	Arable	Oribatid mite	Oppiella nova	9.67	121.53	29.8
qgsfw383	Ningbo	Arable	Oribatid mite	Oppiella nova	10.21	121.53	29.8
qgsfw384	Ningbo	Arable	Oribatid mite	Oppiella nova	15.74	121.53	29.8
qgsfw385	Ningbo	Arable	Oribatid mite	Lohmannia banksi	12.45	121.53	29.8
qgsfw386	Ningbo	Arable	Oribatid mite	Lohmannia banksi	9.87	121.53	29.8
qgsfw387	Ningbo	Arable	Oribatid mite	Lohmannia banksi	8.78	121.53	29.8
qgsfw388	Changsha	Forest	Oribatid mite	Lohmannia banksi	10.21	112.63	28.13
qgsfw389	Changsha	Forest	Oribatid mite	Lohmannia banksi	9.56	112.63	28.13
qgsfw390	Changsha	Forest	Oribatid mite	Lohmannia banksi	9.12	112.63	28.13
qgsfw391	Changsha	Forest	Oribatid mite	Lohmannia banksi	9.34	112.63	28.13
qgsfw392	Changsha	Forest	Oribatid mite	Lohmannia banksi	8.67	112.63	28.13
qgsfw393	Changsha	Forest	Oribatid mite	Oppiella nova	9.06	112.63	28.13
qgsfw394	Changsha	Forest	Oribatid mite	Oppiella nova	10.21	112.63	28.13
qgsfw395	Changsha	Forest	Oribatid mite	Oppiella nova	10.56	112.63	28.13
qgsfw396	Changsha	Forest	Oribatid mite	Oppiella nova	12.21	112.63	28.13
qgsfw397	Changsha	Forest	Oribatid mite	Oppiella nova	7.45	112.63	28.13
qgsfw398	Changsha	Forest	Oribatid mite	Pergamasus sp.	13.21	112.63	28.13
qgsfw399	Changsha	Forest	Oribatid mite	Pergamasus sp.	10.98	112.63	28.13
qgsfw400	Changsha	Forest	Oribatid mite	Pergamasus sp.	11.56	112.63	28.13
qgsfw401	Changsha	Forest	Oribatid mite	Pergamasus sp.	11.87	112.63	28.13
qgsfw402	Changsha	Forest	Oribatid mite	Pergamasus sp.	9.67	112.63	28.13
qgsfw403	Changsha	Forest	Oribatid mite	Macrocheles sp.	13.21	112.63	28.13
qgsfw404	Changsha	Forest	Oribatid mite	Macrocheles sp.	12.67	112.63	28.13
qgsfw405	Changsha	Forest	Oribatid mite	Macrocheles sp.	9.78	112.63	28.13
qgsfw406	Changsha	Forest	Oribatid mite	Macrocheles sp.	11.78	112.63	28.13
qgsfw407	Changsha	Arable	Oribatid mite	Oppiella nova	9.08	112.64	28.17
qgsfw408	Changsha	Arable	Oribatid mite	Oppiella nova	10.23	112.64	28.17
qgsfw409	Changsha	Arable	Oribatid mite	Oppiella nova	11.21	112.64	28.17
qgsfw410	Changsha	Arable	Oribatid mite	Oppiella nova	12.45	112.64	28.17
qgsfw411	Changsha	Arable	Oribatid mite	Oppiella nova	8.09	112.64	28.17
qgsfw412	Changsha	Arable	Oribatid mite	Hemileius microclava	9.56	112.64	28.17
qgsfw413	Changsha	Arable	Oribatid mite	Hemileius microclava	8.45	112.64	28.17
qgsfw414	Changsha	Arable	Oribatid mite	Hemileius microclava	12.21	112.64	28.17
qgsfw415	Changsha	Arable	Oribatid mite	Hemileius microclava	14.21	112.64	28.17
qgsfw416	Changsha	Arable	Oribatid mite	Hemileius microclava	13.78	112.64	28.17
qgsfw417	Kaifeng	Arable	Oribatid mite	Oppiella nova	10.21	114.36	34.86
qgsfw418	Kaifeng	Arable	Oribatid mite	Oppiella nova	16.21	114.36	34.86
qgsfw419	Kaifeng	Arable	Oribatid mite	Oppiella nova	14.67	114.36	34.86
qgsfw420	Kaifeng	Arable	Oribatid mite	Oppiella nova	15.21	114.36	34.86
qgsfw421	Kaifeng	Arable	Oribatid mite	Oppiella nova	15.78	114.36	34.86
qgsfw422	Kaifeng	Arable	Oribatid mite	Macrocheles sp.	16.56	114.36	34.86
qgsfw423	Kaifeng	Arable	Oribatid mite	Macrocheles sp.	13.67	114.36	34.86
qgsfw424	Kaifeng	Arable	Oribatid mite	Macrocheles sp.	14.21	114.36	34.86
qgsfw425	Kaifeng	Arable	Oribatid mite	Macrocheles sp.	13.78	114.36	34.86
qgsfw426	Kaifeng	Arable	Oribatid mite	Macrocheles sp.	12.76	114.36	34.86
qgsfw427	Kaifeng	Arable	Oribatid mite	Hemileius microclava	12.78	114.36	34.86
qgsfw428	Kaifeng	Arable	Oribatid mite	Hemileius microclava	7.09	114.36	34.86
qgsfw429	Kaifeng	Arable	Oribatid mite	Hemileius microclava	8.76	114.36	34.86
qgsfw430	Kaifeng	Arable	Oribatid mite	Hemileius microclava	10.21	114.36	34.86
qgsfw431	Kaifeng	Arable	Oribatid mite	Hemileius microclava	2.32	114.36	34.86
qgsfw432	Kaifeng	Arable	Oribatid mite	Atropacarus striculus	1.78	114.36	34.86
qgsfw433	Kaifeng	Arable	Oribatid mite	Atropacarus striculus	4.67	114.36	34.86
qgsfw434	Kaifeng	Arable	Oribatid mite	Atropacarus striculus	4.32	114.36	34.86
qgsfw435	Kaifeng	Arable	Oribatid mite	Atropacarus striculus	4.87	114.36	34.86
qgsfw436	Kaifeng	Arable	Oribatid mite	Atropacarus striculus	4.98	114.36	34.86
qgsfw437	Kaifeng	Arable	Oribatid mite	Lohmannia banksi	11.23	114.36	34.86
qgsfw438	Kaifeng	Arable	Oribatid mite	Lohmannia banksi	11.76	114.36	34.86
qgsfw439	Kaifeng	Arable	Oribatid mite	Lohmannia banksi	8.23	114.36	34.86
qgsfw440	Kaifeng	Arable	Oribatid mite	Lohmannia banksi	10.78	114.36	34.86
qgsfw441	Kaifeng	Arable	Oribatid mite	Lohmannia banksi	9.12	114.36	34.86
qgsfw442	Kaifeng	Forest	Oribatid mite	Oppiella nova	7.68	114.38	34.82
qgsfw443	Kaifeng	Forest	Oribatid mite	Oppiella nova	12.12	114.38	34.82
qgsfw444	Kaifeng	Forest	Oribatid mite	Oppiella nova	8.76	114.38	34.82
qgsfw445	Kaifeng	Forest	Oribatid mite	Oppiella nova	13.12	114.38	34.82
qgsfw446	Kaifeng	Forest	Oribatid mite	Oppiella nova	11.32	114.38	34.82
qgsfw447	Kaifeng	Forest	Oribatid mite	Hemileius microclava	4.78	114.38	34.82
qgsfw448	Kaifeng	Forest	Oribatid mite	Hemileius microclava	4.76	114.38	34.82
qgsfw449	Kaifeng	Forest	Oribatid mite	Hemileius microclava	7.32	114.38	34.82
qgsfw450	Kaifeng	Forest	Oribatid mite	Hemileius microclava	6.78	114.38	34.82
qgsfw451	Kaifeng	Forest	Oribatid mite	Hemileius microclava	5.98	114.38	34.82
qgsfw452	Kaifeng	Forest	Oribatid mite	Atropacarus striculus	9.07	114.38	34.82
qgsfw453	Kaifeng	Forest	Oribatid mite	Atropacarus striculus	8.76	114.38	34.82
qgsfw454	Kaifeng	Forest	Oribatid mite	Atropacarus striculus	7.89	114.38	34.82
qgsfw455	Kaifeng	Forest	Oribatid mite	Atropacarus striculus	9.07	114.38	34.82
qgsfw456	Kaifeng	Forest	Oribatid mite	Atropacarus striculus	9.45	114.38	34.82
qgsfw457	Shenyang	Forest	Oribatid mite	Oppiella nova	1.41	123.72	41.71
qgsfw458	Shenyang	Forest	Oribatid mite	Oppiella nova	4.23	123.72	41.71
qgsfw459	Shenyang	Forest	Oribatid mite	Oppiella nova	3.23	123.72	41.71
qgsfw460	Shenyang	Forest	Oribatid mite	Oppiella nova	5.78	123.72	41.71
qgsfw461	Shenyang	Forest	Oribatid mite	Oppiella nova	7.32	123.72	41.71
qgsfw462	Shenyang	Forest	Oribatid mite	Hemileius microclava	5.78	123.72	41.71
qgsfw463	Shenyang	Forest	Oribatid mite	Hemileius microclava	6.32	123.72	41.71
qgsfw464	Shenyang	Forest	Oribatid mite	Hemileius microclava	6.32	123.72	41.71
qgsfw465	Shenyang	Forest	Oribatid mite	Hemileius microclava	5.23	123.72	41.71
qgsfw466	Shenyang	Forest	Oribatid mite	Hemileius microclava	5.71	123.72	41.71
qgsfw467	Shenyang	Forest	Oribatid mite	Atropacarus striculus	6.12	123.72	41.71
qgsfw468	Shenyang	Forest	Oribatid mite	Atropacarus striculus	4.87	123.72	41.71
qgsfw469	Shenyang	Forest	Oribatid mite	Atropacarus striculus	6.56	123.72	41.71
qgsfw470	Shenyang	Forest	Oribatid mite	Atropacarus striculus	4.23	123.72	41.71
qgsfw471	Shenyang	Forest	Oribatid mite	Atropacarus striculus	13.21	123.72	41.71
qgsfw472	Shenyang	Forest	Oribatid mite	Lohmannia banksi	14.12	123.72	41.71
qgsfw473	Shenyang	Forest	Oribatid mite	Lohmannia banksi	9.67	123.72	41.71
qgsfw474	Shenyang	Forest	Oribatid mite	Lohmannia banksi	8.67	123.72	41.71
qgsfw475	Shenyang	Forest	Oribatid mite	Lohmannia banksi	10.23	123.72	41.71
qgsfw476	Shenyang	Forest	Oribatid mite	Lohmannia banksi	14.21	123.72	41.71
qgsfw477	Shenyang	Arable	Oribatid mite	Oppiella nova	13.87	123.6	41.72
qgsfw478	Shenyang	Arable	Oribatid mite	Oppiella nova	12.78	123.6	41.72
qgsfw479	Shenyang	Arable	Oribatid mite	Oppiella nova	13.65	123.6	41.72
qgsfw480	Shenyang	Arable	Oribatid mite	Oppiella nova	13.12	123.6	41.72
qgsfw481	Shenyang	Arable	Oribatid mite	Oppiella nova	8.32	123.6	41.72
qgsfw482	Shenyang	Arable	Oribatid mite	Hemileius microclava	14.56	123.6	41.72
qgsfw483	Shenyang	Arable	Oribatid mite	Hemileius microclava	8.67	123.6	41.72
qgsfw484	Shenyang	Arable	Oribatid mite	Hemileius microclava	12.65	123.6	41.72
qgsfw485	Shenyang	Arable	Oribatid mite	Hemileius microclava	7.65	123.6	41.72
qgsfw486	Ningbo	Forest	Predatory mite	Pergamasus sp.	8.89	121.52	29.67
qgsfw487	Ningbo	Forest	Predatory mite	Pergamasus sp.	9.05	121.52	29.67
qgsfw488	Ningbo	Forest	Predatory mite	Pergamasus sp.	7.12	121.52	29.67
qgsfw489	Ningbo	Forest	Predatory mite	Pergamasus sp.	8.21	121.52	29.67
qgsfw490	Ningbo	Forest	Predatory mite	Pergamasus sp.	6.12	121.52	29.67
qgsfw491	Ningbo	Forest	Predatory mite	Gaeolaelaps aculeifer	5.02	121.52	29.67
qgsfw492	Ningbo	Forest	Predatory mite	Gaeolaelaps aculeifer	9.32	121.52	29.67
qgsfw494	Ningbo	Forest	Predatory mite	Gaeolaelaps aculeifer	9.78	121.52	29.67
qgsfw495	Ningbo	Forest	Predatory mite	Gaeolaelaps aculeifer	10.21	121.52	29.67
qgsfw496	Ningbo	Forest	Predatory mite	Gaeolaelaps aculeifer	9.32	121.52	29.67
qgsfw497	Ningbo	Forest	Predatory mite	Echinonyssus sp.	7.26	121.52	29.67
qgsfw499	Ningbo	Forest	Predatory mite	Echinonyssus sp.	9.56	121.52	29.67
qgsfw500	Ningbo	Forest	Predatory mite	Echinonyssus sp.	8.67	121.52	29.67
qgsfw501	Ningbo	Arable	Predatory mite	Pergamasus sp.	7.98	121.53	29.8
qgsfw502	Ningbo	Arable	Predatory mite	Pergamasus sp.	8.02	121.53	29.8
qgsfw503	Ningbo	Arable	Predatory mite	Pergamasus sp.	16.79	121.53	29.8
qgsfw504	Ningbo	Arable	Predatory mite	Pergamasus sp.	15.21	121.53	29.8
qgsfw505	Ningbo	Arable	Predatory mite	Pergamasus sp.	15.78	121.53	29.8
qgsfw506	Ningbo	Arable	Predatory mite	Gaeolaelaps aculeifer	16.21	121.53	29.8
qgsfw507	Ningbo	Arable	Predatory mite	Gaeolaelaps aculeifer	14.23	121.53	29.8
qgsfw508	Ningbo	Arable	Predatory mite	Gaeolaelaps aculeifer	11.16	121.53	29.8
qgsfw509	Ningbo	Arable	Predatory mite	Gaeolaelaps aculeifer	13.21	121.53	29.8
qgsfw510	Ningbo	Arable	Predatory mite	Gaeolaelaps aculeifer	12.32	121.53	29.8
qgsfw511	Changsha	Forest	Predatory mite	Pergamasus sp.	8.76	112.63	28.13
qgsfw512	Changsha	Forest	Predatory mite	Pergamasus sp.	9.56	112.63	28.13
qgsfw513	Changsha	Forest	Predatory mite	Pergamasus sp.	9.56	112.63	28.13
qgsfw514	Changsha	Forest	Predatory mite	Pergamasus sp.	10.32	112.63	28.13
qgsfw515	Changsha	Forest	Predatory mite	Pergamasus sp.	8.67	112.63	28.13
qgsfw516	Changsha	Forest	Predatory mite	Gaeolaelaps aculeifer	10.32	112.63	28.13
qgsfw517	Changsha	Forest	Predatory mite	Gaeolaelaps aculeifer	11.67	112.63	28.13
qgsfw518	Changsha	Forest	Predatory mite	Gaeolaelaps aculeifer	8.45	112.63	28.13
qgsfw519	Changsha	Forest	Predatory mite	Gaeolaelaps aculeifer	7.56	112.63	28.13
qgsfw520	Changsha	Forest	Predatory mite	Gaeolaelaps aculeifer	11.21	112.63	28.13
qgsfw521	Changsha	Forest	Predatory mite	Phorytocarpais fimetorum	13.21	112.63	28.13
qgsfw522	Changsha	Forest	Predatory mite	Phorytocarpais fimetorum	8.67	112.63	28.13
qgsfw523	Changsha	Forest	Predatory mite	Phorytocarpais fimetorum	10.23	112.63	28.13
qgsfw524	Changsha	Forest	Predatory mite	Phorytocarpais fimetorum	13.21	112.63	28.13
qgsfw525	Changsha	Arable	Predatory mite	Gaeolaelaps aculeifer	12.67	112.64	28.17
qgsfw526	Changsha	Arable	Predatory mite	Gaeolaelaps aculeifer	14.21	112.64	28.17
qgsfw527	Changsha	Arable	Predatory mite	Gaeolaelaps aculeifer	15.23	112.64	28.17
qgsfw528	Changsha	Arable	Predatory mite	Gaeolaelaps aculeifer	13.21	112.64	28.17
qgsfw529	Kaifeng	Arable	Predatory mite	Gaeolaelaps aculeifer	9.89	114.36	34.86
qgsfw530	Kaifeng	Arable	Predatory mite	Gaeolaelaps aculeifer	9.56	114.36	34.86
qgsfw531	Kaifeng	Arable	Predatory mite	Gaeolaelaps aculeifer	8.76	114.36	34.86
qgsfw532	Kaifeng	Arable	Predatory mite	Gaeolaelaps aculeifer	9.56	114.36	34.86
qgsfw533	Kaifeng	Arable	Predatory mite	Gaeolaelaps aculeifer	11.67	114.36	34.86
qgsfw534	Kaifeng	Arable	Predatory mite	Podocinum sp.	9.67	114.36	34.86
qgsfw535	Kaifeng	Arable	Predatory mite	Podocinum sp.	8.78	114.36	34.86
qgsfw536	Kaifeng	Arable	Predatory mite	Podocinum sp.	9.23	114.36	34.86
qgsfw537	Kaifeng	Arable	Predatory mite	Podocinum sp.	11.23	114.36	34.86
qgsfw538	Kaifeng	Arable	Predatory mite	Podocinum sp.	10.21	114.36	34.86
qgsfw539	Kaifeng	Forest	Predatory mite	Gaeolaelaps aculeifer	5.15	114.38	34.82
qgsfw540	Kaifeng	Forest	Predatory mite	Gaeolaelaps aculeifer	6.21	114.38	34.82
qgsfw541	Kaifeng	Forest	Predatory mite	Gaeolaelaps aculeifer	8.67	114.38	34.82
qgsfw542	Kaifeng	Forest	Predatory mite	Gaeolaelaps aculeifer	7.56	114.38	34.82
qgsfw543	Kaifeng	Forest	Predatory mite	Gaeolaelaps aculeifer	9.07	114.38	34.82
qgsfw544	Kaifeng	Forest	Predatory mite	Uroobovella americana	7.12	114.38	34.82
qgsfw545	Kaifeng	Forest	Predatory mite	Uroobovella americana	8.23	114.38	34.82
qgsfw546	Kaifeng	Forest	Predatory mite	Uroobovella americana	6.12	114.38	34.82
qgsfw547	Kaifeng	Forest	Predatory mite	Uroobovella americana	8.21	114.38	34.82
qgsfw548	Kaifeng	Forest	Predatory mite	Uroobovella americana	13.67	114.38	34.82
qgsfw549	Shenyang	Forest	Predatory mite	Gaeolaelaps aculeifer	13.21	123.72	41.71
qgsfw550	Shenyang	Forest	Predatory mite	Gaeolaelaps aculeifer	12.56	123.72	41.71
qgsfw551	Shenyang	Forest	Predatory mite	Gaeolaelaps aculeifer	8.67	123.72	41.71
qgsfw552	Shenyang	Forest	Predatory mite	Gaeolaelaps aculeifer	9.21	123.72	41.71
qgsfw553	Shenyang	Forest	Predatory mite	Gaeolaelaps aculeifer	13.21	123.72	41.71
qgsfw554	Shenyang	Forest	Predatory mite	Podocinum sp.	12.32	123.72	41.71
qgsfw555	Shenyang	Forest	Predatory mite	Podocinum sp.	11.23	123.72	41.71
qgsfw556	Shenyang	Forest	Predatory mite	Podocinum sp.	11.76	123.72	41.71
qgsfw557	Shenyang	Forest	Predatory mite	Podocinum sp.	13.21	123.72	41.71
qgsfw558	Shenyang	Forest	Predatory mite	Podocinum sp.	14.21	123.72	41.71
qgsfw559	Shenyang	Forest	Predatory mite	Phorytocarpais fimetorum	10.87	123.72	41.71
qgsfw560	Shenyang	Forest	Predatory mite	Phorytocarpais fimetorum	12.78	123.72	41.71
qgsfw561	Shenyang	Forest	Predatory mite	Phorytocarpais fimetorum	13.21	123.72	41.71
qgsfw562	Shenyang	Forest	Predatory mite	Phorytocarpais fimetorum	14.23	123.72	41.71
qgsfw563	Shenyang	Forest	Predatory mite	Phorytocarpais fimetorum	9.87	123.72	41.71
qgsfw564	Shenyang	Arable	Predatory mite	Gaeolaelaps aculeifer	10.78	123.6	41.72
qgsfw565	Shenyang	Arable	Predatory mite	Gaeolaelaps aculeifer	8.78	123.6	41.72
qgsfw566	Shenyang	Arable	Predatory mite	Gaeolaelaps aculeifer	8.65	123.6	41.72
qgsfw567	Shenyang	Arable	Predatory mite	Gaeolaelaps aculeifer	9.45	123.6	41.72
qgsfw568	Shenyang	Arable	Predatory mite	Gaeolaelaps aculeifer	9.67	123.6	41.72
qgsfw569	Kunming	Forest	Predatory mite	Gaeolaelaps aculeifer	10.23	102.91	24.96
qgsfw570	Kunming	Forest	Predatory mite	Gaeolaelaps aculeifer	9.67	102.91	24.96
qgsfw571	Kunming	Forest	Predatory mite	Gaeolaelaps aculeifer	8.45	102.91	24.96
qgsfw572	Kunming	Forest	Predatory mite	Gaeolaelaps aculeifer	4.23	102.91	24.96
qgsfw573	Kunming	Forest	Predatory mite	Gaeolaelaps aculeifer	4.53	102.91	24.96
qgsfw574	Kunming	Forest	Predatory mite	Pergamasus sp.	4.04	102.91	24.96
qgsfw575	Kunming	Forest	Predatory mite	Pergamasus sp.	5.12	102.91	24.96
qgsfw576	Kunming	Forest	Predatory mite	Pergamasus sp.	8.67	102.91	24.96
qgsfw577	Kunming	Forest	Predatory mite	Pergamasus sp.	8.97	102.91	24.96
qgsfw578	Kunming	Forest	Predatory mite	Pergamasus sp.	6.45	102.91	24.96
qgsfw579	Kunming	Forest	Predatory mite	Poecilochirus sp.	6.01	102.91	24.96
qgsfw580	Kunming	Forest	Predatory mite	Poecilochirus sp.	10.21	102.91	24.96
qgsfw581	Kunming	Forest	Predatory mite	Poecilochirus sp.	9.67	102.91	24.96
qgsfw582	Kunming	Forest	Predatory mite	Poecilochirus sp.	9.02	102.91	24.96
qgsfw583	Kunming	Forest	Predatory mite	Poecilochirus sp.	8.56	102.91	24.96
qgsfw584	Kunming	Arable	Predatory mite	Gaeolaelaps aculeifer	8.27	102.95	24.98
qgsfw585	Kunming	Arable	Predatory mite	Gaeolaelaps aculeifer	12.32	102.95	24.98
qgsfw586	Kunming	Arable	Predatory mite	Gaeolaelaps aculeifer	8.56	102.95	24.98
qgsfw587	Kunming	Arable	Predatory mite	Gaeolaelaps aculeifer	9.43	102.95	24.98
qgsfw588	Kunming	Arable	Predatory mite	Gaeolaelaps aculeifer	13.21	102.95	24.98
qgsfw589	Kunming	Arable	Predatory mite	Pergamasus sp.	4.67	102.95	24.98
qgsfw590	Kunming	Arable	Predatory mite	Pergamasus sp.	5.23	102.95	24.98
qgsfw591	Kunming	Arable	Predatory mite	Pergamasus sp.	8.45	102.95	24.98
qgsfw592	Kunming	Arable	Predatory mite	Pergamasus sp.	7.56	102.95	24.98
qgsfw593	Kunming	Arable	Predatory mite	Pergamasus sp.	4.65	102.95	24.98
qgsfw594	Xiamen	Forest	Predatory mite	Gaeolaelaps aculeifer	14.21	117.96	24.64
qgsfw595	Xiamen	Forest	Predatory mite	Gaeolaelaps aculeifer	6.12	117.96	24.64
qgsfw596	Xiamen	Forest	Predatory mite	Gaeolaelaps aculeifer	3.23	117.96	24.64
qgsfw597	Xiamen	Forest	Predatory mite	Gaeolaelaps aculeifer	1.67	117.96	24.64
qgsfw598	Xiamen	Forest	Predatory mite	Gaeolaelaps aculeifer	15.21	117.96	24.64
qgsfw599	Xiamen	Forest	Predatory mite	Podocinum sp.	14.67	117.96	24.64
qgsfw600	Xiamen	Forest	Predatory mite	Podocinum sp.	12.21	117.96	24.64
qgsfw601	Xiamen	Forest	Predatory mite	Podocinum sp.	13.67	117.96	24.64
qgsfw602	Xiamen	Forest	Predatory mite	Podocinum sp.	7.6	117.96	24.64
qgsfw603	Xiamen	Forest	Predatory mite	Podocinum sp.	6.9	117.96	24.64
qgsfw604	Xiamen	Arable	Predatory mite	Gaeolaelaps aculeifer	9.7	118.01	24.66
qgsfw605	Xiamen	Arable	Predatory mite	Gaeolaelaps aculeifer	6.87	118.01	24.66
qgsfw606	Xiamen	Arable	Predatory mite	Gaeolaelaps aculeifer	6.79	118.01	24.66
qgsfw607	Xiamen	Arable	Predatory mite	Gaeolaelaps aculeifer	7.21	118.01	24.66
qgsfw608	Xiamen	Arable	Predatory mite	Gaeolaelaps aculeifer	5.87	118.01	24.66
qgsfw609	Kunming	Forest	Oribatid mite	Heminothrus yamasakii	8.17	102.91	24.96
qgsfw610	Kunming	Forest	Oribatid mite	Heminothrus yamasakii	10.21	102.91	24.96
qgsfw611	Kunming	Forest	Oribatid mite	Heminothrus yamasakii	8.56	102.91	24.96
qgsfw612	Kunming	Forest	Oribatid mite	Heminothrus yamasakii	9.12	102.91	24.96
qgsfw613	Kunming	Forest	Oribatid mite	Heminothrus yamasakii	7.67	102.91	24.96
qgsfw614	Kunming	Forest	Oribatid mite	Eohypochthonius crassiseliger	2.13	102.91	24.96
qgsfw615	Kunming	Forest	Oribatid mite	Eohypochthonius crassiseliger	4.32	102.91	24.96
qgsfw616	Kunming	Forest	Oribatid mite	Eohypochthonius crassiseliger	11.23	102.91	24.96
qgsfw617	Kunming	Forest	Oribatid mite	Eohypochthonius crassiseliger	7.65	102.91	24.96
qgsfw618	Kunming	Forest	Oribatid mite	Eohypochthonius crassiseliger	6.45	102.91	24.96
qgsfw619	Xiamen	Forest	Oribatid mite	Atropacarus striculus	12.32	117.96	24.64
qgsfw620	Xiamen	Forest	Oribatid mite	Atropacarus striculus	13.21	117.96	24.64
qgsfw621	Xiamen	Forest	Oribatid mite	Atropacarus striculus	9.32	117.96	24.64
qgsfw622	Xiamen	Forest	Oribatid mite	Atropacarus striculus	7.56	117.96	24.64
qgsfw623	Xiamen	Forest	Oribatid mite	Atropacarus striculus	7.21	117.96	24.64
qgsfw624	Xiamen	Arable	Oribatid mite	Hemileius microclava	6.87	118.01	24.66
qgsfw625	Xiamen	Arable	Oribatid mite	Hemileius microclava	7.32	118.01	24.66
qgsfw626	Xiamen	Arable	Oribatid mite	Hemileius microclava	7.56	118.01	24.66
qgsfw627	Xiamen	Arable	Oribatid mite	Hemileius microclava	7.87	118.01	24.66
qgsfw628	Xiamen	Arable	Oribatid mite	Hemileius microclava	6.78	118.01	24.66
qgsfw629	Kaifeng	Arable	Earthworm	Amynthas gracilis	14.21	114.36	34.86
qgsfw630	Kaifeng	Arable	Earthworm	Amynthas gracilis	15.65	114.36	34.86
qgsfw631	Kaifeng	Arable	Earthworm	Amynthas gracilis	16.78	114.36	34.86
qgsfw632	Kaifeng	Arable	Earthworm	Amynthas gracilis	15.76	114.36	34.86
qgsfw633	Kaifeng	Arable	Earthworm	Amynthas gracilis	14.56	114.36	34.86
qgsfw634	Kaifeng	Forest	Earthworm	Amynthas gracilis	4.32	114.38	34.82
qgsfw635	Kaifeng	Forest	Earthworm	Amynthas gracilis	7.32	114.38	34.82
qgsfw636	Kaifeng	Forest	Earthworm	Amynthas gracilis	8.56	114.38	34.82
qgsfw637	Kaifeng	Forest	Earthworm	Amynthas gracilis	5.32	114.38	34.82
qgsfw638	Kaifeng	Forest	Earthworm	Amynthas gracilis	9.23	114.38	34.82
qgsfw639	Changsha	Arable	Earthworm	Drawida sp.	8.12	112.64	28.17
qgsfw640	Changsha	Arable	Earthworm	Drawida sp.	5.32	112.64	28.17
qgsfw641	Changsha	Arable	Earthworm	Drawida sp.	9.78	112.64	28.17
qgsfw642	Changsha	Arable	Earthworm	Drawida sp.	8.89	112.64	28.17
qgsfw643	Changsha	Arable	Earthworm	Drawida sp.	9.56	112.64	28.17
qgsfw644	Changsha	Forest	Earthworm	Drawida sp.	8.23	112.63	28.13
qgsfw645	Changsha	Forest	Earthworm	Drawida sp.	9.67	112.63	28.13
qgsfw646	Changsha	Forest	Earthworm	Drawida sp.	8.67	112.63	28.13
qgsfw647	Changsha	Forest	Earthworm	Drawida sp.	8.32	112.63	28.13
qgsfw648	Changsha	Forest	Earthworm	Drawida sp.	9.12	112.63	28.13
qgsfw649	Ningbo	Arable	Earthworm	Amynthas morrisi	11.78	121.53	29.8
qgsfw650	Ningbo	Arable	Earthworm	Amynthas morrisi	13.74	121.53	29.8
qgsfw651	Ningbo	Arable	Earthworm	Amynthas morrisi	14.21	121.53	29.8
qgsfw652	Ningbo	Arable	Earthworm	Amynthas morrisi	12.78	121.53	29.8
qgsfw653	Ningbo	Arable	Earthworm	Amynthas morrisi	15.32	121.53	29.8
qgsfw654	Ningbo	Forest	Earthworm	Amynthas morrisi	8.23	121.52	29.67
qgsfw655	Ningbo	Forest	Earthworm	Amynthas morrisi	14.21	121.52	29.67
qgsfw656	Ningbo	Forest	Earthworm	Amynthas morrisi	12.34	121.52	29.67
qgsfw657	Ningbo	Forest	Earthworm	Amynthas morrisi	13.23	121.52	29.67
qgsfw658	Ningbo	Forest	Earthworm	Amynthas morrisi	7.86	121.52	29.67
qgsfw659	Kunming	Arable	Earthworm	Amynthas aspergillus	4.32	102.95	24.98
qgsfw660	Kunming	Arable	Earthworm	Amynthas aspergillus	3.67	102.95	24.98
qgsfw661	Kunming	Arable	Earthworm	Amynthas aspergillus	1.21	102.95	24.98
qgsfw662	Kunming	Arable	Earthworm	Amynthas aspergillus	9.56	102.95	24.98
qgsfw663	Kunming	Arable	Earthworm	Amynthas aspergillus	5.21	102.95	24.98
qgsfw664	Kunming	Forest	Earthworm	Amynthas aspergillus	8.56	102.91	24.96
qgsfw665	Kunming	Forest	Earthworm	Amynthas aspergillus	9.54	102.91	24.96
qgsfw666	Kunming	Forest	Earthworm	Amynthas aspergillus	10.21	102.91	24.96
qgsfw667	Kunming	Forest	Earthworm	Amynthas aspergillus	10.45	102.91	24.96
qgsfw668	Kunming	Forest	Earthworm	Amynthas aspergillus	11.21	102.91	24.96
qgsfw669	Xiamen	Arable	Earthworm	Metaphire sp.	13.21	118.01	24.66
qgsfw670	Xiamen	Arable	Earthworm	Metaphire sp.	14.23	118.01	24.66
qgsfw671	Xiamen	Arable	Earthworm	Metaphire sp.	13.21	118.01	24.66
qgsfw672	Xiamen	Arable	Earthworm	Metaphire sp.	15.21	118.01	24.66
qgsfw673	Xiamen	Arable	Earthworm	Metaphire sp.	7.23	118.01	24.66
qgsfw674	Xiamen	Forest	Earthworm	Metaphire sp.	8.67	117.96	24.64
qgsfw675	Xiamen	Forest	Earthworm	Metaphire sp.	7.12	117.96	24.64
qgsfw676	Xiamen	Forest	Earthworm	Metaphire sp.	5.32	117.96	24.64
qgsfw677	Xiamen	Forest	Earthworm	Metaphire sp.	4.45	117.96	24.64
qgsfw678	Xiamen	Forest	Earthworm	Metaphire sp.	5.21	117.96	24.64
qgsfw679	Ningbo	Forest	Soil	Soil	0	121.52	29.67
qgsfw680	Ningbo	Forest	Soil	Soil	0	121.52	29.67
qgsfw682	Ningbo	Forest	Soil	Soil	0	121.52	29.67
qgsfw683	Ningbo	Forest	Soil	Soil	0	121.52	29.67
qgsfw684	Ningbo	Arable	Soil	Soil	0	121.53	29.8
qgsfw685	Ningbo	Arable	Soil	Soil	0	121.53	29.8
qgsfw686	Ningbo	Arable	Soil	Soil	0	121.53	29.8
qgsfw687	Ningbo	Arable	Soil	Soil	0	121.53	29.8
qgsfw688	Ningbo	Arable	Soil	Soil	0	121.53	29.8
qgsfw689	Changsha	Forest	Soil	Soil	0	112.63	28.13
qgsfw690	Changsha	Forest	Soil	Soil	0	112.63	28.13
qgsfw691	Changsha	Forest	Soil	Soil	0	112.63	28.13
qgsfw692	Changsha	Forest	Soil	Soil	0	112.63	28.13
qgsfw693	Changsha	Forest	Soil	Soil	0	112.63	28.13
qgsfw694	Changsha	Arable	Soil	Soil	0	112.64	28.17
qgsfw695	Changsha	Arable	Soil	Soil	0	112.64	28.17
qgsfw696	Changsha	Arable	Soil	Soil	0	112.64	28.17
qgsfw697	Changsha	Arable	Soil	Soil	0	112.64	28.17
qgsfw698	Changsha	Arable	Soil	Soil	0	112.64	28.17
qgsfw699	Kaifeng	Forest	Soil	Soil	0	114.36	34.86
qgsfw700	Kaifeng	Forest	Soil	Soil	0	114.36	34.86
qgsfw701	Kaifeng	Forest	Soil	Soil	0	114.36	34.86
qgsfw702	Kaifeng	Forest	Soil	Soil	0	114.36	34.86
qgsfw703	Kaifeng	Forest	Soil	Soil	0	114.36	34.86
qgsfw704	Kaifeng	Arable	Soil	Soil	0	114.38	34.82
qgsfw705	Kaifeng	Arable	Soil	Soil	0	114.38	34.82
qgsfw706	Kaifeng	Arable	Soil	Soil	0	114.38	34.82
qgsfw707	Kaifeng	Arable	Soil	Soil	0	114.38	34.82
qgsfw708	Kaifeng	Arable	Soil	Soil	0	114.38	34.82
qgsfw709	Shenyang	Forest	Soil	Soil	0	123.72	41.71
qgsfw710	Shenyang	Forest	Soil	Soil	0	123.72	41.71
qgsfw711	Shenyang	Forest	Soil	Soil	0	123.72	41.71
qgsfw712	Shenyang	Forest	Soil	Soil	0	123.72	41.71
qgsfw713	Shenyang	Forest	Soil	Soil	0	123.72	41.71
qgsfw714	Shenyang	Arable	Soil	Soil	0	123.6	41.72
qgsfw715	Shenyang	Arable	Soil	Soil	0	123.6	41.72
qgsfw716	Shenyang	Arable	Soil	Soil	0	123.6	41.72
qgsfw717	Shenyang	Arable	Soil	Soil	0	123.6	41.72
qgsfw718	Shenyang	Arable	Soil	Soil	0	123.6	41.72
qgsfw720	Kunming	Forest	Soil	Soil	0	102.91	24.96
qgsfw721	Kunming	Forest	Soil	Soil	0	102.91	24.96
qgsfw722	Kunming	Forest	Soil	Soil	0	102.91	24.96
qgsfw723	Kunming	Forest	Soil	Soil	0	102.91	24.96
qgsfw724	Kunming	Arable	Soil	Soil	0	102.95	24.98
qgsfw725	Kunming	Arable	Soil	Soil	0	102.95	24.98
qgsfw726	Kunming	Arable	Soil	Soil	0	102.95	24.98
qgsfw727	Kunming	Arable	Soil	Soil	0	102.95	24.98
qgsfw728	Kunming	Arable	Soil	Soil	0	102.95	24.98
qgsfw729	Xiamen	Forest	Soil	Soil	0	117.96	24.64
qgsfw730	Xiamen	Forest	Soil	Soil	0	117.96	24.64
qgsfw731	Xiamen	Forest	Soil	Soil	0	117.96	24.64
qgsfw732	Xiamen	Forest	Soil	Soil	0	117.96	24.64
qgsfw733	Xiamen	Forest	Soil	Soil	0	117.96	24.64
qgsfw734	Xiamen	Arable	Soil	Soil	0	118.01	24.66
qgsfw735	Xiamen	Arable	Soil	Soil	0	118.01	24.66
qgsfw736	Xiamen	Arable	Soil	Soil	0	118.01	24.66
qgsfw737	Xiamen	Arable	Soil	Soil	0	118.01	24.66
qgsfw738	Xiamen	Arable	Soil	Soil	0	118.01	24.66
