# Supplementary material for: Cobamide-producing microbes as a model for understanding general nutritional interdependencies in soil food webs
Source: Nat Commun. 2026 Jan 13;17:1533. doi: 10.1038/s41467-025-68255-6 (PMC12891699; doi:10.1038/s41467-025-68255-6)
Supplement: Supplementary file 17 — Source Data [file 41467_2025_68255_MOESM17_ESM.xlsx]

## Sheet: Fig. S3
lat	long	size	col
-79.92	157.58	9	1
-78.6	164	1	1
-78.0988	163.8029	1	1
-77.73	162.47	1	1
-77.7005	162.711	1	1
-77.65	163.116	8	1
-77.1167	161.667	6	1
-77.0157	161.405	7	1
-77.0148	161.456	7	1
-77.0138	161.428	4	1
-77.011	161.426	10	1
-77.0038	162.238	12	1
-76.5803	161.097	5	1
-76.5713	161.243	9	1
-76.52	161.45	7	1
-76.4936	162.064	7	1
-76.4701	161.27	5	1
-76.4373	161.007	20	1
-76.3928	161.056	4	1
-76.0965	162.01	10	1
-74.7996	157.9312	4	1
-74.62	164.23	2	1
-72.69	165.99	1	1
-72.41	165.59	1	1
-70.758	11.627	1	1
-69.4446	73.42109	4	1
-69.4161	76.269958	13	1
-69.4006	76.37939	1	1
-69.36	38.2	1	1
-69.22	76.22	1	1
-69	74	1	1
-68.4717	78.1877	1	1
-68	78	2	1
-66.4724	110.549596	2	1
-66.4114	110.6583333	6	1
-66.3695	110.585574	4	1
-66.3128	110.5344444	1	1
-66.2597	110.5394444	6	1
-66.2	110.32	7	1
-63.8976	-57.79743	2	1
-63.8614	-57.81944	1	1
-63.8264	-57.8888888	1	1
-63.8069	-57.925	1	1
-63.8059	-57.92147	2	1
-63.8	-57.88	9	1
-63.49	-57.5	1	1
-62.977	-60.6748056	1	1
-62.6	-60.471161	2	1
-62.2377	-58.7285	1	1
-62.2364	-58.71772199	1	1
-62.2231	-58.78719752	2	1
-62.2144	-58.746111	2	1
-62.2072	-58.97444444	2	1
-62.2003	-58.9661	2	1
-62.1596	-58.471917	3	1
-62.13	-58.47	2	1
-62.13	-58.46	1	1
-62.1237	-58.474	1	1
-62.12	-59	1	1
-62.11	-58.59	1	1
-62.11	-58.54	1	1
-62.11	-58.52	1	1
-62.109	-58.51699999	2	1
-62.09	-58.27	1	1
-62	-58	2	1
-46.2013	170.0091	1	1
-43.86	171.81	2	1
-42.52	147.19	2	1
-39.6333	-73.1167	1	1
-38.6	178	3	1
-37.8631	144.971	16	1
-37.863	144.971	26	1
-37.86	144.96	125	1
-37.8562	144.9642	15	1
-37.856	144.964	27	1
-37.8513	144.9543	11	1
-37.851	144.954	29	1
-37.85	144.95	101	1
-34.6065	-58.6688028	3	1
-34.3861	19.27720569	5	1
-34.045	25.656875	69	1
-34.0412	25.5385	77	1
-33.93	-60.55	1	1
-33.34	-70.38	1	1
-32.92	-54.83	2	1
-32.9156	-62.4559973	1	1
-32.7265	-62.1013108	3	1
-31.75	21.362	2	1
-31.55	-63.4	4	1
-30.4704	137.1363	31	1
-29.3164	-71.2486	1	1
-28.52	26.76475524	2	1
-28.4227	24.551	2	1
-27.595	153.052	1	1
-27.2216	-70.3454	1	1
-26.9017	152.955242	1	1
-26.3	28.21	1	1
-26.2737	-54.1406	2	1
-26.2	25.41	2	1
-26.1001	24.9991	2	1
-26.0614	26.1359	2	1
-26.026	-54.449	10	1
-25.37	27.48	3	1
-24.6	-69.53	3	1
-24.258	131.5626	4	1
-24.0866	-69.99927	18	1
-23.5051	-67.698511	3	1
-23.505	-67.698	1	1
-23.5043	-67.6974	104	1
-23.5033	-67.7063	49	1
-23.502	-67.7237	86	1
-23.5	-67.72	1	1
-23.3932	-69.60378	121	1
-23.3285	-67.7989	40	1
-23.2925	-68.1942	1	1
-23.2886	-67.9458	32	1
-23.24	-69.31	2	1
-23.11	-51.1	1	1
-23.0586	-67.8741	2	1
-23.0337	-51.1031	8	1
-22.9603	-69.573056	1	1
-22.9036	-43.209722	2	1
-22.9036	-43.2097	3	1
-22.9	-43.26999999	1	1
-22.7497	-43.6673	1	1
-22.7	-47.6	119	1
-22.3667	-67.9833	1	1
-22.2632	-69.72428	23	1
-22.106	-49.5703125	1	1
-22	-68	1	1
-21.75	-41.32	1	1
-21.4	-64.1	1	1
-21.3232	-48.1534	1	1
-21.2462	-48.29372222	1	1
-21.1	-47.45	18	1
-21.0129	-69.3515	1	1
-21.01	-47.45	4	1
-20.6533	-68.639706	1	1
-20.3523	-40.244	2	1
-20.3286	-68.83861	1	1
-19.733	147.178	10	1
-19.2822	-43.5936	118	1
-19.28	-70.2	1	1
-19.0372	15.55367	1	1
-19.0313	15.54865	1	1
-18.7835	17.273944	3	1
-17.58	-69.5	4	1
-17.51	19.54	1	1
-16.914	145.707322	2	1
-16.5726	-47.746889	1	1
-16.26	-49.24	16	1
-15.55	-47.51	1	1
-15.5289	-54.205556	1	1
-15.4986	-55.205	1	1
-15.36	-47.42	2	1
-15.35	-47.42	5	1
-11.7292	-49.0686	1	1
-8.36137	-40.13418	3	1
-8	110.11	1	1
-7.88923	110.55219	1	1
-6.57	106.29	2	1
-6.42908	-50.06685107	1	1
-5.55337	-39.31444	2	1
-3.39	-54.2	4	1
-3.37	29.51	2	1
-2.94	-41.32	8	1
-2.75	-65.25	1	1
-2.54692	-44.283528	33	1
-2.53797	-44.250726	2	1
-1.28529	-47.91137695	2	1
0.24	-77.58	2	1
1.3521	103.8198	1	1
2.9125	101.787	1	1
3.01196	103.392967	2	1
3.13	101.66	1	1
3.44915	102.446505	1	1
3.80089	103.339639	1	1
4.4404	101.39407	1	1
4.4482	101.42343	1	1
6.2327	2.4956	2	1
6.2338	3.2346	30	1
6.2405	3.2346	4	1
6.2617	3.5153	2	1
7.4468	3.8763	129	1
7.4577	3.8828	47	1
7.53153	80.435361	5	1
7.87528	98.40472	2	1
7.928	3.2034	1	1
8.1005	86.81	1	1
8.206	77.216	8	1
8.8	-82.5	1	1
9.108	86.81	1	1
9.21667	-79.783333	1	1
9.22	86.81	1	1
9.22	125.57	1	1
9.49	76.33	1	1
9.4946	76.3311	5	1
9.51667	-75.216667	1	1
10.1319	-83.518524	2	1
10.14	79.59	1	1
10.14	110.31	3	1
10.19	118.9	1	1
10.431	105.2978	5	1
10.45	105.3237	1	1
10.48	77.75	2	1
10.4837	104.9836	2	1
10.6636	38.17666667	1	1
11.3	75.38	1	1
11.34	76.9	2	1
12.44	75.13	3	1
12.71	108.2378	21	1
13.49	121.87	1	1
14.1417	77.9831	1	1
14.1667	121.2167	1	1
14.29	96.52	1	1
14.7718	-16.794613	1	1
15.52	100.28	3	1
15.5252	73.90417671	1	1
15.87	100.9925	1	1
16.0604	96.52	3	1
16.07	-91.45	5	1
16.3127	107.9734	3	1
16.8798	82.2481	1	1
16.8867	107.1558	1	1
16.92	102.34	6	1
17.0038	86.81	1	1
17.0038	96.52	3	1
17.2208	99.4802	3	1
17.28	78.35	1	1
17.46	78.33	1	1
17.52	78.29	13	1
17.878	102.7141438	1	1
17.9413	42.61157	1	1
18.26	109.71	1	1
18.2689	-65.760483	15	1
18.3399	100.72483	2	1
18.61	-98.75	2	1
18.71	110.44	3	1
18.79	98.66	1	1
18.7944	105.7114454	1	1
18.8151	-99.106	3	1
18.8337	-98.30796874	3	1
18.94	-99.11	3	1
18.9406	-99.118056	7	1
19	-97	9	1
19.0313	86.81	1	1
19.0372	96.52	1	1
19.2667	-98.933333	1	1
19.28	96.5	1	1
19.48	-101.02	4	1
19.782	-100.657194	1	1
19.88	75.31999999	1	1
19.9772	110.5594	1	1
20.01	110.39	3	1
20.0561	105.6183	6	1
20.4	86.45	6	1
20.41	99.89	6	1
20.45	96.52	1	1
20.4969	85.94444	1	1
21.14	79.08	4	1
21.15	110.31	1	1
21.439	92.007	5	1
21.4811	109.1201	3	1
21.5	100.7667	1	1
21.542	-157.884	1	1
21.5923	96.52	1	1
21.6187	69.865737	2	1
21.6278	87.51965	5	1
22.18	108.58	1	1
22.2396	114.1927955	1	1
22.24	105.36	1	1
22.2643	114.12972	1	1
22.2649	114.129823	1	1
22.2706	114.193341	1	1
22.33	86.26	1	1
22.331	68.951	1	1
22.41	120.18	1	1
22.49	-102.41	1	1
22.5	73.22	1	1
22.51	-102.36	1	1
22.68	101.64	1	1
22.84	108.33	1	1
22.8977	96.52	1	1
22.9308	-109.815278	6	1
23.04	113.41	1	1
23.05	114.59	1	1
23.0651	72.5115	24	1
23.08	113.2	6	1
23.0962	96.52	1	1
23.1	112.31	1	1
23.13	113.28	1	1
23.16	113.23	1	1
23.17	112.52	13	1
23.17	112.53	12	1
23.1795	113.3609078	1	1
23.1847	101.47583	7	1
23.2489	87.8536	1	1
23.2599	77.4126	1	1
23.3167	69.6289	3	1
23.37	112.7	2	1
23.39	116.69	10	1
23.4	101.66	2	1
23.49	69.31	1	1
23.49	96.52	1	1
23.5	96.52	1	1
23.5161	-102.472229	1	1
23.55	117.25	4	1
23.59	69.4445	1	1
23.7356	100.0431	1	1
23.76	86.81	1	1
24	38	1	1
24.08	105.05	1	1
24.18	123.51	1	1
24.4064	124.1754	1	1
24.41	97.58	8	1
24.52	117.35	3	1
24.6751	96.52	2	1
24.7501	69.9335556	10	1
24.8251	98.661811	1	1
24.84	113.62	49	1
24.8588	98.682637	1	1
24.8857	54.103783	5	1
25.0095	51.34049	5	1
25.0156	121.540389	1	1
25.07	102.68	1	1
25.1649	82.592872	8	1
25.19	116.38	1	1
25.282	82.9563	3	1
25.37	96.52	1	1
25.408	98.627645	2	1
25.43	98.63	1	1
25.46	91.36	2	1
25.4685	66.5284	3	1
25.5696	119.781	1	1
25.6977	88.6548	6	1
25.86	101.1	2	1
25.869	-108.93087	2	1
26	114	3	1
26.0717	101.550269	1	1
26.0907	43.9875	1	1
26.125	-97.3959	1	1
26.1325	-97.4738	1	1
26.1585	-97.3844	1	1
26.3	86.81	1	1
26.3489	43.7668	2	1
26.529	88.823	1	1
26.54	106.7	8	1
26.67	87.43	1	1
26.75	94.2	10	1
26.86	100.25	1	1
27	86.81	1	1
27.11	88.13	1	1
27.1377	103.5487778	1	1
27.165	103.616749	4	1
27.26	-80.2	4	1
27.3	92.05	3	1
27.33	88.07	1	1
27.34	88.05999999	7	1
27.34	88.06	1	1
27.4108	128.5557	3	1
27.42	111.35	5	1
27.5359	-99.4338	1	1
27.57	117.91	1	1
27.59	88.37	1	1
27.6192	75.0433	1	1
27.75	-82.23	7	1
27.9	86.9	5	1
27.9	112.9	1	1
28.02	86.56	1	1
28.0229	73.3119	1	1
28.18	91.49	1	1
28.25	108.3	1	1
28.45	98.76	5	1
28.46	113.18	1	1
28.5068	96.52	1	1
28.5617	33.9461	3	1
28.64	77.21	1	1
28.6829	115.8582	3	1
28.6917	77.219943	24	1
28.7351	115.81559	4	1
28.856	71.639539	5	1
28.99	77.01	1	1
29.05	76.08	5	1
29.08	94.12	1	1
29.11	118.21	2	1
29.2286	90.6251	2	1
29.2616	96.9359436	5	1
29.3088	96.8186951	5	1
29.3088	96.9359436	1	1
29.31	35.25	2	1
29.3117	47.4818	3	1
29.3469	113.5020243	2	1
29.35	91.65	2	1
29.36	85.44	3	1
29.36	96.01	1	1
29.3667	47.9667	1	1
29.38	110.38	2	1
29.47	-102.84	1	1
29.58	113.41	6	1
29.66	94.34	1	1
29.72	107.4	8	1
29.7659	95.71035	5	1
29.825	92.345	1	1
30.2	-97.77	2	1
30.23	119.67	7	1
30.2619	-88.128889	2	1
30.2619	-88.23833333	2	1
30.2766	95.2508392	3	1
30.33	103.58	1	1
30.4	120.51	2	1
30.41	103.51	1	1
30.47	114.35	1	1
30.4794	-99.7782	1	1
30.55	121.21	1	1
30.92	121.46	2	1
30.9947	78.9398	1	1
31.0519	-3.991944	3	1
31.0952	-3.9656	3	1
31.1	130.36	1	1
31.14	118.12	2	1
31.14	118.22	1	1
31.1704	72.7097	1	1
31.1755	130.4946	1	1
31.21	34.27	4	1
31.22	98.83	1	1
31.3	121.51	3	1
31.47	121.28	5	1
31.6228	121.3976	33	1
31.65	130.8	4	1
31.8	98.02999999	1	1
31.8462	-7.37106057	1	1
31.87	71.89	3	1
31.93	75.92	1	1
32	106	2	1
32	118	1	1
32.01	118.85	2	1
32.0283	78.2394	5	1
32.0749	130.0739	5	1
32.12	76.53	2	1
32.16	78.03999999	1	1
32.23	77.37	4	1
32.25	106.45	1	1
32.33	51.3	1	1
32.4386	-104.1785	1	1
32.45	104.05	3	1
32.5305	-106.723473	2	1
32.62	114.38	1	1
32.6716	-111.4587	1	1
32.7157	-117.1611	4	1
32.9278	-112.304867	3	1
32.9725	-112.302704	1	1
33.0356	-96.6825	1	1
33.1182	70.91755913	1	1
33.2038	130.369852	1	1
33.21	126.32	5	1
33.2309	130.5736	1	1
33.27	96.38	25	1
33.328	-115.843	2	1
33.36	126.53	1	1
33.4451	-118.4841478	2	1
33.4457	130.6659	2	1
33.46	-88.8	2	1
33.4845	126.8064	4	1
33.5	78.4	4	1
33.51	126.52	1	1
33.53	9.96	2	1
33.605	-116.455	1	1
33.6487	73.085003	4	1
33.652	-116.372	3	1
33.6927	135.3456	1	1
33.7472	73.1389	2	1
33.8188	-115.7638	1	1
33.893	-115.798	1	1
33.9461	-115.9036	1	1
33.9783	132.80083	19	1
34	109	1	1
34.01	74.47	1	1
34.0219	108.884144	1	1
34.025	74.9667	2	1
34.0413	-116.145	1	1
34.0578	109.3775	8	1
34.0655	-116.1702	1	1
34.0997	-115.455	1	1
34.1098	-115.4803	1	1
34.11	117.1	1	1
34.1243	-93.050649	1	1
34.1244	-93.061699	1	1
34.1389	-118.1268	4	1
34.1392	-118.126661	4	1
34.1406	-93.055	2	1
34.1866	-117.319833	2	1
34.22	114.19	4	1
34.2766	134.1241	3	1
34.3103	-93.151831	1	1
34.35	127.21	2	1
34.3861	86.81	1	1
34.4	139.24	2	1
34.46	113.4	2	1
34.4755	-91.41836819	1	1
34.5117	10.4924	3	1
34.59	133.78	1	1
34.6494	-79.4327	2	1
34.7989	48.515	3	1
34.8163	127.929331	2	1
34.93	-1.19	8	1
34.94	89.11	1	1
34.97	137.07	1	1
34.9725	137.0761	1	1
34.9993	135.5521939	2	1
34.9993	135.5521939	1	1
34.9993	135.5521939	1	1
34.9993	135.5521939	1	1
34.9993	135.5521939	1	1
34.9993	135.5521939	1	1
34.9993	135.5521939	1	1
34.9993	135.5521939	1	1
34.9993	135.5521939	1	1
35	-84	1	1
35.06	127.37	2	1
35.08	116.02	1	1
35.0944	115.66002	1	1
35.13	-5.33	5	1
35.1642	-116.8729	1	1
35.18	132.85	1	1
35.1979	139.827151	3	1
35.24	128.98	3	1
35.31	113.85	2	1
35.3413	86.81	2	1
35.36	137.24	1	1
35.3619	-116.3226	1	1
35.37	139.46	3	1
35.4	139.29	1	1
35.42	126.433	3	1
35.4277	140.3268	1	1
35.4617	126.648861	1	1
35.513	6.2588367	1	1
35.5722	6.1946206	1	1
35.58	-83.36	3	1
35.58	139.48	1	1
35.7175	127.153	1	1
35.7185	51	3	1
35.73	139.53	1	1
35.73	139.54	16	1
35.78	140.76	3	1
35.7837	139.79945	1	1
35.8	-78.56	1	1
35.8	113.55	2	1
35.8	120	1	1
35.9	127.22	6	1
35.91	128.84	1	1
36.02	140.05	2	1
36.03	140.09	2	1
36.03	140.21	2	1
36.0635	140.129719	3	1
36.0687	-94.1712	1	1
36.09	-79.89	2	1
36.09	140.09	1	1
36.11	140.1	1	1
36.119	140.093	2	1
36.13	94.795	18	1
36.13	139.38	8	1
36.22	127.21	19	1
36.2213	127.21026	1	1
36.222	120.274	1	1
36.2477	138.4963	1	1
36.2869	140.424528	1	1
36.3	120.41	1	1
36.32	74.4	1	1
36.3618	127.286194	1	1
36.37	120.69	1	1
36.4	126.26	3	1
36.4247	139.348412	1	1
36.45	-116.87	6	1
36.4665	-116.8623	13	1
36.4666	-116.8625	11	1
36.4672	-116.8615	11	1
36.48	128.32	3	1
36.52	120.31	1	1
36.5991	140.6515	1	1
36.63	127.46	1	1
36.695	126.22	1	1
36.72	126.17	3	1
36.7508	5.0355072	2	1
36.8435	126.192167	2	1
36.86	139.57	1	1
36.9175	139.1988	1	1
36.99	128.13	1	1
37	-3	1	1
37	127.583	3	1
37.0007	126.54639	2	1
37.0024	-2.450655	4	1
37.01	127.24	2	1
37.06	119.33	1	1
37.0902	-95.7129	3	1
37.1226	50.0014	3	1
37.1254	119.07162	1	1
37.1281	99.72775	11	1
37.13	9.3	1	1
37.13	117	2	1
37.1897	10.00555556	2	1
37.2	138.45	2	1
37.2168	86.81	1	1
37.22	-5.98	9	1
37.267	127.017	5	1
37.28	127.13	1	1
37.29	140.38	1	1
37.3	127.03	1	1
37.3051	127.034	1	1
37.3068	127.0349	1	1
37.3185	127.03798	1	1
37.3386	-6.08572	1	1
37.34	114.37	2	1
37.364	41.785972	1	1
37.38	112.43	6	1
37.41	-4.28	1	1
37.4158	25.337912	1	1
37.43	116.35	1	1
37.43	118.68	2	1
37.44	138.87	1	1
37.4687	127.542828	2	1
37.5597	118.774959	1	1
37.5667	127.15	1	1
37.5811	-0.844611	1	1
37.59	-75.78	1	1
37.6058	-120.7478	1	1
37.6333	126.7333	2	1
37.68	118.48	7	1
37.6992	-118.764722	20	1
37.7168	-111.4712	1	1
37.74	95.34	4	1
37.7657	139.115308	1	1
37.774	-122.419	3	1
37.87	-122.26	2	1
37.88	114.68	1	1
38.0342	-78.5129	3	1
38.08	91.108	16	1
38.12	128.07	2	1
38.1922	-8.61972222	15	1
38.2149	128.12425	1	1
38.3	116.83	1	1
38.338	90.802	9	1
38.4	-8.8	6	1
38.407	91.106	8	1
38.42	-95.85	1	1
38.43	-96.21	2	1
38.44	100.49	1	1
38.5376	-121.7644	16	1
38.5556	-121.4689	2	1
38.5733	-109.5498	7	1
38.644	-89.421	11	1
38.8697	-92.185278	1	1
38.973	-123.1164	49	1
39	115	5	1
39.001	-123.08297	47	1
39.0042	-123.086009	16	1
39.0877	-86.46469444	2	1
39.1	117.1	2	1
39.12	117.2	2	1
39.1452	-86.3925	2	1
39.1453	-86.39263889	1	1
39.1857	-75.545744	1	1
39.2264	-86.49033333	1	1
39.2264	-86.49047222	1	1
39.26	116.13	4	1
39.28	101.27	2	1
39.34	101.47	2	1
39.35	103.32	1	1
39.36	101.51	1	1
39.3674	100.1296	4	1
39.37	103.04	1	1
39.375	-123.797	2	1
39.3812	2.38501	1	1
39.3852	-77.2759	1	1
39.42	80.96	2	1
39.46	104.46	4	1
39.52	103	3	1
39.5456	33.4436	4	1
39.64	3.08	5	1
39.904	32.6345	2	1
39.9672	32.6623	3	1
39.98	116.2	2	1
40.0047	32.5142	2	1
40.015	-105.27	8	1
40.0808	34.12	1	1
40.11	84.319	1	1
40.18	109.29	1	1
40.2	120.2	2	1
40.22	81.58	2	1
40.23	-112.4652	1	1
40.296	-89.94401693	3	1
40.3	112.09	1	1
40.32	81.32	1	1
40.37	80.05	2	1
40.44	105.12	1	1
40.45	81.3	1	1
40.48	-86.13	2	1
40.5006	-89.007222	2	1
40.51	110.6	3	1
40.51	112.17	1	1
40.5718	22.986804	2	1
40.62	-73.35	1	1
40.6529	-104.9995	70	1
40.7793	-81.925	2	1
40.8183	-89.488333	4	1
40.822	-104.7128	1	1
40.92	-5.5555	1	1
41.0343	-93.7668	1	1
41.06	112.51	1	1
41.11	122.02	2	1
41.22	-83.39	11	1
41.3777	-82.5117	104	1
41.3791	-82.512	1	1
41.4628	-8.2675	10	1
41.67	115.69	1	1
41.7111	-8.10416667	7	1
41.74	86.05	1	1
41.7619	-8.0275	6	1
41.7668	-70.66842	9	1
41.8	-88.03	3	1
41.8	123.4	21	1
41.82	-71.4	2	1
41.92	-88.36	22	1
42.02	-73.91	7	1
42.0621	-70.118679	4	1
42.0647	-70.117562	27	1
42.0698	-87.7878	3	1
42.0706	-70.210548	8	1
42.0707	-70.210457	12	1
42.22	-71.7	6	1
42.2786	-76.634361	5	1
42.3418	-72.5884	3	1
42.344	-3.6969	4	1
42.452	-76.420638	1	1
42.47	127.08	1	1
42.48	-72.1787	152	1
42.54	-72.18	1	1
42.7197	-73.7499	15	1
42.79	-1.63	5	1
42.9992	89.12633407	1	1
43.0712	141.340622	1	1
43.0756	-89.396929	6	1
43.0846	-77.6743	2	1
43.12	86.81	1	1
43.155	87.002	4	1
43.17	-89.24	1	1
43.2954	-77.7412708	11	1
43.33	-89.48	1	1
43.4	-70.54	2	1
43.43	20.41	2	1
43.46	-90.06	1	1
43.46	-80.51	13	1
43.483	-1.558	2	1
43.6167	3.55	4	1
43.6748	-72.2723363	1	1
43.7071	-72.284504	1	1
43.7085	-72.28463	2	1
43.71	-72.27	1	1
43.75	80.75	2	1
43.77	87.68	3	1
44.1172	4.00191667	1	1
44.23	87.34	1	1
44.3	-94.72	82	1
44.53	-110.8	3	1
44.86	20.33	7	1
45	-63	1	1
45.1227	-95.05586499	1	1
45.1908	19.2101	11	1
45.22	39.26	1	1
45.36	84.42	4	1
45.3673	-75.537133	2	1
45.57	127.03	1	1
45.83	126.85	1	1
45.86	126.81	1	1
46	-63	1	1
46.0559	19.2622	3	1
46.1434	14.558	3	1
46.18	-123.85	2	1
46.2359	6.26701	1	1
46.25	-119.73	21	1
46.3919	6.2116	1	1
46.46	96.52	1	1
46.52	130.3	6	1
46.55	124.5	4	1
46.63	16.34	9	1
46.66	96.93	1	1
46.9416	-122.617618	1	1
47	-88	1	1
47.0656	15.45310199	2	1
47.18	4.5	5	1
47.3827	17.4992	7	1
47.4288	8.516594	18	1
47.4665	0.089476	5	1
47.5028	-93.4828	1	1
47.5162	13.3082	1	1
47.6297	-116.768056	3	1
47.706	-89.81	3	1
47.73	-122.24	1	1
47.8104	-122.387333	2	1
47.8616	13.340178	1	1
48.1	11.43	2	1
48.22	8.48	1	1
48.4168	9.35832466	1	1
48.44	6.21	1	1
48.4514	9.49105114	1	1
48.4662	8.7291989	2	1
48.49	87.13	1	1
48.6	125.58	3	1
48.6645	14.70930505	53	1
48.72	6.34	1	1
48.9742	14.76985	1	1
49.2016	13.1173	1	1
49.25	4.033	2	1
49.2694	-122.9493	1	1
49.4489	13.2022369	1	1
49.5	-98	5	1
49.7875	14.138889	2	1
49.8464	14.1716	2	1
49.88	-119.44	8	1
50.0939	14.6166594	8	1
50.1255	13.869495	4	1
50.1319	11.881046	1	1
50.1537	13.7946797	1	1
50.1852	15.1144675	4	1
50.1853	15.1147	2	1
50.4512	14.2341	1	1
50.5104	-104.622306	2	1
50.5299	15.0913564	1	1
50.72	7.09	1	1
50.7259	10.916218	3	1
50.7316	-120.566409	1	1
50.7394	7.174389	5	1
50.77	5.16	5	1
50.8679	96.5	1	1
50.8679	96.52	2	1
50.902	3.125417	2	1
50.9509	5.096248	3	1
50.958	6.856	33	1
50.9603	11.5918	3	1
50.9769	-115.9592	5	1
51.1382	3.9381	2	1
51.191	-0.11199999	7	1
51.215	10.3911089	3	1
51.4444	-1.905987	5	1
51.4508	7.2542	5	1
51.4509	7.25425	2	1
51.5197	9.93785747	3	1
51.5678	-1.567139	1	1
51.5981	-1.335542	2	1
51.7	10.86	1	1
51.76	-0.00999999	3	1
51.9633	7.6114	1	1
51.9663	5.6555	2	1
52.0362	86.81	2	1
52.0362	96.5	3	1
52.0362	96.52	7	1
52.0814	8.5468611	2	1
52.1579	-106.6702	12	1
52.27	10.57	1	1
52.304	-1.526	3	1
52.367	-1.413903	1	1
52.4658	0.4919	6	1
52.516	14.113	2	1
52.5203	0.380939	1	1
52.6188	1.2451	3	1
52.6213	1.2295	2	1
52.6276	1.17856	1	1
52.6276	1.1786	1	1
52.6594	9.832481	39	1
52.7668	86.81	2	1
52.7668	96.5	6	1
52.7668	96.52	5	1
52.7668	101.97	1	1
52.77	-2.05	4	1
52.91	10.83	3	1
53.193	-0.726203	6	1
53.23	6.54	1	1
53.2414	6.5397	2	1
53.4157	-2.53039999	2	1
53.5099	-0.530337	7	1
53.8763	8.69263	1	1
53.9442	-1.0584388	5	1
53.971	-1.08552	5	1
54.06	12.08	2	1
54.0756	12.103458	1	1
54.3646	-7.820939	20	1
54.5	37.37	2	1
54.8333	53	1	1
54.8641	23.9412	2	1
55.1655	10.199873	1	1
55.32	8.33	6	1
55.4735	-2.552605	1	1
55.697	12.103	6	1
55.7098	11.68839	2	1
55.7888	12.5583	11	1
55.7912	12.5751	1	1
55.7952	12.5806	4	1
55.8439	12.42477	7	1
56.15	32.17	1	1
56.16	10.2	1	1
56.1656	10.205412	1	1
56.166	10.19909	1	1
56.1786	10.1594	2	1
56.42	36.52	1	1
56.4569	-3.069967	2	1
56.4789	-2.811542	2	1
56.4838	-3.131413	15	1
56.5	-2.701067	2	1
56.6249	65.374181	2	1
56.8952	-2.54282	2	1
57	82	1	1
57.6614	-6.368831	1	1
58	-111	3	1
58.4496	85.0279	2	1
58.49	-134.53	3	1
58.9876	-2.9453	2	1
59	15	1	1
59.332	18.064	2	1
59.9419	41.265417	1	1
59.9419	41.264722	1	1
59.9491	41.283167	3	1
60	38	2	1
60.5117	38.649722	2	1
61.1	-45.48	2	1
61.1064	-45.4825	8	1
62.22	96.52	1	1
62.56	134.01	1	1
64.3361	-170.9514	1	1
64.859	-147.855	20	1
64.8756	-147.668981	7	1
64.8761	-147.667695	18	1
64.8765	-147.666514	27	1
64.9301	77.795852	2	1
65.3	72.32	1	1
65.36	72.43	1	1
68	24	2	1
68.353	19.047	1	1
68.3533	19.0466	1	1
68.3534	19.0467	1	1
68.3534	19.0468	3	1
68.3535	19.0473	1	1
68.44	-133.29	1	1
68.6131	161.3414	96	1
69.13	-105.06	4	1
69.2	154.59	28	1
69.37	-135	1	1
70.05	159.55	45	1
70.7236	135.429722	4	1
71.2944	-156.7153	6	1
72.3742	78.61166667	1	1
74.38	31.57	1	1
75.44	-169.1	1	1
77	15.54	14	1
78.54	12.04	3	1
78.89	12.15	2	1
78.9167	11.933333	2	1
78.924	11.955	2	1
78.93	11.92	2	1
79.26	-90.46	9	1
81.566	-16.363	109	1
81.567	-16.358	91	1
-27.28	26.72	1	3
-26.32	26.88	3	3
-25.73	25.64	12	3
-25.59	26.31	6	3
-12.675	-38.734	2	3
2.37871	54.739418	13	3
2.37897	54.739306	14	3
2.37917	54.739278	9	3
2.46961	54.64725	7	3
2.46969	54.647389	5	3
2.46978	54.647528	13	3
18.33	109.45	204	3
21.54	-158.02	129	3
21.6	108.99	81	3
21.62	108.23	168	3
21.87	108.58	6	3
22.5288	114.03	1083	3
22.53	113.99	273	3
23.22	113.45	1	3
23.86	109.91	198	3
24.4	118.95	118	3
26.02	119.2	864	3
26.13	119.38	15	3
28.37	106.58	14	3
28.38	106.59	4	3
28.39	106.6	6	3
28.4	106.61	8	3
28.41	106.62	3	3
28.42	106.63	3	3
28.43	106.64	4	3
30.03	118.77	7	3
31.9927	34.8172	60	3
32.2	101.36	9	3
32.657	85.52	78	3
32.84	101.69	7	3
33.02	113.93	123	3
33.29	100.85	7	3
34.133	114.883	12	3
34.14	113.81	219	3
34.3	108.08	495	3
34.35	116.19	99	3
34.45	116.29	114	3
34.5	102.12	1	3
34.55	116.31	111	3
34.57	116.42	120	3
34.58	101.32	5	3
34.65	116.53	126	3
34.74	108.2	255	3
34.75	116.64	132	3
35.06	113.6371	113	3
35.07	115.52	126	3
35.08	98.01	8	3
35.14	115.54	120	3
35.24	115.68	84	3
35.34	115.78	102	3
35.44	115.88	84	3
35.62	-88.85	35	3
35.71	98.11	64	3
35.8956	-76.1655	417	3
35.8959	-76.1658	189	3
35.91	98	12	3
36.094	120.369	23	3
36.35	96.69	18	3
36.35	100.75	9	3
36.37	99.87	14	3
37.3	116.65	78	3
37.3	118.62	87	3
37.53	114.41	33	3
38.5356	-121.772778	2	3
39	116	587	3
39.0018	123.069733	338	3
39.2	117.27	5	3
39.51	116.6	253	3
39.65	117.93333	11	3
40.6667	117.933	78	3
40.97	109.88	105	3
41.8	123.65	63	3
41.8	123.66	92	3
44.18	86.02	150	3
44.677	-90.177	1272	3
45.6833	126.633333	74	3
46.2528	-119.7372	3	3
46.7667	132.1666667	14	3
46.8	130.37	4	3
48.5779	9.064194	44	3
-79.82	-83.34	27	2
-77.65	163.116	16	2
-77.0276	161.216	7	2
-77.0157	161.405	15	2
-77.0148	161.456	23	2
-77.0138	161.428	14	2
-77.011	161.426	23	2
-77.0038	162.238	26	2
-76.5803	161.097	12	2
-76.5713	161.243	17	2
-76.52	161.45	18	2
-76.4701	161.27	19	2
-76.4373	161.007	43	2
-76.3928	161.056	11	2
-76.0965	162.01	12	2
-43.0951	146.6542886	1	2
-42.8072	147.43977	5	2
-42.6178	147.42226	2	2
-42.6174	147.42263	7	2
-42.5452	147.45611	2	2
-42.4042	147.40767	1	2
-42.3878	147.04742	3	2
-42.3846	147.31059	3	2
-42.3843	147.31092	3	2
-42.2844	147.40152	1	2
-42.279	147.61451	1	2
-42.2715	146.8927	8	2
-42.27	146.89	3	2
-42.2423	147.45971	4	2
-41.7775	147.31891	2	2
-41.6556	145.08186	1	2
-41.5836	145.09314	2	2
-38.83	-71.65	6	2
-38.82	-71.68	19	2
-38.57	-71.78	2	2
-37.9265	145.313136	6	2
-37.9086	145.139591	7	2
-37.252	144.05391	2	2
-37.17	146.22	30	2
-36.6732	145.029247	1	2
-36.6715	142.28934	65	2
-35.163	150.6731254	1	2
-35.153	150.7352711	4	2
-35.1497	150.686346	3	2
-35.1228	141.99678	21	2
-35.1164	141.97633	36	2
-34.9334	138.727	3	2
-34.5	150	309	2
-34.18	142.15	26	2
-34.098	140.3515262	5	2
-34.0371	140.7064	1	2
-33.8402	151.058803	2	2
-33.653	150.267825	8	2
-33.6528	150.268179	1	2
-33.6208	150.73423	6	2
-33.609	150.7254	5	2
-33.6	150	298	2
-31.8633	126.9831	3	2
-31.4092	130.9936833	5	2
-31.3277	138.5673	4	2
-30.7756	138.7976	1	2
-30.4704	137.1363	6	2
-30.2007	149.597249	14	2
-29.3164	-71.2486	4	2
-29.002	134.6857167	1	2
-28.0505	120.5461667	2	2
-27.73	-71.03	14	2
-27.3861	152.878872	1	2
-27.2216	-70.3454	4	2
-26.8	29.46	3	2
-26.2407	-54.1545975	77	2
-26.1119	-70.6479	15	2
-25.99	26.52	4	2
-25.77	27.61	40	2
-25.59	26.31	1	2
-25.59	151.3	52	2
-25.56	29.56	3	2
-25.54	28.3	1	2
-25.44	30.99	17	2
-25.351	131.041	17	2
-25.351	131.0423	27	2
-25.3504	131.0516	41	2
-25.3119	131.085	4	2
-25.3118	131.084	2	2
-25.2875	130.92864	5	2
-25.0255	152.379908	3	2
-24.36	30.72	43	2
-24.0883	-69.9946	17	2
-23.9778	133.712524	8	2
-22.2828	133.249341	3	2
-22.2631	-69.7243	8	2
-21.7085	-47.582469	15	2
-21.35	55.57	11	2
-21.34	55.56	24	2
-21.2	55.53	34	2
-21.0129	-69.3515	2	2
-19.733	147.178	58	2
-19.28	-43.5919	32	2
-19.0371	15.5536	25	2
-19.0313	15.5486	79	2
-17.1211	145.6308833	1	2
-16.1034	145.4478833	2	2
-14.1952	135.71916	12	2
-13.8439	141.61639	7	2
-13.7733	-71.07138889	11	2
-13.7477	141.50618	16	2
-13.5212	134.50615	2	2
-13.4082	135.77629	1	2
-12.5092	135.81029	1	2
-12.37	130.867	8	2
-3.076	37.353	68	2
-2.18756	103.3426111	1	2
-2.17503	103.3327222	1	2
-2.15817	103.33375	1	2
-2.14044	102.85119	2	2
-2.05046	102.753405	1	2
-2.01579	102.7532639	1	2
-1.99514	102.75225	2	2
-1.94329	102.5811431	1	2
-1.94188	102.5807841	2	2
-1.92778	103.2593889	1	2
-1.88353	103.2676667	1	2
-1.85789	103.3076111	3	2
-1.84914	103.2999722	1	2
-1.82553	103.2942222	1	2
1.42	103.7	84	2
3.8381	-73.3194	145	2
4.0627	-73.195	202	2
4.2396	-73.2024	96	2
8.5	76.7	1	2
9.1086	-79.8436	363	2
9.11	-79.84	4	2
10	76.3	43	2
18	-65	253	2
18.32	-65.82	104	2
18.3372	109.4611111	2	2
19.1608	110.452374	5	2
19.2315	109.7799	4	2
19.7429	109.7064	5	2
19.95	110.58	5	2
20.02	-110.35	9	2
20.0344	110.3377778	1	2
20.686	-101.875	4	2
20.93	110.16	2	2
21.053	-103.902	5	2
21.0884	105.727278	6	2
21.0884	105.727361	2	2
21.0887	105.733872	1	2
21.195	-100.439	5	2
21.54	-158.09	5	2
21.5416	-158.0875	62	2
21.766	-100.163	5	2
21.8667	111.9	3	2
22.01	108.65	1	2
22.3675	113.5805556	17	2
22.44	113.63	15	2
22.8653	108.3375	20	2
22.8889	108.3725	12	2
22.9244	108.5405556	24	2
22.9261	108.3730556	3	2
22.9778	108.5777778	9	2
22.99	108.35	3	2
23.0522	101.03506	3	2
23.07	108.18	20	2
23.118	113.4711783	2	2
23.1295	102.74125	1	2
23.13	113.28	12	2
23.16	113.23	9	2
23.2097	104.1342	35	2
23.21	109	1	2
23.2415	104.0842	25	2
23.2927	-106.4787	1	2
23.3167	104.2025	20	2
23.39	120.48	6	2
23.5823	104.3303	24	2
23.6174	116.871372	22	2
23.6185	116.938463	5	2
23.6185	116.876013	7	2
23.6193	116.87216	19	2
23.621	116.871869	15	2
23.6229	116.81516	13	2
23.6231	116.858058	3	2
23.6233	116.891809	11	2
23.6246	116.811869	33	2
23.64	112.82	55	2
23.6487	116.871558	9	2
23.8297	104.1036	17	2
23.93	117.41	7	2
23.9439	101.5	4	2
24.1042	109.0902778	12	2
24.2019	109.3694444	51	2
24.2836	109.4077778	2	2
24.31	109.15	2	2
24.3852	114.9936	5	2
24.4704	101.24619	5	2
24.52	108.56	2	2
24.5283	110.9169302	6	2
24.87	108.26	2	2
24.88	102.66	3	2
25.0689	110.2833333	8	2
25.07	110.3058333	9	2
25.0733	110.2930556	15	2
25.2166	110.2520361	6	2
25.263	104.16	2	2
25.46	114.52	39	2
25.5797	100.335	23	2
25.5867	100.32	10	2
25.6033	100.2477778	8	2
25.6867	100.3877778	8	2
25.8	113.0225	9	2
25.8044	107.1847222	5	2
25.805	107.1752778	18	2
25.8128	107.1766667	7	2
25.8494	107.1669444	37	2
25.8619	107.1297222	36	2
25.8933	113.0036111	12	2
25.8986	113.0055556	10	2
26.14	105.42	37	2
26.17	-97.96	33	2
26.25	80.23	12	2
26.3064	106.1388889	4	2
26.3208	106.1394444	10	2
26.3219	106.1388889	8	2
26.33	80.31	1	2
26.3879	115.3204	3	2
26.5008	-80.2398	303	2
26.5052	-80.2345	149	2
26.5059	-80.2517	272	2
26.5065	-80.2537	304	2
26.6539	-80.6288	278	2
26.6541	-80.6298	122	2
26.6591	-80.6279	220	2
26.7731	100.6725	21	2
26.86	104.25	2	2
26.8661	100.1480556	14	2
26.9603	100.2008333	19	2
27.0425	107.0227778	4	2
27.0428	107.0227778	17	2
27.0436	106.9605556	22	2
27.0586	115.0369444	12	2
27.0808	115.01	19	2
27.1172	115.0511111	10	2
27.1342	114.9919444	5	2
27.1461	110.0333333	12	2
27.1653	115.0983333	18	2
27.4448	111.344	2	2
27.4448	111.345	25	2
27.4448	111.346	12	2
27.4448	111.347	14	2
27.4448	111.348	14	2
27.4448	111.349	14	2
27.4448	111.35	24	2
27.4448	111.352	15	2
27.4448	111.353	16	2
27.4448	111.354	21	2
27.4448	111.355	14	2
27.4448	111.356	16	2
27.6218	111.4635061	5	2
27.7	100.86	14	2
27.7397	118.0672222	21	2
27.7562	118.023465	55	2
27.7608	118.0305556	2	2
27.8519	102.2675	3	2
27.8739	102.5163889	3	2
28.11	-81.71	49	2
28.21	116.93	136	2
28.23	117.02	37	2
28.3876	116.2927	6	2
28.3973	116.9176	6	2
28.4984	119.904275	77	2
28.6122	115.8344444	37	2
28.68	121.43	178	2
28.7514	115.74	5	2
28.7569	115.9283333	15	2
28.7681	116.0538889	61	2
28.775	116.0563889	5	2
28.7878	115.7561111	34	2
28.7958	112.34306	2	2
28.8317	104.6163889	15	2
28.9667	118.8536111	10	2
29.16	119.39	464	2
29.19	90.59	17	2
29.2642	113.1183333	16	2
29.3852	111.02402	23	2
29.4	100.1	11	2
29.4358	113.0172222	16	2
29.44	116.02	9	2
29.4617	107.11	25	2
29.4706	107.1438889	27	2
29.5017	112.8005556	12	2
29.5125	106.4722222	4	2
29.5731	103.749543	4	2
29.58	111.61	3	2
29.58	111.62	11	2
29.58	111.64	2	2
29.5806	115.9297222	7	2
29.5847	107.6005556	12	2
29.625	103.5680556	21	2
29.64	-82.34	505	2
29.6604	115.952035	8	2
29.67	91.1	8	2
29.6978	107.3813889	3	2
29.7117	115.8525	8	2
29.91	107.24	6	2
29.95	113.8225	2	2
30	106.96	2	2
30.0756	114.86278	3	2
30.1089	114.9202778	32	2
30.18	121.35	382	2
30.1969	114.9622222	3	2
30.38	113.28444	6	2
30.39	121.27	189	2
30.3967	109.5719444	18	2
30.4056	34.95055556	5	2
30.47	122.3	25	2
30.48	91.1	3	2
30.58	90.87	44	2
30.59	121.09	196	2
30.6092	34.74583333	4	2
30.6333	117.4869444	8	2
30.6411	117.5011111	8	2
30.6439	117.4927778	9	2
30.6439	117.4930556	6	2
30.6453	117.4222222	30	2
30.6542	117.4133333	17	2
30.6542	117.4161111	7	2
30.6631	120.4575	86	2
30.6686	120.5177778	2	2
30.68	91.1	98	2
30.7069	121.24667	6	2
30.7792	120.7081	5	2
30.7853	34.767347	12	2
30.83	120.72	7	2
30.8342	117.1713889	12	2
30.8967	120.74278	6	2
30.905	112.2898	2	2
30.9178	119.50972	6	2
30.9792	113.86417	8	2
30.9966	116.1897	1	2
31.11	-95.15	27	2
31.21	120.4	6	2
31.2369	118.22	14	2
31.2369	118.31	56	2
31.25	118.32	17	2
31.2533	34.75277778	1	2
31.2769	118.2980556	5	2
31.28	92.1	5	2
31.3228	120.3511111	9	2
31.3239	120.3530556	9	2
31.34	90.6	30	2
31.3458	34.91333333	4	2
31.3492	34.91305556	6	2
31.4597	120.2483333	32	2
31.5303	120.3316667	6	2
31.6	100	7	2
31.6206	117.8717	1	2
31.6303	34.91472222	2	2
31.64	120.74	35	2
31.6424	34.935008	2	2
31.6764	117.2208333	4	2
31.71	117.33	24	2
31.7272	121.23333	9	2
31.77	89.06	127	2
31.9008	117.2427778	12	2
31.9375	120.05583	1	2
31.99	34.82	45	2
32.03	118.46	62	2
32.0744	114.1177778	18	2
32.1633	114.1133333	15	2
32.3183	110.02	4	2
32.3231	113.6236111	19	2
32.3239	113.6244444	7	2
32.3242	113.6247222	46	2
32.3458	110.0236111	18	2
32.4798	119.136439	107	2
32.5788	-110.8509	100	2
32.5789	-110.8512	25	2
32.6594	110.7952778	1	2
32.7556	119.781	2	2
32.889	130.766	58	2
32.96	113.0766667	17	2
32.9625	113.77	42	2
32.9678	120.0108333	29	2
33.0028	112.5905556	9	2
33.0028	112.5908333	4	2
33.02	113.93	50	2
33.1817	113.86	7	2
33.19	-81.42	87	2
33.2	-118.43	6	2
33.2	-90.76	4	2
33.23	118.33	2	2
33.3	-116.25	203	2
33.31	-118.43	9	2
33.31	-116.25	79	2
33.31	-90.76	13	2
33.5944	-109.1397	6	2
33.6747	88	3	2
33.8188	-115.7638	14	2
33.88	-115.91	17	2
33.8834	-83.4195	227	2
33.89	-117.42	19	2
33.893	-115.798	6	2
33.92	102.81	6	2
33.9461	-115.9036	13	2
34.0413	-116.145	7	2
34.0497	108.9091667	14	2
34.0655	-116.1702	2	2
34.09	-118.43	43	2
34.0997	-115.455	3	2
34.1328	112.0888889	13	2
34.1544	112.1061111	8	2
34.2422	112.2030556	17	2
34.2487	119.8167	260	2
34.2525	108.9830556	14	2
34.2747	112.24	23	2
34.3283	112.3002778	15	2
34.35	116.19	42	2
34.3778	-117.6098	207	2
34.4108	108.9980556	11	2
34.4125	113.57	12	2
34.4131	109.1386111	16	2
34.45	116.29	45	2
34.4619	113.4388889	33	2
34.49	75.49	2	2
34.55	116.31	43	2
34.5547	113.4830556	8	2
34.57	116.42	49	2
34.6433	113.5705556	6	2
34.65	116.53	52	2
34.6886	113.5530556	7	2
34.75	116.64	49	2
34.7678	111.7691667	6	2
34.7822	111.7647222	13	2
34.7856	-115.66	153	2
34.9817	-97.52056	31	2
35.07	115.52	49	2
35.14	115.54	51	2
35.1642	-116.8729	15	2
35.2047	114.7486111	14	2
35.2072	114.675606	29	2
35.2278	114.8311111	26	2
35.24	115.68	33	2
35.2811	114.8736111	8	2
35.3167	114.9069444	9	2
35.3353	114.9025	7	2
35.34	115.78	37	2
35.37	114.9216667	24	2
35.44	115.88	35	2
35.5	-121	404	2
35.5039	-115.6922	32	2
35.635	-115.5124	21	2
35.735	139.539	58	2
35.8443	-83.9607	109	2
35.9076	-79.0506	12	2
35.913	-79.056	21	2
36	-78	365	2
36.02	108.31	9	2
36.02	108.32	7	2
36.04	108.32	2	2
36.0644	120.1038889	15	2
36.08	120.3641667	11	2
36.09	103.71	8	2
36.13	120.44	10	2
36.13	120.45	16	2
36.13	120.46	22	2
36.13	120.47	9	2
36.13	120.48	12	2
36.13	120.49	16	2
36.13	120.5	8	2
36.13	120.51	26	2
36.13	120.52	9	2
36.13	120.53	8	2
36.13	120.54	10	2
36.13	120.55	6	2
36.13	120.56	18	2
36.13	120.57	8	2
36.13	120.58	18	2
36.13	120.59	14	2
36.13	120.6	16	2
36.13	120.61	20	2
36.13	120.62	21	2
36.13	120.63	25	2
36.13	120.64	18	2
36.13	120.65	7	2
36.13	120.66	7	2
36.13	120.67	12	2
36.13	120.68	12	2
36.13	120.69	12	2
36.13	120.7	9	2
36.13	120.71	7	2
36.13	120.72	10	2
36.13	120.73	13	2
36.13	120.74	7	2
36.13	120.75	12	2
36.13	120.76	14	2
36.13	120.77	18	2
36.13	120.78	12	2
36.13	120.79	11	2
36.1326	103.635	22	2
36.2572	100.485006	11	2
36.36	-97.29	19	2
36.3989	118.0186111	26	2
36.4078	118.0188889	8	2
36.43	94.86	9	2
36.4461	117.9688889	18	2
36.4976	-6.19108	10	2
36.5	-121.8	249	2
36.5147	117.8552778	5	2
36.52	115.01	18	2
36.78	100	3	2
36.88	101.02	10	2
37	-122.2	252	2
37.03	99.75	1	2
37.28	14.88	15	2
37.29	-103.72	8	2
37.293	103.7241968	26	2
37.3	96.86	13	2
37.3825	117.9502778	3	2
37.4022	117.9291667	3	2
37.4217	112.2986111	28	2
37.45	104.95	9	2
37.45	104.96	5	2
37.45	104.97	2	2
37.46	104.97	3	2
37.4636	121.3783333	21	2
37.47	104.98	9	2
37.47	105.01	5	2
37.47	105.02	10	2
37.48	105.02	6	2
37.489	122.1203	3	2
37.49	14.81	16	2
37.49	105.02	6	2
37.49	105.03	7	2
37.4958	-122.1331	100	2
37.496	-122.1329	10	2
37.4961	-122.1331	20	2
37.4962	-122.1329	23	2
37.4965	-122.133	41	2
37.4965	-122.1329	51	2
37.4968	-122.1333	75	2
37.4969	-122.1331	76	2
37.4971	-122.133	26	2
37.4971	-122.129	10	2
37.4972	-122.1293	15	2
37.4973	-122.1295	15	2
37.5	105.04	8	2
37.51	-5.81	75	2
37.5117	112.3322222	7	2
37.5247	121.3841667	8	2
37.5253	121.3861111	6	2
37.5431	112.3141667	10	2
37.5817	118.0441667	11	2
37.6531	112.7463889	19	2
37.7577	115.669078	12	2
37.76	119.15	8	2
37.7789	120.7663	1	2
37.816	119.111	9	2
37.83	-122.29	140	2
37.8744	114.8925	19	2
37.89	-123.48	29	2
37.9013	-109.5337	3	2
37.9103	114.3455556	3	2
37.9525	114.7902778	8	2
37.9813	-109.5168	35	2
38.0262	-109.5407	2	2
38.083	-81.98	3	2
38.1087	-121.653	9	2
38.249	140.244	4	2
38.28	16.24	16	2
38.4042	112.7461111	15	2
38.42	-109.41	281	2
38.5356	-121.772778	227	2
38.56	106.19	2	2
38.7	117.5	25	2
38.7183	111.8375	10	2
38.7577	-120.4371	26	2
38.7825	-120.2792	17	2
38.783	-120.2781	22	2
38.7833	-120.2991	11	2
38.7833	-120.2976	32	2
38.7856	-120.428	10	2
38.7864	-120.429	9	2
38.7866	-120.4291	16	2
38.7966	-120.3833	8	2
38.8692	-122.4283	30	2
38.8692	-122.4282	24	2
38.8693	-122.4283	19	2
38.8693	-122.4282	18	2
38.8707	-122.4274	12	2
38.8708	-122.4274	11	2
38.8712	-122.4276	14	2
38.8722	-122.4269	18	2
38.8723	-122.4268	18	2
38.8724	-122.4268	8	2
38.8753	115.494457	19	2
38.8758	-120.4437	28	2
38.8759	-120.4437	32	2
38.88	-120.64	23	2
38.8825	-106.9105	4	2
38.8826	-106.9101	3	2
38.8827	-106.9107	14	2
38.883	-106.9108	31	2
38.8856	121.5079	5	2
38.89	121.51	8	2
38.8924	-106.9111	11	2
38.8925	-106.9111	6	2
38.8927	-106.9112	13	2
38.9134	-106.8956	10	2
38.9136	-106.8951	3	2
38.9137	-106.8949	9	2
38.9138	-106.8952	9	2
38.9203	-106.9495	5	2
38.9203	-106.9486	1	2
38.9205	-106.9513	8	2
38.9206	-106.9514	23	2
38.9206	-106.9489	93	2
38.9211	117.5336111	7	2
38.9223	-106.954	14	2
38.9223	-106.9536	17	2
38.9225	-106.9538	11	2
38.9228	-106.9541	10	2
38.9354	-106.9424	6	2
38.9355	-106.9424	5	2
38.9362	-106.9425	8	2
38.9365	-106.9428	28	2
38.96	115.95	13	2
38.9738	-120.4934	16	2
38.9763	-107.0041	4	2
38.9765	-107.0043	2	2
38.9767	-107.0044	51	2
38.9821	-107.0102	10	2
38.9825	-107.0101	4	2
38.9827	-107.0102	6	2
38.9847	117.15	18	2
38.9866	-107.0007	8	2
38.987	-107.0038	8	2
38.9871	-107.0011	25	2
38.993	-123.0674491	153	2
38.9964	117.1397222	23	2
39.001	-123.08297	137	2
39.0043	-77.1012173	55	2
39.02	121.46	1	2
39.0352	-120.4422	19	2
39.0442	117.6555556	13	2
39.05	-99.1	7	2
39.0709	-96.582821	7	2
39.0736	117.1497222	11	2
39.0844	-86.4705	71	2
39.09	-96.57	1	2
39.1128	117.206366	17	2
39.2192	117.1230556	8	2
39.2203	113.3891667	13	2
39.2242	113.3980556	9	2
39.2355	-121.2836963	8	2
39.2767	117.4744444	41	2
39.458	-79.073	2	2
39.53	-107.78	1488	2
39.53	-96.582821	1	2
39.5348	-107.782602	1736	2
39.5469	117.0319444	8	2
39.55	-107.97	187	2
39.5673	-123.4758	1155	2
39.58	-0.36	32	2
39.6111	117.025	17	2
39.6314	116.585	6	2
39.6475	-79.9369	123	2
39.66	-79.91	3	2
39.66	-2.21	4	2
39.7181	-123.6527	201	2
39.7182	-123.652732	86	2
39.72	-123.65	49	2
39.7279	-123.6444	66	2
39.7291	-123.6419	493	2
39.7292	-123.6419	265	2
39.73	-123.64	8	2
39.7383	-123.6301	37	2
39.7392	-123.6308	947	2
39.7393	-123.6309	37	2
39.74	-123.63	627	2
39.9022	96.2267	17	2
39.9297	116.401988	8	2
39.9383	116.414341	15	2
40.0633	-88.2058	82	2
40.075	-88.242	7	2
40.23	-112.4652	10	2
40.282	-123.2869	2	2
40.296	-89.944	5	2
40.3809	-123.4135	3	2
40.4449	-87.0297	180	2
40.5253	-123.5031	1	2
40.5937	-3.694562	7	2
40.7999	-76.3402	747	2
40.8	-76.34	4	2
40.8012	-76.3429	138	2
40.8167	-104.76667	5	2
40.822	-104.7128	9	2
40.86	108.85	21	2
40.9	121.83	18	2
41.0158	122.405	73	2
41.1	122.98	3	2
41.1292	124.1422222	5	2
41.136	-111.9047	24	2
41.1613	-96.6752	17	2
41.1677	-96.4108	249	2
41.1681	-96.4109	206	2
41.6	120.43	1	2
41.6381	-93.7753044	113	2
41.6417	123.6147222	66	2
41.6642	-87.5375	3	2
41.6656	-87.5497	28	2
41.7655	-111.8143	383	2
41.7708	123.4386111	4	2
41.7711	123.4375	10	2
41.8	123.9	1	2
41.8472	124.9333333	3	2
41.8725	-89.3578	9	2
41.8784	-89.3541	6	2
41.8854	-89.3208	8	2
41.9002	-89.3556	25	2
41.9002	-89.352	7	2
41.9035	-89.3341	7	2
41.9167	-93.75	5	2
41.9183	123.6008333	50	2
42.0127	-93.7445	224	2
42.1828	125.509	3	2
42.39	-85.37	449	2
42.4	-85.37	5	2
42.4314	128.1169444	2	2
42.45	-92.4	5	2
42.45	-76.38	104	2
42.4711	-72.17263	8	2
42.48	-72.18	6	2
42.481	-72.178343	698	2
42.53	-72.19	2	2
42.5315	-72.1899	373	2
42.533	-72.209488	24	2
42.533	-72.17263	1	2
42.5504	-72.180244	8	2
42.673	-77.032	130	2
42.9444	128.4455556	9	2
42.98	-81.24	171	2
42.99	-123.63	165	2
43	-92.5	500	2
43.07	-89.4	110	2
43.073	-89.4011	75	2
43.2116	125.9139	1	2
43.2167	116.2333	47	2
43.2658	88.150153	11	2
43.3	-123.48	2	2
43.3	-89.38	246	2
43.3033	-89.3325	7	2
43.3122	-89.370833	62	2
43.32	116.4	2	2
43.33	116.4	1	2
43.34	116.4	2	2
43.35	116.4	1	2
43.36	116.4	1	2
43.37	116.4	1	2
43.42	-89.4	3	2
43.42	-89.33	3	2
43.42	89.32	1	2
43.42	89.4	3	2
43.44	-92.38	8	2
43.56	-89.32	1	2
43.8631	84.030165	9	2
43.91	-89.46	40	2
44.14	116.31	2	2
44.15	116.31	9	2
44.16	116.31	3	2
44.18	86.02	22	2
44.2052	-122.1284473	13	2
44.23	-122.22	73	2
44.5494	129.7413889	19	2
44.5508	-123.25	4	2
44.575	129.7	51	2
44.9	-92.98	6	2
44.9059	-92.9894484	23	2
44.95	-92.98	10	2
44.9565	-92.9913765	28	2
45.0125	124.9825	45	2
45.02	-93.14	1	2
45.07	122.31	27	2
45.0822	-123.061	1	2
45.09	-93.13	5	2
45.15	-92.8	10	2
45.19	8.25	205	2
45.26	-110.86	17	2
45.2639	-110.8632	50	2
45.2814	131.16583	1	2
45.3086	130.8958	2	2
45.36	132.32	1	2
45.3644	132.31889	10	2
45.41	-73.25	96	2
45.41	126.45	4	2
45.54	-73.72	10	2
45.5468	-122.376	6	2
45.654	-122.839	6	2
45.6996	-121.669	4	2
45.7467	126.5930556	16	2
45.7893	126.7833	1	2
46.06	14.28	45	2
46.11	-2.21	50	2
46.2528	-119.7372	1	2
46.42	-83.37	117	2
46.49	9.93	69	2
46.53	125.19	43	2
46.61	-94.16	46	2
46.6106	126.8816667	15	2
46.6253	-120.532	2	2
46.6992	-120.899	11	2
46.7088	10.38846	3	2
46.7088	10.38847	2	2
46.7088	10.38848	9	2
46.7088	10.38849	1	2
46.7088	10.3885	3	2
46.7088	10.38851	3	2
46.7088	10.38852	7	2
46.7088	10.38853	3	2
46.7088	10.38854	1	2
46.7088	10.38855	11	2
46.7088	10.38856	7	2
46.7088	10.38857	1	2
46.7088	10.38858	1	2
46.7447	131.69722	4	2
46.83	130.31	2	2
47.19	124.22	7	2
47.2006	124.2113889	19	2
47.2539	124.0023	1	2
47.2944	129.4255556	6	2
47.3239	124.0875	10	2
47.3286	124.0794444	5	2
47.3478	81.284477	8	2
47.3522	87.843463	9	2
47.3688	123.926294	13	2
47.37	8.56	8	2
47.4269	8.518333	125	2
47.505	-93.48901667	10	2
47.5062	-93.45426667	5	2
47.51	-93.45	60	2
47.59	7.58	14	2
48.0444	133.46556	3	2
48.26	134.66	4	2
48.3	134.7	9	2
48.4168	9.35832466	1	2
48.4244	-123.3881	89	2
48.4514	9.491051148	6	2
48.6636	14.70740952	4	2
48.6643	14.70447406	5	2
48.6645	14.70930506	78	2
48.6647	14.70872691	5	2
48.6649	14.70904809	4	2
48.6653	14.7088035	2	2
48.6655	14.70688064	4	2
48.666	14.70922455	4	2
48.6661	14.70759587	7	2
48.6664	14.70987936	1	2
48.6667	14.70427713	7	2
48.6669	14.70354388	4	2
48.667	14.70482686	3	2
48.6671	14.70533219	4	2
48.6673	14.70436811	4	2
49.044	13.617	1	2
49.0448	13.618	2	2
49.08	-89.38	122	2
49.32	117.67	9	2
49.5379	123.2048389	6	2
49.54	123.2	41	2
49.7002	-112.7633999	24	2
50.1319	11.881046	382	2
50.1467	12.45083	13	2
50.2129	127.266	1	2
50.28	-107.8	10	2
50.8	8.812	4	2
50.86	4.72	31	2
50.87	4.71	15	2
51.2123	125.9296	1	2
51.6	9.9	154	2
51.62	-128.09	144	2
51.725	122.02	9	2
51.73	122.02	65	2
51.9504	124.6095	1	2
51.9911	5.661972	10	2
52.0105	5.7818	15	2
52.0126	125.7328	1	2
52.46	13.27	31	2
52.46	13.3	6	2
52.47	13.26	15	2
52.5719	124.5823	1	2
52.6213	1.22946	14	2
52.6323	1.1841943	57	2
52.96	122.56	1	2
53.47	-2.24	36	2
53.47	-2.23	57	2
55.94	-3.22	17	2
57.1863	-2.2145	204	2
57.1866	-2.2146	413	2
59.9992	10.7901	1	2
63.0472	21.7116	1084	2
64.85	-147.84	1	2
68.38	-149.43	40	2
68.6125	161.35	433	2
68.6137	-149.3144	27	2
71.2709	-156.810374	93	2
71.2838	-156.5985	35	2
71.2905	-156.788643	39	2
71.2909	-156.788063	31	2
71.299	-156.61	189	2
71.2999	-156.61	562	2
71.3	-156.61	4	2
78.58	12.05	48	2
79.4161	-90.76295	100	2
0	0	1452	2

## Sheet: Fig. S4b
Genome size (bp)
None-Producers	Producers
18508976	3875225
14049778	3554123
12567217	1404514
12283489	2069461
11947320	3226220
11821716	1979228
11696019	4214963
11559725	2596406
11490129	2779569
10789594	3633709
10708680	3577430
10662139	1136992
10628413	2743697
10598304	1323085
10526835	1220315
10510523	3145467
10467698	1405712
10456513	1307425
10456187	1391752
10338595	1324612
10330300	1380223
10328621	1316969
10219893	2008104
10111154	1396466
10055174	1331179
10025254	1387681
10008490	1316198
9993957	1250008
9990406	1375526
9982680	2560264
9977655	932366
9937648	3651267
9925812	5900321
9922757	3497017
9902635	6104497
9890699	4678269
9849225	4160274
9748159	4022878
9734439	3611054
9558798	2955824
9494164	2799543
9468476	4963376
9434228	4743631
9418286	3481505
9379176	5922593
9331546	2942945
9324658	2948360
9324390	2497510
9302732	3670441
9293219	2942945
9286815	2942945
9284978	2942945
9252910	2942945
9249435	6061935
9141030	5021041
9131242	2964087
9114864	7563017
9112924	5384796
9051985	3559100
9007241	5131909
8979170	2303397
8903753	3651989
8896158	3709342
8877536	4245370
8838771	5.0479e+06
8809721	3.66847e+06
8806242	7.98028e+06
8806159	4.73297e+06
8798297	6.14579e+06
8790476	9.43346e+06
8789829	9.13959e+06
8773559	6.76187e+06
8768632	5.06586e+06
8763615	9.14688e+06
8757029	4.19169e+06
8718969	9.05304e+06
8717745	3.49223e+06
8700821	7.02762e+06
8698683	6.51085e+06
8677019	4.52405e+06
8656260	7.46446e+06
8649502	8.03926e+06
8626324	3.27012e+06
8623044	4.86926e+06
8616765	7.70291e+06
8611930	2.84034e+06
8607638	3.08906e+06
8578344	6.67469e+06
8560872	3.83486e+06
8558486	8.31673e+06
8547078	9.44326e+06
8544622	8.4468e+06
8542314	3.93535e+06
8536371	6.80042e+06
8535809	6.34176e+06
8520724	5.81238e+06
8517375	4.2614e+06
8508789	4.19118e+06
8483726	4.17455e+06
8467833	4.20076e+06
8464796	6.76304e+06
8441266	6.26304e+06
8408091	6.06842e+06
8375018	4.82049e+06
8351148	5.13651e+06
8343230	6.42238e+06
8333542	6.60218e+06
8322240	7.0313e+06
8305700	7.23423e+06
8266262	7.00387e+06
8263368	6.66578e+06
8262725	6.25098e+06
8227008	5.06248e+06
8212503	2.81264e+06
8210716	4.03406e+06
8210354	7.90127e+06
8208666	7.73126e+06
8201452	7.96845e+06
8192282	7.59186e+06
8188461	8.22173e+06
8176816	7.63608e+06
8171814	8.11933e+06
8170334	7.83807e+06
8164416	7.81131e+06
8160514	8.00566e+06
8148010	8.07355e+06
8143923	7.95753e+06
8138349	8.38688e+06
8130620	7.6338e+06
8126389	8.13384e+06
8121750	8.5724e+06
8080137	8.12127e+06
8065711	7.83125e+06
8032582	7.81538e+06
8028680	8.125e+06
8027550	9.90712e+06
8011629	8.24716e+06
7978459	7.94798e+06
7958195	8.76179e+06
7953770	8.88778e+06
7943947	8.14585e+06
7943294	8.31992e+06
7923369	7.78322e+06
7913065	7.79024e+06
7879620	8.09936e+06
7871549	8.07088e+06
7861627	8.07057e+06
7854914	6.93173e+06
7840500	7.87994e+06
7836856	8.22696e+06
7830927	8.31257e+06
7827548	8.65478e+06
7819844	8.15786e+06
7810543	8.25829e+06
7747684	8.59914e+06
7738324	3.48048e+06
7731503	8.25748e+06
7717497	8.38886e+06
7716508	7.72728e+06
7716378	7.67446e+06
7709967	6.33686e+06
7688700	3.98958e+06
7680338	2.49779e+06
7677753	3.08912e+06
7674224	4.16935e+06
7666541	2.46981e+06
7664585	5.0569e+06
7662880	4.26264e+06
7656534	6.62461e+06
7655357	1.04519e+07
7639600	4.89939e+06
7639320	6.28316e+06
7626149	5.2328e+06
7612192	4.75792e+06
7602271	5.00235e+06
7599715	6.80145e+06
7588160	6.82532e+06
7581616	6.78615e+06
7574544	6.2955e+06
7572241	7.45041e+06
7571659	6.2956e+06
7557745	3.79528e+06
7548916	3.86073e+06
7538332	3.59474e+06
7531122	3.46155e+06
7523278	3.56793e+06
7521138	3.53342e+06
7520984	3.43163e+06
7503134	3.49887e+06
7503087	2.06001e+06
7498427	3.71112e+06
7496312	1.43466e+06
7491531	1.03362e+07
7485512	1.01367e+07
7483517	8.18791e+06
7471119	1.00601e+07
7470217	1.1613e+07
7466084	5.61019e+06
7459644	6.51581e+06
7458517	4.68422e+06
7454009	4.58373e+06
7447310	3.83309e+06
7426947	8.0713e+06
7425394	6.44557e+06
7422427	5.03593e+06
7414957	6.42879e+06
7409958	6.456e+06
7389068	5.25125e+06
7381988	6.41859e+06
7380042	6.44617e+06
7369980	6.45502e+06
7365638	6.45307e+06
7356455	6.45177e+06
7355151	6.44457e+06
7348035	7.30239e+06
7346799	7.24257e+06
7345466	7.24436e+06
7345196	7.18892e+06
7343213	7.2137e+06
7338732	7.04891e+06
7334944	7.22699e+06
7321623	7.19851e+06
7321274	8.53307e+06
7315633	5.0317e+06
7312828	5.16423e+06
7310851	8.22846e+06
7310851	8.98474e+06
7310851	8.56091e+06
7310851	7.14995e+06
7310851	7.58301e+06
7310851	8.09856e+06
7310851	7.17459e+06
7310851	8.59643e+06
7310851	7.57357e+06
7310851	8.72016e+06
7308745	7.85915e+06
7289163	8.59892e+06
7288662	8.56021e+06
7283413	8.02671e+06
7281634	7.96749e+06
7276708	4.58269e+06
7275608	6.40171e+06
7269429	6.1062e+06
7268006	6.82196e+06
7264833	4.12174e+06
7254389	5.37514e+06
7246607	2.80462e+06
7242744	3.52127e+06
7234604	4.71914e+06
7233967	2.58139e+06
7231675	3.29073e+06
7230986	2.9882e+06
7226909	1.19747e+07
7221882	8.02681e+06
7213292	7.3362e+06
7208026	8.72504e+06
7206673	3.55145e+06
7205761	4.83287e+06
7195088	5.64981e+06
7194044	4.8174e+06
7180999	6.57574e+06
7163643	7.93327e+06
7157281	6.64498e+06
7156293	5.23347e+06
7156102	3.24573e+06
7154172	3.60192e+06
7153787	4.43536e+06
7153414	3.51273e+06
7151521	4.0156e+06
7148335	2.22326e+06
7144379	2.36849e+06
7144219	2.68287e+06
7143809	4.04559e+06
7137237	3.81413e+06
7136248	4.57956e+06
7133623	3.94854e+06
7131156	4.24892e+06
7120840	6.531e+06
7118204	6.47469e+06
7117790	6.91708e+06
7115781	6.50823e+06
7111107	5.68345e+06
7110572	7.6956e+06
7110469	8.08713e+06
7099541	5.62898e+06
7093557	5.01222e+06
7079056	6.00651e+06
7076575	5.31417e+06
7068916	4.12429e+06
7060048	4.15747e+06
7057422	4.99311e+06
7056812	8.82925e+06
7056390	8.98463e+06
7045846	8.11889e+06
7034232	5.50451e+06
7033917	3.11494e+06
7030930	4.12952e+06
7021489	4.13165e+06
7020885	5.53832e+06
7011715	1.06543e+07
7006080	9.85498e+06
7003545	7.08617e+06
7002343	5.77924e+06
6996167	5.90506e+06
6991435	5.84581e+06
6989125	6.27182e+06
6981054	5.97521e+06
6973431	6.78867e+06
6970527	6.27199e+06
6966052	6.59528e+06
6958361	6.36111e+06
6940876	6.85989e+06
6940180	5.9297e+06
6939566	6.5382e+06
6938914	6.50494e+06
6938506	6.25063e+06
6936804	6.6193e+06
6931602	6.56268e+06
6923257	6.03831e+06
6913527	6.29927e+06
6909174	5.9414e+06
6908663	6.27756e+06
6895854	6.28623e+06
6894820	6.18439e+06
6892392	5.89311e+06
6881686	6.23289e+06
6876897	6.28117e+06
6875580	6.29465e+06
6875279	5.88256e+06
6870470	6.11945e+06
6869100	6.49071e+06
6863836	6.88363e+06
6856628	7.83215e+06
6856228	7.92998e+06
6853122	5.16068e+06
6852608	5.20479e+06
6850938	4.16657e+06
6848293	2.33961e+06
6841893	3.70581e+06
6841316	3.51035e+06
6840834	2.15973e+06
6839865	6.57435e+06
6839773	6.22104e+06
6836405	6.14706e+06
6831451	6.96403e+06
6830331	6.81634e+06
6819980	6.22712e+06
6816299	7.11211e+06
6814114	7.52796e+06
6813297	6.57435e+06
6812147	6.57435e+06
6811821	6.57435e+06
6810592	6.57435e+06
6809869	7.54638e+06
6809682	7.34858e+06
6808818	6.18355e+06
6808025	6.14751e+06
6807478	6.08859e+06
6807415	6.10503e+06
6806951	7.08855e+06
6802579	6.57435e+06
6799706	6.04714e+06
6798289	6.55618e+06
6796290	6.02623e+06
6792393	6.43048e+06
6791783	6.57435e+06
6788101	6.10185e+06
6786040	5.21945e+06
6782636	6.8841e+06
6779890	7.63613e+06
6774884	6.88426e+06
6771130	7.44687e+06
6771072	6.57487e+06
6770242	6.59868e+06
6769209	7.98233e+06
6765755	8.35071e+06
6762890	7.25189e+06
6757899	8.17931e+06
6751032	3.5441e+06
6742775	3.34959e+06
6741907	7.49135e+06
6739034	6.50983e+06
6738978	4.17259e+06
6736096	4.82557e+06
6735287	4.96401e+06
6734150	5.52723e+06
6732295	6.02862e+06
6731709	2.83813e+06
6731113	5.00025e+06
6730639	4.05403e+06
6727200	2.78196e+06
6719538	7.57124e+06
6715358	5.33436e+06
6711999	1.02059e+07
6706287	8.19855e+06
6705641	8.00083e+06
6705494	7.45369e+06
6705071	8.4809e+06
6704222	7.99258e+06
6703952	8.31332e+06
6700114	8.45141e+06
6699832	8.68981e+06
6698640	7.9524e+06
6695829	7.93926e+06
6690954	8.26401e+06
6689014	7.51088e+06
6684312	2.97595e+06
6677542	4.54344e+06
6676320	6.07076e+06
6675726	8.35122e+06
6675500	8.38554e+06
6673462	6.72292e+06
6667310	6.2359e+06
6665789	4.14529e+06
6663213	4.31308e+06
6655896	4.34453e+06
6655521	5.53209e+06
6653836	3.94554e+06
6652348	4.47323e+06
6651890	3.9702e+06
6647139	1.96702e+06
6643056	2.5749e+06
6641541	2.99304e+06
6631341	2.0273e+06
6631299	3.50226e+06
6624790	2.96416e+06
6623325	2.82209e+06
6622724	5.24829e+06
6622316	9.68947e+06
6620851	7.01496e+06
6619913	1.14095e+07
6618295	7.75224e+06
6616372	7.0338e+06
6615677	5.03248e+06
6613497	4.26188e+06
6612377	5.03e+06
6609445	2.69757e+06
6601956	5.74668e+06
6601522	6.01687e+06
6595509	3.56386e+06
6592019	4.43114e+06
6591664	8.95372e+06
6586252	6.05324e+06
6581110	9.50269e+06
6578609	6.45055e+06
6577015	6.22552e+06
6576074	7.12279e+06
6574226	5.81539e+06
6570658	5.16248e+06
6569521	7.75223e+06
6562265	4.58149e+06
6562058	4.41986e+06
6559901	7.50882e+06
6558383	6.98227e+06
6549543	5.06159e+06
6546372	6.12312e+06
6546093	5.05436e+06
6544654	5.18356e+06
6543801	5.04919e+06
6543073	6.08402e+06
6542109	6.19642e+06
6541141	7.575e+06
6538818	6.19979e+06
6535972	4.12231e+06
6532901	3.66851e+06
6526224	3.77187e+06
6524430	3.77035e+06
6522074	4.74631e+06
6519305	5.60604e+06
6518528	5.28304e+06
6516517	4.00014e+06
6515992	3.90474e+06
6514092	4.16152e+06
6513780	8.13264e+06
6512401	8.38463e+06
6509867	9.13167e+06
6506584	7.72396e+06
6504912	8.5342e+06
6504280	8.28976e+06
6501763	8.09406e+06
6496212	9.18429e+06
6495644	7.64312e+06
6495082	9.72996e+06
6494454	9.30557e+06
6492961	8.37281e+06
6492218	9.74685e+06
6488538	8.79962e+06
6486090	8.0438e+06
6486032	8.39431e+06
6480132	7.71748e+06
6479164	6.99502e+06
6478740	8.20562e+06
6474285	9.12196e+06
6472069	6.39999e+06
6469924	6.41129e+06
6469022	6.39865e+06
6468476	5.85243e+06
6461119	6.40417e+06
6457450	6.2179e+06
6455888	6.07979e+06
6450679	5.84757e+06
6450428	6.0898e+06
6450212	6.26268e+06
6437263	6.88986e+06
6427031	7.5064e+06
6426398	3.77757e+06
6424839	5.92124e+06
6424517	7.48479e+06
6421733	7.65407e+06
6419719	7.20719e+06
6416982	9.14097e+06
6416736	7.35904e+06
6416643	7.24683e+06
6413667	8.57408e+06
6410843	8.25431e+06
6402881	8.57815e+06
6402439	8.60093e+06
6389396	8.07062e+06
6387461	8.21849e+06
6380798	3.21653e+06
6380471	3.16822e+06
6378526	3.441e+06
6376090	3.36323e+06
6360447	4.38542e+06
6359158	4.26742e+06
6354187	4.62792e+06
6352031	6.1832e+06
6349824	4.41398e+06
6349402	6.28508e+06
6349077	6.51514e+06
6346063	7.1901e+06
6345084	4.86508e+06
6341764	8.02522e+06
6337427	4.96336e+06
6334681	7.34619e+06
6330448	4.64931e+06
6325257	4.82018e+06
6325164	3.3546e+06
6318733	6.79078e+06
6317619	6.13911e+06
6304646	4.18496e+06
6298332	4.91822e+06
6294310	9.32763e+06
6291083	8.43529e+06
6286904	3.91815e+06
6285722	2.84407e+06
6283176	7.08059e+06
6279988	7.13115e+06
6277904	6.26076e+06
6274114	6.32428e+06
6272173	6.02001e+06
6272110	6.16245e+06
6271395	6.25632e+06
6270129	8.59086e+06
6255621	8.70201e+06
6254339	6.27565e+06
6251000	6.69237e+06
6249053	1.0847e+07
6248283	3.49797e+06
6246660	6.6651e+06
6242934	2.29629e+06
6240935	1.21338e+07
6238956	5.98177e+06
6238503	4.16867e+06
6237047	6.2177e+06
6235690	5.80155e+06
6232015	3.00394e+06
6231191	4.18403e+06
6230665	4.33718e+06
6228745	4.21404e+06
6227410	5.45207e+06
6224345	2.93644e+06
6223927	4.7665e+06
6216888	5.90169e+06
6215063	7.91572e+06
6213201	6.76702e+06
6212448	6.62441e+06
6207917	5.6792e+06
6207588	4.24386e+06
6205488	4.58301e+06
6200422	4.23131e+06
6199834	4.87962e+06
6199761	4.91926e+06
6197670	5.39678e+06
6195832	5.39678e+06
6191459	9.0835e+06
6188245	3.90352e+06
6187119	3.95107e+06
6182933	4.71258e+06
6182188	6.62054e+06
6176323	1.65819e+06
6175485	2.94847e+06
6174170	3.1868e+06
6173840	3.86836e+06
6173400	3.54744e+06
6170634	4.84275e+06
6167495	8.01783e+06
6166434	8.74545e+06
6166247	4.64729e+06
6165450	6.12078e+06
6163874	3.51845e+06
6163510	8.38261e+06
6159624	4.90207e+06
6152950	3.00451e+06
6150178	4.7671e+06
6148266	5.57224e+06
6146271	3.99702e+06
6145546	7.46988e+06
6144385	6.7878e+06
6144374	4.90117e+06
6140058	4.93465e+06
6139897	5.27752e+06
6138399	4.77553e+06
6134244	5.29755e+06
6131859	5.29924e+06
6129181	5.95284e+06
6128850	6.06261e+06
6127342	5.90755e+06
6126831	1.90987e+06
6126735	4.10239e+06
6126636	5.46541e+06
6125210	7.10523e+06
6125130	8.80027e+06
6124253	3.27534e+06
6123498	3.66576e+06
6123167	3.94491e+06
6122943	9.36529e+06
6120543	4.26508e+06
6119859	9.29428e+06
6110065	5.86804e+06
6106789	5.82471e+06
6102345	5.67063e+06
6099043	5.54812e+06
6097020	6.30975e+06
6092740	6.11234e+06
6091537	8.82083e+06
6088173	8.3246e+06
6086434	9.47432e+06
6085752	8.22727e+06
6080915	8.02107e+06
6080101	1.07462e+07
6064688	6.30975e+06
6064446	7.04828e+06
6063668	3.8604e+06
6061395	3.89602e+06
6060539	5.75388e+06
6060122	6.65381e+06
6057977	7.11043e+06
6051386	3.49222e+06
6044937	7.95821e+06
6037015	8.25431e+06
6035117	8.57408e+06
6034518	7.69844e+06
6032827	8.21849e+06
6031516	7.56516e+06
6031450	9.82126e+06
6028202	4.16215e+06
6017615	9.98275e+06
6017026	4.44973e+06
6016825	5.77348e+06
6016221	7.10324e+06
6014157	4.36275e+06
6010680	5.84261e+06
6002326	3.04527e+06
5999114	6.13494e+06
5998445	4.3174e+06
5998217	8.04127e+06
5995361	5.78012e+06
5993390	9.17068e+06
5990574	5.19146e+06
5990254	6.63402e+06
5984097	6.58067e+06
5983463	7.97039e+06
5977568	5.07803e+06
5975834	6.56616e+06
5968905	4.98262e+06
5968761	7.53193e+06
5965895	6.91006e+06
5963678	6.62538e+06
5960681	7.53162e+06
5958655	6.6117e+06
5957823	6.37809e+06
5954714	7.53236e+06
5950564	7.62953e+06
5950465	6.36178e+06
5950278	6.90684e+06
5949871	6.7676e+06
5945102	7.53303e+06
5944175	6.24047e+06
5943767	6.66703e+06
5941921	7.6317e+06
5940141	8.83009e+06
5939520	3.75702e+06
5934621	7.91006e+06
5930647	6.50767e+06
5927551	8.28749e+06
5926659	7.74774e+06
5913088	8.44624e+06
5911208	9.48855e+06
5908792	7.76812e+06
5906843	5.91005e+06
5905535	8.68973e+06
5901909	4.40187e+06
5898999	4.12982e+06
5898570	5.8755e+06
5898190	6.00516e+06
5895358	5.43829e+06
5894317	7.18471e+06
5887529	7742447
5883345	4075643
5882018	5380266
5881880	9485528
5881642	4966294
5881333	6963169
5878789	6533464
5873781	7143273
5873646	7476642
5872531	5979522
5870438	3680300
5869982	7260549
5868471	3614137
5862880	5142611
5859917	7183238
5859251	6332799
5854411	7410292
5851247	7709183
5850748	9480089
5848445	3802514
5847850	5416563
5847529	6224132
5846366	7805167
5845865	4441200
5838254	4462822
5837341	8747835
5836938	10859627
5831787	10126410
5829053	10711635
5825278	6339433
5823343	3749960
5822970	9088304
5822541	6971533
5814509	6918531
5814356	3769976
5813738	7849198
5810455	5330837
5809655	6024921
5806675	6342100
5801358	3752754
5801028	8376455
5799292	7573818
5797050	9205519
5796055	5609287
5795311	8682078
5793262	9265721
5792338	6129661
5791215	6689630
5789554	4442271
5788883	2455202
5785917	4762733
5785460	6920736
5785287	7179524
5784588	4865706
5783209	5529419
5782785	5526664
5782728	3034135
5782669	5048225
5780354	6200918
5774329	4568635
5771443	7603968
5770549	7251617
5767698	3812525
5766339	3861097
5765910	6176881
5763230	6195050
5763187	2385968
5762380	4169374
5758716	5695769
5757384	3978910
5755065	3840165
5754031	10714825
5748990	7071536
5744469	3776921
5743495	4136429
5740392	4195404
5738973	7434708
5736816	7120299
5733085	7817650
5731300	8029124
5730238	5681014
5729340	6938470
5726206	10184143
5725132	6692471
5724949	6180142
5723581	8504503
5722260	6719291
5720307	6874447
5718147	6505421
5717655	6287593
5713068	6403993
5709147	6494347
5708862	6493660
5706395	6349075
5705817	6347902
5700696	6348195
5699025	6348247
5698965	6491776
5697739	6347371
5693938	6491815
5692293	6068954
5691149	6294710
5691123	6288198
5688563	6388240
5686227	6492612
5680132	6296676
5679345	6296396
5677879	6064976
5677763	6388706
5675663	6065902
5671606	6293479
5670586	6334646
5669512	5634398
5669234	7175533
5667916	5958595
5667483	6478547
5665125	6237763
5664005	6478438
5663309	6479482
5662935	6351822
5656401	6351559
5655082	6479973
5654795	6241693
5653415	6350869
5649905	6011194
5648638	6308555
5647696	6237388
5643684	6008833
5642902	5684172
5641917	6213686
5641009	6241068
5638899	5635379
5636412	5630107
5634334	6242596
5633915	6484953
5633423	6029670
5630837	6006668
5630093	6301371
5624867	5723180
5622951	6065234
5622416	6297921
5621206	6349029
5619818	6111887
5616875	6347406
5616695	6497555
5615404	6295264
5614352	6388899
5611196	6297218
5609861	6397731
5609253	6065728
5607972	6055287
5607833	5998973
5605892	5964019
5602004	6285591
5601671	6351864
5601607	6315632
5601606	6241173
5600643	6331446
5597556	6237441
5597503	6240741
5590664	6212634
5588818	6025983
5587975	3944284
5587454	3133398
5586264	3972217
5583393	3184866
5582698	4064659
5580690	9193774
5580646	5435982
5580448	4009389
5578081	6525083
5577724	6465582
5577143	5731956
5575704	9465326
5573284	10803483
5571494	7402479
5570155	4029125
5570082	5556157
5567916	5842797
5565866	5438324
5559112	6504444
5557500	4068010
5556331	6814428
5554063	7158697
5552297	8057100
5551990	6459037
5545762	6505075
5543253	6608768
5542488	6509633
5542072	6320022
5537660	6112480
5537660	6348798
5537660	6678252
5535557	5997485
5535329	6123549
5533539	6601606
5533374	6984351
5532874	8732241
5532733	6602334
5532721	6593411
5532480	7695481
5531594	5707903
5530361	5386042
5527545	7495372
5526740	5679417
5526029	5947319
5524676	5682096
5521298	5873304
5517554	5884590
5517086	5952127
5516911	5940032
5516911	5682385
5516911	6172461
5516911	4345054
5516911	4957496
5516911	7915538
5516911	8332387
5516911	8314389
5516911	4085533
5516911	9655283
5516911	8619087
5516911	6430228
5516911	9108707
5516911	8892988
5516911	7870136
5516911	11486759
5516911	5853403
5516911	4124044
5516911	3798717
5514718	4737029
5510532	7205385
5510505	3996612
5508510	3281098
5505502	4016316
5504292	4114800
5502885	4246013
5498914	4358756
5497535	6010518
5495593	5818337
5493463	10378164
5492251	9543213
5491820	9016435
5491273	4797979
5485293	7081349
5484768	6930763
5484522	6881249
5482068	5956287
5481571	5818533
5480579	5660542
5477822	4817534
5475671	6962951
5474698	7692010
5469937	4167383
5467709	5001942
5465918	4595586
5465410	7462102
5465390	6531234
5464007	4143784
5463781	6008827
5462698	3896750
5461753	6873076
5461367	4415114
5453722	4157811
5452705	5801541
5452393	5359233
5452330	7336543
5450831	7174682
5450796	9807137
5450720	8763519
5449045	4024265
5448690	4069281
5447659	5196786
5445515	4018342
5444018	8125890
5441960	7009767
5441685	7229750
5441157	6725739
5439758	6582852
5439360	6172785
5435318	7361783
5435067	5260114
5434649	5757426
5434209	6125225
5433708	8168996
5431684	4845168
5431002	3471169
5429227	3428587
5428099	3238137
5426561	3360069
5426451	3532479
5423212	3346926
5420161	3339520
5419860	3297282
5419483	3416340
5417059	3985998
5416267	9239737
5416188	6003359
5414576	9410066
5414160	4206174
5413642	8688079
5412143	4090516
5411745	6216384
5409255	4995050
5408583	5180144
5405935	6346825
5404930	4772510
5404394	7147265
5403623	4895346
5403086	6345749
5402534	5176114
5400978	4663768
5399915	5683241
5399712	6032452
5396321	3954091
5394257	3824156
5394196	3782124
5393955	9284661
5391064	7057234
5389627	5862095
5389361	4014154
5388752	4015859
5387620	3565639
5386857	3911979
5386747	3764694
5385616	4152979
5383034	3715816
5381518	3697269
5380145	3942860
5379546	3761895
5374958	4016251
5374455	3528614
5373947	3566002
5372999	4016304
5372999	3991543
5372855	4135628
5371717	4049275
5369657	3481975
5365068	4715825
5364603	3201542
5363519	3632057
5363151	5332014
5363002	10524365
5359579	2697339
5359521	5101559
5357859	3479954
5357064	8691770
5356201	4182933
5354878	7330484
5353309	9074771
5352791	4937576
5350755	8683724
5349159	6191717
5347326	9683559
5346844	4396655
5346587	9106197
5346505	11237175
5346409	7311481
5344261	5893312
5342967	9437547
5341995	9378753
5341279	9064882
5340859	9547874
5340181	9432833
5339860	9432903
5339463	8688527
5339074	4522781
5338041	9990332
5337637	4459057
5336919	5004235
5335877	9584399
5335416	7888431
5333924	5435047
5332921	6377206
5332780	7858079
5328335	9253027
5323453	3393442
5323129	3871721
5322054	2882259
5321834	7962330
5321691	8375356
5318911	7973364
5317706	9977082
5316975	7887002
5316074	8017912
5311929	8425408
5311442	9222062
5310847	9831008
5309521	3570496
5309148	8963611
5307411	3264828
5305972	5173975
5304364	5172881
5301657	5173126
5300796	5173864
5300670	5284691
5300440	4886112
5300173	4888104
5299943	4890185
5297898	4890919
5294449	4884350
5293342	5900288
5291470	5892699
5289762	6002792
5286028	5697584
5285644	6043340
5284304	5893302
5284165	8404016
5283449	6470279
5278223	9635347
5274897	4149411
5274395	8830439
5274056	4177273
5273234	4762329
5273141	8445942
5270942	4944275
5269880	4156725
5269727	4317218
5268651	4278180
5268280	4329047
5266922	4208415
5264710	4274044
5263637	4218598
5262785	4154616
5261944	4134289
5261634	4138817
5261287	4406937
5260117	4353473
5255492	4353474
5254899	4114262
5253350	10211463
5252927	5377294
5251549	4118174
5251248	8044377
5249973	5945727
5248723	8761386
5247511	7287264
5247093	6684328
5246703	6914459
5245614	5716685
5245394	6017925
5245112	5019341
5244749	4346491
5244630	6047956
5240723	6691777
5239927	5682286
5238007	4916192
5235687	5586386
5234001	7367092
5233699	5910308
5231610	4992316
5231261	4742201
5231170	5748527
5230621	6986761
5230505	6585852
5230252	6954116
5229817	8320419
5227988	9001939
5227718	9001939
5227660	6141014
5227552	5512077
5225924	4436315
5224917	5785768
5224868	4309561
5224700	4499541
5224558	7492093
5224382	6253381
5222634	4084214
5221054	6879479
5220665	5733017
5220599	4501198
5220135	5515877
5218890	5581509
5218515	5685329
5216633	5630390
5213691	5231601
5213320	7462878
5211883	4497515
5209822	3919993
5209795	5145002
5207240	4109857
5207164	5006128
5206749	1259393
5205495	3240253
5204377	3221017
5204328	2014982
5203940	4652689
5201153	1943263
5199293	3843750
5196907	4207908
5196081	4173619
5192987	3357666
5192516	5499544
5191910	3089927
5190216	5262404
5190057	2662504
5189776	6234880
5185061	2709561
5184384	1668067
5183519	2385731
5182388	2002489
5181331	6126865
5181078	4082746
5177618	1880758
5176643	2679386
5175905	3786412
5175428	3219693
5175068	2235375
5174917	3682921
5171874	3730047
5170857	5133532
5169743	3673070
5169581	6705221
5169202	3750188
5167177	3144501
5166950	2662168
5165720	730279
5163703	5918233
5162407	4865198
5162187	3727979
5161581	3262234
5161126	3279612
5161070	1245485
5159475	6035972
5158698	3826739
5151959	3776862
5151095	3377446
5147500	2670351
5147405	1342463
5147372	3266473
5147181	3357586
5147041	6792377
5145954	4944869
5145062	4071550
5144729	3753527
5143069	3273881
5140981	1578850
5140885	1238012
5140733	3604731
5140559	3586769
5138687	3390614
5138171	2838021
5137521	2701897
5133706	3688851
5131216	2565961
5130470	1260804
5129120	9215370
5129108	6155015
5127284	2175343
5126538	1638012
5125844	2291640
5123297	6347223
5122935	1875899
5122243	1777567
5121999	3835386
5121824	3024460
5120468	4833950
5120365	3464288
5120287	3297452
5116086	2943345
5113148	3508733
5112356	4904272
5112325	4178600
5110635	3307924
5110497	5196745
5110316	4158405
5109217	3290508
5108497	3153148
5107939	3122301
5107720	4089865
5107366	3238985
5107108	3165626
5104253	3710435
5102109	3373109
5101966	4038114
5099025	2768462
5098135	1013316
5093064	7780609
5091878	8223110
5091195	5021899
5090809	753177
5088188	8572056
5088108	5080922
5087304	3643770
5085225	4616098
5083028	4388815
5080646	3467013
5076662	3159852
5076451	1923050
5076443	7630911
5072608	4440865
5067747	2835912
5066396	2565333
5065997	2271000
5065742	7192706
5065590	4363117
5065187	3551648
5062730	3386729
5062362	1286853
5059516	2580175
5059414	3366418
5057532	3628649
5057083	1353318
5056191	1489838
5052315	3766758
5051215	3030830
5050994	3192481
5050516	3769367
5050202	2266389
5050186	1018148
5050156	867901
5048499	2049525
5045451	1302278
5045338	6741155
5045295	3827395
5045029	4774817
5044956	3298535
5044585	9435948
5044557	3005384
5044382	2475273
5043223	759836
5042025	2525837
5041498	2475268
5041199	1449584
5040586	10999580
5038959	958028
5038592	2520697
5035608	4059374
5035213	4571588
5034099	4553892
5030546	1746643
5025032	3032692
5024002	4582292
5023493	3184244
5022575	2665821
5022442	1365404
5021483	4688494
5021293	2457989
5020474	8491790
5019988	3465563
5018532	4062656
5016833	3029305
5015345	2732689
5014446	2613804
5014227	2151709
5013230	6563602
5013214	2694977
5011936	2624807
5008720	6929093
5008696	4253352
5007836	1635547
5006318	1380507
5004798	1941834
5004465	3473578
5003572	3813031
5002907	2574064
5002126	2462747
4999982	2235154
4997329	1698126
4996501	5534098
4996324	1426738
4992478	4369911
4992026	6164866
4991155	3156859
4988423	3323945
4987861	2115637
4987327	1922455
4986997	3121790
4986717	1636591
4983838	1498321
4983147	2322690
4983097	3676039
4981606	1258313
4980820	4117344
4978792	3876848
4977376	3743740
4972856	5662109
4972572	3494524
4970972	2408654
4970463	1726762
4968955	1030849
4966218	1379470
4962344	1256583
4961147	11734015
4960982	5043291
4959063	4154171
4958497	1380261
4957767	8145226
4956798	3754814
4954297	6074488
4951943	4838801
4950214	3780453
4948016	2635442
4947531	5070613
4945980	3460571
4945762	1700640
4945119	1896113
4943503	4563700
4943279	1741116
4943065	2801671
4943043	4137977
4942527	3531946
4940085	5377213
4939788	5197378
4939505	3895466
4937175	3030638
4935708	4885805
4934411	4694286
4934248	4430554
4933431	3963562
4932959	2259648
4932806	2582051
4932494	4218391
4932279	2789219
4931607	8372801
4929296	8169944
4924224	5296566
4923821	8158250
4920223	4896096
4920140	4433354
4919610	3462981
4919250	7337056
4917746	11088265
4916795	7679663
4914487	5159490
4914203	7106203
4913804	5994811
4913460	4662279
4913241	3593882
4911454	2849593
4911252	3534108
4909922	2525827
4909384	1540364
4908921	1433981
4907480	1266921
4905346	4717445
4905261	1829105
4905011	1787271
4904092	2992442
4903057	1407333
4903056	3874136
4901459	2364262
4900757	6030916
4900152	5420887
4898769	6105915
4898357	4833454
4896642	5914846
4896385	5615678
4895630	3253555
4895309	6125568
4894192	4693773
4894036	5426583
4893340	5104614
4892894	3918621
4892437	5879006
4891620	2883107
4889895	6309729
4889117	4988156
4886696	2669041
4886589	5063985
4885767	3210491
4881071	2849186
4880966	2475273
4880018	3136891
4879977	3667857
4879756	3164808
4879075	2290712
4876939	3275582
4875687	4424142
4873359	3566518
4872834	3860013
4872048	3111195
4869907	8164455
4869624	3972926
4869523	3918105
4868768	3810959
4868376	3372506
4867831	3214063
4865847	3200753
4865674	6997523
4864482	2681401
4859218	4185359
4858709	3736671
4858350	2840977
4857887	3345481
4857708	6276796
4857516	5606635
4856748	5552705
4856622	6313679
4855884	6187242
4855703	5104230
4855267	2990476
4854794	2524564
4854372	5415866
4854076	4905581
4853045	3955730
4852526	3526037
4851009	5820944
4850801	4888945
4849096	4017309
4848651	3477603
4848541	4758237
4847855	4587541
4847180	3727655
4846256	3925795
4844039	3621606
4842604	6113355
4841253	3844854
4839984	3250645
4839616	2626792
4837778	5834914
4837264	5816607
4837255	5273016
4836331	3705385
4836124	2995910
4834324	6188286
4831861	3164507
4831677	3520686
4831399	3074151
4831390	2902863
4829955	4288583
4829549	2410505
4827755	4435650
4827247	2546335
4826615	7044449
4825149	6079168
4825146	5979314
4824887	5455712
4824421	5250263
4823348	5093053
4820285	5084329
4820059	4872398
4818518	4620347
4818048	4042466
4816407	3783958
4814493	3580014
4814449	2925556
4814252	2117470
4813688	1956258
4813638	4282335
4813182	1268507
4811099	2626481
4810529	4287293
4810282	2584619
4809956	2403190
4808859	2310178
4808519	5482170
4808414	4600321
4806480	4546072
4805994	4506433
4804599	4153123
4803392	4022076
4802098	3902158
4800405	3471803
4799601	3411263
4799511	3163235
4797896	2941966
4797538	2836926
4796600	9337136
4795919	2820304
4795109	4087121
4794060	2402130
4793881	4578359
4791758	4384854
4791304	3105887
4790564	8227223
4788998	7156284
4788331	4055263
4788245	3883873
4786465	3453372
4785617	7808290
4785520	7029903
4785372	4669423
4783587	3609646
4783389	2666106
4781532	6017156
4781172	5036389
4781071	4799750
4780940	4200714
4780002	3700374
4779100	3646576
4777548	3641234
4777045	4416236
4776179	3831032
4775545	3814631
4775522	3749940
4774382	3778688
4772112	4630272
4768036	3782568
4767529	2800859
4766148	4291749
4765213	4125670
4761676	4074001
4761648	1866586
4760632	3446817
4759939	3868732
4759751	1752026
4759460	4081256
4758486	3324596
4758313	1418786
4757399	3520613
4757068	1150046
4757005	3969005
4755437	3747639
4755403	2925820
4754080	2717720
4753669	1297930
4752606	1271941
4751460	5572057
4750830	4377130
4749784	5628653
4749689	5203947
4749086	4430135
4747570	3813733
4745115	3253319
4744204	7784438
4744080	6367359
4742971	3394254
4742238	3321979
4740583	2479200
4740057	7544929
4739894	6490229
4737356	3546802
4736735	3041470
4735498	2683183
4735000	8401444
4732231	6452737
4731681	5088974
4731590	3329119
4731552	3297793
4730571	2822730
4730502	2594189
4729468	8403442
4728381	6611453
4727329	5138792
4726657	4832184
4721878	3874810
4720823	3452499
4720328	3274866
4719734	2562191
4719518	2531100
4719379	8255356
4718983	6400253
4717737	5071286
4716049	3411058
4715270	3363225
4715133	3071418
4714947	2453270
4713992	8282734
4713778	6522163
4713715	5213626
4711042	3490334
4710842	3178307
4710684	3109672
4709893	2577741
4709818	2529982
4708798	8438557
4708715	6615018
4707944	4897526
4706406	4207516
4705858	3316473
4704467	2685245
4703219	2513658
4701830	8269967
4700858	6764726
4700533	4889098
4700527	3810707
4700133	3446864
4699965	3111827
4699462	3101813
4698559	2531128
4697662	2363480
4696848	6599265
4696631	5670685
4696629	4691446
4695944	3963922
4695927	3295464
4695782	3114154
4694837	2407907
4694162	2369254
4693905	6490109
4693748	4906103
4692780	4664966
4692008	3372879
4690517	3317122
4690429	2863395
4690159	2450107
4689204	2342821
4688554	6082807
4688320	5769797
4688053	3892923
4686859	3302975
4685513	3147060
4685361	3007424
4685358	2501905
4683769	2451952
4680515	4575048
4680406	4567277
4679445	4461741
4678681	3499865
4678507	3115238
4676795	2971251
4675545	2942838
4675096	2479548
4674532	2163310
4673742	6411674
4673029	5490082
4672944	3272382
4672518	3223924
4672400	2437528
4672030	6474845
4669991	5459715
4669399	4960403
4669279	3281440
4668208	2585291
4668044	2442184
4665731	2338410
4665516	2338399
4665323	7194526
4663510	6405266
4661658	5277164
4660824	3746030
4659726	2529566
4658096	8242202
4657394	7353329
4657133	7074362
4656907	6449783
4655822	5365010
4655520	4128705
4655205	2547390
4654607	2534697
4652110	2200979
4651252	1981139
4648162	7773861
4646981	6399910
4646370	3354980
4645531	2599281
4644794	7286135
4644255	6493640
4642198	4429931
4641859	3538252
4641378	2523933
4639775	2081800
4639210	7853860
4639115	6378386
4638630	3319580
4638529	2476807
4638301	7213259
4637740	6489311
4636537	4924371
4635873	3413506
4635703	2794815
4634928	2173722
4634011	7221250
4633960	6443294
4633917	5161554
4633779	4384621
4633751	3798059
4633238	2476131
4633145	2442283
4630573	8648457
4630354	6458061
4630352	5333752
4627941	3616397
4627739	2531820
4626808	7738962
4625705	6390183
4625272	4532897
4624766	3916333
4623966	2515908
4621084	2498035
4620077	2355868
4619794	8211908
4619690	6786711
4619350	6579560
4618318	5252004
4618207	3997420
4616640	2841579
4616391	2513337
4616384	2282340
4616363	3795393
4615696	8860049
4614653	7355393
4613771	7017169
4613468	7006911
4611935	3029836
4611397	4409475
4610857	7009753
4610137	4560474
4609974	3783474
4609757	9330588
4609709	4986231
4609352	4817305
4608942	3515490
4608861	6604383
4604865	8289256
4602350	8279675
4601488	5403183
4601126	4821703
4600907	8727210
4600542	5264563
4598266	5493861
4597901	10405268
4597573	4507566
4597453	3646050
4597162	8418355
4596214	4280961
4595701	6742625
4595562	5618492
4594549	3177194
4593939	4461528
4592956	3289544
4592318	5013495
4592100	4924490
4590317	2048700
4590291	1763087
4590058	1100113
4589165	1771315
4589077	1198116
4587994	845821
4587669	7025161
4587332	1660874
4586614	1744452
4586488	1164590
4586259	3792110
4586046	3637451
4584881	3284362
4584394	4543254
4583614	2777047
4582610	2860375
4582064	4039639
4578424	2730041
4578332	4441605
4576400	2832051
4576392	2618760
4575135	2390360
4574783	4535194
4574637	3485563
4573882	2721505
4572813	2518293
4572469	1898140
4572167	6099992
4572101	4410762
4572062	3169680
4571962	3118061
4571868	2766009
4571592	2094590
4571562	6099992
4570626	1325279
4570428	6099992
4569882	6099992
4569104	3289750
4569032	3021506
4568249	3211014
4567523	3447065
4566859	3372020
4566234	6984587
4566007	6824503
4565985	3951282
4565814	5210813
4565811	6066933
4565731	8640080
4565160	6095490
4565156	5261282
4564677	5074927
4564402	4136032
4563613	7227925
4563608	4845035
4563508	4385445
4562767	4911702
4562630	6160583
4561650	3736695
4561495	6439755
4560802	3876309
4560632	6413424
4559199	4381749
4559113	4018310
4558440	3935221
4558332	4559920
4557729	4291499
4556329	3656933
4555504	3436989
4554874	3371535
4554494	5347452
4553494	4446957
4553116	3904362
4551997	3125547
4550231	5547757
4549162	7170930
4549151	7058986
4547893	7042819
4546940	4234808
4546574	3909559
4546534	5296305
4546391	4946892
4544972	4921465
4544737	4252751
4543735	4114725
4542700	3229811
4542585	4674566
4542376	4262827
4540811	3143114
4540626	8681714
4539326	5211228
4539153	4301266
4538395	2921821
4538394	2836117
4537613	5901961
4536252	2431763
4535911	10793315
4534885	6879748
4532175	2689234
4532029	4088850
4531966	3802544
4531868	2394562
4531440	3822706
4530771	3143190
4530360	4093308
4528347	4610430
4527943	2061240
4527245	1229866
4526997	2677427
4525002	2101565
4524921	3408724
4524832	3199579
4521983	3158972
4521446	3102281
4519075	3432363
4518890	6099992
4517779	2728826
4516606	1748340
4515761	3772193
4513835	1071141
4513635	4034250
4513522	2652486
4513404	3808680
4512703	1964507
4512473	4083479
4511823	2507092
4511211	3613565
4510258	6099992
4509878	3865546
4509410	6099992
4507671	4333215
4507333	5628209
4507041	4919379
4506067	4123601
4505749	4046776
4505526	1885659
4505427	1727203
4505215	9072598
4504311	6218508
4503863	5128486
4503565	3989000
4503322	1963402
4503130	6057789
4501468	5935196
4501395	4759660
4500528	4526696
4500509	4273309
4499440	3760157
4498693	3032816
4498623	877705
4498522	5119142
4498442	4880237
4498102	1373448
4495640	4260394
4494943	3608276
4492372	2960420
4492276	7532954
4491799	9134415
4491603	8943138
4490594	5178864
4488863	5178192
4488472	9365534
4488454	9088944
4488339	6273317
4487648	10199181
4486025	9057426
4486020	8347010
4485710	6817676
4485515	5332019
4484423	3662883
4484126	9383965
4483890	6767770
4483533	5494684
4483018	3670212
4482926	9635358
4482427	8901267
4482185	6161302
4480051	5433182
[truncated: 9,875 more rows]

## Sheet: Fig. S4c
Groups	Alphaproteobacteria	Actinomycetia	Bacilli	Myxococcia	Desulfuromonadia	Gammaproteobacteria	Nitrososphaeria	Bacteroidia	Polyangia	Deinococci	Cyanobacteriia	Thermoanaerobacteria	Clostridia	Planctomycetia	Terriglobia	Rubrobacteria	Nitrospiria	Halobacteria	Holophagae	Methanosarcinia	Negativicutes	Desulfobacteria	Anaerolineae	Vicinamibacteria	Leptospirae	Thermoleophilia	Ktedonobacteria	Methanobacteria	Methanomicrobia	Verrucomicrobiae	Desulfovibrionia	Gemmatimonadetes	Fusobacteriia	Desulfobulbia	Chrysiogenetes	Methanocellia	Chthonomonadetes	Symbiobacteriia	Chlorobia	Syntrophomonadia
Artificial Surfaces	14.9883	36.7681	3.74707	0	0.468384	27.8689	9.13349	1.87354	0	0.468384	0.936768	0	0	0	0	0	0.702576	0	0	0.468384	0.702576	0.468384	0	0	0	0.234192	0.468384	0	0.468384	0.234192	0	0	0	0	0	0	0	0	0	0
Bare Land	26.25	23.125	6.875	4.375	0	16.25	8.75	1.25	0	0	5.625	0	0.625	1.25	0	3.75	0	0	0	0	0.625	0	0	0	0	0	0	0	0	0	0	0	0.625	0	0	0	0	0.625	0	0
Deep subsurface	0	20	10	0	0	40	0	0	0	0	0	0	0	0	0	0	0	30	0	0	0	0	0	0	0	0	0	0	0	0	0	0	0	0	0	0	0	0	0	0
Desert	12.5828	35.0993	13.245	0	0	25.1656	1.3245	1.98675	0	2.64901	5.29801	0	0	0	0	0.662252	0	0	0	0	0	0.662252	0.662252	0	0	0.662252	0	0	0	0	0	0	0	0	0	0	0	0	0	0
Farmland	15.1399	22.271	6.58256	2.08448	1.42622	35.4361	7.02139	1.70049	0.383982	0.329128	1.04224	0.0548546	0.603401	1.15195	0.219419	0.383982	2.46846	0	0.0548546	0.658256	0	0	0	0	0.164564	0.109709	0.0548546	0.109709	0.164564	0	0.274273	0.0548546	0.0548546	0	0	0	0	0	0	0
Forest	4.63576	35.3201	8.60927	1.98675	0.662252	36.6446	1.3245	1.766	0	0	2.42826	0	0.441501	0	4.19426	0.662252	0.441501	0	0.441501	0.441501	0	0	0	0	0	0	0	0	0	0	0	0	0	0	0	0	0	0	0	0
Glacier	25	8.33333	0	0	0	41.6667	0	0	8.33333	0	0	0	8.33333	0	0	8.33333	0	0	0	0	0	0	0	0	0	0	0	0	0	0	0	0	0	0	0	0	0	0	0	0
Grassland	10.076	38.9734	7.41445	3.23194	0.760456	22.4335	12.1673	1.14068	0.190114	0	0.190114	0	0	0.190114	1.52091	0.760456	0	0	0	0	0	0	0	0.190114	0	0	0	0	0.760456	0	0	0	0	0	0	0	0	0	0	0
Permafrost	11.4035	32.4561	5.26316	0	0	19.2982	0	21.0526	0	0.877193	2.63158	0	4.38596	0	0	0	0.877193	0	0	1.75439	0	0	0	0	0	0	0	0	0	0	0	0	0	0	0	0	0	0	0	0
Sediment	0	100	0	0	0	0	0	0	0	0	0	0	0	0	0	0	0	0	0	0	0	0	0	0	0	0	0	0	0	0	0	0	0	0	0	0	0	0	0	0
Sedsediment	0	0	0	0	0	0	0	100	0	0	0	0	0	0	0	0	0	0	0	0	0	0	0	0	0	0	0	0	0	0	0	0	0	0	0	0	0	0	0	0
Shrubland	21.9512	41.4634	2.43902	0	0	12.1951	12.1951	0	0	0	2.43902	0	0	2.43902	0	0	2.43902	0	0	0	0	0	0	0	0	0	0	0	0	0	0	0	0	0	0	0	2.43902	0	0	0
Tundra	5.12821	17.9487	0	0	5.12821	12.8205	2.5641	2.5641	0	0	0	0	15.3846	0	0	12.8205	0	0	0	23.0769	0	0	0	0	0	0	0	2.5641	0	0	0	0	0	0	0	0	0	0	0	0
Wetland	19.1111	20.8889	0	0.888889	2.22222	24.6667	8.66667	2	0.222222	0	0.888889	0	1.33333	0.222222	1.77778	0	2.88889	0	0.222222	1.77778	0.666667	2.88889	0	0	0	0	0	0.666667	2.22222	0	2	0	0	0.222222	0.222222	0.888889	0	0	2.22222	0.222222

## Sheet: Fig. S6
Family level	Amynthas aspergillus	Amynthas gracilis	Amynthas morrisi	Aporcelaimellus obtusicaudatus	Atropacarus striculus	Ceratophysella sp.	Dicranocentrus wangi	Dorylaimus stagnalis	Drawida sp.	Echinonyssus sp.	Enchytraeus norvegicus	Entomobrya neotenica	Entomobrya sp.	Entomobrya unifasciata	Entomobryomorpha sp.	Eohypochthonius crassiseliger	Folsomia quadrioculata	Fridericia cusanicaformis	Fridericia eiseni	Fridericia isseli	Fridericia paroniana	Gaeolaelaps aculeifer	Hemileius microclava	Heminothrus yamasakii	Homidia laha	Homidia similis	Homidia sinensis	Homidia socia	Isotoma sp.	Isotomiella minor	Lepidocyrtus sp.	Lohmannia banksi	Macrocheles sp.	Metaphire sp.	Onychiuridae sp.	Onychiurus orientalis	Oppiella nova	Orchesellides sinensis	Paractinolaimus macrolaimus	Pergamasus sp.	Phorytocarpais fimetorum	Podocinum sp.	Poduromorpha sp.	Poecilochirus sp.	Prionchulus muscorum	Protaphorura maoerensis	Protaphorura sp.	Sahacanthella sp.	Sinella curviseta
Acidobacteriaceae	0	0	0	0	0.277654	0	0	0.620446	0	4.67471	0	0	0	0	0	0	0	1.98092	1.78679	12.5778	0	2.21805	2.33927	3.59742	0	0	0	0	0	0	0	3.61244	0.333923	0	0	0	2.58053	0	0	6.04503	5.10603	0.300842	0	0	0	0	0	0	0
Alcaligenaceae	0	0	0	4.00506	14.2298	0	0	12.8742	0	0	2.93991	0	0	0	0	4.51771	0	2.47615	2.68018	2.35835	0.384677	2.89138	9.62291	7.64452	0	0	0	0	0	0	0	2.4513	1.00177	0	0	0	4.05512	0	6.62187	2.47297	1.27651	0.376052	0	3.84209	5.00014	0	0	0	0
Bacillaceae	13.6114	13.8658	29.5062	4.80607	2.02687	6.64676	19.4503	3.87779	27.45	5.14218	2.54792	16.5314	5.6672	10.2404	26.2074	4.81889	9.84126	3.07042	3.57358	2.83002	2.00032	3.78652	1.95648	2.15845	15.8148	19.0789	12.4179	21.9222	11.1337	6.85201	17.7802	2.11586	2.00354	11.4621	2.78313	15.9366	3.22566	9.95438	4.59116	1.51126	3.91462	1.83513	9.07751	4.6105	2.44451	25.653	4.11758	9.20291	12.8088
Beijerinckiaceae	0.188263	0	0.403918	0	0.647859	0	1.13745	0.103408	1.47149	0	0	0.918411	0	2.62576	0	0	0.303743	0.330153	10.1251	0	0.512903	1.32027	1.91395	1.19914	0.798728	1.35312	4.28204	0	1.32545	0	0	1.54819	1.33569	0.878323	0	0	0.430088	3.16012	0	3.93843	1.13467	0.200561	0	0	0	0	4.06675	1.61455	0.593001
Burkholderiaceae	1.1513	0.0248046	0.186424	4.31314	0.608703	0.802023	1.11557	3.0545	1.94484	0	0.527677	0.953735	0.435938	3.78715	1.2974	2.62568	0.771039	0.787288	3.29869	0.907056	1.06526	1.90728	1.35776	0.899356	1.6589	0.572473	0.576429	0.648586	0.76468	0	1.11325	1.77645	0.963241	0.354707	1.20424	0.567542	1.34698	0.182315	1.56208	1.32103	3.33856	1.40007	0.30806	21.0428	2.30775	0.810949	0.249284	0.186294	0.821079
Caulobacteraceae	2.25915	0	0.848227	0	1.11062	0.260657	2.0474	1.36498	1.28421	0	0.391988	1.37762	1.13344	0.787727	1.55687	0.401574	1.00235	0.924428	2.14415	0	0.615484	2.5666	1.14837	0.359742	2.87542	1.89436	2.56922	0	0	0	2.06746	0.928912	3.00531	6.32392	1.73946	1.77073	2.13815	0	0.706332	1.37387	3.74442	4.87364	1.06794	0	0	0.702823	0.53376	0.968728	1.779
Cellulomonadaceae	0	0	0	36.0455	8.88492	0	0	21.3278	0	0	4.40987	0	0	0	0	1.00394	0	21.5425	20.5481	37.3405	12.3097	1.66353	13.0255	5.39613	0	0	0	0	0	0	0	11.2244	20.9537	0	0	0	8.80145	0	9.27061	10.5788	1.27651	0.300842	0	0	14.8152	0	0	0	0
Chitinophagaceae	0	0	0	0	0.555308	0	0	0.310223	0	0	0	0	0	0	0	0	0	1.65076	0	0	0	0.633727	0.637983	0	0	1.35312	0	0	0	0	2.06746	0.516062	0	0	0	0	0.552971	0	3.53166	0	6.80804	0.300842	0	0	0	0	0.762515	0	1.779
Clostridiaceae	0	0	0	0	1.11062	0	0	0.310223	0	3.50603	0.979971	0	0	0	0	0	0	1.81584	0.893395	0	3.84677	3.40629	0.637983	0	0	0	0	0	0	0	0	0.129016	0.834809	0	0	0	1.84324	0	9.71207	0.686935	2.55301	1.20337	0	1.53683	1.48152	0	0	0	0
Enterobacteriaceae	3.97524	0.570506	0.582574	13.5556	4.02598	18.9979	3.34671	3.0903	2.88639	1.79797	0.527677	2.75523	11.5524	27.5704	2.39519	2.62568	4.66128	6.13323	9.27756	2.23741	5.38548	20.2427	6.44527	51.8859	5.34534	2.13376	8.81112	25.2948	3.05872	61.2728	2.78312	22.5579	5.66386	0.861432	18.3312	3.51876	12.6474	3.46398	11.2062	37.718	8.64097	45.1378	2.46448	9.33922	2.76361	2.70316	5.76285	2.23553	8.07394
Flavobacteriaceae	3.67112	0	0.302938	0	0.416481	0.651643	3.41234	0.775557	0.200658	0	0	1.37762	2.8336	0	0	0	2.50588	0.165076	0	0	0	0.712943	0.106331	1.79871	0	1.35312	0	0	3.97634	0	2.06746	0.129016	1.33569	0	6.95783	1.47561	0.0921618	2.37009	0	0.137387	0.851005	0	0	6.14734	11.1114	5.27117	1.52503	4.84364	0
Gallionellaceae	0	0	0	0	0	0	0	0.465334	0	0.584339	0.979971	0	1.4168	0	0	0	0	1.15554	0	1.17917	0	1.18824	1.06331	0.449678	0	0	0	0	0.994084	0	0	0.516062	0.417404	0	0	0	0.230404	0	0.441458	4.1903	1.70201	0.526473	0	0.768417	0	0	0	1.21091	0
Geobacteraceae	0	0	0	0	2.22123	0	0	0.930669	0.100329	5.25905	0.979971	0.688808	0	0	0	0	0.227807	1.56823	5.80707	3.53752	1.92339	4.31727	2.02028	0.899356	0	0.338279	0	0	0	0	0	2.06425	4.17404	0	0	0	3.1335	0.592522	1.76583	1.92342	5.10603	1.12816	0	5.37892	2.22228	0	0	0	0.444751
Hyphomicrobiaceae	1.12958	1.28984	5.45289	0	0.277654	1.30329	1.70617	0	0	0	0	0	0	3.93863	2.59479	0	1.36684	0.330153	0	0	0	0.633727	0	0	2.39619	4.05935	8.56408	0	0	0	4.13492	0.258031	0	2.63497	0	8.85366	0.368647	0	1.76583	0.549548	1.70201	0.300842	16.0191	0	0.740761	3.51411	1.90629	0	1.779
Longimicrobiaceae	0	0	0	0	0.462756	0	0	29.9882	0	0	0	0	0	0	0	0	0	23.4409	0	3.14446	8.20645	7.12943	6.59249	0.59957	0	0	0	0	0	0	0	3.52643	0.667847	0	0	0	7.25006	0	10.0064	0.732731	1.13467	0.601683	0	0	0	0	0	0	0
Methylophilaceae	0	0.429947	0	0	5.92328	1.30329	0.568723	0.206815	0.133772	0	0	0.918411	0	1.31288	0	0.66929	0.911228	0.110051	0	0	0.512903	2.05961	6.37983	0	0	0.902078	0	0	0	0	0	1.46218	24.2651	0	0	0	2.15044	1.58006	0.58861	0.183183	5.10603	2.00561	0	2.04911	0.987681	0	0	0	0
Micromonosporaceae	8.47182	20.6374	7.8764	0	0	3.90986	5.1185	0	3.21053	0	0	1.37762	5.6672	3.93863	5.18958	0	3.64491	0	1.78679	0	0	0	0	1.79871	11.9809	5.41247	2.14102	0	0	0	2.06746	0.516062	0	1.31748	1.73946	0	0.184324	0	0	0.274774	0	0	2.66986	0	0	0	0.762515	0	7.11601
Mycobacteriaceae	24.2859	22.411	18.0248	0	0.832962	21.1784	11.5166	1.86134	3.1102	2.9217	4.40987	20.3198	4.2504	5.90795	20.7583	1.00394	41.5748	1.48569	2.68018	1.96529	1.53871	1.38628	1.75445	0.899356	13.179	22.3264	11.7756	0	18.8876	4.28251	12.9216	3.48342	0.667847	22.7266	3.47892	14.0183	2.02756	50.9569	0.882915	1.0991	2.97852	1.65463	32.7057	0.768417	1.11114	22.8417	5.14697	19.3746	13.7873
Nitrosomonadaceae	0.32946	0.107487	0.100979	0	0.347067	0.543036	3.98106	0.387779	0.869518	3.50603	3.10324	1.72202	0.944533	0	1.72986	0.334645	1.29091	2.8063	3.27578	3.66854	0.641129	1.63713	0.90381	0.299785	1.59746	2.2552	1.42735	0	1.98817	0	2.23975	0.709586	0.473058	0.0548952	0.434865	1.72155	1.13666	0.592522	5.15034	0.664037	3.12035	0.977736	2.44737	3.07367	0.30865	2.0499	0.794286	3.63273	1.92725
Nitrospiraceae	0	0	0	0	0	0	5.1185	0	0	0	0	1.37762	0	0	2.59479	0	2.27807	0	0	0	0	0.158432	0	1.79871	0	4.05935	4.28204	0	0	0	2.06746	0	0	0	0	2.95122	0	0	0	0	0	0	10.6794	0	0	0	0.381257	0	1.779
Nocardioidaceae	2.82394	2.57968	0.403918	0	0.370205	4.34429	1.13745	0	0.66886	0	0	0.918411	0	0	2.59479	0	1.0631	0.550255	0	0	0	1.0034	0.425322	0	0	0	2.14102	0	5.30178	0	2.75661	0.0860104	0.111308	0.439161	0	0.98374	0.368647	0	0.58861	0	0.567337	0.300842	0.889952	0	0	1.17137	0.254172	1.61455	0
Paenibacillaceae	16.0965	0.96738	4.54407	0	0.277654	0.651643	1.70617	0	0.802632	5.84339	0	4.13285	0	0	2.59479	1.00394	0.455614	0.165076	0.893395	0	0.769355	1.58432	3.8279	0	2.39619	6.08903	4.28204	0	7.95267	0	1.03373	0.516062	0.333923	0.658742	0.869729	10.3293	0.184324	1.18504	0	0.549548	0.851005	0.300842	0	0	0	0	0.381257	12.1091	0.889502
Propionibacteriaceae	0.188263	0.32246	0.100979	5.34008	11.0599	4.5615	2.27489	2.11986	3.67873	5.45383	0.979971	3.67364	20.7797	17.7239	1.2974	0	5.92298	3.30153	1.78679	2.62038	2.05161	4.14563	11.1647	2.0985	2.79555	3.83383	3.21153	2.81054	5.96451	2.855	2.41204	4.1285	5.6767	0.219581	0.869729	3.93496	4.60809	5.13519	0.58861	3.25149	5.67337	1.70477	5.33971	7.17189	1.48152	2.92843	0.889601	14.5309	3.26151
Pseudomonadaceae	0.827011	0.16123	2.22876	0.572151	20.9331	10.5659	4.69196	2.43747	0.573309	0.166954	0.909973	5.16606	2.024	7.03327	4.44821	78.3069	3.14048	0.707471	1.34009	1.90914	0.164862	9.54552	2.48358	9.57171	5.30584	3.28614	4.51144	2.40903	4.6864	7.34144	3.98724	5.25278	3.06494	0.164686	42.1197	5.16464	5.36513	1.86221	0.756785	3.26785	4.61974	11.5394	1.43028	2.19548	5.02659	3.38861	1.30717	2.76779	3.74861
Pseudonocardiaceae	3.95352	9.6738	8.48227	16.0202	2.22123	5.21315	0	1.24089	1.60526	2.33736	0	4.13285	0	0	5.18958	0	1.36684	0	1.78679	1.57223	0	1.42589	3.61524	0	2.39619	0	8.56408	16.8632	3.97634	0	6.20238	1.03212	1.00177	6.58742	1.73946	0	2.02756	4.74018	0	0.824322	1.70201	0.300842	0	0	0	0	2.28754	0	8.89502
Rhizobiaceae	4.27625	3.77739	3.02938	2.28861	4.58129	8.47136	6.94654	0.974986	2.2359	1.33563	0.699979	8.6593	36.0272	4.21996	3.89219	0.717097	7.06202	0.966877	2.2973	0.224604	0.219816	5.83935	6.30388	0.899356	7.53087	5.31582	3.36446	18.0677	11.645	2.44715	5.464	14.3392	7.29861	35.2427	12.3005	6.11324	5.22689	3.89372	3.02714	7.94882	8.87477	6.14577	1.33493	10.5383	2.64557	5.77319	61.682	10.0333	4.82872
Rhodanobacteraceae	0	0	0	0	0.138827	0	0	0.155111	0	4.67471	0.979971	0	0	0	0	0	0	0.825382	0.893395	0	46.9306	0.39608	0.531653	0	0	0	0	0	0	0	0	0	0	0	0	0	0.276485	0	0.882915	0	0	0.451263	0	0	13.7041	0	0	0	0
Rubrobacteriaceae	0.564788	5.48182	2.72644	0	0	0	2.55925	0	43.1415	0	0	2.06643	0	0	0	0	0.911228	0	0	0	0	0.0792159	0	0	5.99046	0.676559	0	0	0	0	1.03373	0	0	0.988113	0.869729	2.95122	0	0	0	0.137387	0	0	4.00478	0	0	1.75706	0.571886	0	3.55801
Sphingomonadaceae	0.0705985	0.403075	0	0	1.66592	0.651643	0.426542	1.66745	1.05345	0.29217	0	0.172202	0	3.93863	0	0.250984	0.341711	0.412691	0.446697	0	0.192339	1.26745	0.531653	0.899356	1.19809	0.507419	0.535255	2.1079	0	10.7063	0.516865	0.451554	2.96357	0.0823428	0.434865	0.368903	1.56675	1.18504	6.40114	2.30123	2.55301	5.94162	0.667464	0.768417	1.66671	0.439264	0.428915	0	1.779
Streptomycetaceae	7.37754	13.7852	12.0797	0	8.69404	3.90986	8.53084	0.639835	2.50823	12.8555	2.69492	7.74909	4.9588	1.72315	7.29785	0.752951	3.78729	2.66186	5.47204	2.65314	1.15403	3.50531	3.5222	2.24839	6.88903	5.58161	4.01441	7.37766	6.71007	1.07063	9.43278	2.99961	5.00885	7.9049	2.06561	8.30031	3.87079	3.70327	3.86275	1.82038	4.25502	2.31272	2.16926	13.2552	6.80574	6.80859	3.336	5.44909	6.44889
Vicinamibacteraceae	4.51831	1.93476	1.21175	0	0	2.60657	0	0	0.401316	0	0	4.13285	0	0	0	0	0.911228	0.660306	0	0	0	0	0	0	0	0	6.42306	0	0	0	6.20238	0	0	0	0	2.95122	0	0	0	0	0	0	2.66986	0	0	7.02823	0.381257	0	1.779
Xanthobacteraceae	0	0	0.403918	0	0.370205	0	3.41234	0	0.267544	8.57031	3.91988	1.83682	0	0	0	0	0.455614	0.330153	1.78679	0.524077	1.02581	1.90118	0.283548	0.59957	2.39619	0.902078	0.713673	0	0	0	0.689153	0.516062	0.222616	0	1.15964	0	1.0445	1.58006	0.58861	0.549548	1.13467	1.90533	0.889952	0	1.48152	0	0.127086	3.22909	2.96501
Xanthomonadaceae	0.230099	1.57647	1.50347	13.0535	5.7279	3.42716	9.79467	9.21477	0.401316	31.0782	68.0172	7.04115	2.30886	5.25151	8.36099	0.966752	4.20177	17.6448	15.4193	18.7503	8.54839	9.44723	9.40435	1.99857	7.4548	6.71547	5.3922	2.49826	11.6345	3.17223	8.95899	11.1527	6.22087	1.0979	0.901941	8.08853	21.2655	3.86237	15.5001	3.9486	10.2751	5.97227	3.16427	7.51341	21.8936	7.15838	2.34403	6.99637	9.15857
Groups	Frequence	Shannon index	Richness	Relative abundance
Willowsia buski	8	2.62141	13.05	0.104789
Vitronura quartadecima	0.2	0	0.2	0.00147591
Uroobovella americana	40	4.54327	69.995	0.982953
Tomocerus minor	19.8	3.75369	31.5857	0.473766
Tomoceridae sp.	9.8	2.73817	15.675	0.15497
Thalassaphorura sp.	7.33333	2.24527	19.5	0.172189
Sinella curviseta	18.9	3.31889	28.6276	0.434654
Sahacanthella sp.	14.75	3.40202	19.0083	0.350528
Protaphorura sp.	18.2667	3.03282	26.1138	1.65252
Protaphorura maoerensis	10.3	2.12425	14.6462	0.208841
Prionchulus muscorum	21.4286	3.31231	40.5175	0.863405
Poecilochirus sp.	25.4	3.55673	45.59	0.773375
Poduromorpha sp.	14.2	3.21943	19.8024	0.326175
Podocinum sp.	31	2.84686	48.3467	3.21452
Phorytocarpais fimetorum	28.2222	4.12891	54.0162	0.559204
Pergamasus sp.	23.6333	3.20284	50.0764	1.36915
Paractinolaimus macrolaimus	18	3.0109	53.1625	0.492953
Orchesellides sinensis	11.5556	2.755	18.7926	0.259103
Oppiella nova	30.625	3.52193	51.0039	1.43864
Onychiurus orientalis	20.6	3.43278	35.2833	0.503284
Onychiuridae sp.	8.6	1.71526	13.2333	0.85086
Metaphire sp.	15.7	2.80364	23.35	1.05675
Macrocheles sp.	28.1053	3.50269	45.2834	1.04906
Lohmannia banksi	32.2609	3.45364	54.2299	1.86542
Lepidocyrtus sp.	17.1	3.47889	33.875	0.360121
Isotomiella minor	5.8	1.58092	10.65	0.183012
Isotoma sp.	18.6	3.65315	31.28	0.413254
Homidia socia	7	2.29371	12.35	0.126928
Homidia sinensis	16.6667	3.28729	25.6481	0.349298
Homidia similis	20.8	3.8111	29.585	0.487049
Homidia laha	16.9091	3.53071	27.6113	0.297194
Heminothrus yamasakii	25.4	2.92693	38.9208	1.53347
Hemileius microclava	30.8276	3.70294	49.9478	1.13899
Gaeolaelaps aculeifer	29.5254	3.6332	54.9952	1.1407
Fridericia paroniana	12.6667	2.80267	20.3185	0.355857
Fridericia isseli	17.4	3.18279	35.9393	0.462696
Fridericia eiseni	20.9	3.56536	42.7018	0.484835
Fridericia cusanicaformis	19.3929	3.06034	40.2471	0.815965
Folsomia quadrioculata	17.0345	3.20678	27.0414	0.475852
Eohypochthonius crassiseliger	13.2	1.95431	22.9667	1.81094
Entomobryomorpha sp.	24.2	4.11743	38.2619	0.584459
Entomobrya unifasciata	8.9	2.1438	15.5167	0.286326
Entomobrya sp.	12	2.78264	15.3233	0.324699
Entomobrya neotenica	21.4167	3.90653	33.8065	0.453841
Enchytraeus norvegicus	18.2	2.9888	40.1333	1.56889
Echinonyssus sp.	27.6667	2.96231	38.0417	1.40949
Drawida sp.	25.5	3.77143	37.4587	1.21319
Dorylaimus stagnalis	17.6552	2.87187	35.215	0.674591
Dicranocentrus wangi	20.6	3.69604	38.4583	0.478931
Ceratophysella sp.	12.9444	2.7	21.3544	0.411614
Atropacarus striculus	32.9	3.51881	52.7812	1.74009
Aporcelaimellus obtusicaudatus	6	2.18626	8.5	0.103313
Amynthas morrisi	21.7	3.74003	31.8617	0.942366
Amynthas gracilis	14.8	2.96751	20.8611	0.716552
Amynthas aspergillus	19.3	3.36982	29.1143	0.860453
[truncated: 6 more columns]

## Sheet: Fig. 3c
Factors	PC1	PC2
Location	2.03408	2.42581
Land_use	1.06581	4.76889
Host_species	64.2364	56.1871
δN15	3.67527	7.87218
PH	5.22056	2.80046
TN	6.85572	0.257567
TC	4.07255	1.03027
Clay (%)	4.53833	0.252884
TOC（mg/kg）	1.39295	4.37552
TON（mg/kg）	5.42824	0.049952
Soil diversity	1.48008	19.9794

## Sheet: Fig. 3d
Chao1 index								Shannon index
Test details	Mean rank 1	Mean rank 2	Mean rank diff.	Significant?	Summary	Adjusted P Value		Test details	Mean rank 1	Mean rank 2	Mean rank diff.	Significant?	Summary	Adjusted P Value
Collembolan vs. Earthworm	214.5	255.1	-40.57	No	ns	>0.9999		Collembolan vs. Earthworm	305.1	341.7	-36.63	No	ns	>0.9999
Collembolan vs. Nematode	214.5	306.6	-92.11	Yes	*	0.0182		Collembolan vs. Nematode	305.1	259	46.03	No	ns	>0.9999
Collembolan vs. Oribatid mite	214.5	467.8	-253.3	Yes	****	<0.0001		Collembolan vs. Oribatid mite	305.1	389.5	-84.4	Yes	***	0.0006
Collembolan vs. Potworm	214.5	321.6	-107.1	Yes	**	0.0017		Collembolan vs. Potworm	305.1	296.1	8.93	No	ns	>0.9999
Collembolan vs. Predatory mite	214.5	470.7	-256.2	Yes	****	<0.0001		Collembolan vs. Predatory mite	305.1	389.4	-84.32	Yes	**	0.0016
Earthworm vs. Nematode	255.1	306.6	-51.54	No	ns	>0.9999		Earthworm vs. Nematode	341.7	259	82.65	No	ns	0.4105
Earthworm vs. Oribatid mite	255.1	467.8	-212.7	Yes	****	<0.0001		Earthworm vs. Oribatid mite	341.7	389.5	-47.78	No	ns	>0.9999
Earthworm vs. Potworm	255.1	321.6	-66.58	No	ns	>0.9999		Earthworm vs. Potworm	341.7	296.1	45.56	No	ns	>0.9999
Earthworm vs. Predatory mite	255.1	470.7	-215.6	Yes	****	<0.0001		Earthworm vs. Predatory mite	341.7	389.4	-47.69	No	ns	>0.9999
Nematode vs. Oribatid mite	306.6	467.8	-161.2	Yes	****	<0.0001		Nematode vs. Oribatid mite	259	389.5	-130.4	Yes	***	0.0002
Nematode vs. Potworm	306.6	321.6	-15.03	No	ns	>0.9999		Nematode vs. Potworm	259	296.1	-37.1	No	ns	>0.9999
Nematode vs. Predatory mite	306.6	470.7	-164.1	Yes	****	<0.0001		Nematode vs. Predatory mite	259	389.4	-130.3	Yes	***	0.0004
Oribatid mite vs. Potworm	467.8	321.6	146.1	Yes	****	<0.0001		Oribatid mite vs. Potworm	389.5	296.1	93.33	Yes	*	0.0227
Oribatid mite vs. Predatory mite	467.8	470.7	-2.922	No	ns	>0.9999		Oribatid mite vs. Predatory mite	389.5	389.4	0.08771	No	ns	>0.9999
Potworm vs. Predatory mite	321.6	470.7	-149	Yes	****	<0.0001		Potworm vs. Predatory mite	296.1	389.4	-93.25	Yes	*	0.0315

## Sheet: Fig. 3e
Group name	Acidobacteriaceae (Subgroup 1)	Alcaligenaceae	Bacillaceae	Beijerinckiaceae	Burkholderiaceae	Caulobacteraceae	Cellulomonadaceae	Chitinophagaceae	Clostridiaceae	Enterobacteriaceae	Flavobacteriaceae	Gallionellaceae	Geobacteraceae	Hyphomicrobiaceae	Longimicrobiaceae	Methylophilaceae	Micromonosporaceae	Mycobacteriaceae	Nitrosomonadaceae	Nitrospiraceae	Nocardioidaceae	Paenibacillaceae	Propionibacteriaceae	Pseudomonadaceae	Pseudonocardiaceae	Rhizobiaceae	Rhodanobacteraceae	Rubrobacteriaceae	Sphingomonadaceae	Streptomycetaceae	Vicinamibacteraceae	Xanthobacteraceae	Xanthomonadaceae
Collembolan	0	0	13.2986	0.861135	0.772222	1.01559	0	0.220818	0	9.85919	1.74262	0.217111	0.0848951	2.96512	0	0.49891	2.44262	18.2148	1.44262	1.84238	1.03772	2.23234	4.92329	5.27869	2.76968	9.22226	0	1.11722	1.46599	5.08004	1.29947	0.793639	9.30107
Earthworm	0	0	19.1791	0.588399	0.732415	2.1431	0	0	0	1.77523	0.834944	0	0.0200658	2.10145	0	0.112744	8.30273	18.1117	0.292468	0	1.38311	4.61386	0.902003	0.790999	6.06045	9.71233	0	10.5805	0.321894	8.7311	1.61323	0.134292	0.961852
Nematode	0.155111	7.12533	3.92988	0.0258519	2.80937	0.517828	20.3648	0.960471	2.87595	7.65393	2.97174	0.226698	1.2297	0.626648	9.99865	0.445777	0	0.963848	1.46169	0	0.147153	0	2.38252	2.19825	4.31528	2.23408	3.68553	0	2.43382	2.82708	0	0.517533	14.9155
Oribatid mite	3.51907	5.3745	2.55667	1.75935	1.40595	1.32989	12.5734	0.265783	0.640207	14.0497	0.46062	1.29438	2.15586	0.107688	2.60905	4.66836	0.451108	1.61199	0.720128	0.199857	0.153679	0.882158	5.35805	14.7649	1.4988	5.77046	0.105218	0.0260838	1.43625	3.90188	0	0.509981	7.83892
Potworm	2.84018	2.02015	2.95638	1.84735	1.24942	0.733439	18.4536	0.371731	1.56835	4.84595	0.105869	0.620069	2.6349	0.0743462	7.26199	0.156063	0.297798	2.51241	2.95151	0	0.12391	0.314298	2.48703	0.968314	0.559837	0.820786	8.66335	0	0.199439	2.88706	0.423477	1.28377	27.7672
Predatory mite	5.32203	1.59192	3.19987	1.28898	4.18338	2.0507	0.828849	1.10609	1.9417	23.7683	1.20064	1.42405	3.54585	0.565936	1.39858	1.83251	0	2.25246	2.33619	0.0226331	0.267369	1.27297	4.43726	4.67229	0.823728	7.63808	0.788865	0.0113166	1.62891	5.77235	0	2.22583	10.6004

## Sheet: Fig. 3f
Group name	Lipases	Amylases	Cellulases	Xylanases	Proteases	Acetate	Propionate	Butyrate	Arginine and proline metabolism	Arginine biosynthesis	Cysteine and methionine metabolism	Glycine, serine and threonine metabolism	Histidine metabolism	Lysine biosynthesis	Nicotinate and nicotinamide metabolism	Pantothenate and CoA biosynthesis	Phenylalanine, tyrosine and tryptophan biosynthesis	Tryptophan metabolism	Valine, leucine and isoleucine biosynthesis	VB1	VB2	VB3	VB5	VB6	VB7	VB9
Collembolan	0.0425532	1.38298	1.46809	0.829787	0.0425532	6.42553	7.23404	19.5106	3.85106	9.02128	8.85106	6.2766	10.8723	11.5532	1	1.7234	11.0851	1.42553	5.44681	9.6383	2.95745	3.46809	8.59574	3.70213	17.4043	7.85106
Earthworm	0.0714286	1.42857	1.42857	0.809524	0.047619	7	7.42857	21.0238	3.85714	9.14286	9.42857	6.42857	10.881	12.0952	1	1.7381	11.0476	1.54762	5.54762	9.7381	3.09524	3.64286	8.95238	3.7381	18.2381	8.07143
Nematode	0.021978	1.40659	1.79121	0.692308	0.021978	5.91209	7.13187	16.7582	3.62637	9.34066	8.62637	6.2967	10.5604	12.0989	1	1.73626	10.8571	0.978022	5.38462	9.85714	3.12088	3.58242	8.65934	4.35165	17.0989	7.64835
Oribatid mite	0.0384615	1.32692	1.73077	0.711538	0.0192308	5.64423	6.98077	16.5	3.60577	9.17308	8.40385	6.16346	10.625	11.6346	0.990385	1.72115	10.7115	1.02885	5.375	9.70192	3.05769	3.5	8.28846	4.17308	16.6154	7.65385
Potworm	0.0227273	1.46591	1.88636	0.784091	0.0113636	5.73864	7.17045	16.1705	3.60227	9.25	8.51136	6.19318	10.4091	11.75	1	1.71591	10.8409	0.829545	5.39773	9.73864	3.09091	3.52273	8.36364	4.22727	16.4886	7.59091
Predatory mite	0.039604	1.35644	1.80198	0.772277	0.019802	5.63366	6.9604	16.1782	3.57426	9.16832	8.35644	6.09901	10.5446	11.6139	0.990099	1.73267	10.7228	1.0198	5.38614	9.64356	3.0396	3.50495	8.26733	4.14851	16.5347	7.60396

## Sheet: Fig. S7
name	ACRB1	ACRB10	ACRB11	ACRB12	ACRB2	ACRB3	ACRB4	ACRB5	ACRB6	ACRB7	ACRB8	ACRB9	AD1	ARP1	NLA1	NLA2	NLA3	NLA4	NLA5	NLA6	TPB1	TPB2	TPB3	TPB4	TPB5
SRR6474979rbin.9	1	1	0	3	1	1	2	1	0	0	0	1	1	3	2	24	4	4	2	2	11	1	2	2	2
SRR6474868rbin.2	2	7	1	4	1	8	5	6	2	1	1	6	5	6	10	26	2	3	2	4	14	1	2	2	12
SRR5195146rbin.4	1	1	0	1	0	2	1	1	0	0	0	3	1	0	1	8	0	1	0	1	8	1	2	2	3
SRR8663215rbin.5	1	2	0	2	0	4	3	2	0	0	0	1	4	3	3	14	2	2	2	5	6	1	2	1	4
GCF_008042145.1_ASM804214v1_genomic	2	7	1	6	4	6	5	7	1	1	1	7	4	6	7	25	3	4	2	11	20	2	2	3	12
SRR12170513bin.23	0	2	0	2	1	1	2	1	0	0	0	4	1	3	2	32	2	1	2	3	19	1	2	3	2
GCF_008932075.1_ASM893207v1_genomic	2	6	1	5	5	6	6	9	2	1	0	8	4	6	7	27	2	3	2	12	17	1	2	3	11
GCA_020166015.1_ASM2016601v1_genomic	1	1	0	2	1	2	2	1	0	0	0	0	2	0	0	17	4	4	2	10	10	1	2	2	2
GCF_006715725.1_ASM671572v1_genomic	2	6	1	5	2	8	5	7	1	0	1	9	4	3	4	26	2	4	2	8	14	1	2	3	12
GCF_008932075.1_ASM893207v1_genomic	2	6	1	5	5	6	6	9	2	1	0	8	4	6	7	27	2	3	2	12	17	1	2	3	11
GCA_017163935.1_ASM1716393v1_genomic	2	7	1	2	0	8	7	5	2	0	1	7	4	3	6	30	2	2	2	3	8	1	2	1	11
SRR10954972bin.1	2	2	0	0	0	2	1	1	0	0	0	2	1	0	0	6	0	3	0	4	4	1	2	2	2
GCF_006636205.1_ASM663620v1_genomic	2	6	1	5	2	6	7	7	2	1	1	8	4	6	7	29	2	3	2	10	20	1	4	4	12
SRR12170513bin.23	0	2	0	2	1	1	2	1	0	0	0	4	1	3	2	32	2	1	2	3	19	1	2	3	2
GCF_005280735.1_ASM528073v1_genomic	0	7	1	4	1	8	9	6	3	1	1	7	4	3	5	48	2	4	2	5	28	1	2	2	11
SRR12349250bin.7	2	5	1	2	0	7	9	6	2	1	1	5	4	3	5	25	2	3	2	1	15	1	2	2	14
GCF_003865095.1_ASM386509v1_genomic	1	5	1	4	1	7	6	5	2	1	1	5	3	3	9	19	2	3	2	6	6	1	2	2	8
GCF_005860795.2_ASM586079v2_genomic	2	7	1	2	1	7	8	6	1	1	1	6	4	3	7	18	2	5	2	3	13	1	2	2	11
GCF_008042145.1_ASM804214v1_genomic	2	7	1	6	4	6	5	7	1	1	1	7	4	6	7	25	3	4	2	11	20	2	2	3	12
GCF_004331765.1_ASM433176v1_genomic	1	1	0	3	0	2	1	1	0	0	0	2	3	0	3	18	0	4	0	2	10	1	2	2	3
GCF_005860795.2_ASM586079v2_genomic	2	7	1	2	1	7	8	6	1	1	1	6	4	3	7	18	2	5	2	3	13	1	2	2	11
GCF_001618865.1_ASM161886v1_genomic	1	1	0	3	0	5	3	3	0	0	0	7	1	0	0	17	0	3	0	1	7	1	2	2	7
SRR6474868rbin.2	2	7	1	4	1	8	5	6	2	1	1	6	5	6	10	26	2	3	2	4	14	1	2	2	12
SRR13207170bin.12	1	1	0	0	0	3	4	2	0	0	0	3	1	0	0	14	0	1	0	7	9	1	2	2	6
SRR6474868rbin.2	2	7	1	4	1	8	5	6	2	1	1	6	5	6	10	26	2	3	2	4	14	1	2	2	12
SRR12170513bin.23	0	2	0	2	1	1	2	1	0	0	0	4	1	3	2	32	2	1	2	3	19	1	2	3	2
GCF_006094435.1_ASM609443v1_genomic	1	8	1	4	0	7	10	5	2	1	1	4	4	3	5	38	2	2	2	6	26	2	2	2	13
SRR6474868rbin.2	2	7	1	4	1	8	5	6	2	1	1	6	5	6	10	26	2	3	2	4	14	1	2	2	12
GCF_003344635.1_ASM334463v1_genomic	2	1	0	1	1	4	3	4	0	0	0	4	1	0	2	13	0	3	0	7	6	1	2	3	6
GCF_004331765.1_ASM433176v1_genomic	1	1	0	3	0	2	1	1	0	0	0	2	3	0	3	18	0	4	0	2	10	1	2	2	3
GCF_009455625.1_ASM945562v1_genomic	0	3	0	1	1	2	2	1	0	0	0	4	1	3	1	21	2	4	2	6	14	1	2	2	2
GCF_004331765.1_ASM433176v1_genomic	1	1	0	3	0	2	1	1	0	0	0	2	3	0	3	18	0	4	0	2	10	1	2	2	3
SRR12349250bin.13	0	7	3	6	1	5	7	4	3	1	1	6	12	0	6	21	2	2	2	6	6	1	2	3	10
GCF_001429625.1_Soil805_genomic	2	3	0	3	1	3	2	3	0	0	0	4	4	3	5	20	2	3	2	10	8	1	2	3	5
SRR5195144rbin.5	2	4	1	5	2	8	5	8	1	0	1	5	4	3	6	19	2	1	2	9	15	1	2	3	13
GCA_014596565.1_ASM1459656v1_genomic	1	8	1	4	0	8	11	8	2	1	1	4	4	3	7	33	2	5	2	4	28	2	2	2	15
SRR12170513bin.23	0	2	0	2	1	1	2	1	0	0	0	4	1	3	2	32	2	1	2	3	19	1	2	3	2
SRR6474868rbin.2	2	7	1	4	1	8	5	6	2	1	1	6	5	6	10	26	2	3	2	4	14	1	2	2	12
SRR13207170bin.12	1	1	0	0	0	3	4	2	0	0	0	3	1	0	0	14	0	1	0	7	9	1	2	2	6
SRR6474868rbin.2	2	7	1	4	1	8	5	6	2	1	1	6	5	6	10	26	2	3	2	4	14	1	2	2	12
SRR6474868rbin.2	2	7	1	4	1	8	5	6	2	1	1	6	5	6	10	26	2	3	2	4	14	1	2	2	12
SRR12350505bin.5	2	2	0	1	0	2	2	2	0	0	0	2	4	3	2	7	2	3	2	2	9	1	2	2	4
SRR6474868rbin.2	2	7	1	4	1	8	5	6	2	1	1	6	5	6	10	26	2	3	2	4	14	1	2	2	12
GCF_004886325.1_ASM488632v1_genomic	4	1	0	1	1	3	3	2	0	0	0	6	1	0	1	18	0	2	0	9	5	1	2	3	5
SRR12377070bin.3	1	1	0	1	0	2	1	1	0	0	0	1	1	0	1	11	0	2	0	1	7	1	2	2	2
SRR6474868rbin.2	2	7	1	4	1	8	5	6	2	1	1	6	5	6	10	26	2	3	2	4	14	1	2	2	12
SRR6474979rbin.9	1	1	0	3	1	1	2	1	0	0	0	1	1	3	2	24	4	4	2	2	11	1	2	2	2
SRR6474868rbin.2	2	7	1	4	1	8	5	6	2	1	1	6	5	6	10	26	2	3	2	4	14	1	2	2	12
GCF_001028175.1_ASM102817v1_genomic	0	8	1	5	1	10	11	7	2	1	1	6	4	3	5	55	2	1	2	7	19	1	2	2	14
SRR6474868rbin.2	2	7	1	4	1	8	5	6	2	1	1	6	5	6	10	26	2	3	2	4	14	1	2	2	12
GCF_005860795.2_ASM586079v2_genomic	2	7	1	2	1	7	8	6	1	1	1	6	4	3	7	18	2	5	2	3	13	1	2	2	11
SRR12170513bin.23	0	2	0	2	1	1	2	1	0	0	0	4	1	3	2	32	2	1	2	3	19	1	2	3	2
GCF_004661485.1_ASM466148v1_genomic	1	1	0	3	0	1	2	1	0	0	0	1	4	3	6	18	2	2	2	3	5	1	2	2	3
GCF_001952855.1_ASM195285v1_genomic	1	7	1	4	0	9	9	9	2	0	1	4	4	3	5	47	2	4	2	6	23	2	2	2	15
GCF_005860795.2_ASM586079v2_genomic	2	7	1	2	1	7	8	6	1	1	1	6	4	3	7	18	2	5	2	3	13	1	2	2	11
GCF_006094435.1_ASM609443v1_genomic	1	8	1	4	0	7	10	5	2	1	1	4	4	3	5	38	2	2	2	6	26	2	2	2	13
SRR6474979rbin.9	1	1	0	3	1	1	2	1	0	0	0	1	1	3	2	24	4	4	2	2	11	1	2	2	2
GCA_021648845.1_ASM2164884v1_genomic	4	5	1	7	2	8	7	9	1	0	1	5	5	3	6	20	2	1	2	14	16	1	2	3	15
GCF_001922585.1_ASM192258v1_genomic	1	1	0	3	0	2	2	1	0	0	0	2	3	0	3	15	0	3	0	3	11	1	2	2	3
GCF_004331765.1_ASM433176v1_genomic	1	1	0	3	0	2	1	1	0	0	0	2	3	0	3	18	0	4	0	2	10	1	2	2	3
GCA_023617245.1_ASM2361724v1_genomic	1	1	0	5	0	1	2	1	0	0	0	3	4	3	5	21	2	1	2	4	13	1	2	2	3
GCF_006094435.1_ASM609443v1_genomic	1	8	1	4	0	7	10	5	2	1	1	4	4	3	5	38	2	2	2	6	26	2	2	2	13
GCF_006094435.1_ASM609443v1_genomic	1	8	1	4	0	7	10	5	2	1	1	4	4	3	5	38	2	2	2	6	26	2	2	2	13
SRR351474rebin.2	1	1	0	1	0	1	1	1	0	0	0	3	1	0	1	11	0	0	0	2	7	1	4	3	3
GCF_004331765.1_ASM433176v1_genomic	1	1	0	3	0	2	1	1	0	0	0	2	3	0	3	18	0	4	0	2	10	1	2	2	3
SRR6474868rbin.2	2	7	1	4	1	8	5	6	2	1	1	6	5	6	10	26	2	3	2	4	14	1	2	2	12
SRR12349250bin.13	0	7	3	6	1	5	7	4	3	1	1	6	12	0	6	21	2	2	2	6	6	1	2	3	10
GCF_004331765.1_ASM433176v1_genomic	1	1	0	3	0	2	1	1	0	0	0	2	3	0	3	18	0	4	0	2	10	1	2	2	3
SRR11678132bin.12	1	2	0	1	0	4	3	2	0	0	0	1	1	0	1	11	0	2	0	3	7	1	2	3	4
SRR6474868rbin.2	2	7	1	4	1	8	5	6	2	1	1	6	5	6	10	26	2	3	2	4	14	1	2	2	12
SRR11719873bin.13	1	1	0	1	2	1	2	1	0	0	0	2	1	0	1	10	0	0	0	1	9	1	2	2	3
GCF_004331765.1_ASM433176v1_genomic	1	1	0	3	0	2	1	1	0	0	0	2	3	0	3	18	0	4	0	2	10	1	2	2	3
GCF_002858765.1_ASM285876v1_genomic	0	3	0	4	1	4	4	2	0	0	0	3	4	3	7	41	2	4	2	6	17	1	2	2	4
GCF_002157625.1_Brevundimonas_SH203_assembly01_genomic	1	1	0	0	0	2	2	1	0	0	0	1	1	0	0	16	0	1	0	3	5	1	2	2	3
GCF_005860795.2_ASM586079v2_genomic	2	7	1	2	1	7	8	6	1	1	1	6	4	3	7	18	2	5	2	3	13	1	2	2	11
SRR12377070bin.3	1	1	0	1	0	2	1	1	0	0	0	1	1	0	1	11	0	2	0	1	7	1	2	2	2
GCA_019428685.1_ASM1942868v1_genomic	0	7	1	3	1	6	7	6	3	0	1	4	4	3	4	48	2	2	2	8	17	1	4	4	9
GCF_004353915.1_ASM435391v1_genomic	0	8	1	3	1	9	11	8	2	0	1	7	4	3	5	45	2	1	2	9	32	2	2	2	14
SRR5195144rbin.5	2	4	1	5	2	8	5	8	1	0	1	5	4	3	6	19	2	1	2	9	15	1	2	3	13
GCF_004331765.1_ASM433176v1_genomic	1	1	0	3	0	2	1	1	0	0	0	2	3	0	3	18	0	4	0	2	10	1	2	2	3
GCA_019431355.1_ASM1943135v1_genomic	1	1	0	2	2	1	1	1	0	0	0	1	2	3	2	22	2	2	2	5	7	1	2	4	2
SRR12349250bin.13	0	7	3	6	1	5	7	4	3	1	1	6	12	0	6	21	2	2	2	6	6	1	2	3	10
SRR12170513bin.23	0	2	0	2	1	1	2	1	0	0	0	4	1	3	2	32	2	1	2	3	19	1	2	3	2
GCF_002112765.1_ASM211276v1_genomic	1	7	1	4	0	8	10	8	2	1	1	6	4	3	7	40	2	4	2	5	30	2	2	2	17
GCF_004331765.1_ASM433176v1_genomic	1	1	0	3	0	2	1	1	0	0	0	2	3	0	3	18	0	4	0	2	10	1	2	2	3
GCA_014596565.1_ASM1459656v1_genomic	1	8	1	4	0	8	11	8	2	1	1	4	4	3	7	33	2	5	2	4	28	2	2	2	15
GCF_004117875.1_ASM411787v1_genomic	1	5	1	7	1	4	6	5	3	1	1	4	6	3	7	18	2	4	2	2	8	1	2	2	9
GCA_000949385.2_ASM94938v2_genomic	1	6	1	5	0	8	8	7	2	1	1	6	4	3	5	30	2	4	2	3	23	1	2	2	12
GCF_008932075.1_ASM893207v1_genomic	2	6	1	5	5	6	6	9	2	1	0	8	4	6	7	27	2	3	2	12	17	1	2	3	11
GCA_018324385.1_ASM1832438v1_genomic	1	1	0	6	0	1	2	1	0	0	0	3	3	3	4	15	2	2	2	4	7	1	2	2	3
SRR11719873bin.13	1	1	0	1	2	1	2	1	0	0	0	2	1	0	1	10	0	0	0	1	9	1	2	2	3
GCF_004331765.1_ASM433176v1_genomic	1	1	0	3	0	2	1	1	0	0	0	2	3	0	3	18	0	4	0	2	10	1	2	2	3
GCF_009455625.1_ASM945562v1_genomic	0	3	0	1	1	2	2	1	0	0	0	4	1	3	1	21	2	4	2	6	14	1	2	2	2
GCF_003344635.1_ASM334463v1_genomic	2	1	0	1	1	4	3	4	0	0	0	4	1	0	2	13	0	3	0	7	6	1	2	3	6
GCF_001485125.1_ASM148512v1_genomic	2	7	1	5	4	5	7	7	3	1	1	6	4	6	8	32	2	3	2	11	29	1	4	4	12
GCA_018324385.1_ASM1832438v1_genomic	1	1	0	6	0	1	2	1	0	0	0	3	3	3	4	15	2	2	2	4	7	1	2	2	3
SRR10954972bin.1	2	2	0	0	0	2	1	1	0	0	0	2	1	0	0	6	0	3	0	4	4	1	2	2	2
SRR5195146rbin.4	1	1	0	1	0	2	1	1	0	0	0	3	1	0	1	8	0	1	0	1	8	1	2	2	3
SRR6474868rbin.2	2	7	1	4	1	8	5	6	2	1	1	6	5	6	10	26	2	3	2	4	14	1	2	2	12
GCF_002920615.1_ASM292061v1_genomic	2	8	1	5	4	6	7	9	2	0	1	8	4	6	7	35	2	3	2	11	21	1	4	4	13
SRR8663215rbin.5	1	2	0	2	0	4	3	2	0	0	0	1	4	3	3	14	2	2	2	5	6	1	2	1	4
GCF_009873475.1_ASM987347v1_genomic	1	9	1	4	0	10	10	8	2	0	1	5	4	3	5	39	2	4	2	6	21	2	2	2	17
GCA_000993785.3_ASM99378v3_genomic	2	1	0	3	4	2	2	3	0	0	0	3	1	6	3	18	2	4	2	10	13	1	2	3	5
GCA_023101145.1_ASM2310114v1_genomic	1	2	0	3	1	3	3	2	0	0	0	1	1	3	3	36	4	3	2	11	12	1	2	3	4
SRR5855430rbin.9	1	3	0	2	1	2	4	2	0	0	0	3	1	3	2	27	2	2	2	7	8	1	2	3	4
GCF_009834515.1_ASM983451v1_genomic	1	8	1	4	0	8	9	5	2	1	1	4	4	3	7	35	2	2	2	4	21	2	2	2	14
SRR12349250bin.7	2	5	1	2	0	7	9	6	2	1	1	5	4	3	5	25	2	3	2	1	15	1	2	2	14
GCF_002157625.1_Brevundimonas_SH203_assembly01_genomic	1	1	0	0	0	2	2	1	0	0	0	1	1	0	0	16	0	1	0	3	5	1	2	2	3
GCF_001485125.1_ASM148512v1_genomic	2	7	1	5	4	5	7	7	3	1	1	6	4	6	8	32	2	3	2	11	29	1	4	4	12
GCF_001404985.1_ASM140498v1_genomic	1	2	0	0	0	3	4	2	0	0	0	0	1	3	1	13	2	2	2	2	9	1	2	3	4
GCF_003344635.1_ASM334463v1_genomic	2	1	0	1	1	4	3	4	0	0	0	4	1	0	2	13	0	3	0	7	6	1	2	3	6
SRR6474979rbin.9	1	1	0	3	1	1	2	1	0	0	0	1	1	3	2	24	4	4	2	2	11	1	2	2	2
GCF_003865095.1_ASM386509v1_genomic	1	5	1	4	1	7	6	5	2	1	1	5	3	3	9	19	2	3	2	6	6	1	2	2	8
SRR6478752rbin.9	1	7	1	3	2	8	8	8	3	1	1	3	4	3	5	31	4	4	2	5	20	1	2	4	12
GCF_005280735.1_ASM528073v1_genomic	0	7	1	4	1	8	9	6	3	1	1	7	4	3	5	48	2	4	2	5	28	1	2	2	11
GCF_001028175.1_ASM102817v1_genomic	0	8	1	5	1	10	11	7	2	1	1	6	4	3	5	55	2	1	2	7	19	1	2	2	14
SRR6478752rbin.9	1	7	1	3	2	8	8	8	3	1	1	3	4	3	5	31	4	4	2	5	20	1	2	4	12
GCF_004331765.1_ASM433176v1_genomic	1	1	0	3	0	2	1	1	0	0	0	2	3	0	3	18	0	4	0	2	10	1	2	2	3
GCF_004331765.1_ASM433176v1_genomic	1	1	0	3	0	2	1	1	0	0	0	2	3	0	3	18	0	4	0	2	10	1	2	2	3
SRR12170513bin.23	0	2	0	2	1	1	2	1	0	0	0	4	1	3	2	32	2	1	2	3	19	1	2	3	2
GCF_004331765.1_ASM433176v1_genomic	1	1	0	3	0	2	1	1	0	0	0	2	3	0	3	18	0	4	0	2	10	1	2	2	3
GCF_008932075.1_ASM893207v1_genomic	2	6	1	5	5	6	6	9	2	1	0	8	4	6	7	27	2	3	2	12	17	1	2	3	11
GCF_004331765.1_ASM433176v1_genomic	1	1	0	3	0	2	1	1	0	0	0	2	3	0	3	18	0	4	0	2	10	1	2	2	3
GCA_018324385.1_ASM1832438v1_genomic	1	1	0	6	0	1	2	1	0	0	0	3	3	3	4	15	2	2	2	4	7	1	2	2	3
GCA_023617245.1_ASM2361724v1_genomic	1	1	0	5	0	1	2	1	0	0	0	3	4	3	5	21	2	1	2	4	13	1	2	2	3
GCF_004331765.1_ASM433176v1_genomic	1	1	0	3	0	2	1	1	0	0	0	2	3	0	3	18	0	4	0	2	10	1	2	2	3
SRR6478752rbin.9	1	7	1	3	2	8	8	8	3	1	1	3	4	3	5	31	4	4	2	5	20	1	2	4	12
SRR6474868rbin.2	2	7	1	4	1	8	5	6	2	1	1	6	5	6	10	26	2	3	2	4	14	1	2	2	12
GCF_004349195.1_ASM434919v1_genomic	1	1	0	0	0	1	2	1	0	0	0	0	1	3	1	12	2	1	2	1	11	1	2	3	2
GCF_004331765.1_ASM433176v1_genomic	1	1	0	3	0	2	1	1	0	0	0	2	3	0	3	18	0	4	0	2	10	1	2	2	3
SRR11719873bin.13	1	1	0	1	2	1	2	1	0	0	0	2	1	0	1	10	0	0	0	1	9	1	2	2	3
GCF_004117875.1_ASM411787v1_genomic	1	5	1	7	1	4	6	5	3	1	1	4	6	3	7	18	2	4	2	2	8	1	2	2	9
GCF_008932075.1_ASM893207v1_genomic	2	6	1	5	5	6	6	9	2	1	0	8	4	6	7	27	2	3	2	12	17	1	2	3	11
GCF_003344635.1_ASM334463v1_genomic	2	1	0	1	1	4	3	4	0	0	0	4	1	0	2	13	0	3	0	7	6	1	2	3	6
GCA_014596565.1_ASM1459656v1_genomic	1	8	1	4	0	8	11	8	2	1	1	4	4	3	7	33	2	5	2	4	28	2	2	2	15
GCA_020166015.1_ASM2016601v1_genomic	1	1	0	2	1	2	2	1	0	0	0	0	2	0	0	17	4	4	2	10	10	1	2	2	2
GCF_004331765.1_ASM433176v1_genomic	1	1	0	3	0	2	1	1	0	0	0	2	3	0	3	18	0	4	0	2	10	1	2	2	3
GCF_004117875.1_ASM411787v1_genomic	1	5	1	7	1	4	6	5	3	1	1	4	6	3	7	18	2	4	2	2	8	1	2	2	9
GCF_004661485.1_ASM466148v1_genomic	1	1	0	3	0	1	2	1	0	0	0	1	4	3	6	18	2	2	2	3	5	1	2	2	3
GCF_003264855.1_ASM326485v1_genomic	1	2	0	3	0	2	2	1	0	0	0	3	4	3	5	15	2	2	2	6	11	1	2	3	3
GCF_004331765.1_ASM433176v1_genomic	1	1	0	3	0	2	1	1	0	0	0	2	3	0	3	18	0	4	0	2	10	1	2	2	3
GCA_022870505.1_ASM2287050v1_genomic	0	8	1	3	1	8	11	7	2	0	1	7	4	3	5	46	2	2	2	6	21	1	2	3	13
GCF_004359985.1_ASM435998v1_genomic	0	7	1	3	1	5	9	6	2	0	1	8	4	3	5	48	2	2	2	8	21	1	2	2	11
SRR6478752rbin.9	1	7	1	3	2	8	8	8	3	1	1	3	4	3	5	31	4	4	2	5	20	1	2	4	12
GCA_022014505.1_ASM2201450v1_genomic	1	10	1	4	0	9	11	9	2	1	1	3	4	3	7	33	2	5	2	4	18	2	2	2	16
SRR11719873bin.13	1	1	0	1	2	1	2	1	0	0	0	2	1	0	1	10	0	0	0	1	9	1	2	2	3
SRR5195144rbin.5	2	4	1	5	2	8	5	8	1	0	1	5	4	3	6	19	2	1	2	9	15	1	2	3	13
GCA_018971125.1_ASM1897112v1_genomic	1	6	1	4	2	6	8	7	3	1	1	3	4	3	5	25	4	3	2	3	20	1	2	3	9
SRR11719873bin.13	1	1	0	1	2	1	2	1	0	0	0	2	1	0	1	10	0	0	0	1	9	1	2	2	3
GCF_004331765.1_ASM433176v1_genomic	1	1	0	3	0	2	1	1	0	0	0	2	3	0	3	18	0	4	0	2	10	1	2	2	3
SRR12767728bin.4	0	5	1	3	2	4	3	2	2	1	1	4	4	3	5	19	2	4	2	3	10	1	2	2	9
GCF_003344635.1_ASM334463v1_genomic	2	1	0	1	1	4	3	4	0	0	0	4	1	0	2	13	0	3	0	7	6	1	2	3	6
SRR12170513bin.23	0	2	0	2	1	1	2	1	0	0	0	4	1	3	2	32	2	1	2	3	19	1	2	3	2
GCA_016586165.1_ASM1658616v1_genomic	1	2	0	4	0	1	2	1	0	0	0	3	4	3	5	13	2	1	2	5	11	1	2	2	3
GCA_023617245.1_ASM2361724v1_genomic	1	1	0	5	0	1	2	1	0	0	0	3	4	3	5	21	2	1	2	4	13	1	2	2	3
SRR12349250bin.4	2	4	1	4	1	7	6	7	2	0	1	6	4	6	4	20	2	4	2	9	11	1	2	3	11
SRR6474868rbin.2	2	7	1	4	1	8	5	6	2	1	1	6	5	6	10	26	2	3	2	4	14	1	2	2	12
GCF_004331765.1_ASM433176v1_genomic	1	1	0	3	0	2	1	1	0	0	0	2	3	0	3	18	0	4	0	2	10	1	2	2	3
GCA_014596565.1_ASM1459656v1_genomic	1	8	1	4	0	8	11	8	2	1	1	4	4	3	7	33	2	5	2	4	28	2	2	2	15
GCF_002112765.1_ASM211276v1_genomic	1	7	1	4	0	8	10	8	2	1	1	6	4	3	7	40	2	4	2	5	30	2	2	2	17
SRR12349250bin.7	2	5	1	2	0	7	9	6	2	1	1	5	4	3	5	25	2	3	2	1	15	1	2	2	14
GCF_004886325.1_ASM488632v1_genomic	4	1	0	1	1	3	3	2	0	0	0	6	1	0	1	18	0	2	0	9	5	1	2	3	5
SRR6474868rbin.2	2	7	1	4	1	8	5	6	2	1	1	6	5	6	10	26	2	3	2	4	14	1	2	2	12
GCF_004519545.1_ASM451954v1_genomic	2	1	0	2	2	3	4	3	0	0	0	9	1	3	0	16	2	3	2	10	15	1	2	3	5
GCF_006094435.1_ASM609443v1_genomic	1	8	1	4	0	7	10	5	2	1	1	4	4	3	5	38	2	2	2	6	26	2	2	2	13
SRR6474868rbin.2	2	7	1	4	1	8	5	6	2	1	1	6	5	6	10	26	2	3	2	4	14	1	2	2	12
SRR12170513bin.23	0	2	0	2	1	1	2	1	0	0	0	4	1	3	2	32	2	1	2	3	19	1	2	3	2
SRR6474868rbin.2	2	7	1	4	1	8	5	6	2	1	1	6	5	6	10	26	2	3	2	4	14	1	2	2	12
GCF_005860795.2_ASM586079v2_genomic	2	7	1	2	1	7	8	6	1	1	1	6	4	3	7	18	2	5	2	3	13	1	2	2	11
SRR12170513bin.23	0	2	0	2	1	1	2	1	0	0	0	4	1	3	2	32	2	1	2	3	19	1	2	3	2
GCF_006094435.1_ASM609443v1_genomic	1	8	1	4	0	7	10	5	2	1	1	4	4	3	5	38	2	2	2	6	26	2	2	2	13
SRR12170513bin.23	0	2	0	2	1	1	2	1	0	0	0	4	1	3	2	32	2	1	2	3	19	1	2	3	2
SRR12350505bin.5	2	2	0	1	0	2	2	2	0	0	0	2	4	3	2	7	2	3	2	2	9	1	2	2	4
GCF_001567565.1_ASM156756v1_genomic	1	7	1	4	0	8	10	8	2	0	1	5	4	3	5	26	2	4	2	3	16	1	2	2	14
GCF_004661485.1_ASM466148v1_genomic	1	1	0	3	0	1	2	1	0	0	0	1	4	3	6	18	2	2	2	3	5	1	2	2	3
SRR12170513bin.23	0	2	0	2	1	1	2	1	0	0	0	4	1	3	2	32	2	1	2	3	19	1	2	3	2
GCA_019343105.1_ASM1934310v1_genomic	2	6	1	4	0	5	4	5	2	1	1	6	4	3	8	9	2	3	2	1	8	1	2	2	11
GCF_004331765.1_ASM433176v1_genomic	1	1	0	3	0	2	1	1	0	0	0	2	3	0	3	18	0	4	0	2	10	1	2	2	3
SRR6474868rbin.2	2	7	1	4	1	8	5	6	2	1	1	6	5	6	10	26	2	3	2	4	14	1	2	2	12
GCF_025264625.1_ASM2526462v1_genomic	1	1	0	1	0	2	2	1	0	0	0	3	3	0	0	17	0	2	0	2	13	1	2	3	3
GCF_009873475.1_ASM987347v1_genomic	1	9	1	4	0	10	10	8	2	0	1	5	4	3	5	39	2	4	2	6	21	2	2	2	17
SRR5195146rbin.4	1	1	0	1	0	2	1	1	0	0	0	3	1	0	1	8	0	1	0	1	8	1	2	2	3
GCF_004331765.1_ASM433176v1_genomic	1	1	0	3	0	2	1	1	0	0	0	2	3	0	3	18	0	4	0	2	10	1	2	2	3
GCF_001922585.1_ASM192258v1_genomic	1	1	0	3	0	2	2	1	0	0	0	2	3	0	3	15	0	3	0	3	11	1	2	2	3
GCA_000949385.2_ASM94938v2_genomic	1	6	1	5	0	8	8	7	2	1	1	6	4	3	5	30	2	4	2	3	23	1	2	2	12
GCA_014596565.1_ASM1459656v1_genomic	1	8	1	4	0	8	11	8	2	1	1	4	4	3	7	33	2	5	2	4	28	2	2	2	15
GCA_019343105.1_ASM1934310v1_genomic	2	6	1	4	0	5	4	5	2	1	1	6	4	3	8	9	2	3	2	1	8	1	2	2	11
SRR6478752rbin.9	1	7	1	3	2	8	8	8	3	1	1	3	4	3	5	31	4	4	2	5	20	1	2	4	12
GCF_004001265.1_ASM400126v1_genomic	2	7	1	7	3	8	6	8	2	0	1	10	4	6	7	38	2	3	2	12	16	1	4	5	14
GCF_009873475.1_ASM987347v1_genomic	1	9	1	4	0	10	10	8	2	0	1	5	4	3	5	39	2	4	2	6	21	2	2	2	17
SRR12350505bin.5	2	2	0	1	0	2	2	2	0	0	0	2	4	3	2	7	2	3	2	2	9	1	2	2	4
GCF_004331765.1_ASM433176v1_genomic	1	1	0	3	0	2	1	1	0	0	0	2	3	0	3	18	0	4	0	2	10	1	2	2	3
SRR12170513bin.23	0	2	0	2	1	1	2	1	0	0	0	4	1	3	2	32	2	1	2	3	19	1	2	3	2
SRR12170513bin.23	0	2	0	2	1	1	2	1	0	0	0	4	1	3	2	32	2	1	2	3	19	1	2	3	2
GCF_009834515.1_ASM983451v1_genomic	1	8	1	4	0	8	9	5	2	1	1	4	4	3	7	35	2	2	2	4	21	2	2	2	14
GCF_004331765.1_ASM433176v1_genomic	1	1	0	3	0	2	1	1	0	0	0	2	3	0	3	18	0	4	0	2	10	1	2	2	3
SRR10954972bin.1	2	2	0	0	0	2	1	1	0	0	0	2	1	0	0	6	0	3	0	4	4	1	2	2	2
SRR11676618bin.9	2	7	1	2	0	9	8	6	2	0	1	5	4	3	5	34	2	4	2	7	30	1	2	2	15
GCF_008932075.1_ASM893207v1_genomic	2	6	1	5	5	6	6	9	2	1	0	8	4	6	7	27	2	3	2	12	17	1	2	3	11
GCA_020166015.1_ASM2016601v1_genomic	1	1	0	2	1	2	2	1	0	0	0	0	2	0	0	17	4	4	2	10	10	1	2	2	2
GCF_006094435.1_ASM609443v1_genomic	1	8	1	4	0	7	10	5	2	1	1	4	4	3	5	38	2	2	2	6	26	2	2	2	13
GCA_014596565.1_ASM1459656v1_genomic	1	8	1	4	0	8	11	8	2	1	1	4	4	3	7	33	2	5	2	4	28	2	2	2	15
GCF_003344635.1_ASM334463v1_genomic	2	1	0	1	1	4	3	4	0	0	0	4	1	0	2	13	0	3	0	7	6	1	2	3	6
GCF_008932075.1_ASM893207v1_genomic	2	6	1	5	5	6	6	9	2	1	0	8	4	6	7	27	2	3	2	12	17	1	2	3	11
SRR5855430rbin.9	1	3	0	2	1	2	4	2	0	0	0	3	1	3	2	27	2	2	2	7	8	1	2	3	4
SRR11719873bin.13	1	1	0	1	2	1	2	1	0	0	0	2	1	0	1	10	0	0	0	1	9	1	2	2	3
GCF_009829585.1_ASM982958v1_genomic	2	10	1	5	9	9	9	11	3	1	1	9	4	6	8	33	2	3	2	11	20	1	4	4	18
GCF_004886325.1_ASM488632v1_genomic	4	1	0	1	1	3	3	2	0	0	0	6	1	0	1	18	0	2	0	9	5	1	2	3	5
SRR6474868rbin.2	2	7	1	4	1	8	5	6	2	1	1	6	5	6	10	26	2	3	2	4	14	1	2	2	12
SRR12377070bin.3	1	1	0	1	0	2	1	1	0	0	0	1	1	0	1	11	0	2	0	1	7	1	2	2	2
GCF_004117875.1_ASM411787v1_genomic	1	5	1	7	1	4	6	5	3	1	1	4	6	3	7	18	2	4	2	2	8	1	2	2	9
SRR11719873bin.13	1	1	0	1	2	1	2	1	0	0	0	2	1	0	1	10	0	0	0	1	9	1	2	2	3
GCF_004524855.1_ASM452485v1_genomic	0	9	1	3	1	9	11	8	2	0	1	8	4	3	5	55	2	4	2	9	31	2	2	2	14
SRR351474rebin.2	1	1	0	1	0	1	1	1	0	0	0	3	1	0	1	11	0	0	0	2	7	1	4	3	3
SRR6478752rbin.9	1	7	1	3	2	8	8	8	3	1	1	3	4	3	5	31	4	4	2	5	20	1	2	4	12
GCF_003019635.1_ASM301963v1_genomic	2	2	0	1	0	2	3	2	0	0	0	2	1	0	2	19	0	1	0	2	14	1	2	2	6
SRR6474868rbin.2	2	7	1	4	1	8	5	6	2	1	1	6	5	6	10	26	2	3	2	4	14	1	2	2	12
GCA_018324385.1_ASM1832438v1_genomic	1	1	0	6	0	1	2	1	0	0	0	3	3	3	4	15	2	2	2	4	7	1	2	2	3
SRR12349250bin.13	0	7	3	6	1	5	7	4	3	1	1	6	12	0	6	21	2	2	2	6	6	1	2	3	10
SRR6474868rbin.2	2	7	1	4	1	8	5	6	2	1	1	6	5	6	10	26	2	3	2	4	14	1	2	2	12
GCF_024355235.1_ASM2435523v1_genomic	1	6	1	4	0	6	8	4	3	1	1	4	4	3	5	36	2	3	2	5	18	1	2	2	11
GCF_008042275.1_ASM804227v1_genomic	2	5	1	7	6	5	5	6	2	1	1	6	4	8	9	28	2	3	2	13	17	1	4	4	10
SRR12350505bin.5	2	2	0	1	0	2	2	2	0	0	0	2	4	3	2	7	2	3	2	2	9	1	2	2	4
SRR5215469rbin.2	1	1	0	3	1	1	2	3	0	0	0	1	1	3	7	10	2	2	2	3	5	1	2	2	2
GCF_004886325.1_ASM488632v1_genomic	4	1	0	1	1	3	3	2	0	0	0	6	1	0	1	18	0	2	0	9	5	1	2	3	5
GCF_003627795.1_ASM362779v1_genomic	1	6	1	3	0	7	11	7	2	0	1	6	4	3	6	42	2	4	2	6	29	1	2	2	13
GCF_024355235.1_ASM2435523v1_genomic	1	6	1	4	0	6	8	4	3	1	1	4	4	3	5	36	2	3	2	5	18	1	2	2	11
GCF_002157625.1_Brevundimonas_SH203_assembly01_genomic	1	1	0	0	0	2	2	1	0	0	0	1	1	0	0	16	0	1	0	3	5	1	2	2	3
SRR6474868rbin.2	2	7	1	4	1	8	5	6	2	1	1	6	5	6	10	26	2	3	2	4	14	1	2	2	12
GCF_006094435.1_ASM609443v1_genomic	1	8	1	4	0	7	10	5	2	1	1	4	4	3	5	38	2	2	2	6	26	2	2	2	13

## Sheet: Fig. S8
group	Amylases	Cellulases	Lipases	Proteases	Xylanases	Arginine and proline metabolism	Arginine biosynthesis	Cysteine and methionine metabolism	Glycine, serine and threonine metabolism	Histidine metabolism	Lysine biosynthesis	Pantothenate and CoA biosynthesis	Phenylalanine, tyrosine and tryptophan biosynthesis	Tryptophan metabolism	Valine, leucine and isoleucine biosynthesis	VB1	VB2	VB3	VB5	VB6	VB7	VB9	Propionate	Butyrate	Acetate
Very-Likely producer	1	0	0	0	0	3	13	6	7	12	13	1	12	2	3	10	4	5	13	6	22	9	6	21	3
Very-Likely producer	0	0	0	0	0	3	12	9	7	11	12	1	10	1	3	9	3	4	16	6	22	9	9	25	7
Very-Likely producer	1	1	0	0	0	4	12	7	11	11	13	1	12	0	2	10	4	5	14	6	25	9	6	14	5
Very-Likely producer	1	0	0	0	0	2	8	6	4	12	10	1	10	0	2	8	3	4	10	4	11	6	6	10	3
Very-Likely producer	2	4	0	0	0	3	11	9	14	12	12	1	20	2	3	10	2	4	12	4	19	6	15	20	8
Very-Likely producer	0	0	0	0	0	7	9	12	7	11	12	1	11	2	1	12	3	6	13	2	23	9	6	21	11
Very-Likely producer	0	0	0	0	0	2	7	4	4	9	5	0	8	0	1	6	1	2	9	4	12	3	7	4	0
Very-Likely producer	1	1	0	0	0	3	12	7	4	13	13	1	15	2	3	9	4	4	23	6	31	8	12	19	12
Very-Likely producer	2	0	0	0	0	7	10	15	8	13	11	1	12	2	1	13	2	5	10	2	18	8	6	28	4
Very-Likely producer	0	1	0	0	0	3	11	5	9	13	10	1	10	0	2	9	3	5	12	5	28	9	9	57	18
Very-Likely producer	1	0	0	0	0	4	11	9	7	11	13	1	11	0	3	10	4	4	11	7	19	9	6	19	4
Very-Likely producer	1	2	0	0	0	3	15	11	5	11	17	1	18	2	4	13	4	5	22	6	25	8	8	15	5
Very-Likely producer	1	2	0	0	0	3	15	10	4	15	28	1	14	3	5	11	4	4	24	5	31	8	8	20	12
Very-Likely producer	7	7	0	1	9	3	10	7	12	12	17	1	14	2	3	11	4	3	15	5	16	9	15	31	10
Very-Likely producer	0	0	0	0	0	3	11	5	6	11	9	1	10	0	4	9	3	5	11	6	22	9	8	19	4
Very-Likely producer	0	1	0	0	0	3	10	5	7	11	9	1	10	0	2	9	2	4	11	3	15	9	8	49	15
Very-Likely producer	1	1	0	0	0	3	18	8	6	13	12	1	12	2	3	10	4	5	10	6	24	9	7	17	5
Very-Likely producer	1	0	0	0	0	3	12	5	8	14	14	1	12	2	2	10	4	6	14	8	23	9	7	23	2
Very-Likely producer	0	5	0	0	0	4	5	7	11	11	13	1	12	4	3	10	3	3	16	3	18	10	6	36	4
Very-Likely producer	1	0	0	0	0	4	12	7	6	11	10	1	12	0	2	10	4	4	11	6	18	10	6	14	2
Very-Likely producer	6	4	0	0	4	4	9	9	10	11	17	1	14	4	2	11	3	3	17	4	19	8	14	17	10
Very-Likely producer	1	0	0	0	0	3	12	8	7	12	13	1	12	4	3	10	4	5	13	6	25	10	7	26	5
Very-Likely producer	0	3	0	0	0	4	10	11	5	13	15	1	10	2	7	12	5	5	13	4	31	8	9	17	5
Very-Likely producer	0	0	0	0	0	1	5	5	5	11	7	1	1	0	0	9	2	5	5	1	8	4	1	22	7
Very-Likely producer	5	9	0	0	8	3	10	6	6	13	13	1	11	2	3	10	5	4	12	3	17	9	7	25	10
Very-Likely producer	1	0	0	0	0	3	9	10	4	11	7	1	11	0	1	7	2	6	9	3	10	4	13	22	3
Very-Likely producer	1	1	0	0	0	3	10	10	4	12	12	1	13	2	5	10	4	5	22	4	29	8	9	41	16
Very-Likely producer	1	0	0	0	0	3	11	10	4	13	17	1	12	2	4	9	4	5	16	7	28	8	5	15	7
Very-Likely producer	1	1	0	0	0	3	11	8	4	12	14	1	13	5	3	11	4	6	28	5	39	8	9	44	19
Very-Likely producer	1	1	0	0	0	4	11	9	4	12	17	2	13	2	2	9	4	3	18	5	31	7	8	25	13
Very-Likely producer	0	1	0	0	0	4	7	8	4	11	8	1	10	0	2	9	4	4	13	4	13	8	7	11	4
Very-Likely producer	1	0	0	0	0	4	11	7	7	11	9	1	12	0	5	10	4	5	13	8	24	9	9	40	11
Very-Likely producer	2	0	0	0	0	3	12	6	7	11	12	1	11	0	1	10	2	2	10	3	22	7	9	14	7
Very-Likely producer	4	7	0	1	6	3	10	6	9	13	15	1	12	2	2	10	4	3	19	4	18	7	14	25	10
Very-Likely producer	1	0	0	0	0	3	10	6	5	11	7	1	10	5	1	9	4	3	12	3	20	10	8	37	7
Very-Likely producer	2	1	0	0	0	3	15	10	10	11	13	1	12	5	2	9	2	5	11	5	13	7	9	20	10
Very-Likely producer	3	6	0	1	5	3	11	7	11	11	13	1	14	4	1	10	2	5	16	4	20	6	12	27	11
Very-Likely producer	6	7	0	1	4	3	14	6	10	11	13	1	12	5	2	11	3	2	14	4	23	6	12	21	11
Very-Likely producer	3	4	0	1	7	3	9	11	10	11	17	1	13	2	2	10	3	4	20	4	19	7	13	16	8
Very-Likely producer	1	0	0	0	0	4	13	8	6	11	12	1	13	0	2	10	4	4	12	6	21	9	6	14	3
Very-Likely producer	1	0	0	0	0	3	12	6	6	13	12	1	10	2	2	10	4	5	11	7	18	9	6	19	4
Very-Likely producer	1	1	0	0	0	4	15	8	6	13	12	1	12	2	2	10	4	5	11	7	20	9	7	19	2
Very-Likely producer	1	0	0	0	0	3	12	7	6	10	9	1	11	0	4	11	4	4	12	6	14	8	6	15	3
Very-Likely producer	1	1	0	0	0	3	11	10	4	11	16	1	15	3	4	13	5	4	18	5	22	8	7	12	9
Very-Likely producer	1	0	0	0	0	3	10	5	6	11	4	2	12	0	3	9	3	8	10	7	22	8	7	18	3
Very-Likely producer	0	3	0	0	0	4	9	9	5	13	12	1	11	4	4	9	3	6	16	5	25	8	7	16	10
Very-Likely producer	3	3	0	0	1	4	7	3	5	10	7	0	10	0	1	9	2	4	9	3	14	7	5	0	1
Very-Likely producer	0	1	0	0	0	5	12	10	4	11	16	1	11	2	4	9	3	5	14	4	21	9	9	16	6
Very-Likely producer	1	9	0	0	7	3	8	8	8	14	15	1	13	3	5	10	4	3	25	4	22	8	16	37	8
Very-Likely producer	1	1	0	0	0	5	10	8	9	12	21	1	13	6	4	9	3	4	21	3	29	11	13	42	6
Very-Likely producer	2	7	0	0	5	3	9	7	11	11	14	1	8	3	5	9	4	3	26	5	21	10	14	33	5
Very-Likely producer	0	1	0	0	0	3	9	8	8	11	12	1	15	1	3	8	2	4	13	3	13	6	10	24	3
Very-Likely producer	1	1	0	0	1	4	10	6	4	12	11	1	9	0	2	9	3	4	10	4	17	9	7	11	4
Very-Likely producer	0	0	0	0	0	3	9	5	4	10	7	1	9	0	1	5	2	4	9	3	15	6	6	12	2
Very-Likely producer	1	1	0	0	1	3	8	7	8	11	8	1	14	3	2	9	3	3	14	3	11	8	10	27	6
Very-Likely producer	1	1	0	0	0	3	10	9	4	12	11	1	9	1	1	8	2	4	13	3	20	8	8	58	18
Very-Likely producer	2	3	0	0	0	2	9	11	8	8	9	1	9	0	1	11	4	6	15	7	21	8	7	8	3
Very-Likely producer	1	1	0	0	0	3	15	10	6	11	11	1	11	0	4	9	5	4	16	6	16	8	6	25	3
Very-Likely producer	1	1	0	0	0	4	12	7	6	10	11	1	11	0	4	10	5	5	16	6	18	8	8	24	5
Very-Likely producer	3	2	0	0	0	4	9	11	8	8	16	1	10	0	2	11	4	5	15	6	19	8	9	13	6
Very-Likely producer	2	0	0	0	0	8	9	14	9	14	13	1	13	3	1	13	4	6	14	2	24	11	7	23	8
Very-Likely producer	1	0	0	0	0	3	8	4	5	9	5	1	13	0	0	8	2	5	8	2	8	5	9	6	2
Very-Likely producer	0	1	0	0	0	4	8	9	4	6	10	1	10	2	3	9	3	4	11	6	12	9	8	12	2
Very-Likely producer	1	0	0	0	0	4	14	10	6	12	11	1	12	0	3	11	5	4	10	6	18	8	6	15	3
Very-Likely producer	3	1	0	0	0	3	9	10	4	11	13	1	8	2	5	7	3	5	15	5	16	8	8	12	6
Likely producer	3	6	0	0	5	4	13	6	6	10	16	1	16	3	1	10	2	3	15	3	24	7	11	33	10
Likely producer	2	6	0	0	5	3	10	6	9	11	10	1	14	2	1	10	2	4	13	3	18	5	7	8	5
Likely producer	1	0	0	0	1	3	7	7	4	9	6	1	9	4	2	6	2	2	12	4	23	9	6	9	2
Likely producer	0	1	0	0	0	3	8	3	4	13	7	1	9	0	1	9	2	3	9	3	11	7	5	7	1
Likely producer	0	1	0	0	2	3	9	8	7	12	7	1	10	0	1	11	2	5	13	2	14	7	5	9	6
Likely producer	0	0	0	0	0	5	8	13	6	10	9	1	12	2	0	10	2	5	11	2	13	7	6	17	5
Likely producer	0	0	0	0	0	3	8	8	5	9	8	1	10	1	1	8	5	4	11	5	14	8	5	12	4
Likely producer	2	4	0	0	1	3	7	8	6	9	8	1	10	4	1	11	3	3	10	3	17	6	5	7	5
Likely producer	1	0	0	0	1	1	12	9	6	10	9	0	10	1	3	10	2	4	9	4	16	6	11	11	3
Likely producer	1	0	0	0	0	3	8	7	7	8	8	1	9	0	1	10	5	5	12	6	9	6	6	2	3
Likely producer	0	0	0	0	0	3	8	6	5	11	7	1	12	0	1	8	6	3	9	5	16	10	5	12	3
Likely producer	0	1	0	0	1	3	7	9	5	8	8	0	10	1	3	9	2	3	6	4	11	8	5	13	1
Likely producer	0	0	0	0	0	3	7	9	9	12	9	1	10	0	3	9	3	4	8	4	10	10	6	18	4
Likely producer	2	0	0	0	1	3	7	7	4	9	6	1	9	4	2	6	2	1	12	4	18	9	5	9	2
Likely producer	0	0	0	0	1	1	5	4	3	8	4	1	5	0	0	6	2	2	6	0	4	1	6	8	0
Likely producer	2	2	0	0	0	3	9	11	7	8	7	1	8	0	2	10	4	5	14	6	15	8	8	4	3
Likely producer	0	0	0	0	0	3	7	7	7	8	6	1	10	4	1	9	2	5	10	3	12	5	5	6	4
Likely producer	1	0	0	0	0	3	9	8	5	10	9	1	9	2	1	3	3	3	11	2	9	9	10	23	4
Likely producer	0	0	0	0	0	3	8	4	4	12	7	1	9	0	1	9	2	3	8	3	11	7	6	0	0
Likely producer	2	7	0	0	8	3	9	8	4	10	8	1	10	0	1	6	3	5	11	3	5	6	7	2	3
Likely producer	1	1	0	1	0	1	8	5	8	10	11	1	10	5	2	13	3	4	9	4	26	7	6	27	3
Likely producer	2	1	0	0	0	3	9	8	6	8	6	1	6	0	2	10	4	5	12	6	12	8	7	10	4
Likely producer	1	0	0	0	0	3	10	7	4	11	10	1	11	2	2	9	4	3	10	4	13	6	5	8	2
Likely producer	1	1	0	0	1	6	10	12	6	10	8	1	11	0	1	13	3	5	13	2	15	9	6	10	6
Likely producer	2	1	0	0	0	1	6	2	3	4	1	0	2	0	0	2	0	1	5	1	9	1	5	7	0
Likely producer	0	0	0	0	0	2	2	1	0	2	4	0	0	0	0	0	0	0	1	2	0	0	0	1	0
Likely producer	1	0	0	0	0	3	10	6	4	13	11	1	9	0	3	8	3	4	9	6	24	12	11	26	7
Likely producer	0	0	0	0	0	2	6	6	4	8	7	1	11	1	1	7	2	4	11	2	13	2	7	24	1
Likely producer	0	1	0	0	1	0	8	5	2	7	7	1	7	2	2	6	3	3	8	4	8	5	6	11	1
Likely producer	0	0	0	0	0	4	7	7	5	10	9	1	10	1	2	9	3	3	9	4	14	7	6	12	1
Likely producer	4	7	0	0	11	5	8	10	11	10	9	1	11	2	2	3	2	2	12	5	11	8	9	18	9
Likely producer	2	2	0	0	2	1	5	5	4	6	4	0	8	1	1	4	0	3	8	2	4	2	5	7	4
Likely producer	0	0	0	0	0	3	8	6	4	11	8	1	9	0	1	6	2	3	7	3	16	6	5	1	1
Likely producer	1	0	0	0	0	5	13	13	7	13	10	1	13	0	1	17	2	5	13	2	21	9	7	18	5
Likely producer	1	1	0	0	0	5	13	17	8	12	10	1	11	2	4	12	2	5	15	2	22	9	6	20	8
Likely producer	2	1	0	0	0	3	9	11	7	8	8	1	8	0	2	10	4	6	14	6	17	8	8	6	4
Likely producer	1	0	0	0	0	3	11	9	4	11	11	1	12	2	3	8	4	3	15	5	19	7	9	16	10
Likely producer	0	0	1	0	0	3	6	7	4	9	8	1	9	3	2	8	3	5	9	2	14	6	5	21	5
Likely producer	0	0	0	0	0	2	7	10	7	10	11	0	9	0	2	7	0	4	11	4	13	2	7	18	1
Likely producer	0	0	0	0	0	0	0	2	0	0	0	0	2	0	0	0	0	0	0	0	0	0	0	0	0
Likely producer	0	0	0	0	1	3	8	8	4	10	7	1	8	1	1	7	3	3	10	4	18	7	5	21	2
Likely producer	0	0	0	0	0	4	9	6	4	11	8	1	9	0	3	6	2	3	6	3	14	7	7	1	3
Likely producer	1	0	0	0	0	3	8	7	4	11	7	1	9	0	1	6	2	3	5	3	10	5	6	1	0
Likely producer	1	0	0	0	0	4	6	3	4	8	5	1	9	1	0	7	2	2	12	2	14	2	7	9	1
Likely producer	1	3	0	0	1	8	9	12	7	10	10	1	12	0	1	13	2	5	12	2	17	9	6	11	4
Likely producer	0	0	0	0	0	1	10	8	3	10	3	1	11	0	1	2	1	1	10	0	3	0	15	16	2
Likely producer	0	0	0	0	0	1	6	2	3	8	5	0	4	0	0	2	1	2	6	1	1	2	6	0	4
Likely producer	0	1	0	0	0	3	9	7	7	13	9	0	13	0	1	6	2	6	12	2	14	4	5	8	5
Likely producer	0	0	0	0	0	3	9	7	4	14	10	1	9	6	1	10	3	4	11	3	23	8	7	5	2
Likely producer	0	0	0	0	1	6	8	11	7	10	10	0	10	2	3	10	4	5	11	3	13	7	5	22	6
Likely producer	1	1	0	0	1	3	7	8	7	8	7	1	10	4	1	9	2	4	10	3	24	7	7	10	3
Likely producer	2	14	0	0	4	3	9	5	6	10	8	1	7	0	1	9	4	3	9	5	15	9	5	4	1
Likely producer	2	0	0	0	0	1	8	5	4	8	6	1	9	3	2	2	2	3	10	4	14	7	5	6	2
Likely producer	1	0	0	0	0	4	9	7	4	18	11	1	10	6	1	11	3	4	11	4	28	8	8	5	3
Likely producer	0	1	0	0	0	3	7	7	5	10	9	1	13	0	2	8	3	4	12	5	18	6	6	20	4
Likely producer	2	1	0	0	0	3	13	8	5	11	13	1	12	2	1	8	4	3	13	4	20	6	14	16	5
Likely producer	0	0	0	0	0	2	6	4	5	9	5	0	11	1	0	8	2	2	10	2	10	2	9	14	1
Likely producer	1	0	0	0	0	3	6	4	4	9	5	0	7	1	0	7	1	4	8	2	13	2	8	11	2
Possible producer	1	0	0	0	1	5	9	3	5	10	8	0	20	1	1	9	2	4	10	3	11	7	5	2	3
Possible producer	1	5	0	0	4	3	9	12	6	11	15	1	12	0	1	9	3	5	15	3	18	8	5	3	5
Possible producer	0	3	0	0	0	3	8	8	6	9	7	1	9	5	2	7	2	1	10	4	17	12	5	9	1
Possible producer	1	0	0	0	0	3	7	6	5	10	8	1	9	2	1	4	3	3	11	3	5	8	6	21	1
Possible producer	1	1	0	0	0	3	14	10	5	11	13	1	11	2	3	9	4	5	16	5	31	6	14	20	9
Possible producer	2	5	0	0	0	3	9	7	11	11	12	1	11	2	1	9	2	4	12	4	19	6	8	24	10
Possible producer	3	2	0	0	0	3	9	4	9	11	8	1	11	0	2	9	3	4	9	8	13	9	6	13	4
Possible producer	1	0	0	0	0	3	11	10	4	12	13	1	12	4	2	9	3	4	15	4	15	8	8	19	7
Possible producer	6	3	0	0	0	3	16	25	15	11	14	2	19	0	5	20	4	11	29	9	22	11	15	17	10
Possible producer	0	0	0	0	0	0	0	1	0	0	0	0	0	0	0	0	0	0	0	0	1	0	0	1	0
Possible producer	1	10	0	0	6	3	10	9	14	12	15	1	13	3	5	10	6	3	23	4	24	9	17	33	5
Possible producer	0	2	0	0	1	4	10	3	5	10	8	0	18	1	1	11	2	4	12	4	16	7	5	3	4
Possible producer	2	2	0	0	5	3	8	9	5	11	11	1	13	0	1	7	3	6	14	2	15	8	5	4	4
Possible producer	2	2	0	0	4	3	8	9	5	11	11	1	13	0	1	7	3	6	14	2	15	8	5	4	4
Non-Producer	0	0	0	0	0	0	3	4	5	6	6	0	8	0	1	4	5	2	3	1	3	1	3	5	0
Non-Producer	0	0	0	0	0	11	33	11	16	35	26	3	32	3	10	15	7	4	42	12	33	15	28	71	17
Non-Producer	0	0	0	0	0	1	5	4	1	5	5	0	9	0	0	2	1	1	4	0	2	1	0	10	0
Non-Producer	1	3	0	0	0	0	3	1	0	4	1	0	2	0	0	1	0	1	4	2	4	1	6	9	0
Non-Producer	0	0	0	0	0	0	7	2	4	6	3	1	4	0	0	4	1	3	3	1	0	1	6	3	0
Non-Producer	2	1	0	0	0	12	17	18	5	23	17	2	30	0	2	20	4	16	18	6	32	8	10	47	1
Non-Producer	1	0	0	0	0	0	2	2	1	0	0	0	2	0	1	5	2	2	1	0	5	1	3	8	4
Non-Producer	0	0	0	0	0	1	6	4	5	6	6	1	9	0	1	5	1	2	4	1	6	2	0	16	0
Non-Producer	0	0	0	0	0	1	3	4	3	3	0	0	4	0	0	4	0	2	6	2	6	0	2	3	0
Non-Producer	0	1	0	0	0	0	0	1	1	0	2	0	1	0	0	0	2	3	5	1	2	0	6	12	1
Non-Producer	0	0	0	0	0	0	1	6	6	4	6	0	1	0	1	1	2	2	5	0	1	1	7	4	0
Non-Producer	0	0	0	0	0	0	1	7	8	4	6	0	2	0	1	2	0	1	5	0	1	1	7	3	0
Non-Producer	0	3	0	0	0	3	9	7	4	9	6	1	10	0	3	5	0	1	7	4	13	2	5	6	0
Non-Producer	0	1	0	0	0	0	0	1	0	0	0	0	0	0	0	0	0	0	0	0	0	0	0	1	1
Non-Producer	0	0	0	0	0	0	2	3	5	5	6	1	5	0	1	1	2	3	6	0	2	1	5	5	0
Non-Producer	0	0	0	0	0	0	1	4	4	4	3	1	2	0	1	2	2	0	6	0	2	2	2	4	0
Non-Producer	3	1	0	0	0	5	10	7	8	8	7	0	8	1	3	7	2	4	12	3	12	1	12	19	7
Non-Producer	1	2	0	0	0	4	7	8	6	8	7	1	10	4	1	10	2	4	9	3	13	9	6	5	2
Non-Producer	3	4	0	0	1	3	8	6	7	9	8	1	11	4	1	10	2	3	9	3	7	8	6	6	3
Non-Producer	1	0	0	0	0	3	9	5	4	11	11	1	12	2	3	9	5	4	13	3	9	8	5	12	5
Non-Producer	1	3	0	0	0	3	8	3	4	10	8	0	10	1	1	3	2	1	7	4	4	7	4	2	2
Non-Producer	2	0	0	0	0	3	14	12	4	16	8	1	11	1	0	15	2	5	10	1	14	9	8	17	8
Non-Producer	0	0	0	0	0	0	5	4	3	7	4	0	6	1	1	4	2	4	3	3	6	4	5	6	1
Non-Producer	0	6	0	0	1	1	7	4	6	9	8	0	9	0	1	4	2	4	7	3	12	3	5	9	3
Non-Producer	1	7	0	0	4	3	7	6	6	8	6	1	8	2	1	10	2	5	11	4	15	8	5	6	4
Non-Producer	0	1	0	0	0	3	8	7	5	9	5	1	10	4	2	6	3	2	11	4	19	8	5	8	1
Non-Producer	1	3	0	0	5	3	8	6	6	8	6	1	11	2	1	11	2	5	10	3	14	10	5	6	4
Non-Producer	2	0	0	0	1	3	9	8	4	10	13	1	12	2	2	9	4	5	16	2	12	8	5	20	2
Non-Producer	2	0	0	0	1	3	27	10	4	10	12	0	13	3	2	10	4	5	23	2	11	8	5	12	3
Non-Producer	0	2	0	0	0	3	7	5	4	11	7	1	11	2	2	9	3	3	9	4	13	7	5	17	2
Non-Producer	1	2	0	0	0	3	9	6	4	10	9	1	11	1	1	6	2	4	10	4	5	8	5	3	2
Non-Producer	1	0	0	0	0	3	7	12	5	12	13	0	8	0	0	6	2	2	8	1	7	7	4	1	6
Non-Producer	1	0	0	0	0	3	8	3	4	10	9	1	9	0	1	6	2	4	11	2	5	9	5	7	4
Non-Producer	0	0	0	0	0	3	7	7	4	11	9	1	8	0	1	10	3	1	8	3	10	5	9	5	2
Non-Producer	1	3	0	0	1	3	8	6	4	11	8	0	10	1	1	6	2	4	11	3	9	8	5	1	2
Non-Producer	0	0	0	0	0	1	7	8	4	9	5	1	9	4	1	6	2	1	6	4	15	8	5	8	1
Non-Producer	2	0	0	0	1	4	9	8	4	10	12	1	9	2	1	4	2	4	10	4	6	7	6	6	6
Non-Producer	0	2	0	0	0	3	8	7	4	10	10	1	9	1	1	4	2	4	11	3	7	9	6	4	7
Non-Producer	3	6	0	0	7	3	9	8	4	10	9	1	9	0	1	6	2	4	11	3	8	5	7	1	3
Non-Producer	1	1	0	0	0	3	8	8	5	10	8	0	8	0	1	4	2	1	9	2	6	6	5	4	2
Non-Producer	2	0	0	0	1	2	5	4	4	7	5	1	4	0	1	4	1	4	10	2	8	1	6	20	2
Non-Producer	1	0	0	0	0	0	8	4	3	2	3	0	7	2	0	2	2	3	2	3	6	2	5	5	4
Non-Producer	1	0	0	0	0	5	7	4	5	8	5	1	11	1	0	7	2	3	9	2	13	3	3	13	1
Non-Producer	0	2	0	0	1	2	2	4	4	8	5	1	5	0	0	4	2	3	9	2	8	1	6	11	1
Non-Producer	0	0	0	0	0	0	1	4	5	4	6	0	2	0	1	1	0	1	5	0	2	1	5	3	0
Non-Producer	2	0	0	0	0	3	12	8	3	12	12	1	10	2	5	1	1	2	11	3	18	3	7	16	0
Non-Producer	0	0	0	0	0	1	8	6	2	9	5	1	8	4	1	7	2	1	6	4	18	7	5	8	1
Non-Producer	1	0	0	0	0	0	0	0	0	0	0	0	0	0	0	0	0	0	0	0	0	0	0	0	0
Non-Producer	0	0	0	0	0	0	1	4	6	5	6	0	2	0	1	1	0	1	4	2	3	1	7	3	0
Non-Producer	0	0	0	0	0	4	8	4	8	9	5	1	10	2	0	11	2	6	10	3	15	3	5	4	1
Non-Producer	0	0	0	0	0	0	1	4	4	4	5	0	3	0	1	1	1	1	4	1	2	1	4	3	0
Non-Producer	0	0	0	0	0	2	6	11	5	10	9	0	11	2	2	5	2	4	12	5	14	3	6	11	8
Non-Producer	1	0	0	0	0	0	7	4	4	7	4	0	7	2	2	3	2	3	3	3	10	1	7	7	1
Non-Producer	0	1	0	0	0	3	7	6	5	7	7	0	10	0	0	5	2	4	9	2	7	2	6	7	1
Non-Producer	0	0	0	0	0	3	8	3	5	12	6	1	8	0	0	3	2	4	15	1	12	5	9	17	0
Non-Producer	0	0	0	0	0	0	1	4	5	4	5	0	2	0	1	1	2	1	4	1	2	1	6	3	0
Non-Producer	1	0	0	0	0	0	3	3	1	0	1	1	6	1	2	1	2	4	4	3	8	2	5	10	3
Non-Producer	0	1	0	0	0	3	7	2	4	7	1	0	5	0	0	4	1	3	7	2	10	1	4	8	1
Non-Producer	0	0	0	0	0	0	6	7	4	10	11	1	8	0	0	1	2	0	7	1	7	3	7	10	0
Non-Producer	1	0	0	0	0	0	3	5	2	2	6	0	3	0	0	1	0	1	4	1	5	2	4	16	0
Non-Producer	2	0	0	0	0	0	7	5	3	4	5	1	9	0	0	4	0	2	8	1	6	2	5	14	2
Non-Producer	1	0	0	0	0	0	8	8	2	4	8	0	10	0	1	3	0	4	5	1	15	4	5	23	3
Non-Producer	2	0	0	0	0	0	2	8	2	4	3	0	6	1	3	6	1	4	11	2	5	4	8	20	8
Non-Producer	2	5	0	0	0	4	6	7	8	10	7	1	12	2	1	4	2	5	9	4	17	6	8	12	2
Non-Producer	5	0	0	0	0	1	2	6	4	6	3	0	4	1	0	6	1	3	10	0	7	1	8	14	1
Non-Producer	0	2	0	0	1	1	1	4	1	3	2	0	1	0	1	3	1	4	6	2	9	1	8	14	2
Non-Producer	3	9	0	0	0	3	8	9	6	8	7	1	11	2	1	4	2	4	10	3	18	5	8	12	2
Non-Producer	0	0	0	0	0	0	2	7	6	7	8	1	7	0	1	5	3	2	9	1	6	1	6	6	0
Non-Producer	0	0	0	0	0	2	8	8	4	9	7	1	8	0	4	6	1	3	11	3	10	4	8	10	3
Non-Producer	0	0	0	0	0	2	7	8	4	9	7	1	8	1	3	5	2	3	12	3	13	4	8	14	4
Non-Producer	2	0	0	0	0	1	4	5	6	5	10	1	4	0	1	0	1	1	7	2	4	3	5	9	2
Non-Producer	0	0	0	0	0	1	8	4	3	0	8	1	5	2	4	10	3	5	9	4	8	6	5	14	1
Non-Producer	0	0	0	0	0	3	10	9	3	11	7	1	9	0	3	3	1	4	12	3	10	2	9	15	0
Non-Producer	0	0	0	0	0	0	1	6	6	3	6	0	2	0	1	1	1	3	4	1	1	1	7	5	0
Non-Producer	0	0	0	0	0	0	5	5	3	0	3	0	6	1	1	4	2	7	4	3	6	3	7	9	1
Non-Producer	1	0	0	0	0	1	3	8	5	5	6	0	6	0	0	0	0	0	1	1	1	2	3	8	1
Non-Producer	2	0	0	0	0	3	3	4	5	3	5	0	4	1	1	5	0	4	9	3	9	2	9	21	3
Non-Producer	0	1	0	0	0	1	2	1	3	7	4	0	5	0	0	2	0	3	8	1	4	1	6	3	2
Non-Producer	0	1	0	0	0	0	9	8	6	4	7	0	2	0	4	6	3	1	6	1	12	3	3	6	1
Non-Producer	1	0	0	0	0	2	5	2	4	6	3	0	7	0	0	2	1	3	9	2	11	4	5	18	4
Non-Producer	1	0	0	0	0	0	4	4	3	8	4	1	2	0	0	4	1	3	1	1	0	1	2	2	0
Non-Producer	1	1	0	0	0	0	2	0	1	0	2	0	0	0	0	0	1	2	3	2	4	2	2	10	2
Non-Producer	1	0	0	0	0	2	5	2	4	6	2	0	8	0	0	4	1	2	7	1	6	4	5	22	4
Non-Producer	0	0	0	0	0	3	10	4	4	11	7	0	10	0	1	2	0	0	5	4	4	2	8	4	2
Non-Producer	0	0	0	0	0	3	8	4	5	8	8	1	12	0	0	3	1	4	10	2	6	5	8	22	1
Non-Producer	0	0	0	0	0	3	8	4	4	11	7	1	10	0	1	5	2	4	7	3	10	8	3	2	1
Non-Producer	0	0	0	0	0	3	7	4	5	9	8	1	9	0	0	2	2	4	9	3	6	4	7	15	2
Non-Producer	0	0	0	0	0	4	10	6	4	13	7	1	9	0	1	8	2	4	5	3	16	4	5	2	0
Non-Producer	0	0	0	0	0	0	7	3	2	11	4	1	4	0	0	4	3	5	4	1	0	1	7	11	0
Non-Producer	0	0	0	0	0	2	8	5	4	10	6	0	9	0	1	3	2	5	9	4	18	3	7	2	7
Non-Producer	0	0	0	0	0	1	2	4	4	4	4	0	1	0	1	3	0	2	8	2	7	0	6	5	0
Non-Producer	0	0	0	0	0	2	8	4	5	9	6	0	9	0	1	3	2	4	9	3	16	3	7	2	7
Non-Producer	0	0	0	0	0	5	12	8	5	11	10	0	8	3	4	3	2	5	9	3	20	1	6	10	3
Non-Producer	0	0	0	0	0	0	10	5	6	8	7	1	5	0	1	4	3	3	7	1	9	2	8	3	3
Non-Producer	0	0	0	0	0	2	7	3	4	9	8	1	10	0	1	7	0	3	9	4	12	3	6	7	1
Non-Producer	0	0	0	0	0	0	1	4	8	7	3	2	5	0	1	2	3	2	7	0	2	1	7	5	0
Non-Producer	0	0	0	0	0	0	1	4	6	5	6	0	2	0	1	2	1	1	5	0	1	1	4	4	0
Non-Producer	0	0	0	0	0	0	2	0	5	2	5	0	7	0	0	2	0	2	6	1	6	1	5	5	0
Non-Producer	0	0	0	0	1	3	6	3	4	6	4	0	6	0	1	4	3	3	9	2	7	1	1	17	1
Non-Producer	0	0	0	0	0	2	2	4	3	3	5	0	2	0	1	4	1	2	8	1	5	2	5	6	1
Non-Producer	0	0	0	0	0	3	8	5	4	11	7	1	10	0	1	11	2	4	10	4	14	7	6	8	0
Non-Producer	0	5	0	0	1	1	8	8	4	5	9	1	10	0	4	2	0	7	11	1	14	3	7	18	4
Non-Producer	2	0	0	0	0	3	9	6	5	9	5	1	8	1	1	5	3	4	6	1	7	4	7	6	3
Non-Producer	0	0	0	0	0	3	8	8	4	10	7	1	9	1	1	9	2	3	11	4	15	7	5	25	2
Non-Producer	1	2	0	0	2	3	9	6	9	6	6	2	11	0	0	11	1	5	8	3	16	4	5	9	2
Non-Producer	0	0	0	0	0	0	1	5	7	7	8	1	5	0	1	3	3	2	8	1	5	1	6	5	0
Non-Producer	0	0	0	0	0	0	2	4	6	6	7	1	6	0	1	2	3	2	8	1	5	1	9	5	0
Non-Producer	0	0	0	0	0	0	1	5	7	4	7	0	4	0	1	1	0	1	3	0	1	2	6	4	0
Non-Producer	0	0	0	0	0	0	1	5	5	5	6	0	2	0	1	1	0	1	3	1	1	1	7	4	0
Non-Producer	1	0	0	0	0	0	8	4	5	0	3	0	5	2	2	2	2	4	3	3	5	1	7	13	2
Non-Producer	1	0	0	0	0	1	3	7	2	0	1	0	1	0	0	1	0	1	2	2	3	1	7	12	1
Non-Producer	1	0	0	0	0	3	9	7	5	8	6	1	9	1	2	4	0	2	6	2	19	3	6	7	7
Non-Producer	0	0	0	0	0	0	4	1	0	0	2	0	4	0	0	0	1	2	4	1	5	0	7	8	2
Non-Producer	0	0	0	1	0	1	0	3	2	1	4	1	0	1	1	2	1	3	4	2	3	2	6	9	1
Non-Producer	1	0	2	0	0	3	10	6	8	12	8	1	10	0	2	8	4	3	13	7	14	8	4	26	3
Non-Producer	1	0	0	0	0	0	5	4	5	1	3	0	5	3	1	4	2	3	2	3	4	2	7	4	2
Non-Producer	3	0	0	0	0	0	1	3	4	0	3	0	1	0	2	4	0	3	5	0	7	1	7	2	0
Non-Producer	1	0	0	0	0	0	6	7	4	4	2	1	6	2	1	7	2	1	5	2	10	3	1	6	1
Non-Producer	0	0	0	0	0	1	1	0	1	1	2	0	4	0	0	1	0	0	4	0	4	1	4	3	0
Non-Producer	2	0	0	0	0	1	1	6	2	3	3	0	3	0	0	3	0	0	6	1	4	2	0	12	0
Non-Producer	0	0	0	0	0	0	1	2	8	8	2	1	10	0	0	3	1	4	4	0	4	1	4	1	0
Non-Producer	0	0	0	0	0	0	0	1	0	0	0	0	2	0	0	0	0	0	1	1	0	0	1	6	0
Non-Producer	0	0	0	0	0	0	0	2	0	0	0	0	1	0	0	1	0	0	2	1	4	0	1	3	1
Non-Producer	1	0	0	0	0	0	2	5	1	0	3	0	2	1	1	1	0	1	3	1	3	2	4	5	0
Non-Producer	0	0	0	0	0	0	3	1	6	6	7	0	3	0	1	3	3	1	3	1	3	1	3	3	0
Non-Producer	1	0	0	0	0	0	2	1	0	0	2	0	1	0	0	1	0	0	1	2	3	1	3	16	2
Non-Producer	3	0	0	0	0	4	6	3	7	8	9	1	5	0	2	6	3	4	11	4	6	5	8	10	0
Non-Producer	0	0	0	0	0	0	1	5	3	0	8	1	2	4	1	7	2	2	5	3	14	5	6	7	1
Non-Producer	0	0	0	0	0	0	1	5	5	4	6	0	2	0	1	1	0	1	6	0	1	1	6	5	0
Non-Producer	0	1	0	0	3	2	1	3	2	4	4	0	2	0	0	3	2	2	8	0	5	0	5	3	0
Non-Producer	0	3	0	0	1	1	3	3	1	2	3	0	3	0	0	2	2	2	5	1	7	1	3	2	0
Non-Producer	1	1	0	0	0	2	3	7	2	10	11	0	4	0	3	11	2	2	21	3	33	8	14	57	19
Non-Producer	0	1	0	0	1	3	6	9	5	11	10	1	6	0	2	5	3	5	10	2	5	5	8	5	0
Non-Producer	0	0	0	0	0	0	3	3	8	8	8	1	4	0	4	4	3	2	8	0	4	2	6	6	0

[truncated: 18 more sheets: Fig. S9b, Fig. S10, Fig. 4b&Fig. S12, Fig. 4d, Fig. 4e, Fig. S14, Fig. S15, Fig. 5a, b, Fig. 5c, d, e, f, Fig. 5g,h, Fig. 5i, Fig. S16, Fig. 6b, Fig. 6c, Fig. S17, Fig. S18a, Fig. S18b, Fig. S18c]
